# Supplementary material for: A comprehensive multi-omics approach uncovers adaptations for growth and survival of Pseudomonas aeruginosa on n-alkanes
Source: BMC Genomics. 2017 Apr 28;18:334. doi: 10.1186/s12864-017-3708-4 (PMC5410065; doi:10.1186/s12864-017-3708-4)
Supplement: Supplementary file 1 — RAST and PsDB annotations. (PPTX 38 kb) [file 12864_2017_3708_MOESM1_ESM.xlsx]

## Sheet: Table S1
Table S1. Genome annotations from the Pseudomonas database (PsDB) and Rapid Annotation using Subsystem Technology server (RAST) for Pseudomonas aeruginosa PAO1 and ATCC 33988. All listed genes were called in both genomes.
RAST 33988 Annotation	RAST 33988 Product/Function	PAO1 PsDB Annotation	PAO1 PsDB Product/Function	RAST PAO1 Annotation	RAST PAO1 Product/Function
298.3.peg.641	Chromosomal replication initiator protein DnaA	PA0001	chromosomal replication initiator protein DnaA', 'Dbxref=gi:15595199	6666666.97382.peg.1	Chromosomal replication initiator protein DnaA
298.3.peg.632	DNA-3-methyladenine glycosylase (EC 3.2.2.20)	PA0010	DNA-3-methyladenine glycosidase I', 'Dbxref=gi:15595208	6666666.97382.peg.10	DNA-3-methyladenine glycosylase (EC 3.2.2.20)
298.3.peg.4869	Mll2356 protein	PA0096	hypothetical protein', 'Dbxref=gi:15595294	6666666.97382.peg.100	Mll2356 protein
298.3.peg.1540	Cold shock protein CspC	PA0961	probable cold-shock protein', 'Dbxref=gi:15596158	6666666.97382.peg.1000	Cold shock protein CspC
298.3.peg.1539	Non-specific DNA-binding protein Dps / Iron-binding ferritin-like antioxidant protein / Ferroxidase (EC 1.16.3.1)	PA0962	DNA-binding protein from starved cells, Dps', 'Dbxref=gi:15596159	6666666.97382.peg.1001	Non-specific DNA-binding protein Dps / Iron-binding ferritin-like antioxidant protein / Ferroxidase (EC 1.16.3.1)
298.3.peg.1538	Aspartyl-tRNA synthetase (EC 6.1.1.12) @ Aspartyl-tRNA(Asn) synthetase (EC 6.1.1.23)	PA0963	aspartyl-tRNA synthetase', 'Dbxref=gi:15596160	6666666.97382.peg.1002	Aspartyl-tRNA synthetase (EC 6.1.1.12) @ Aspartyl-tRNA(Asn) synthetase (EC 6.1.1.23)
298.3.peg.1537	FIG000859: hypothetical protein YebC	PA0964	pqsR-mediated PQS regulator, PmpR', 'Dbxref=gi:15596161	6666666.97382.peg.1003	FIG000859: hypothetical protein YebC
298.3.peg.1536	Crossover junction endodeoxyribonuclease RuvC (EC 3.1.22.4)	PA0965	Holliday junction resolvase RuvC', 'Dbxref=gi:15596162	6666666.97382.peg.1004	Crossover junction endodeoxyribonuclease RuvC (EC 3.1.22.4)
298.3.peg.1535	Holliday junction DNA helicase RuvA	PA0966	Holliday junction DNA helicase RuvA', 'Dbxref=gi:15596163	6666666.97382.peg.1005	Holliday junction DNA helicase RuvA
298.3.peg.1534	Holliday junction DNA helicase RuvB	PA0967	Holliday junction DNA helicase RuvB', 'Dbxref=gi:15596164	6666666.97382.peg.1006	Holliday junction DNA helicase RuvB
298.3.peg.1533	4-hydroxybenzoyl-CoA thioesterase family active site	PA0968	conserved hypothetical protein', 'Dbxref=gi:15596165	6666666.97382.peg.1007	4-hydroxybenzoyl-CoA thioesterase family active site
298.3.peg.1532	MotA/TolQ/ExbB proton channel family protein	PA0969	TolQ protein', 'Dbxref=gi:15596166	6666666.97382.peg.1008	MotA/TolQ/ExbB proton channel family protein
298.3.peg.1531	"""Tol biopolymer transport system, TolR protein"""	PA0970	TolR protein', 'Dbxref=gi:15596167	6666666.97382.peg.1009	"""Tol biopolymer transport system, TolR protein"""
298.3.peg.4870	Mlr2351 protein	PA0097	hypothetical protein', 'Dbxref=gi:15595295	6666666.97382.peg.101	Mlr2351 protein
298.3.peg.1530	TolA protein	PA0971	TolA protein', 'Dbxref=gi:15596168	6666666.97382.peg.1010	TolA protein
298.3.peg.1529	"""tolB protein precursor, periplasmic protein involved in the tonb-independent uptake of group A colicins"""	PA0972	TolB protein', 'Dbxref=gi:15596169	6666666.97382.peg.1011	"""tolB protein precursor, periplasmic protein involved in the tonb-independent uptake of group A colicins"""
298.3.peg.1528	18K peptidoglycan-associated outer membrane lipoprotein; Peptidoglycan-associated lipoprotein precursor; Outer membrane protein P6; OmpA/MotB precursor	PA0973	Peptidoglycan associated lipoprotein OprL precursor', 'Dbxref=gi:15596170	6666666.97382.peg.1012	18K peptidoglycan-associated outer membrane lipoprotein; Peptidoglycan-associated lipoprotein precursor; Outer membrane protein P6; OmpA/MotB precursor
298.3.peg.1527	TPR repeat containing exported protein; Putative periplasmic protein contains a protein prenylyltransferase domain	PA0974	conserved hypothetical protein', 'Dbxref=gi:15596171	6666666.97382.peg.1013	TPR repeat containing exported protein; Putative periplasmic protein contains a protein prenylyltransferase domain
298.3.peg.1526	Queuosine Biosynthesis QueE Radical SAM	PA0975	probable radical activating enzyme', 'Dbxref=gi:15596172	6666666.97382.peg.1014	Queuosine Biosynthesis QueE Radical SAM
298.3.peg.1525	Queuosine Biosynthesis QueC ATPase	PA0976	conserved hypothetical protein', 'Dbxref=gi:15596173	6666666.97382.peg.1015	Queuosine Biosynthesis QueC ATPase
298.3.peg.3921	Mobile element protein	PA0979	conserved hypothetical protein', 'Dbxref=gi:15596176	6666666.97382.peg.1017	Mobile element protein
298.3.peg.5096	Protein-disulfide isomerase	PA0982	hypothetical protein', 'Dbxref=gi:15596179	6666666.97382.peg.1018	Protein-disulfide isomerase
298.3.peg.5437	pyocin protein	PA0985	pyocin S5', 'Dbxref=gi:15596182	6666666.97382.peg.1019	pyocin protein
298.3.peg.4871	3-oxoacyl-[ACP] synthase	PA0098	hypothetical protein', 'Dbxref=gi:15595296	6666666.97382.peg.102	3-oxoacyl-[ACP] synthase
298.3.peg.3927	Mobile element protein	PA0986	conserved hypothetical protein', 'Dbxref=gi:15596183	6666666.97382.peg.1020	Mobile element protein
298.3.peg.3928	Mobile element protein	PA0987	conserved hypothetical protein', 'Dbxref=gi:15596184	6666666.97382.peg.1021	Mobile element protein
298.3.peg.422	FIG00960378: hypothetical protein	PA0989	hypothetical protein', 'Dbxref=gi:15596186	6666666.97382.peg.1022	FIG00960378: hypothetical protein
298.3.peg.421	Mutator MutT protein	PA0990	conserved hypothetical protein', 'Dbxref=gi:15596187	6666666.97382.peg.1023	Mutator MutT protein
298.3.peg.420	Fimbrial protein precursor	PA0992	fimbrial subunit CupC1', 'Dbxref=gi:15596189	6666666.97382.peg.1024	Fimbrial protein precursor
298.3.peg.419	Outer membrane usher protein FIMD	PA0994	usher CupC3', 'Dbxref=gi:15596191	6666666.97382.peg.1025	Outer membrane usher protein FIMD
298.3.peg.418	Methylated-DNA--protein-cysteine methyltransferase (EC 2.1.1.63)	PA0995	methylated-DNA--protein-cysteine methyltransferase', 'Dbxref=gi:15596192	6666666.97382.peg.1026	Methylated-DNA--protein-cysteine methyltransferase (EC 2.1.1.63)
298.3.peg.417	"""PQS biosynthesis protein PqsA, anthranilate-CoA ligase (EC 6.2.1.32)"""	PA0996	probable coenzyme A ligase', 'Dbxref=gi:15596193	6666666.97382.peg.1027	"""PQS biosynthesis protein PqsA, anthranilate-CoA ligase (EC 6.2.1.32)"""
298.3.peg.416	"""PQS biosynthesis protein PqsB, similar to 3-oxoacyl-[acyl-carrier-protein] synthase III"""	PA0997	PqsB', 'Dbxref=gi:15596194	6666666.97382.peg.1028	"""PQS biosynthesis protein PqsB, similar to 3-oxoacyl-[acyl-carrier-protein] synthase III"""
298.3.peg.415	"""PQS biosynthesis protein PqsC, similar to 3-oxoacyl-[acyl-carrier-protein] synthase III"""	PA0998	PqsC', 'Dbxref=gi:15596195	6666666.97382.peg.1029	"""PQS biosynthesis protein PqsC, similar to 3-oxoacyl-[acyl-carrier-protein] synthase III"""
298.3.peg.4872	FIG00957260: hypothetical protein	PA0099	hypothetical protein', 'Dbxref=gi:15595297	6666666.97382.peg.103	FIG00957260: hypothetical protein
298.3.peg.414	"""PQS biosynthesis protein PqsD, similar to 3-oxoacyl-[acyl-carrier-protein] synthase III"""	PA0999	3-oxoacyl-[acyl-carrier-protein] synthase III', 'Dbxref=gi:15596196	6666666.97382.peg.1030	"""PQS biosynthesis protein PqsD, similar to 3-oxoacyl-[acyl-carrier-protein] synthase III"""
298.3.peg.413	"""PqsE, quinolone signal response protein"""	PA1000	Quinolone signal response protein', 'Dbxref=gi:15596197	6666666.97382.peg.1031	"""PqsE, quinolone signal response protein"""
298.3.peg.412	"""Anthranilate synthase, aminase component (EC 4.1.3.27)"""	PA1001	anthranilate synthase component I', 'Dbxref=gi:15596198	6666666.97382.peg.1032	"""Anthranilate synthase, aminase component (EC 4.1.3.27)"""
298.3.peg.411	"""Anthranilate synthase, amidotransferase component (EC 4.1.3.27) # TrpAb"""	PA1002	anthranilate synthase component II', 'Dbxref=gi:15596199	6666666.97382.peg.1033	"""Anthranilate synthase, amidotransferase component (EC 4.1.3.27) # TrpAb"""
298.3.peg.410	Multiple virulence factor regulator MvfR/PqsR	PA1003	Transcriptional regulator MvfR', 'Dbxref=gi:15596200	6666666.97382.peg.1034	Multiple virulence factor regulator MvfR/PqsR
298.3.peg.409	Quinolinate synthetase (EC 2.5.1.72)	PA1004	quinolinate synthetase A', 'Dbxref=gi:15596201	6666666.97382.peg.1035	Quinolinate synthetase (EC 2.5.1.72)
298.3.peg.408	Exported zinc metalloprotease YfgC precursor	PA1005	conserved hypothetical protein', 'Dbxref=gi:15596202	6666666.97382.peg.1036	Exported zinc metalloprotease YfgC precursor
298.3.peg.407	Rhodanese-like domain protein	PA1006	conserved hypothetical protein', 'Dbxref=gi:15596203	6666666.97382.peg.1037	Rhodanese-like domain protein
298.3.peg.406	Putative permease PerM (= YfgO)	PA1007	conserved hypothetical protein', 'Dbxref=gi:15596204	6666666.97382.peg.1038	Putative permease PerM (= YfgO)
298.3.peg.405	"""Thiol peroxidase, Bcp-type (EC 1.11.1.15)"""	PA1008	bacterioferritin comigratory protein', 'Dbxref=gi:15596205	6666666.97382.peg.1039	"""Thiol peroxidase, Bcp-type (EC 1.11.1.15)"""
298.3.peg.4873	FIG00958458: hypothetical protein	PA0100	hypothetical protein', 'Dbxref=gi:15595298	6666666.97382.peg.104	FIG00958458: hypothetical protein
298.3.peg.404	Glycine cleavage system transcriptional antiactivator GcvR	PA1009	hypothetical protein', 'Dbxref=gi:15596206	6666666.97382.peg.1040	Glycine cleavage system transcriptional antiactivator GcvR
298.3.peg.403	4-hydroxy-tetrahydrodipicolinate synthase (EC 4.3.3.7)	PA1010	dihydrodipicolinate synthase', 'Dbxref=gi:15596207	6666666.97382.peg.1041	4-hydroxy-tetrahydrodipicolinate synthase (EC 4.3.3.7)
298.3.peg.402	"""Outer membrane protein NlpB, lipoprotein component of the protein assembly complex (forms a complex with YaeT, YfiO, and YfgL); Lipoprotein-34 precursor"""	PA1011	hypothetical protein', 'Dbxref=gi:15596208	6666666.97382.peg.1042	"""Outer membrane protein NlpB, lipoprotein component of the protein assembly complex (forms a complex with YaeT, YfiO, and YfgL); Lipoprotein-34 precursor"""
298.3.peg.401	Metal-dependent hydrolases of the beta-lactamase superfamily I	PA1012	conserved hypothetical protein', 'Dbxref=gi:15596209	6666666.97382.peg.1043	Metal-dependent hydrolases of the beta-lactamase superfamily I
298.3.peg.400	Phosphoribosylaminoimidazole-succinocarboxamide synthase (EC 6.3.2.6)	PA1013	phosphoribosylaminoimidazole-succinocarboxamide synthase', 'Dbxref=gi:15596210	6666666.97382.peg.1044	Phosphoribosylaminoimidazole-succinocarboxamide synthase (EC 6.3.2.6)
298.3.peg.399	"""alpha-1,6-rhamnosyltransferase paralog"""	PA1014	probable glycosyl transferase', 'Dbxref=gi:15596211	6666666.97382.peg.1045	"""alpha-1,6-rhamnosyltransferase paralog"""
298.3.peg.398	"""Transcriptional regulator, IclR family"""	PA1015	probable transcriptional regulator', 'Dbxref=gi:15596212	6666666.97382.peg.1046	"""Transcriptional regulator, IclR family"""
298.3.peg.396	Acetyl-CoA acetyltransferase	PA1016	hypothetical protein', 'Dbxref=gi:15596213	6666666.97382.peg.1048	Acetyl-CoA acetyltransferase
298.3.peg.395	Protein acetyltransferase	PA1017	pimeloyl-CoA synthetase', 'Dbxref=gi:15596214	6666666.97382.peg.1049	Protein acetyltransferase
298.3.peg.4874	FOG: HEAT repeat	PA0101	hypothetical protein', 'Dbxref=gi:15595299	6666666.97382.peg.105	FOG: HEAT repeat
298.3.peg.394	MaoC-like dehydratase	PA1018	hypothetical protein', 'Dbxref=gi:15596215	6666666.97382.peg.1050	MaoC-like dehydratase
298.3.peg.393	Sialic acid transporter (permease) NanT	PA1019	cis,cis-muconate transporter MucK', 'Dbxref=gi:15596216	6666666.97382.peg.1051	Sialic acid transporter (permease) NanT
298.3.peg.391	Butyryl-CoA dehydrogenase (EC 1.3.99.2)	PA1020	probable acyl-CoA dehydrogenase', 'Dbxref=gi:15596217	6666666.97382.peg.1053	Butyryl-CoA dehydrogenase (EC 1.3.99.2)
298.3.peg.390	Enoyl-CoA hydratase (EC 4.2.1.17)	PA1021	probable enoyl-CoA hydratase/isomerase', 'Dbxref=gi:15596218	6666666.97382.peg.1054	Enoyl-CoA hydratase (EC 4.2.1.17)
298.3.peg.389	"""Acyl-CoA dehydrogenase, long-chain specific, mitochondrial precursor (EC 1.3.99.13)"""	PA1022	probable acyl-CoA dehydrogenase', 'Dbxref=gi:15596219	6666666.97382.peg.1055	FadE30
298.3.peg.388	Short-chain dehydrogenase/reductase SDR	PA1023	probable short-chain dehydrogenase', 'Dbxref=gi:15596220	6666666.97382.peg.1056	Short-chain dehydrogenase/reductase SDR
298.3.peg.387	Enoyl-[acyl-carrier-protein] reductase [FMN] (EC 1.3.1.9)	PA1024	2-Nitropropane Dioxygenase', 'Dbxref=gi:15596221	6666666.97382.peg.1057	Enoyl-[acyl-carrier-protein] reductase [FMN] (EC 1.3.1.9)
298.3.peg.386	probable porin	PA1025	probable porin', 'Dbxref=gi:15596222	6666666.97382.peg.1058	probable porin
298.3.peg.4875	Carbonic anhydrase (EC 4.2.1.1)	PA0102	probable carbonic anhydrase', 'Dbxref=gi:15595300	6666666.97382.peg.106	Carbonic anhydrase (EC 4.2.1.1)
298.3.peg.384	Transcription elongation factor	PA1026	hypothetical protein', 'Dbxref=gi:15596223	6666666.97382.peg.1060	Transcription elongation factor
298.3.peg.383	L-pipecolate dehydrogenase (EC 1.5.99.3)	PA1027	probable aldehyde dehydrogenase', 'Dbxref=gi:15596224	6666666.97382.peg.1061	L-pipecolate dehydrogenase (EC 1.5.99.3)
298.3.peg.382	L-pipecolate oxidase (1.5.3.7)	PA1028	probable oxidoreductase', 'Dbxref=gi:15596225	6666666.97382.peg.1062	L-pipecolate oxidase (1.5.3.7)
298.3.peg.381	FIG00955766: hypothetical protein	PA1029	hypothetical protein', 'Dbxref=gi:15596226	6666666.97382.peg.1063	FIG00955766: hypothetical protein
298.3.peg.380	FIG00955883: hypothetical protein	PA1030	hypothetical protein', 'Dbxref=gi:15596227	6666666.97382.peg.1064	FIG00955883: hypothetical protein
298.3.peg.379	DNA recombination protein RmuC	PA1031	conserved hypothetical protein', 'Dbxref=gi:15596228	6666666.97382.peg.1065	DNA recombination protein RmuC
298.3.peg.378	Penicillin acylase (EC 3.5.1.11)	PA1032	QuiP', 'Dbxref=gi:15596229	6666666.97382.peg.1066	Penicillin acylase (EC 3.5.1.11)
298.3.peg.377	Glutathione S-transferase (EC 2.5.1.18)	PA1033	probable glutathione S-transferase', 'Dbxref=gi:15596230	6666666.97382.peg.1068	Glutathione S-transferase (EC 2.5.1.18)
298.3.peg.376	Protein export cytoplasm protein SecA ATPase RNA helicase (TC 3.A.5.1.1)	PA1034	hypothetical protein', 'Dbxref=gi:15596231	6666666.97382.peg.1069	Protein export cytoplasm protein SecA ATPase RNA helicase (TC 3.A.5.1.1)
298.3.peg.4876	Sulfate transporter family protein in cluster with carbonic anhydrase	PA0103	probable sulfate transporter', 'Dbxref=gi:15595301	6666666.97382.peg.107	Sulfate transporter family protein in cluster with carbonic anhydrase
298.3.peg.375	Conserved secreted protein	PA1035	hypothetical protein', 'Dbxref=gi:15596232	6666666.97382.peg.1070	Conserved secreted protein
298.3.peg.374	FIG00955029: hypothetical protein	PA1036	hypothetical protein', 'Dbxref=gi:15596233	6666666.97382.peg.1071	FIG00955029: hypothetical protein
298.3.peg.373	putative membrane protein	PA1037	conserved hypothetical protein', 'Dbxref=gi:15596234	6666666.97382.peg.1072	putative membrane protein
298.3.peg.372	FIG00953199: hypothetical protein	PA1038	hypothetical protein', 'Dbxref=gi:15596235	6666666.97382.peg.1073	FIG00953199: hypothetical protein
298.3.peg.371	UPF0225 protein YchJ	PA1039	conserved hypothetical protein', 'Dbxref=gi:15596236	6666666.97382.peg.1074	UPF0225 protein YchJ
298.3.peg.370	FIG00953202: hypothetical protein	PA1040	hypothetical protein', 'Dbxref=gi:15596237	6666666.97382.peg.1075	FIG00953202: hypothetical protein
298.3.peg.369	Outer membrane protein A precursor	PA1041	probable outer membrane protein precursor', 'Dbxref=gi:15596238	6666666.97382.peg.1076	Outer membrane protein A precursor
298.3.peg.368	FIG00953505: hypothetical protein	PA1042	conserved hypothetical protein', 'Dbxref=gi:15596239	6666666.97382.peg.1077	FIG00953505: hypothetical protein
298.3.peg.367	Collagen pro alpha-chain precursor	PA1043	hypothetical protein', 'Dbxref=gi:15596240	6666666.97382.peg.1078	Collagen pro alpha-chain precursor
298.3.peg.366	Phosphoribosylcarboxyaminoimidazole (NCAIR) mutase	PA1044	hypothetical protein', 'Dbxref=gi:15596241	6666666.97382.peg.1079	Phosphoribosylcarboxyaminoimidazole (NCAIR) mutase
298.3.peg.4877	FIG00953365: hypothetical protein	PA0104	hypothetical protein', 'Dbxref=gi:15595302	6666666.97382.peg.108	FIG00953365: hypothetical protein
298.3.peg.365	ATP-dependent helicase DinG/Rad3	PA1045	hypothetical protein', 'Dbxref=gi:15596242	6666666.97382.peg.1080	ATP-dependent helicase DinG/Rad3
298.3.peg.364	"""hydrolase, putative"""	PA1046	hypothetical protein', 'Dbxref=gi:15596243	6666666.97382.peg.1081	"""hydrolase, putative"""
298.3.peg.363	Esterase A	PA1047	probable esterase', 'Dbxref=gi:15596244	6666666.97382.peg.1082	Esterase A
298.3.peg.362	OmpA family protein	PA1048	probable outer membrane protein precursor', 'Dbxref=gi:15596245	6666666.97382.peg.1083	OmpA family protein
298.3.peg.361	Pyridoxamine 5'-phosphate oxidase (EC 1.4.3.5)	PA1049	pyridoxine 5'-phosphate oxidase"", 'Dbxref=gi:15596246	6666666.97382.peg.1084	Pyridoxamine 5'-phosphate oxidase (EC 1.4.3.5)
298.3.peg.360	Sugar diacid utilization regulator SdaR	PA1050	conserved hypothetical protein', 'Dbxref=gi:15596247	6666666.97382.peg.1085	Sugar diacid utilization regulator SdaR
298.3.peg.359	D-glycerate transporter (predicted)	PA1051	probable transporter', 'Dbxref=gi:15596248	6666666.97382.peg.1086	D-glycerate transporter (predicted)
298.3.peg.358	Glycerate kinase (EC 2.7.1.31)	PA1052	conserved hypothetical protein', 'Dbxref=gi:15596249	6666666.97382.peg.1087	Glycerate kinase (EC 2.7.1.31)
298.3.peg.356	Outer membrane lipoprotein	PA1053	conserved hypothetical protein', 'Dbxref=gi:15596250	6666666.97382.peg.1089	Outer membrane lipoprotein
298.3.peg.354	Na(+) H(+) antiporter subunit A; Na(+) H(+) antiporter subunit B	PA1054	probable NADH dehydrogenase', 'Dbxref=gi:15596251	6666666.97382.peg.1091	Na(+) H(+) antiporter subunit A; Na(+) H(+) antiporter subunit B
298.3.peg.353	Na(+) H(+) antiporter subunit C	PA1055	conserved hypothetical protein', 'Dbxref=gi:15596252	6666666.97382.peg.1092	Na(+) H(+) antiporter subunit C
298.3.peg.352	Na(+) H(+) antiporter subunit D	PA1056	probable NADH dehydrogenase', 'Dbxref=gi:15596253	6666666.97382.peg.1093	Na(+) H(+) antiporter subunit D
298.3.peg.351	Na(+) H(+) antiporter subunit E	PA1057	conserved hypothetical protein', 'Dbxref=gi:15596254	6666666.97382.peg.1094	Na(+) H(+) antiporter subunit E
298.3.peg.350	Na(+) H(+) antiporter subunit F	PA1058	conserved hypothetical protein', 'Dbxref=gi:15596255	6666666.97382.peg.1095	Na(+) H(+) antiporter subunit F
298.3.peg.349	Na(+) H(+) antiporter subunit G	PA1059	conserved hypothetical protein', 'Dbxref=gi:15596256	6666666.97382.peg.1096	Na(+) H(+) antiporter subunit G
298.3.peg.348	Permease of the drug/metabolite transporter (DMT) superfamily	PA1060	hypothetical protein', 'Dbxref=gi:15596257	6666666.97382.peg.1097	Permease of the drug/metabolite transporter (DMT) superfamily
298.3.peg.347	Cysteine synthase (EC 2.5.1.47)	PA1061	conserved hypothetical protein', 'Dbxref=gi:15596258	6666666.97382.peg.1098	Cysteine synthase (EC 2.5.1.47)
298.3.peg.346	Histone acetyltransferase HPA2 and related acetyltransferases	PA1062	hypothetical protein', 'Dbxref=gi:15596259	6666666.97382.peg.1099	Histone acetyltransferase HPA2 and related acetyltransferases
298.3.peg.631	Lipid A biosynthesis lauroyl acyltransferase (EC 2.3.1.-)	PA0011	2-OH-lauroyltransferase', 'Dbxref=gi:15595209	6666666.97382.peg.11	Lipid A biosynthesis lauroyl acyltransferase (EC 2.3.1.-)
298.3.peg.4879	Cytochrome c oxidase polypeptide II (EC 1.9.3.1)	PA0105	cytochrome c oxidase, subunit II', 'Dbxref=gi:15595303	6666666.97382.peg.110	Cytochrome c oxidase polypeptide II (EC 1.9.3.1)
298.3.peg.345	FIG00953747: hypothetical protein	PA1063	hypothetical protein', 'Dbxref=gi:15596260	6666666.97382.peg.1100	FIG00953747: hypothetical protein
298.3.peg.344	"""Lipoprotein, putative"""	PA1064	hypothetical protein', 'Dbxref=gi:15596261	6666666.97382.peg.1101	"""Lipoprotein, putative"""
298.3.peg.343	probable uroporphyrin-III c-methyltransferase (EC 2.1.1.107)	PA1065	conserved hypothetical protein', 'Dbxref=gi:15596262	6666666.97382.peg.1102	probable uroporphyrin-III c-methyltransferase (EC 2.1.1.107)
298.3.peg.342	Short chain dehydrogenase	PA1066	probable short-chain dehydrogenase', 'Dbxref=gi:15596263	6666666.97382.peg.1103	Short chain dehydrogenase
298.3.peg.341	"""Transcriptional regulator, LysR family"""	PA1067	probable transcriptional regulator', 'Dbxref=gi:15596264	6666666.97382.peg.1104	"""Transcriptional regulator, LysR family"""
298.3.peg.340	probable heat shock protein (hsp90 family)	PA1068	probable heat shock protein (hsp90 family)', 'Dbxref=gi:15596265	6666666.97382.peg.1105	probable heat shock protein (hsp90 family)
298.3.peg.339	FOG: TPR repeat	PA1069	hypothetical protein', 'Dbxref=gi:15596266	6666666.97382.peg.1106	FOG: TPR repeat
298.3.peg.338	Branched-chain amino acid transport ATP-binding protein LivF (TC 3.A.1.4.1)	PA1070	branched-chain amino acid transport protein BraG', 'Dbxref=gi:15596267	6666666.97382.peg.1107	Branched-chain amino acid transport ATP-binding protein LivF (TC 3.A.1.4.1)
298.3.peg.337	Branched-chain amino acid transport ATP-binding protein LivG (TC 3.A.1.4.1)	PA1071	branched-chain amino acid transport protein BraF', 'Dbxref=gi:15596268	6666666.97382.peg.1108	Branched-chain amino acid transport ATP-binding protein LivG (TC 3.A.1.4.1)
298.3.peg.336	Branched-chain amino acid transport system permease protein LivM (TC 3.A.1.4.1)	PA1072	branched-chain amino acid transport protein BraE', 'Dbxref=gi:15596269	6666666.97382.peg.1109	Branched-chain amino acid transport system permease protein LivM (TC 3.A.1.4.1)
298.3.peg.4880	Cytochrome c oxidase polypeptide I (EC 1.9.3.1)	PA0106	cytochrome c oxidase, subunit I', 'Dbxref=gi:15595304	6666666.97382.peg.111	Cytochrome c oxidase polypeptide I (EC 1.9.3.1)
298.3.peg.335	High-affinity branched-chain amino acid transport system permease protein LivH (TC 3.A.1.4.1)	PA1073	branched-chain amino acid transport protein BraD', 'Dbxref=gi:15596270	6666666.97382.peg.1110	High-affinity branched-chain amino acid transport system permease protein LivH (TC 3.A.1.4.1)
298.3.peg.334	"""High-affinity leucine-specific transport system, periplasmic binding protein LivK (TC 3.A.1.4.1)"""	PA1074	branched-chain amino acid transport protein BraC', 'Dbxref=gi:15596271	6666666.97382.peg.1111	"""High-affinity leucine-specific transport system, periplasmic binding protein LivK (TC 3.A.1.4.1)"""
298.3.peg.332	FIG00955830: hypothetical protein	PA1075	hypothetical protein', 'Dbxref=gi:15596272	6666666.97382.peg.1113	FIG00955830: hypothetical protein
298.3.peg.331	FIG00954070: hypothetical protein	PA1076	hypothetical protein', 'Dbxref=gi:15596273	6666666.97382.peg.1114	FIG00954070: hypothetical protein
298.3.peg.330	Flagellar basal-body rod protein FlgB	PA1077	flagellar basal-body rod protein FlgB', 'Dbxref=gi:15596274	6666666.97382.peg.1115	Flagellar basal-body rod protein FlgB
298.3.peg.329	Flagellar basal-body rod protein FlgC	PA1078	flagellar basal-body rod protein FlgC', 'Dbxref=gi:15596275	6666666.97382.peg.1116	Flagellar basal-body rod protein FlgC
298.3.peg.328	Flagellar basal-body rod modification protein FlgD	PA1079	flagellar basal-body rod modification protein FlgD', 'Dbxref=gi:15596276	6666666.97382.peg.1117	Flagellar basal-body rod modification protein FlgD
298.3.peg.327	Flagellar hook protein FlgE	PA1080	flagellar hook protein FlgE', 'Dbxref=gi:15596277	6666666.97382.peg.1118	Flagellar hook protein FlgE
298.3.peg.326	Flagellar basal-body rod protein FlgF	PA1081	flagellar basal-body rod protein FlgF', 'Dbxref=gi:15596278	6666666.97382.peg.1119	Flagellar basal-body rod protein FlgF
298.3.peg.4881	"""Cytochrome oxidase biogenesis protein Cox11-CtaG, copper delivery to Cox1"""	PA0107	conserved hypothetical protein', 'Dbxref=gi:15595305	6666666.97382.peg.112	"""Cytochrome oxidase biogenesis protein Cox11-CtaG, copper delivery to Cox1"""
298.3.peg.325	Flagellar basal-body rod protein FlgG	PA1082	flagellar basal-body rod protein FlgG', 'Dbxref=gi:15596279	6666666.97382.peg.1120	Flagellar basal-body rod protein FlgG
298.3.peg.324	Flagellar L-ring protein FlgH	PA1083	flagellar L-ring protein precursor FlgH', 'Dbxref=gi:15596280	6666666.97382.peg.1121	Flagellar L-ring protein FlgH
298.3.peg.323	Flagellar P-ring protein FlgI	PA1084	flagellar P-ring protein precursor FlgI', 'Dbxref=gi:15596281	6666666.97382.peg.1122	Flagellar P-ring protein FlgI
298.3.peg.322	Flagellar protein FlgJ [peptidoglycan hydrolase] (EC 3.2.1.-)	PA1085	flagellar protein FlgJ', 'Dbxref=gi:15596282	6666666.97382.peg.1123	Flagellar protein FlgJ [peptidoglycan hydrolase] (EC 3.2.1.-)
298.3.peg.321	Flagellar hook-associated protein FlgK	PA1086	flagellar hook-associated protein 1 FlgK', 'Dbxref=gi:15596283	6666666.97382.peg.1124	Flagellar hook-associated protein FlgK
298.3.peg.320	Flagellar hook-associated protein FlgL	PA1087	flagellar hook-associated protein type 3 FlgL', 'Dbxref=gi:15596284	6666666.97382.peg.1125	Flagellar hook-associated protein FlgL
298.3.peg.319	SAM-dependent methyltransferases	PA1088	hypothetical protein', 'Dbxref=gi:15596285	6666666.97382.peg.1126	SAM-dependent methyltransferases
298.3.peg.318	Phosphoserine phosphatase (EC 3.1.3.3)	PA1089	conserved hypothetical protein', 'Dbxref=gi:15596286	6666666.97382.peg.1127	Phosphoserine phosphatase (EC 3.1.3.3)
298.3.peg.317	Predicted sugar nucleotidyltransferases	PA1090	hypothetical protein', 'Dbxref=gi:15596287	6666666.97382.peg.1128	Predicted sugar nucleotidyltransferases
298.3.peg.316	O-antigen biosynthesis protein	PA1091	flagellar glycosyl transferase, FgtA', 'Dbxref=gi:15596288	6666666.97382.peg.1129	O-antigen biosynthesis protein
298.3.peg.4882	Cytochrome c oxidase polypeptide III (EC 1.9.3.1)	PA0108	cytochrome c oxidase, subunit III', 'Dbxref=gi:15595306	6666666.97382.peg.113	Cytochrome c oxidase polypeptide III (EC 1.9.3.1)
298.3.peg.315	Flagellin protein FlaB	PA1092	flagellin type B', 'Dbxref=gi:15596289	6666666.97382.peg.1130	Flagellin protein FlaB
298.3.peg.314	Flagellin protein FlaG	PA1093	hypothetical protein', 'Dbxref=gi:15596290	6666666.97382.peg.1131	Flagellin protein FlaG
298.3.peg.313	Flagellar hook-associated protein FliD	PA1094	flagellar capping protein FliD', 'Dbxref=gi:15596291	6666666.97382.peg.1132	Flagellar hook-associated protein FliD
298.3.peg.312	Flagellar biosynthesis protein FliS	PA1095	hypothetical protein', 'Dbxref=gi:15596292	6666666.97382.peg.1133	Flagellar biosynthesis protein FliS
298.3.peg.311	FIG00953167: hypothetical protein	PA1096	hypothetical protein', 'Dbxref=gi:15596293	6666666.97382.peg.1134	FIG00953167: hypothetical protein
298.3.peg.310	Flagellar regulatory protein FleQ	PA1097	transcriptional regulator FleQ', 'Dbxref=gi:15596294	6666666.97382.peg.1135	Flagellar regulatory protein FleQ
298.3.peg.309	Flagellar sensor histidine kinase FleS	PA1098	two-component sensor', 'Dbxref=gi:15596295	6666666.97382.peg.1136	Flagellar sensor histidine kinase FleS
298.3.peg.308	Flagellar regulatory protein FleQ	PA1099	two-component response regulator', 'Dbxref=gi:15596296	6666666.97382.peg.1137	Flagellar regulatory protein FleQ
298.3.peg.307	Flagellar hook-basal body complex protein FliE	PA1100	flagellar hook-basal body complex protein FliE', 'Dbxref=gi:15596297	6666666.97382.peg.1138	Flagellar hook-basal body complex protein FliE
298.3.peg.306	Flagellar M-ring protein FliF	PA1101	Flagella M-ring outer membrane protein precursor', 'Dbxref=gi:15596298	6666666.97382.peg.1139	Flagellar M-ring protein FliF
298.3.peg.4883	hypothetical protein	PA0109	hypothetical protein', 'Dbxref=gi:15595307	6666666.97382.peg.114	hypothetical protein
298.3.peg.305	Flagellar motor switch protein FliG	PA1102	flagellar motor switch protein FliG', 'Dbxref=gi:15596299	6666666.97382.peg.1140	Flagellar motor switch protein FliG
298.3.peg.304	Flagellar assembly protein FliH	PA1103	probable flagellar assembly protein', 'Dbxref=gi:15596300	6666666.97382.peg.1141	Flagellar assembly protein FliH
298.3.peg.303	Flagellum-specific ATP synthase FliI	PA1104	flagellum-specific ATP synthase FliI', 'Dbxref=gi:15596301	6666666.97382.peg.1142	Flagellum-specific ATP synthase FliI
298.3.peg.302	Flagellar protein FliJ	PA1105	flagellar protein FliJ', 'Dbxref=gi:15596302	6666666.97382.peg.1143	Flagellar protein FliJ
298.3.peg.301	FIG00957901: hypothetical protein	PA1106	hypothetical protein', 'Dbxref=gi:15596303	6666666.97382.peg.1144	FIG00957901: hypothetical protein
298.3.peg.300	FOG: GGDEF domain	PA1107	conserved hypothetical protein', 'Dbxref=gi:15596304	6666666.97382.peg.1145	FOG: GGDEF domain
298.3.peg.299	Multidrug resistance protein D	PA1108	probable major facilitator superfamily (MFS) transporter', 'Dbxref=gi:15596305	6666666.97382.peg.1146	Multidrug resistance protein D
298.3.peg.298	"""Transcriptional regulator, AraC family"""	PA1109	probable transcriptional regulator', 'Dbxref=gi:15596306	6666666.97382.peg.1147	"""Transcriptional regulator, AraC family"""
298.3.peg.297	tRNA pseudouridine synthase A (EC 4.2.1.70)	PA1110	hypothetical protein', 'Dbxref=gi:15596307	6666666.97382.peg.1148	tRNA pseudouridine synthase A (EC 4.2.1.70)
298.3.peg.296	FIG00959488: hypothetical protein	PA1111	hypothetical protein', 'Dbxref=gi:15596308	6666666.97382.peg.1149	FIG00959488: hypothetical protein
298.3.peg.4884	"""Cytochrome oxidase biogenesis protein Surf1, facilitates heme A insertion"""	PA0110	hypothetical protein', 'Dbxref=gi:15595308	6666666.97382.peg.115	"""Cytochrome oxidase biogenesis protein Surf1, facilitates heme A insertion"""
298.3.peg.295	"""Soluble aldose sugar dehydrogenase, PQQ-dependent (EC 1.1.5.-)"""	PA1112	conserved hypothetical protein', 'Dbxref=gi:15596309	6666666.97382.peg.1150	"""Soluble aldose sugar dehydrogenase, PQQ-dependent (EC 1.1.5.-)"""
298.3.peg.291	probable ATP-binding/permease fusion ABC transporter	PA1113	probable ATP-binding/permease fusion ABC transporter', 'Dbxref=gi:15596310	6666666.97382.peg.1154	probable ATP-binding/permease fusion ABC transporter
298.3.peg.290	putative secreted protein	PA1114	hypothetical protein', 'Dbxref=gi:15596311	6666666.97382.peg.1155	putative secreted protein
298.3.peg.289	"""Phosphoglycerol transferase and related proteins, alkaline phosphatase superfamily"""	PA1115	hypothetical protein', 'Dbxref=gi:15596312	6666666.97382.peg.1156	"""Phosphoglycerol transferase and related proteins, alkaline phosphatase superfamily"""
298.3.peg.288	FIG00958464: hypothetical protein	PA1116	hypothetical protein', 'Dbxref=gi:15596313	6666666.97382.peg.1157	FIG00958464: hypothetical protein
298.3.peg.287	FIG00955086: hypothetical protein	PA1117		6666666.97382.peg.1158	FIG00955086: hypothetical protein
298.3.peg.286	NAD/FAD-utilizing enzyme apparently involved in cell division	PA1118	hypothetical protein', 'Dbxref=gi:15596315	6666666.97382.peg.1159	NAD/FAD-utilizing enzyme apparently involved in cell division
298.3.peg.4885	Probable transmembrane protein	PA0111	hypothetical protein', 'Dbxref=gi:15595309	6666666.97382.peg.116	Probable transmembrane protein
298.3.peg.285	Integral membrane protein YfiB	PA1119	YfiB', 'Dbxref=gi:15596316	6666666.97382.peg.1160	Integral membrane protein YfiB
298.3.peg.284	Inner membrane protein YfiN	PA1120	diguanylate cyclase TpbB', 'Dbxref=gi:15596317	6666666.97382.peg.1161	Inner membrane protein YfiN
298.3.peg.283	Uncharacterized protein YfiR precursor	PA1121	YfiR', 'Dbxref=gi:15596318	6666666.97382.peg.1162	Uncharacterized protein YfiR precursor
298.3.peg.282	Peptide deformylase (EC 3.5.1.88)	PA1122	probable peptide deformylase', 'Dbxref=gi:15596319	6666666.97382.peg.1163	Peptide deformylase (EC 3.5.1.88)
298.3.peg.280	FIG00964654: hypothetical protein	PA1123	hypothetical protein', 'Dbxref=gi:15596320	6666666.97382.peg.1166	FIG00964654: hypothetical protein
298.3.peg.278	"""Deoxyguanosinetriphosphate triphosphohydrolase (EC 3.1.5.1), subgroup 1"""	PA1124	deoxyguanosinetriphosphate triphosphohydrolase', 'Dbxref=gi:15596321	6666666.97382.peg.1168	"""Deoxyguanosinetriphosphate triphosphohydrolase (EC 3.1.5.1), subgroup 1"""
298.3.peg.277	NAD-dependent protein deacetylase of SIR2 family	PA1125	probable cobalamin biosynthetic protein', 'Dbxref=gi:15596322	6666666.97382.peg.1169	NAD-dependent protein deacetylase of SIR2 family
298.3.peg.276	FIG00955550: hypothetical protein	PA1126	hypothetical protein', 'Dbxref=gi:15596323	6666666.97382.peg.1170	FIG00955550: hypothetical protein
298.3.peg.275	putative aldo/keto reductase	PA1127	probable oxidoreductase', 'Dbxref=gi:15596324	6666666.97382.peg.1171	putative aldo/keto reductase
298.3.peg.274	Transcriptional regulator	PA1128	probable transcriptional regulator', 'Dbxref=gi:15596325	6666666.97382.peg.1172	Transcriptional regulator
298.3.peg.273	Fosfomycin resistance protein FosA	PA1129	probable fosfomycin resistance protein', 'Dbxref=gi:15596326	6666666.97382.peg.1173	Fosfomycin resistance protein FosA
298.3.peg.272	"""RhlC, TDP-rhamnosyltransferase 2 (EC 2.4.1.-)"""	PA1130	rhamnosyltransferase 2', 'Dbxref=gi:15596327	6666666.97382.peg.1174	"""RhlC, TDP-rhamnosyltransferase 2 (EC 2.4.1.-)"""
298.3.peg.271	Permeases of the major facilitator superfamily	PA1131	probable major facilitator superfamily (MFS) transporter', 'Dbxref=gi:15596328	6666666.97382.peg.1175	Permeases of the major facilitator superfamily
298.3.peg.270	FIG00955495: hypothetical protein	PA1132	hypothetical protein', 'Dbxref=gi:15596329	6666666.97382.peg.1176	FIG00955495: hypothetical protein
298.3.peg.269	FIG00955727: hypothetical protein	PA1133	hypothetical protein', 'Dbxref=gi:15596330	6666666.97382.peg.1177	FIG00955727: hypothetical protein
298.3.peg.268	putative membrane protein	PA1134	hypothetical protein', 'Dbxref=gi:15596331	6666666.97382.peg.1178	putative membrane protein
298.3.peg.267	Chaperone protein hchA	PA1135	conserved hypothetical protein', 'Dbxref=gi:15596332	6666666.97382.peg.1179	Chaperone protein hchA
298.3.peg.5479	"""Cytochrome oxidase biogenesis protein Sco1/SenC/PrrC, putative copper metallochaperone"""	PA0113	probable cytochrome c oxidase assembly factor', 'Dbxref=gi:15595311	6666666.97382.peg.118	"""Cytochrome oxidase biogenesis protein Sco1/SenC/PrrC, putative copper metallochaperone"""
298.3.peg.266	"""Transcriptional regulator, LuxR family"""	PA1136	probable transcriptional regulator', 'Dbxref=gi:15596333	6666666.97382.peg.1180	"""Transcriptional regulator, LuxR family"""
298.3.peg.265	Quinone oxidoreductase (EC 1.6.5.5)	PA1137	probable oxidoreductase', 'Dbxref=gi:15596334	6666666.97382.peg.1181	Quinone oxidoreductase (EC 1.6.5.5)
298.3.peg.264	Transcriptional regulator	PA1138	probable transcriptional regulator', 'Dbxref=gi:15596335	6666666.97382.peg.1182	Transcriptional regulator
298.3.peg.263	probable transmembrane protein	PA1139	hypothetical protein', 'Dbxref=gi:15596336	6666666.97382.peg.1183	probable transmembrane protein
298.3.peg.262	Ureidoglycine aminohydrolase	PA1140	conserved hypothetical protein', 'Dbxref=gi:15596337	6666666.97382.peg.1184	Ureidoglycine aminohydrolase
298.3.peg.261	"""Transcriptional regulator, LysR family"""	PA1141	probable transcriptional regulator', 'Dbxref=gi:15596338	6666666.97382.peg.1185	"""Transcriptional regulator, LysR family"""
298.3.peg.260	2-aminoethylphosphonate uptake and metabolism regulator	PA1142	probable transcriptional regulator', 'Dbxref=gi:15596339	6666666.97382.peg.1186	2-aminoethylphosphonate uptake and metabolism regulator
298.3.peg.259	Phosphoserine phosphatase (EC 3.1.3.3)	PA1143	hypothetical protein', 'Dbxref=gi:15596340	6666666.97382.peg.1187	Phosphoserine phosphatase (EC 3.1.3.3)
298.3.peg.258	Glycerol-3-phosphate transporter	PA1144	probable major facilitator superfamily (MFS) transporter', 'Dbxref=gi:15596341	6666666.97382.peg.1188	Glycerol-3-phosphate transporter
298.3.peg.5480	"""Cytochrome oxidase biogenesis protein Sco1/SenC/PrrC, putative copper metallochaperone"""	PA0114	SenC', 'Dbxref=gi:15595312	6666666.97382.peg.119	"""Cytochrome oxidase biogenesis protein Sco1/SenC/PrrC, putative copper metallochaperone"""
298.3.peg.256	LysR family transcriptional regulator PA1145	PA1145	probable transcriptional regulator', 'Dbxref=gi:15596342	6666666.97382.peg.1190	LysR family transcriptional regulator PA1145
298.3.peg.255	Alcohol dehydrogenase (EC 1.1.1.1)	PA1146	probable iron-containing alcohol dehydrogenase', 'Dbxref=gi:15596343	6666666.97382.peg.1191	Alcohol dehydrogenase (EC 1.1.1.1)
298.3.peg.254	Urea carboxylase-related amino acid permease	PA1147	probable amino acid permease', 'Dbxref=gi:15596344	6666666.97382.peg.1192	Urea carboxylase-related amino acid permease
298.3.peg.253	exotoxin A precursor	PA1148	exotoxin A precursor', 'Dbxref=gi:15596345	6666666.97382.peg.1193	exotoxin A precursor
298.3.peg.251	FIG00955756: hypothetical protein	PA1149	hypothetical protein', 'Dbxref=gi:15596346	6666666.97382.peg.1194	FIG00955756: hypothetical protein
298.3.peg.249	Prophage antirepressor	PA1153	hypothetical protein', 'Dbxref=gi:15596350	6666666.97382.peg.1196	Prophage antirepressor
298.3.peg.248	Transposase and inactivated derivatives	PA1154	conserved hypothetical protein', 'Dbxref=gi:15596351	6666666.97382.peg.1197	Transposase and inactivated derivatives
298.3.peg.247	"""Ribonucleotide reductase of class Ia (aerobic), beta subunit (EC 1.17.4.1)"""	PA1155	NrdB, tyrosyl radical-harboring component of class Ia ribonucleotide reductase', 'Dbxref=gi:15596352	6666666.97382.peg.1198	"""Ribonucleotide reductase of class Ia (aerobic), beta subunit (EC 1.17.4.1)"""
298.3.peg.246	"""Ribonucleotide reductase of class Ia (aerobic), alpha subunit (EC 1.17.4.1)"""	PA1156	NrdA, catalytic component of class Ia ribonucleotide reductase', 'Dbxref=gi:15596353	6666666.97382.peg.1199	"""Ribonucleotide reductase of class Ia (aerobic), alpha subunit (EC 1.17.4.1)"""
298.3.peg.630	FIG00954045: hypothetical protein	PA0012	hypothetical protein', 'Dbxref=gi:15595210	6666666.97382.peg.12	FIG00954045: hypothetical protein
298.3.peg.5481	ElaA protein	PA0115	conserved hypothetical protein', 'Dbxref=gi:15595313	6666666.97382.peg.120	ElaA protein
298.3.peg.244	Transcriptional regulatory protein RstA	PA1157	probable two-component response regulator', 'Dbxref=gi:15596354	6666666.97382.peg.1200	Transcriptional regulatory protein RstA
298.3.peg.243	Sensor histidine kinase	PA1158	probable two-component sensor', 'Dbxref=gi:15596355	6666666.97382.peg.1201	Sensor histidine kinase
298.3.peg.242	Cold shock protein CspA	PA1159	probable cold-shock protein', 'Dbxref=gi:15596356	6666666.97382.peg.1202	Cold shock protein CspA
298.3.peg.241	FIG00954614: hypothetical protein	PA1160	hypothetical protein', 'Dbxref=gi:15596357	6666666.97382.peg.1203	FIG00954614: hypothetical protein
298.3.peg.240	Ribosomal RNA large subunit methyltransferase A (EC 2.1.1.51)	PA1161	rRNA methyltransferase', 'Dbxref=gi:15596358	6666666.97382.peg.1204	Ribosomal RNA large subunit methyltransferase A (EC 2.1.1.51)
298.3.peg.239	"""N-succinyl-L,L-diaminopimelate desuccinylase (EC 3.5.1.18)"""	PA1162	succinyl-diaminopimelate desuccinylase', 'Dbxref=gi:15596359	6666666.97382.peg.1205	"""N-succinyl-L,L-diaminopimelate desuccinylase (EC 3.5.1.18)"""
298.3.peg.238	probable glucosyl transferase	PA1163	NdvB', 'Dbxref=gi:15596360	6666666.97382.peg.1206	probable glucosyl transferase
298.3.peg.237	HesA/MoeB/ThiF family protein related to EC-YgdL	PA1164	conserved hypothetical protein', 'Dbxref=gi:15596361	6666666.97382.peg.1207	HesA/MoeB/ThiF family protein related to EC-YgdL
298.3.peg.236	"""4'-phosphopantetheinyl transferase entD (EC 2.7.8.-); Holo-[acyl-carrier protein] synthase, alternative (EC 2.7.8.7)"""	PA1165	PcpS', 'Dbxref=gi:15596362	6666666.97382.peg.1208	"""4'-phosphopantetheinyl transferase entD (EC 2.7.8.-); Holo-[acyl-carrier protein] synthase, alternative (EC 2.7.8.7)"""
298.3.peg.235	Dienelactone hydrolase family	PA1166	hypothetical protein', 'Dbxref=gi:15596363	6666666.97382.peg.1209	Dienelactone hydrolase family
298.3.peg.5482	"""Transcriptional regulator, HxlR family"""	PA0116	hypothetical protein', 'Dbxref=gi:15595314	6666666.97382.peg.121	"""Transcriptional regulator, HxlR family"""
298.3.peg.234	"""lyase, putative"""	PA1167	hypothetical protein', 'Dbxref=gi:15596364	6666666.97382.peg.1210	"""lyase, putative"""
298.3.peg.233	FIG00953897: hypothetical protein	PA1168	hypothetical protein', 'Dbxref=gi:15596365	6666666.97382.peg.1211	FIG00953897: hypothetical protein
298.3.peg.232	Arachidonate 15-lipoxygenase precursor (EC 1.13.11.33)	PA1169	probable lipoxygenase', 'Dbxref=gi:15596366	6666666.97382.peg.1212	Arachidonate 15-lipoxygenase precursor (EC 1.13.11.33)
298.3.peg.231	"""Membrane protein TerC, possibly involved in tellurium resistance"""	PA1170	conserved hypothetical protein', 'Dbxref=gi:15596367	6666666.97382.peg.1213	"""Membrane protein TerC, possibly involved in tellurium resistance"""
298.3.peg.230	Membrane-bound lytic murein transglycosylase B precursor (EC 3.2.1.-)	PA1171	probable transglycolase', 'Dbxref=gi:15596368	6666666.97382.peg.1214	Membrane-bound lytic murein transglycosylase B precursor (EC 3.2.1.-)
298.3.peg.229	Cytochrome c-type protein NapC	PA1172	cytochrome c-type protein NapC', 'Dbxref=gi:15596369	6666666.97382.peg.1215	Cytochrome c-type protein NapC
298.3.peg.228	Nitrate reductase cytochrome c550-type subunit	PA1173	cytochrome c-type protein NapB precursor', 'Dbxref=gi:15596370	6666666.97382.peg.1216	Nitrate reductase cytochrome c550-type subunit
298.3.peg.3758	Periplasmic nitrate reductase precursor (EC 1.7.99.4)	PA1174	periplasmic nitrate reductase protein NapA', 'Dbxref=gi:15596371	6666666.97382.peg.1217	Periplasmic nitrate reductase precursor (EC 1.7.99.4)
298.3.peg.3757	"""periplasmic diheme c-type cytochrome, NapB"""	PA1175	NapD protein of periplasmic nitrate reductase', 'Dbxref=gi:15596372	6666666.97382.peg.1218	"""periplasmic diheme c-type cytochrome, NapB"""
298.3.peg.3756	Ferredoxin-type protein NapF (periplasmic nitrate reductase)	PA1176	ferredoxin protein NapF', 'Dbxref=gi:15596373	6666666.97382.peg.1219	Ferredoxin-type protein NapF (periplasmic nitrate reductase)
298.3.peg.5483	"""Short-chain dehydrogenase, associated with 2-hydroxychromene-2-carboxylate isomerase family protein"""	PA0117	probable short chain dehydrogenase', 'Dbxref=gi:15595315	6666666.97382.peg.122	"""Short-chain dehydrogenase, associated with 2-hydroxychromene-2-carboxylate isomerase family protein"""
298.3.peg.3755	Periplasmic nitrate reductase component NapE	PA1177	periplasmic nitrate reductase protein NapE', 'Dbxref=gi:15596374	6666666.97382.peg.1220	Periplasmic nitrate reductase component NapE
298.3.peg.3754	outer membrane protein H1	PA1178	PhoP/Q and low Mg2+ inducible outer membrane protein H1 precursor', 'Dbxref=gi:15596375	6666666.97382.peg.1221	outer membrane protein H1
298.3.peg.3753	Transcriptional regulatory protein PhoP	PA1179	two-component response regulator PhoP', 'Dbxref=gi:15596376	6666666.97382.peg.1222	Transcriptional regulatory protein PhoP
298.3.peg.3752	Sensor protein PhoQ (EC 2.7.13.3)	PA1180	two-component sensor PhoQ', 'Dbxref=gi:15596377	6666666.97382.peg.1223	Sensor protein PhoQ (EC 2.7.13.3)
298.3.peg.3751	FIG00958048: hypothetical protein	PA1181	conserved hypothetical protein', 'Dbxref=gi:15596378	6666666.97382.peg.1224	FIG00958048: hypothetical protein
298.3.peg.3750	"""Transcriptional regulator, AraC family"""	PA1182	probable transcriptional regulator', 'Dbxref=gi:15596379	6666666.97382.peg.1225	"""Transcriptional regulator, AraC family"""
298.3.peg.3748	"""Aerobic C4-dicarboxylate transporter for fumarate, L-malate, D-malate, succunate, aspartate"""	PA1183	C4-dicarboxylate transport protein', 'Dbxref=gi:15596380	6666666.97382.peg.1227	"""Aerobic C4-dicarboxylate transporter for fumarate, L-malate, D-malate, succunate, aspartate"""
298.3.peg.3747	Glycine cleavage system transcriptional activator GcvA	PA1184	probable transcriptional regulator', 'Dbxref=gi:15596381	6666666.97382.peg.1228	Glycine cleavage system transcriptional activator GcvA
298.3.peg.3746	Glutathione S-transferase (EC 2.5.1.18)	PA1185	probable glutathione S-transferase', 'Dbxref=gi:15596382	6666666.97382.peg.1229	Glutathione S-transferase (EC 2.5.1.18)
298.3.peg.5484	"""2-hydroxychromene-2-carboxylate isomerase family protein, glutathione-dependent"""	PA0118	hypothetical protein', 'Dbxref=gi:15595316	6666666.97382.peg.123	"""2-hydroxychromene-2-carboxylate isomerase family protein, glutathione-dependent"""
298.3.peg.3745	"""Coenzyme F420-dependent N5,N10-methylene tetrahydromethanopterin reductase and related flavin-dependent oxidoreductases"""	PA1186	hypothetical protein', 'Dbxref=gi:15596383	6666666.97382.peg.1230	"""Coenzyme F420-dependent N5,N10-methylene tetrahydromethanopterin reductase and related flavin-dependent oxidoreductases"""
298.3.peg.3744	"""Acyl-CoA dehydrogenase, short-chain specific (EC 1.3.99.2)"""	PA1187	probable acyl-CoA dehydrogenase', 'Dbxref=gi:15596384	6666666.97382.peg.1231	"""Acyl-CoA dehydrogenase, short-chain specific (EC 1.3.99.2)"""
298.3.peg.3743	Alpha-methylacyl-CoA racemase (EC 5.1.99.4)	PA1188	hypothetical protein', 'Dbxref=gi:15596385	6666666.97382.peg.1232	Alpha-methylacyl-CoA racemase (EC 5.1.99.4)
298.3.peg.3742	Protein sprT	PA1189	conserved hypothetical protein', 'Dbxref=gi:15596386	6666666.97382.peg.1233	Protein sprT
298.3.peg.3741	probable membrane protein YPO2362	PA1190	conserved hypothetical protein', 'Dbxref=gi:15596387	6666666.97382.peg.1234	probable membrane protein YPO2362
298.3.peg.3740	DnaJ-class molecular chaperone	PA1191	hypothetical protein', 'Dbxref=gi:15596388	6666666.97382.peg.1235	DnaJ-class molecular chaperone
298.3.peg.3739	tRNA(Cytosine32)-2-thiocytidine synthetase	PA1192	conserved hypothetical protein', 'Dbxref=gi:15596389	6666666.97382.peg.1236	tRNA(Cytosine32)-2-thiocytidine synthetase
298.3.peg.3738	DNA-3-methyladenine glycosylase (EC 3.2.2.20)	PA1193	hypothetical protein', 'Dbxref=gi:15596390	6666666.97382.peg.1237	DNA-3-methyladenine glycosylase (EC 3.2.2.20)
298.3.peg.3737	Arginine/ornithine antiporter ArcD	PA1194	probable amino acid permease', 'Dbxref=gi:15596391	6666666.97382.peg.1238	Arginine/ornithine antiporter ArcD
298.3.peg.3736	"""NG,NG-dimethylarginine dimethylaminohydrolase 1 (EC 3.5.3.18)"""	PA1195	hypothetical protein', 'Dbxref=gi:15596392	6666666.97382.peg.1239	"""NG,NG-dimethylarginine dimethylaminohydrolase 1 (EC 3.5.3.18)"""
298.3.peg.5485	probable dicarboxylate transporter	PA0119	probable dicarboxylate transporter', 'Dbxref=gi:15595317	6666666.97382.peg.124	probable dicarboxylate transporter
298.3.peg.3735	Response regulator of zinc sigma-54-dependent two-component system	PA1196	probable transcriptional regulator', 'Dbxref=gi:15596393	6666666.97382.peg.1240	Hydrogenase transcriptional regulatory protein HoxA
298.3.peg.3734	NAD-dependent protein deacetylase of SIR2 family	PA1197	hypothetical protein', 'Dbxref=gi:15596394	6666666.97382.peg.1241	NAD-dependent protein deacetylase of SIR2 family
298.3.peg.3733	NLP/P60 family protein	PA1198	conserved hypothetical protein', 'Dbxref=gi:15596395	6666666.97382.peg.1242	NLP/P60 family protein
298.3.peg.3732	NLP/P60 family protein	PA1199	probable lipoprotein', 'Dbxref=gi:15596396	6666666.97382.peg.1243	NLP/P60 family protein
298.3.peg.3731	O-methyltransferase family protein [C1]	PA1200	conserved hypothetical protein', 'Dbxref=gi:15596397	6666666.97382.peg.1244	O-methyltransferase family protein [C1]
298.3.peg.3730	"""Transcriptional regulator, LysR family"""	PA1201	probable transcriptional regulator', 'Dbxref=gi:15596398	6666666.97382.peg.1245	"""Transcriptional regulator, LysR family"""
298.3.peg.3729	Nicotinamidase family protein YcaC	PA1202	probable hydrolase', 'Dbxref=gi:15596399	6666666.97382.peg.1246	Nicotinamidase family protein YcaC
298.3.peg.3728	FIG00955859: hypothetical protein	PA1203	hypothetical protein', 'Dbxref=gi:15596400	6666666.97382.peg.1247	FIG00955859: hypothetical protein
298.3.peg.3727	FIG00553873: hypothetical protein	PA1204	conserved hypothetical protein', 'Dbxref=gi:15596401	6666666.97382.peg.1248	FIG00553873: hypothetical protein
298.3.peg.3726	Pirin-related protein	PA1205	conserved hypothetical protein', 'Dbxref=gi:15596402	6666666.97382.peg.1249	Pirin-related protein
298.3.peg.5486	"""GntR family transcriptional regulator PA0120 @ Transcriptional regulator, GntR family domain"""	PA0120	probable transcriptional regulator', 'Dbxref=gi:15595318	6666666.97382.peg.125	"""GntR family transcriptional regulator PA0120 @ Transcriptional regulator, GntR family domain"""
298.3.peg.3725	FIG00954155: hypothetical protein	PA1206	hypothetical protein', 'Dbxref=gi:15596403	6666666.97382.peg.1250	FIG00954155: hypothetical protein
298.3.peg.3724	Glutathione-regulated potassium-efflux system protein KefB	PA1207	glutathione-regulated potassium-efflux system protein KefB', 'Dbxref=gi:15596404	6666666.97382.peg.1251	Glutathione-regulated potassium-efflux system protein KefB
298.3.peg.3723	"""monooxygenase, flavin-binding family"""	PA1208	conserved hypothetical protein', 'Dbxref=gi:15596405	6666666.97382.peg.1252	"""monooxygenase, flavin-binding family"""
298.3.peg.3722	Rhodanese-related sulfurtransferase	PA1209	hypothetical protein', 'Dbxref=gi:15596406	6666666.97382.peg.1253	Rhodanese-related sulfurtransferase
298.3.peg.3721	Pirin	PA1210	conserved hypothetical protein', 'Dbxref=gi:15596407	6666666.97382.peg.1254	Pirin
298.3.peg.3720	FIG00953377: hypothetical protein	PA1211	hypothetical protein', 'Dbxref=gi:15596408	6666666.97382.peg.1255	FIG00953377: hypothetical protein
298.3.peg.3719	Permease of the major facilitator superfamily	PA1212	probable major facilitator superfamily (MFS) transporter', 'Dbxref=gi:15596409	6666666.97382.peg.1256	Permease of the major facilitator superfamily
298.3.peg.3718	FIG00958938: hypothetical protein	PA1213	hypothetical protein', 'Dbxref=gi:15596410	6666666.97382.peg.1257	FIG00958938: hypothetical protein
298.3.peg.3717	Asparagine synthetase [glutamine-hydrolyzing] (EC 6.3.5.4)	PA1214	hypothetical protein', 'Dbxref=gi:15596411	6666666.97382.peg.1258	Asparagine synthetase [glutamine-hydrolyzing] (EC 6.3.5.4)
298.3.peg.3716	Long-chain-fatty-acid--CoA ligase (EC 6.2.1.3)	PA1215	hypothetical protein', 'Dbxref=gi:15596412	6666666.97382.peg.1259	Long-chain-fatty-acid--CoA ligase (EC 6.2.1.3)
298.3.peg.5487	"""Transcriptional regulator, GntR family"""	PA0121	hypothetical protein', 'Dbxref=gi:15595319	6666666.97382.peg.126	"""Transcriptional regulator, GntR family"""
298.3.peg.3715	FIG00954390: hypothetical protein	PA1216	hypothetical protein', 'Dbxref=gi:15596413	6666666.97382.peg.1260	FIG00954390: hypothetical protein
298.3.peg.3714	2-isopropylmalate synthase (EC 2.3.3.13)	PA1217	probable 2-isopropylmalate synthase', 'Dbxref=gi:15596414	6666666.97382.peg.1261	2-isopropylmalate synthase (EC 2.3.3.13)
298.3.peg.3713	FIG00955612: hypothetical protein	PA1218	hypothetical protein', 'Dbxref=gi:15596415	6666666.97382.peg.1262	FIG00955612: hypothetical protein
298.3.peg.3712	FIG00954794: hypothetical protein	PA1219	hypothetical protein', 'Dbxref=gi:15596416	6666666.97382.peg.1263	FIG00954794: hypothetical protein
298.3.peg.3711	FIG00953421: hypothetical protein	PA1220	hypothetical protein', 'Dbxref=gi:15596417	6666666.97382.peg.1264	FIG00953421: hypothetical protein
298.3.peg.3710	Non-ribosomal peptide synthetase modules and related proteins	PA1221	hypothetical protein', 'Dbxref=gi:15596418	6666666.97382.peg.1265	Non-ribosomal peptide synthetase modules and related proteins
298.3.peg.3709	Membrane-bound lytic murein transglycosylase A precursor (EC 3.2.1.-)	PA1222	probable membrane-bound lytic murein transglycolase A', 'Dbxref=gi:15596419	6666666.97382.peg.1266	Membrane-bound lytic murein transglycosylase A precursor (EC 3.2.1.-)
298.3.peg.3708	Transcriptional regulator	PA1223	probable transcriptional regulator', 'Dbxref=gi:15596420	6666666.97382.peg.1267	Transcriptional regulator
298.3.peg.3707	NAD(P)H oxidoreductase YRKL (EC 1.6.99.-) @ Putative NADPH-quinone reductase (modulator of drug activity B) @ Flavodoxin 2	PA1224	probable NAD(P)H dehydrogenase', 'Dbxref=gi:15596421	6666666.97382.peg.1268	NAD(P)H oxidoreductase YRKL (EC 1.6.99.-) @ Putative NADPH-quinone reductase (modulator of drug activity B) @ Flavodoxin 2
298.3.peg.3706	NAD(P)H oxidoreductase YRKL (EC 1.6.99.-) @ Putative NADPH-quinone reductase (modulator of drug activity B) @ Flavodoxin 2	PA1225	probable NAD(P)H dehydrogenase', 'Dbxref=gi:15596422	6666666.97382.peg.1269	NAD(P)H oxidoreductase YRKL (EC 1.6.99.-) @ Putative NADPH-quinone reductase (modulator of drug activity B) @ Flavodoxin 2
298.3.peg.5488	FIG00957103: hypothetical protein	PA0122	rahU', 'Dbxref=gi:15595320	6666666.97382.peg.127	FIG00957103: hypothetical protein
298.3.peg.3705	"""Transcriptional regulator, TetR family"""	PA1226	probable transcriptional regulator', 'Dbxref=gi:15596423	6666666.97382.peg.1270	"""Transcriptional regulator, TetR family"""
298.3.peg.3704	FIG00959231: hypothetical protein	PA1227	hypothetical protein', 'Dbxref=gi:15596424	6666666.97382.peg.1271	FIG00959231: hypothetical protein
298.3.peg.3703	FIG00959294: hypothetical protein	PA1228	hypothetical protein', 'Dbxref=gi:15596425	6666666.97382.peg.1272	FIG00959294: hypothetical protein
298.3.peg.3702	"""Transcriptional regulator, AraC family"""	PA1229	probable transcriptional regulator', 'Dbxref=gi:15596426	6666666.97382.peg.1273	"""Transcriptional regulator, AraC family"""
298.3.peg.3701	FIG00954959: hypothetical protein	PA1230	hypothetical protein', 'Dbxref=gi:15596427	6666666.97382.peg.1274	FIG00954959: hypothetical protein
298.3.peg.3700	possible FusE-MFP/HlyD family membrane fusion protein	PA1231	conserved hypothetical protein', 'Dbxref=gi:15596428	6666666.97382.peg.1275	possible FusE-MFP/HlyD family membrane fusion protein
298.3.peg.5904	FIG00956508: hypothetical protein	PA1233	hypothetical protein', 'Dbxref=gi:15596430	6666666.97382.peg.1277	FIG00956508: hypothetical protein
298.3.peg.5905	FIG00957548: hypothetical protein	PA1234	hypothetical protein', 'Dbxref=gi:15596431	6666666.97382.peg.1278	FIG00957548: hypothetical protein
298.3.peg.5906	"""Transcriptional regulator, AraC family"""	PA1235	probable transcriptional regulator', 'Dbxref=gi:15596432	6666666.97382.peg.1279	"""Transcriptional regulator, AraC family"""
298.3.peg.5489	"""Transcriptional regulator, LysR family"""	PA0123	probable transcriptional regulator', 'Dbxref=gi:15595321	6666666.97382.peg.128	"""Transcriptional regulator, LysR family"""
298.3.peg.5907	Inner membrane component of tripartite multidrug resistance system	PA1236	probable major facilitator superfamily (MFS) transporter', 'Dbxref=gi:15596433	6666666.97382.peg.1280	Inner membrane component of tripartite multidrug resistance system
298.3.peg.5908	Membrane fusion component of tripartite multidrug resistance system	PA1237	probable multidrug resistance efflux pump', 'Dbxref=gi:15596434	6666666.97382.peg.1281	Membrane fusion component of tripartite multidrug resistance system
298.3.peg.4744	Hydrolases of the alpha/beta superfamily	PA1239	hypothetical protein', 'Dbxref=gi:15596436	6666666.97382.peg.1284	Hydrolases of the alpha/beta superfamily
298.3.peg.4745	Enoyl-CoA hydratase (EC 4.2.1.17)	PA1240	probable enoyl-CoA hydratase/isomerase', 'Dbxref=gi:15596437	6666666.97382.peg.1285	Enoyl-CoA hydratase (EC 4.2.1.17)
298.3.peg.4746	"""Transcriptional regulator, TetR family"""	PA1241	probable transcriptional regulator', 'Dbxref=gi:15596438	6666666.97382.peg.1286	"""Transcriptional regulator, TetR family"""
298.3.peg.4747	Subtilisin-like serine proteases	PA1242	SprP', 'Dbxref=gi:15596439	6666666.97382.peg.1287	Subtilisin-like serine proteases
298.3.peg.4748	FOG: CheY-like receiver	PA1243	probable sensor/response regulator hybrid', 'Dbxref=gi:15596440	6666666.97382.peg.1288	FOG: CheY-like receiver
298.3.peg.4749	FIG00955848: hypothetical protein	PA1244	hypothetical protein', 'Dbxref=gi:15596441	6666666.97382.peg.1289	FIG00955848: hypothetical protein
298.3.peg.5490	ParE toxin protein	PA0124	hypothetical protein', 'Dbxref=gi:15595322	6666666.97382.peg.129	ParE toxin protein
298.3.peg.4750	FIG00954291: hypothetical protein	PA1245	AprX', 'Dbxref=gi:15596442	6666666.97382.peg.1290	FIG00954291: hypothetical protein
298.3.peg.4751	"""ABC-type protease exporter, ATP-binding component PrtD/AprD"""	PA1246	alkaline protease secretion protein AprD', 'Dbxref=gi:15596443	6666666.97382.peg.1291	"""ABC-type protease exporter, ATP-binding component PrtD/AprD"""
298.3.peg.4752	"""ABC-type protease exporter, membrane fusion protein (MFP) family component PrtE/AprE"""	PA1247	alkaline protease secretion protein AprE', 'Dbxref=gi:15596444	6666666.97382.peg.1292	"""ABC-type protease exporter, membrane fusion protein (MFP) family component PrtE/AprE"""
298.3.peg.4753	Outer membrane protein tolC precursor	PA1248	Alkaline protease secretion outer membrane protein AprF precursor', 'Dbxref=gi:15596445	6666666.97382.peg.1293	Outer membrane protein tolC precursor
298.3.peg.4755	"""Secreted alkaline metalloproteinase (EC 3.4.24.-), PrtA/B/C/G homolog"""	PA1249	alkaline metalloproteinase precursor', 'Dbxref=gi:15596446	6666666.97382.peg.1295	"""Secreted alkaline metalloproteinase (EC 3.4.24.-), PrtA/B/C/G homolog"""
298.3.peg.4756	Alkaline proteinase inhibitor precursor	PA1250	alkaline proteinase inhibitor AprI', 'Dbxref=gi:15596447	6666666.97382.peg.1296	Alkaline proteinase inhibitor precursor
298.3.peg.4757	Methyl-accepting chemotaxis protein I (serine chemoreceptor protein)	PA1251	probable chemotaxis transducer', 'Dbxref=gi:15596448	6666666.97382.peg.1297	Methyl-accepting chemotaxis protein I (serine chemoreceptor protein)
298.3.peg.4758	Delta 1-piperideine-2-carboxylate reductase (EC 1.5.1.21) / Delta 1-pyrroline-2-carboxylate reductase (EC 1.5.1.1)	PA1252	probable L-malate dehydrogenase', 'Dbxref=gi:15596449	6666666.97382.peg.1298	Delta 1-piperideine-2-carboxylate reductase (EC 1.5.1.21) / Delta 1-pyrroline-2-carboxylate reductase (EC 1.5.1.1)
298.3.peg.4759	Ketoglutarate semialdehyde dehydrogenase (EC 1.2.1.26)	PA1253	probable semialdehyde dehydrogenase', 'Dbxref=gi:15596450	6666666.97382.peg.1299	Ketoglutarate semialdehyde dehydrogenase (EC 1.2.1.26)
298.3.peg.629	Putative preQ0 transporter	PA0013	conserved hypothetical protein', 'Dbxref=gi:15595211	6666666.97382.peg.13	Putative preQ0 transporter
298.3.peg.5491	"""Prevent host death protein, Phd antitoxin"""	PA0125	hypothetical protein', 'Dbxref=gi:15595323	6666666.97382.peg.130	"""Prevent host death protein, Phd antitoxin"""
298.3.peg.4760	1-pyrroline-4-hydroxy-2-carboxylate deaminase (EC 3.5.4.22)	PA1254	probable dihydrodipicolinate synthetase', 'Dbxref=gi:15596451	6666666.97382.peg.1300	1-pyrroline-4-hydroxy-2-carboxylate deaminase (EC 3.5.4.22)
298.3.peg.4761	2-methylaconitate racemase	PA1255	hypothetical protein', 'Dbxref=gi:15596452	6666666.97382.peg.1301	2-methylaconitate racemase
298.3.peg.4762	"""ABC-type polar amino acid transport system, ATPase component"""	PA1256	amino acid ABC transporter ATP binding protein', 'Dbxref=gi:15596453	6666666.97382.peg.1302	"""ABC-type polar amino acid transport system, ATPase component"""
298.3.peg.4763	Probable permease of ABC transporter	PA1257	amino acid ABC transporter membrane protein', 'Dbxref=gi:15596454	6666666.97382.peg.1303	Probable permease of ABC transporter
298.3.peg.4764	"""Ribose ABC transport system, permease protein RbsC (TC 3.A.1.2.1)"""	PA1258	probable permease of ABC transporter', 'Dbxref=gi:15596455	6666666.97382.peg.1304	"""Ribose ABC transport system, permease protein RbsC (TC 3.A.1.2.1)"""
298.3.peg.4765	2-Methylcitrate dehydratase AcnD	PA1259	hypothetical protein', 'Dbxref=gi:15596456	6666666.97382.peg.1305	2-Methylcitrate dehydratase AcnD
298.3.peg.4766	"""ABC transporter, substrate binding protein"""	PA1260	amino acid ABC transporter periplasmic binding protein', 'Dbxref=gi:15596457	6666666.97382.peg.1306	"""ABC transporter, substrate binding protein"""
298.3.peg.4767	"""Transcriptional regulator, AraC family"""	PA1261	probable transcriptional regulator', 'Dbxref=gi:15596458	6666666.97382.peg.1307	"""Transcriptional regulator, AraC family"""
298.3.peg.4768	Probable MFS transporter	PA1262	probable major facilitator superfamily (MFS) transporter', 'Dbxref=gi:15596459	6666666.97382.peg.1308	Probable MFS transporter
298.3.peg.4769	putative DNA-binding protein	PA1263	hypothetical protein', 'Dbxref=gi:15596460	6666666.97382.peg.1309	putative DNA-binding protein
298.3.peg.5492	FIG00957304: hypothetical protein	PA0126	hypothetical protein', 'Dbxref=gi:15595324	6666666.97382.peg.131	FIG00957304: hypothetical protein
298.3.peg.4770	"""Transcriptional regulator, ArsR family"""	PA1264	probable transcriptional regulator', 'Dbxref=gi:15596461	6666666.97382.peg.1311	"""Transcriptional regulator, ArsR family"""
298.3.peg.4771	Permease of the drug/metabolite transporter (DMT) superfamily	PA1265	hypothetical protein', 'Dbxref=gi:15596462	6666666.97382.peg.1312	Permease of the drug/metabolite transporter (DMT) superfamily
298.3.peg.4772	Putative oxidoreductase in 4-hydroxyproline catabolic gene cluster	PA1266	probable oxidoreductase', 'Dbxref=gi:15596463	6666666.97382.peg.1313	Putative oxidoreductase in 4-hydroxyproline catabolic gene cluster
298.3.peg.5943	4-hydroxyproline epimerase (EC 5.1.1.8)	PA1268	hypothetical protein', 'Dbxref=gi:15596465	6666666.97382.peg.1316	4-hydroxyproline epimerase (EC 5.1.1.8)
298.3.peg.5942	"""Predicted regulator PutR for proline utilization, GntR family"""	PA1269	probable transcriptional regulator', 'Dbxref=gi:15596466	6666666.97382.peg.1317	"""Predicted regulator PutR for proline utilization, GntR family"""
298.3.peg.5756	Outer membrane vitamin B12 receptor BtuB	PA1271	probable tonB-dependent receptor', 'Dbxref=gi:15596468	6666666.97382.peg.1319	Outer membrane vitamin B12 receptor BtuB
298.3.peg.5493	Phosphonate ABC transporter phosphate-binding periplasmic component (TC 3.A.1.9.1)	PA0127	hypothetical protein', 'Dbxref=gi:15595325	6666666.97382.peg.132	Phosphonate ABC transporter phosphate-binding periplasmic component (TC 3.A.1.9.1)
298.3.peg.5755	Cob(I)alamin adenosyltransferase (EC 2.5.1.17)	PA1272	cob(I)alamin adenosyltransferase', 'Dbxref=gi:15596469	6666666.97382.peg.1320	Cob(I)alamin adenosyltransferase (EC 2.5.1.17)
298.3.peg.5754	"""Cobyrinic acid A,C-diamide synthase"""	PA1273	cobyrinic acid a,c-diamide synthase', 'Dbxref=gi:15596470	6666666.97382.peg.1321	"""Cobyrinic acid A,C-diamide synthase"""
298.3.peg.5753	"""Cobalamin biosynthesis protein BluB @ 5,6-dimethylbenzimidazole synthase, flavin destructase family"""	PA1274	conserved hypothetical protein', 'Dbxref=gi:15596471	6666666.97382.peg.1322	"""Cobalamin biosynthesis protein BluB @ 5,6-dimethylbenzimidazole synthase, flavin destructase family"""
298.3.peg.5752	Adenosylcobinamide-phosphate synthase (EC 6.3.1.10)	PA1275	cobalamin biosynthetic protein CobD', 'Dbxref=gi:15596472	6666666.97382.peg.1323	Adenosylcobinamide-phosphate synthase (EC 6.3.1.10)
298.3.peg.5751	L-threonine 3-O-phosphate decarboxylase (EC 4.1.1.81)	PA1276	cobalamin biosynthetic protein CobC', 'Dbxref=gi:15596473	6666666.97382.peg.1324	L-threonine 3-O-phosphate decarboxylase (EC 4.1.1.81)
298.3.peg.5750	Cobyric acid synthase (EC 6.3.5.10)	PA1277	cobyric acid synthase', 'Dbxref=gi:15596474	6666666.97382.peg.1325	Cobyric acid synthase (EC 6.3.5.10)
298.3.peg.5749	Adenosylcobinamide-phosphate guanylyltransferase (EC 2.7.7.62)	PA1278	cobinamide kinase', 'Dbxref=gi:15596475	6666666.97382.peg.1326	Adenosylcobinamide-phosphate guanylyltransferase (EC 2.7.7.62)
298.3.peg.4526	Nicotinate-nucleotide--dimethylbenzimidazole phosphoribosyltransferase (EC 2.4.2.21)	PA1279	nicotinate-nucleotide--dimethylbenzimidazole phosphoribosyltransferase', 'Dbxref=gi:15596476	6666666.97382.peg.1327	Nicotinate-nucleotide--dimethylbenzimidazole phosphoribosyltransferase (EC 2.4.2.21)
298.3.peg.4527	Alpha-ribazole-5'-phosphate phosphatase (EC 3.1.3.73)	PA1280	hypothetical protein', 'Dbxref=gi:15596477	6666666.97382.peg.1328	Alpha-ribazole-5'-phosphate phosphatase (EC 3.1.3.73)
298.3.peg.4528	Cobalamin synthase (EC 2.7.8.26)	PA1281	cobalamin (5'-phosphate) synthase"", 'Dbxref=gi:15596478	6666666.97382.peg.1329	Cobalamin synthase (EC 2.7.8.26)
298.3.peg.5494	Alkylphosphonate utilization operon protein PhnA	PA0128	conserved hypothetical protein', 'Dbxref=gi:15595326	6666666.97382.peg.133	Alkylphosphonate utilization operon protein PhnA
298.3.peg.4529	Permeases of the major facilitator superfamily	PA1282	probable major facilitator superfamily (MFS) transporter', 'Dbxref=gi:15596479	6666666.97382.peg.1330	Permeases of the major facilitator superfamily
298.3.peg.4530	"""Transcriptional regulator, TetR family"""	PA1283	probable transcriptional regulator', 'Dbxref=gi:15596480	6666666.97382.peg.1331	"""Transcriptional regulator, TetR family"""
298.3.peg.4531	Acyl-CoA dehydrogenase (EC 1.3.8.7)	PA1284	probable acyl-CoA dehydrogenase', 'Dbxref=gi:15596481	6666666.97382.peg.1332	Acyl-CoA dehydrogenase (EC 1.3.8.7)
298.3.peg.4532	"""Transcriptional regulator, MarR family"""	PA1285	probable transcriptional regulator', 'Dbxref=gi:15596482	6666666.97382.peg.1333	"""Transcriptional regulator, MarR family"""
298.3.peg.4533	Permeases of the major facilitator superfamily	PA1286	probable major facilitator superfamily (MFS) transporter', 'Dbxref=gi:15596483	6666666.97382.peg.1334	Permeases of the major facilitator superfamily
298.3.peg.4534	Glutathione peroxidase family protein	PA1287	probable glutathione peroxidase', 'Dbxref=gi:15596484	6666666.97382.peg.1335	Glutathione peroxidase family protein
298.3.peg.4535	Long-chain fatty acid transport protein	PA1288	probable outer membrane protein precursor', 'Dbxref=gi:15596485	6666666.97382.peg.1336	Long-chain fatty acid transport protein
298.3.peg.4536	hypothetical protein	PA1289	hypothetical protein', 'Dbxref=gi:15596486	6666666.97382.peg.1337	hypothetical protein
298.3.peg.4537	"""Transcriptional regulator, TetR family"""	PA1290	probable transcriptional regulator', 'Dbxref=gi:15596487	6666666.97382.peg.1338	"""Transcriptional regulator, TetR family"""
298.3.peg.4538	Hydrolases of the alpha/beta superfamily	PA1291	hypothetical protein', 'Dbxref=gi:15596488	6666666.97382.peg.1339	Hydrolases of the alpha/beta superfamily
298.3.peg.5495	Aromatic amino acid transport protein AroP	PA0129	Amino acid permease', 'Dbxref=gi:15595327	6666666.97382.peg.134	Aromatic amino acid transport protein AroP
298.3.peg.4539	"""Thiosulfate sulfurtransferase, rhodanese (EC 2.8.1.1)"""	PA1292	probable 3-mercaptopyruvate sulfurtransferase', 'Dbxref=gi:15596489	6666666.97382.peg.1340	"""Thiosulfate sulfurtransferase, rhodanese (EC 2.8.1.1)"""
298.3.peg.3307	Strictosidine synthase precursor (EC 4.3.3.2)	PA1293	hypothetical protein', 'Dbxref=gi:15596490	6666666.97382.peg.1341	Strictosidine synthase precursor (EC 4.3.3.2)
298.3.peg.3308	Ribonuclease D (EC 3.1.26.3)	PA1294	ribonuclease D', 'Dbxref=gi:15596491	6666666.97382.peg.1343	Ribonuclease D (EC 3.1.26.3)
298.3.peg.3309	Protein YcgL	PA1295	conserved hypothetical protein', 'Dbxref=gi:15596492	6666666.97382.peg.1344	Protein YcgL
298.3.peg.3310	D-3-phosphoglycerate dehydrogenase (EC 1.1.1.95)	PA1296	probable 2-hydroxyacid dehydrogenase', 'Dbxref=gi:15596493	6666666.97382.peg.1345	D-3-phosphoglycerate dehydrogenase (EC 1.1.1.95)
298.3.peg.3311	Cobalt-zinc-cadmium resistance protein CzcD	PA1297	probable metal transporter', 'Dbxref=gi:15596494	6666666.97382.peg.1346	Cobalt-zinc-cadmium resistance protein CzcD
298.3.peg.3312	probable alpha helix chain yaiN	PA1298	conserved hypothetical protein', 'Dbxref=gi:15596495	6666666.97382.peg.1347	probable alpha helix chain yaiN
298.3.peg.3313	YcgN (Fragment)	PA1299	conserved hypothetical protein', 'Dbxref=gi:15596496	6666666.97382.peg.1348	YcgN (Fragment)
298.3.peg.3314	"""FIG006045: Sigma factor, ECF subfamily"""	PA1300	probable sigma-70 factor, ECF subfamily', 'Dbxref=gi:15596497	6666666.97382.peg.1349	"""FIG006045: Sigma factor, ECF subfamily"""
298.3.peg.5496	Methylmalonate-semialdehyde dehydrogenase (EC 1.2.1.27)	PA0130	3-Oxopropanoate dehydrogenase', 'Dbxref=gi:15595328	6666666.97382.peg.135	Methylmalonate-semialdehyde dehydrogenase (EC 1.2.1.27)
298.3.peg.3315	Iron siderophore sensor protein	PA1301	probable transmembrane sensor', 'Dbxref=gi:15596498	6666666.97382.peg.1350	Iron siderophore sensor protein
298.3.peg.3316	"""Outer membrane receptor proteins, mostly Fe transport"""	PA1302	probable heme utilization protein precursor', 'Dbxref=gi:15596499	6666666.97382.peg.1351	"""Outer membrane receptor proteins, mostly Fe transport"""
298.3.peg.3317	Signal peptidase I (EC 3.4.21.89)	PA1303	signal peptidase', 'Dbxref=gi:15596500	6666666.97382.peg.1352	Signal peptidase I (EC 3.4.21.89)
298.3.peg.3318	Protease II (EC 3.4.21.83)	PA1304	probable oligopeptidase', 'Dbxref=gi:15596501	6666666.97382.peg.1353	Protease II (EC 3.4.21.83)
298.3.peg.3319	Permeases of the major facilitator superfamily	PA1305	hypothetical protein', 'Dbxref=gi:15596502	6666666.97382.peg.1354	Permeases of the major facilitator superfamily
298.3.peg.3320	Bis(5'-nucleosyl)-tetraphosphatase (asymmetrical) (EC 3.6.1.17)	PA1306	probable HIT family protein', 'Dbxref=gi:15596503	6666666.97382.peg.1355	Bis(5'-nucleosyl)-tetraphosphatase (asymmetrical) (EC 3.6.1.17)
298.3.peg.3321	"""Glutamine amidotransferase, class-II"""	PA1307	conserved hypothetical protein', 'Dbxref=gi:15596504	6666666.97382.peg.1356	"""Glutamine amidotransferase, class-II"""
298.3.peg.3322	hypothetical protein	PA1308	hypothetical protein', 'Dbxref=gi:15596505	6666666.97382.peg.1357	hypothetical protein
298.3.peg.3323	"""Phosphonate uptake and metabolism regulator, LysR-family"""	PA1309	probable transcriptional regulator', 'Dbxref=gi:15596506	6666666.97382.peg.1358	"""Phosphonate uptake and metabolism regulator, LysR-family"""
298.3.peg.3324	2-aminoethylphosphonate:pyruvate aminotransferase (EC 2.6.1.37)	PA1310	2-aminoethylphosphonate:pyruvate aminotransferase', 'Dbxref=gi:15596507	6666666.97382.peg.1359	2-aminoethylphosphonate:pyruvate aminotransferase (EC 2.6.1.37)
298.3.peg.5497	Protein export cytoplasm protein SecA ATPase RNA helicase (TC 3.A.5.1.1)	PA0131	hypothetical protein', 'Dbxref=gi:15595329	6666666.97382.peg.136	Protein export cytoplasm protein SecA ATPase RNA helicase (TC 3.A.5.1.1)
298.3.peg.3325	Phosphonoacetaldehyde hydrolase (EC 3.11.1.1)	PA1311	2-phosphonoacetaldehyde hydrolase', 'Dbxref=gi:15596508	6666666.97382.peg.1360	Phosphonoacetaldehyde hydrolase (EC 3.11.1.1)
298.3.peg.3326	LysR-family transcriptional regulator	PA1312	probable transcriptional regulator', 'Dbxref=gi:15596509	6666666.97382.peg.1361	LysR-family transcriptional regulator
298.3.peg.3327	Major facilitator superfamily	PA1313	probable major facilitator superfamily (MFS) transporter', 'Dbxref=gi:15596510	6666666.97382.peg.1362	Major facilitator superfamily
298.3.peg.3328	putative cytoplasmic protein	PA1314	hypothetical protein', 'Dbxref=gi:15596511	6666666.97382.peg.1363	putative cytoplasmic protein
298.3.peg.3329	"""Transcriptional regulator, TetR family"""	PA1315	probable transcriptional regulator', 'Dbxref=gi:15596512	6666666.97382.peg.1364	"""Transcriptional regulator, TetR family"""
298.3.peg.3330	Permeases of the major facilitator superfamily	PA1316	probable major facilitator superfamily (MFS) transporter', 'Dbxref=gi:15596513	6666666.97382.peg.1365	Permeases of the major facilitator superfamily
298.3.peg.3332	Cytochrome O ubiquinol oxidase subunit II (EC 1.10.3.-)	PA1317	cytochrome o ubiquinol oxidase subunit II', 'Dbxref=gi:15596514	6666666.97382.peg.1367	Cytochrome O ubiquinol oxidase subunit II (EC 1.10.3.-)
298.3.peg.3333	Cytochrome O ubiquinol oxidase subunit I (EC 1.10.3.-)	PA1318	cytochrome o ubiquinol oxidase subunit I', 'Dbxref=gi:15596515	6666666.97382.peg.1368	Cytochrome O ubiquinol oxidase subunit I (EC 1.10.3.-)
298.3.peg.3334	Cytochrome O ubiquinol oxidase subunit III (EC 1.10.3.-)	PA1319	cytochrome o ubiquinol oxidase subunit III', 'Dbxref=gi:15596516	6666666.97382.peg.1369	Cytochrome O ubiquinol oxidase subunit III (EC 1.10.3.-)
298.3.peg.5498	Omega-amino acid--pyruvate aminotransferase (EC 2.6.1.18)	PA0132	Beta-alanine:pyruvate transaminase', 'Dbxref=gi:15595330	6666666.97382.peg.137	Omega-amino acid--pyruvate aminotransferase (EC 2.6.1.18)
298.3.peg.3335	Cytochrome O ubiquinol oxidase subunit IV (EC 1.10.3.-)	PA1320	cytochrome o ubiquinol oxidase subunit IV', 'Dbxref=gi:15596517	6666666.97382.peg.1370	Cytochrome O ubiquinol oxidase subunit IV (EC 1.10.3.-)
298.3.peg.3336	"""Heme O synthase, protoheme IX farnesyltransferase (EC 2.5.1.-) COX10-CtaB"""	PA1321	cytochrome o ubiquinol oxidase protein CyoE', 'Dbxref=gi:15596518	6666666.97382.peg.1371	"""Heme O synthase, protoheme IX farnesyltransferase (EC 2.5.1.-) COX10-CtaB"""
298.3.peg.3337	Ferrichrome-iron receptor	PA1322	probable TonB-dependent receptor', 'Dbxref=gi:15596519	6666666.97382.peg.1372	Ferrichrome-iron receptor
298.3.peg.3338	Probable transmembrane protein	PA1323	hypothetical protein', 'Dbxref=gi:15596520	6666666.97382.peg.1373	Probable transmembrane protein
298.3.peg.3339	FIG00958091: hypothetical protein	PA1324	hypothetical protein', 'Dbxref=gi:15596521	6666666.97382.peg.1374	FIG00958091: hypothetical protein
298.3.peg.3340	Ketosteroid isomerase homolog	PA1325	conserved hypothetical protein', 'Dbxref=gi:15596522	6666666.97382.peg.1375	Ketosteroid isomerase homolog
298.3.peg.3341	Threonine dehydratase biosynthetic (EC 4.3.1.19)	PA1326	threonine dehydratase, biosynthetic', 'Dbxref=gi:15596523	6666666.97382.peg.1376	Threonine dehydratase biosynthetic (EC 4.3.1.19)
298.3.peg.3342	"""DNA/RNA endonuclease G, NUC1"""	PA1327	probable protease', 'Dbxref=gi:15596524	6666666.97382.peg.1377	"""DNA/RNA endonuclease G, NUC1"""
298.3.peg.3343	Transcriptional regulator	PA1328	probable transcriptional regulator', 'Dbxref=gi:15596525	6666666.97382.peg.1378	Transcriptional regulator
298.3.peg.3344	Hypothetical protein PA1329	PA1329	conserved hypothetical protein', 'Dbxref=gi:15596526	6666666.97382.peg.1379	Hypothetical protein PA1329
298.3.peg.5499	LysR family transcriptional regulator PA0133	PA0133	BauR', 'Dbxref=gi:15595331	6666666.97382.peg.138	LysR family transcriptional regulator PA0133
298.3.peg.3345	Short-chain dehydrogenase/reductase SDR	PA1330	probable short-chain dehydrogenase', 'Dbxref=gi:15596527	6666666.97382.peg.1380	Short-chain dehydrogenase/reductase SDR
298.3.peg.3346	Magnesium and cobalt efflux protein CorC	PA1331	conserved hypothetical protein', 'Dbxref=gi:15596528	6666666.97382.peg.1381	Magnesium and cobalt efflux protein CorC
298.3.peg.3348	SAM-dependent methyltransferases	PA1332	hypothetical protein', 'Dbxref=gi:15596529	6666666.97382.peg.1383	SAM-dependent methyltransferases
298.3.peg.3350	"""NADH:flavin oxidoreductases, Old Yellow Enzyme family"""	PA1334	probable oxidoreductase', 'Dbxref=gi:15596531	6666666.97382.peg.1384	"""NADH:flavin oxidoreductases, Old Yellow Enzyme family"""
298.3.peg.3351	"""Two component, Sigma-54 Specific, central transcriptional regulator of acidic amino acid uptake"""	PA1335	probable two-component response regulator', 'Dbxref=gi:15596532	6666666.97382.peg.1385	"""Two component, Sigma-54 Specific, central transcriptional regulator of acidic amino acid uptake"""
298.3.peg.3352	Signal transduction histidine kinase regulating C4-dicarboxylate transport system (EC 2.7.13.3)	PA1336	probable two-component sensor', 'Dbxref=gi:15596533	6666666.97382.peg.1386	Signal transduction histidine kinase regulating C4-dicarboxylate transport system (EC 2.7.13.3)
298.3.peg.3353	L-asparaginase (EC 3.5.1.1)	PA1337	glutaminase-asparaginase', 'Dbxref=gi:15596534	6666666.97382.peg.1387	L-asparaginase (EC 3.5.1.1)
298.3.peg.3354	Gamma-glutamyltranspeptidase (EC 2.3.2.2)	PA1338	gamma-glutamyltranspeptidase precursor', 'Dbxref=gi:15596535	6666666.97382.peg.1388	Gamma-glutamyltranspeptidase (EC 2.3.2.2)
298.3.peg.3355	Glutamate Aspartate transport ATP-binding protein GltL (TC 3.A.1.3.4)	PA1339	amino acid ABC transporter ATP binding protein', 'Dbxref=gi:15596536	6666666.97382.peg.1389	Glutamate Aspartate transport ATP-binding protein GltL (TC 3.A.1.3.4)
298.3.peg.5500	Guanine deaminase (EC 3.5.4.3)	PA0134	probable guanine deaminase', 'Dbxref=gi:15595332	6666666.97382.peg.139	Guanine deaminase (EC 3.5.4.3)
298.3.peg.3356	Glutamate Aspartate transport system permease protein GltK (TC 3.A.1.3.4)	PA1340	amino acid ABC transporter membrane protein', 'Dbxref=gi:15596537	6666666.97382.peg.1390	Glutamate Aspartate transport system permease protein GltK (TC 3.A.1.3.4)
298.3.peg.3357	Glutamate Aspartate transport system permease protein GltJ (TC 3.A.1.3.4)	PA1341	amino acid ABC transporter membrane protein', 'Dbxref=gi:15596538	6666666.97382.peg.1391	Glutamate Aspartate transport system permease protein GltJ (TC 3.A.1.3.4)
298.3.peg.3358	Glutamate Aspartate periplasmic binding protein precursor GltI (TC 3.A.1.3.4)	PA1342	probable binding protein component of ABC transporter', 'Dbxref=gi:15596539	6666666.97382.peg.1392	Glutamate Aspartate periplasmic binding protein precursor GltI (TC 3.A.1.3.4)
298.3.peg.3359	FIG00953314: hypothetical protein	PA1343	hypothetical protein', 'Dbxref=gi:15596540	6666666.97382.peg.1393	FIG00953314: hypothetical protein
298.3.peg.3360	Short-chain dehydrogenase/reductase SDR	PA1344	probable short-chain dehydrogenase', 'Dbxref=gi:15596541	6666666.97382.peg.1394	Short-chain dehydrogenase/reductase SDR
298.3.peg.3361	ribosomal protein S6 glutaminyl transferase related protein	PA1345	hypothetical protein', 'Dbxref=gi:15596542	6666666.97382.peg.1395	ribosomal protein S6 glutaminyl transferase related protein
298.3.peg.3362	Lysine decarboxylase (EC 4.1.1.18)	PA1346	hypothetical protein', 'Dbxref=gi:15596543	6666666.97382.peg.1396	Lysine decarboxylase (EC 4.1.1.18)
298.3.peg.3363	"""transcriptional regulator, MerR family"""	PA1347	probable transcriptional regulator', 'Dbxref=gi:15596544	6666666.97382.peg.1397	"""transcriptional regulator, MerR family"""
298.3.peg.5936	FIG00954317: hypothetical protein	PA1349	conserved hypothetical protein', 'Dbxref=gi:15596546	6666666.97382.peg.1399	FIG00954317: hypothetical protein
298.3.peg.628	Chaperone protein YscY (Yop proteins translocation protein Y)	PA0015	hypothetical protein', 'Dbxref=gi:15595213	6666666.97382.peg.14	Chaperone protein YscY (Yop proteins translocation protein Y)
298.3.peg.5937	FIG00953579: hypothetical protein	PA1350	hypothetical protein', 'Dbxref=gi:15596547	6666666.97382.peg.1401	FIG00953579: hypothetical protein
298.3.peg.5938	"""RNA polymerase sigma-70 factor, ECF subfamily"""	PA1351	probable sigma-70 factor, ECF subfamily', 'Dbxref=gi:15596548	6666666.97382.peg.1402	"""RNA polymerase sigma-70 factor, ECF subfamily"""
298.3.peg.5939	Permeases of the major facilitator superfamily	PA1352	conserved hypothetical protein', 'Dbxref=gi:15596549	6666666.97382.peg.1403	Permeases of the major facilitator superfamily
298.3.peg.2096	PhnB protein; putative DNA binding 3-demethylubiquinone-9 3-methyltransferase domain protein	PA1353	hypothetical protein', 'Dbxref=gi:15596550	6666666.97382.peg.1404	PhnB protein; putative DNA binding 3-demethylubiquinone-9 3-methyltransferase domain protein
298.3.peg.2097	PhnB protein	PA1354	hypothetical protein', 'Dbxref=gi:15596551	6666666.97382.peg.1405	PhnB protein
298.3.peg.2098	Molybdenum cofactor biosynthesis protein MoaD	PA1355	hypothetical protein', 'Dbxref=gi:15596552	6666666.97382.peg.1406	Molybdenum cofactor biosynthesis protein MoaD
298.3.peg.2099	FIG00960566: hypothetical protein	PA1356	hypothetical protein', 'Dbxref=gi:15596553	6666666.97382.peg.1407	FIG00960566: hypothetical protein
298.3.peg.2100	tRNA proofreading protein STM4549	PA1357	conserved hypothetical protein', 'Dbxref=gi:15596554	6666666.97382.peg.1408	tRNA proofreading protein STM4549
298.3.peg.2101	PhnB protein; putative DNA binding 3-demethylubiquinone-9 3-methyltransferase domain protein	PA1358	hypothetical protein', 'Dbxref=gi:15596555	6666666.97382.peg.1409	PhnB protein; putative DNA binding 3-demethylubiquinone-9 3-methyltransferase domain protein
298.3.peg.5501	hypothetical protein	PA0136	probable ATP-binding component of ABC transporter', 'Dbxref=gi:15595334	6666666.97382.peg.141	ABC transporter ATP-binding protein
298.3.peg.5861	ABC transporter ATP-binding protein	PA0136		6666666.97382.peg.141	ABC transporter ATP-binding protein
298.3.peg.2102	"""Transcriptional regulator, Cro/CI family"""	PA1359	probable transcriptional regulator', 'Dbxref=gi:15596556	6666666.97382.peg.1410	"""Transcriptional regulator, Cro/CI family"""
298.3.peg.2103	Putative DMT superfamily metabolite efflux protein precursor	PA1360	conserved hypothetical protein', 'Dbxref=gi:15596557	6666666.97382.peg.1411	Putative DMT superfamily metabolite efflux protein precursor
298.3.peg.2104	Multidrug and toxin extrusion (MATE) family efflux pump YdhE/NorM	PA1361	probable transporter', 'Dbxref=gi:15596558	6666666.97382.peg.1412	Multidrug and toxin extrusion (MATE) family efflux pump YdhE/NorM
298.3.peg.2105	FIG00956623: hypothetical protein	PA1362	hypothetical protein', 'Dbxref=gi:15596559	6666666.97382.peg.1413	FIG00956623: hypothetical protein
298.3.peg.2106	"""FIG006045: Sigma factor, ECF subfamily"""	PA1363	probable sigma-70 factor, ECF subfamily', 'Dbxref=gi:15596560	6666666.97382.peg.1414	"""FIG006045: Sigma factor, ECF subfamily"""
298.3.peg.2107	Iron siderophore sensor protein	PA1364	probable transmembrane sensor', 'Dbxref=gi:15596561	6666666.97382.peg.1415	Iron siderophore sensor protein
298.3.peg.2108	"""Outer membrane receptor proteins, likely involved in siderophore uptake"""	PA1365	probable siderophore receptor', 'Dbxref=gi:15596562	6666666.97382.peg.1416	"""Outer membrane receptor proteins, likely involved in siderophore uptake"""
298.3.peg.2109	Molybdopterin-guanine dinucleotide biosynthesis protein MobA	PA1366	hypothetical protein', 'Dbxref=gi:15596563	6666666.97382.peg.1417	Molybdopterin-guanine dinucleotide biosynthesis protein MobA
298.3.peg.2111	Phenazine biosynthesis protein PhzF like	PA1367	hypothetical protein', 'Dbxref=gi:15596564	6666666.97382.peg.1419	Phenazine biosynthesis protein PhzF like
298.3.peg.5862	"""Nucleoside ABC transporter, permease protein 1"""	PA0137	probable permease of ABC transporter', 'Dbxref=gi:15595335	6666666.97382.peg.142	"""Nucleoside ABC transporter, permease protein 1"""
298.3.peg.2112	"""3-oxoacyl-[acyl-carrier-protein] synthase, KASII (EC 2.3.1.179)"""	PA1373	3-oxoacyl-acyl carrier protein synthase II', 'Dbxref=gi:15596570	6666666.97382.peg.1423	"""3-oxoacyl-[acyl-carrier-protein] synthase, KASII (EC 2.3.1.179)"""
298.3.peg.2113	"""Transcriptional regulator, HxlR family"""	PA1374	hypothetical protein', 'Dbxref=gi:15596571	6666666.97382.peg.1424	"""Transcriptional regulator, HxlR family"""
298.3.peg.2114	Erythronate-4-phosphate dehydrogenase (EC 1.1.1.290)	PA1375	erythronate-4-phosphate dehydrogenase', 'Dbxref=gi:15596572	6666666.97382.peg.1425	Erythronate-4-phosphate dehydrogenase (EC 1.1.1.290)
298.3.peg.2115	Isocitrate dehydrogenase phosphatase (EC 2.7.11.5)/kinase (EC 3.1.3.-)	PA1376	isocitrate dehydrogenase kinase/phosphatase', 'Dbxref=gi:15596573	6666666.97382.peg.1426	Isocitrate dehydrogenase phosphatase (EC 2.7.11.5)/kinase (EC 3.1.3.-)
298.3.peg.2116	Histone acetyltransferase HPA2 and related acetyltransferases	PA1377	conserved hypothetical protein', 'Dbxref=gi:15596574	6666666.97382.peg.1427	Histone acetyltransferase HPA2 and related acetyltransferases
298.3.peg.5863	"""Nucleoside ABC transporter, permease protein 2"""	PA0138	probable permease of ABC transporter', 'Dbxref=gi:15595336	6666666.97382.peg.143	"""Nucleoside ABC transporter, permease protein 2"""
298.3.peg.4540	FIG00953120: hypothetical protein	PA1394	hypothetical protein', 'Dbxref=gi:15596591	6666666.97382.peg.1441	FIG00953120: hypothetical protein
298.3.peg.4541	FIG00958383: hypothetical protein	PA1395	hypothetical protein', 'Dbxref=gi:15596592	6666666.97382.peg.1442	FIG00958383: hypothetical protein
298.3.peg.4542	Sensor histidine kinase/response regulator	PA1396	probable two-component sensor', 'Dbxref=gi:15596593	6666666.97382.peg.1443	Sensor histidine kinase/response regulator
298.3.peg.4543	"""DNA-binding response regulator, LuxR family"""	PA1397	probable two-component response regulator', 'Dbxref=gi:15596594	6666666.97382.peg.1444	"""DNA-binding response regulator, LuxR family"""
298.3.peg.4544	FIG00955022: hypothetical protein	PA1398	hypothetical protein', 'Dbxref=gi:15596595	6666666.97382.peg.1445	FIG00955022: hypothetical protein
298.3.peg.4545	"""Transcriptional regulator, LysR family"""	PA1399	probable transcriptional regulator', 'Dbxref=gi:15596596	6666666.97382.peg.1446	"""Transcriptional regulator, LysR family"""
298.3.peg.4546	Biotin carboxylase (EC 6.3.4.14)	PA1400	probable pyruvate carboxylase', 'Dbxref=gi:15596597	6666666.97382.peg.1447	Biotin carboxylase (EC 6.3.4.14)
298.3.peg.4547	FIG00956228: hypothetical protein	PA1401	hypothetical protein', 'Dbxref=gi:15596598	6666666.97382.peg.1448	FIG00956228: hypothetical protein
298.3.peg.4548	O-methyltransferase (EC 2.1.1.-)	PA1402	hypothetical protein', 'Dbxref=gi:15596599	6666666.97382.peg.1449	O-methyltransferase (EC 2.1.1.-)
298.3.peg.5865	Alkyl hydroperoxide reductase protein C (EC 1.6.4.-)	PA0139	alkyl hydroperoxide reductase subunit C', 'Dbxref=gi:15595337	6666666.97382.peg.145	Alkyl hydroperoxide reductase protein C (EC 1.6.4.-)
298.3.peg.4549	"""Transcriptional regulator, TetR family"""	PA1403	probable transcriptional regulator', 'Dbxref=gi:15596600	6666666.97382.peg.1450	"""Transcriptional regulator, TetR family"""
298.3.peg.4550	FIG00955989: hypothetical protein	PA1404	hypothetical protein', 'Dbxref=gi:15596601	6666666.97382.peg.1451	FIG00955989: hypothetical protein
298.3.peg.4551	UvrD/REP helicase family protein	PA1405	probable helicase', 'Dbxref=gi:15596602	6666666.97382.peg.1452	UvrD/REP helicase family protein
298.3.peg.4552	Predicted nucleotidyltransferases	PA1406	hypothetical protein', 'Dbxref=gi:15596603	6666666.97382.peg.1453	Predicted nucleotidyltransferases
298.3.peg.4553	Methyltransferase (EC 2.1.1.-)	PA1407	hypothetical protein', 'Dbxref=gi:15596604	6666666.97382.peg.1454	Methyltransferase (EC 2.1.1.-)
298.3.peg.4554	Potassium efflux system KefA protein / Small-conductance mechanosensitive channel	PA1408	hypothetical protein', 'Dbxref=gi:15596605	6666666.97382.peg.1455	potassium efflux system KefA
298.3.peg.4556	"""Deacetylases, including yeast histone deacetylase and acetoin utilization protein"""	PA1409	acetylpolyamine aminohydrolase', 'Dbxref=gi:15596606	6666666.97382.peg.1456	"""Deacetylases, including yeast histone deacetylase and acetoin utilization protein"""
298.3.peg.4557	Putrescine ABC transporter putrescine-binding protein PotF (TC 3.A.1.11.2)	PA1410	probable periplasmic spermidine/putrescine-binding protein', 'Dbxref=gi:15596607	6666666.97382.peg.1457	Putrescine ABC transporter putrescine-binding protein PotF (TC 3.A.1.11.2)
298.3.peg.4558	Permease of the drug/metabolite transporter (DMT) superfamily	PA1411	hypothetical protein', 'Dbxref=gi:15596608	6666666.97382.peg.1458	Permease of the drug/metabolite transporter (DMT) superfamily
298.3.peg.4559	"""Transporter, MFS superfamily"""	PA1412	hypothetical protein', 'Dbxref=gi:15596609	6666666.97382.peg.1459	"""Transporter, MFS superfamily"""
298.3.peg.5866	Alkyl hydroperoxide reductase protein F (EC 1.6.4.-)	PA0140	alkyl hydroperoxide reductase subunit F', 'Dbxref=gi:15595338	6666666.97382.peg.146	Alkyl hydroperoxide reductase protein F (EC 1.6.4.-)
298.3.peg.4560	"""Transcriptional regulators, LysR family"""	PA1413	probable transcriptional regulator', 'Dbxref=gi:15596610	6666666.97382.peg.1460	"""Transcriptional regulators, LysR family"""
298.3.peg.4561	hypothetical protein	PA1414	hypothetical protein', 'Dbxref=gi:15596611	6666666.97382.peg.1461	hypothetical protein
298.3.peg.4562	"""SoxH protein, homolog"""	PA1415	hypothetical protein', 'Dbxref=gi:15596612	6666666.97382.peg.1462	"""SoxH protein, homolog"""
298.3.peg.4563	D-2-hydroxyglutarate dehydrogenase	PA1416	conserved hypothetical protein', 'Dbxref=gi:15596613	6666666.97382.peg.1463	D-2-hydroxyglutarate dehydrogenase
298.3.peg.4564	Acetolactate synthase large subunit (EC 2.2.1.6)	PA1417	probable decarboxylase', 'Dbxref=gi:15596614	6666666.97382.peg.1464	Acetolactate synthase large subunit (EC 2.2.1.6)
298.3.peg.4449	"""sodium-solute symporter, putative"""	PA1418	probable sodium:solute symport protein', 'Dbxref=gi:15596615	6666666.97382.peg.1465	"""sodium-solute symporter, putative"""
298.3.peg.4448	Cytosine/purine/uracil/thiamine/allantoin permease family protein	PA1419	probable transporter', 'Dbxref=gi:15596616	6666666.97382.peg.1466	Cytosine/purine/uracil/thiamine/allantoin permease family protein
298.3.peg.4447	Undecaprenyl pyrophosphate synthase	PA1420	hypothetical protein', 'Dbxref=gi:15596617	6666666.97382.peg.1467	Undecaprenyl pyrophosphate synthase
298.3.peg.4446	Agmatinase (EC 3.5.3.11)	PA1421	guanidinobutyrase', 'Dbxref=gi:15596618	6666666.97382.peg.1468	Agmatinase (EC 3.5.3.11)
298.3.peg.4445	Transcriptional regulator GbuR	PA1422	GbuR', 'Dbxref=gi:15596619	6666666.97382.peg.1469	Transcriptional regulator GbuR
298.3.peg.5867	Polyphosphate kinase 2 (EC 2.7.4.1)	PA0141	conserved hypothetical protein', 'Dbxref=gi:15595339	6666666.97382.peg.147	Polyphosphate kinase 2 (EC 2.7.4.1)
298.3.peg.4444	Methyl-accepting chemotaxis protein	PA1423	BdlA', 'Dbxref=gi:15596620	6666666.97382.peg.1470	Methyl-accepting chemotaxis protein
298.3.peg.4442	FIG00957985: hypothetical protein	PA1424	hypothetical protein', 'Dbxref=gi:15596621	6666666.97382.peg.1472	FIG00957985: hypothetical protein
298.3.peg.4440	ABC transporter ATP-binding protein	PA1425	probable ATP-binding component of ABC transporter', 'Dbxref=gi:15596622	6666666.97382.peg.1474	ABC transporter ATP-binding protein
298.3.peg.4439	"""ABC-type antimicrobial peptide transport system, ATPase component"""	PA1426	hypothetical protein', 'Dbxref=gi:15596623	6666666.97382.peg.1475	"""ABC-type antimicrobial peptide transport system, ATPase component"""
298.3.peg.4438	Histone acetyltransferase HPA2 and related acetyltransferases	PA1428	conserved hypothetical protein', 'Dbxref=gi:15596625	6666666.97382.peg.1476	Histone acetyltransferase HPA2 and related acetyltransferases
298.3.peg.4437	Ca ion P-type ATPase	PA1429	probable cation-transporting P-type ATPase', 'Dbxref=gi:15596626	6666666.97382.peg.1477	Ca ion P-type ATPase
298.3.peg.4712	Guanine deaminase (EC 3.5.4.3)	PA0142	hypothetical protein', 'Dbxref=gi:15595340	6666666.97382.peg.148	Guanine deaminase (EC 3.5.4.3); Hydroxydechloroatrazine ethylaminohydrolase (EC 3.5.99.3)
298.3.peg.4436	Membrane bound c-di-GMP receptor LapD	PA1433	conserved hypothetical protein', 'Dbxref=gi:15596630	6666666.97382.peg.1480	Membrane bound c-di-GMP receptor LapD
298.3.peg.4435	T1SS associated transglutaminase-like cysteine proteinase LapP	PA1434	hypothetical protein', 'Dbxref=gi:15596631	6666666.97382.peg.1481	T1SS associated transglutaminase-like cysteine proteinase LapP
298.3.peg.4434	Probable RND efflux membrane fusion protein	PA1435	probable Resistance-Nodulation-Cell Division (RND) efflux membrane fusion protein precursor', 'Dbxref=gi:15596632	6666666.97382.peg.1482	Probable RND efflux membrane fusion protein
298.3.peg.4433	Cobalt-zinc-cadmium resistance protein CzcA; Cation efflux system protein CusA	PA1436	probable Resistance-Nodulation-Cell Division (RND) efflux transporter', 'Dbxref=gi:15596633	6666666.97382.peg.1483	Cobalt-zinc-cadmium resistance protein CzcA; Cation efflux system protein CusA
298.3.peg.4431	DNA-binding heavy metal response regulator	PA1437	probable two-component response regulator', 'Dbxref=gi:15596634	6666666.97382.peg.1485	DNA-binding heavy metal response regulator
298.3.peg.4430	Heavy metal sensor histidine kinase	PA1438	probable two-component sensor', 'Dbxref=gi:15596635	6666666.97382.peg.1486	Heavy metal sensor histidine kinase
298.3.peg.4429	FIG039061: hypothetical protein related to heme utilization	PA1439	conserved hypothetical protein', 'Dbxref=gi:15596636	6666666.97382.peg.1487	FIG039061: hypothetical protein related to heme utilization
298.3.peg.4428	FIG00959393: hypothetical protein	PA1440	hypothetical protein', 'Dbxref=gi:15596637	6666666.97382.peg.1488	FIG00959393: hypothetical protein
298.3.peg.4711	Inosine-uridine preferring nucleoside hydrolase (EC 3.2.2.1)	PA0143	purine nucleosidase Nuh', 'Dbxref=gi:119167454	6666666.97382.peg.149	Inosine-uridine preferring nucleoside hydrolase (EC 3.2.2.1)
298.3.peg.4426	Flagellar hook-length control protein FliK	PA1441	putative flagellar hook-length control protein FliK', 'Dbxref=gi:15596638	6666666.97382.peg.1490	Flagellar hook-length control protein FliK
298.3.peg.4425	Flagellar biosynthesis protein FliL	PA1442	conserved hypothetical protein', 'Dbxref=gi:15596639	6666666.97382.peg.1491	Flagellar biosynthesis protein FliL
298.3.peg.4424	Flagellar motor switch protein FliM	PA1443	flagellar motor switch protein FliM', 'Dbxref=gi:15596640	6666666.97382.peg.1492	Flagellar motor switch protein FliM
298.3.peg.4423	Flagellar motor switch protein FliN	PA1444	flagellar motor switch protein FliN', 'Dbxref=gi:15596641	6666666.97382.peg.1493	Flagellar motor switch protein FliN
298.3.peg.4422	Flagellar biosynthesis protein FliO	PA1445	flagellar protein FliO', 'Dbxref=gi:15596642	6666666.97382.peg.1494	Flagellar biosynthesis protein FliO
298.3.peg.4421	Flagellar biosynthesis protein FliP	PA1446	flagellar biosynthetic protein FliP', 'Dbxref=gi:15596643	6666666.97382.peg.1495	Flagellar biosynthesis protein FliP
298.3.peg.4420	Flagellar biosynthesis protein FliQ	PA1447	flagellar biosynthetic protein FliQ', 'Dbxref=gi:15596644	6666666.97382.peg.1496	Flagellar biosynthesis protein FliQ
298.3.peg.4419	Flagellar biosynthesis protein FliR	PA1448	flagellar biosynthetic protein FliR', 'Dbxref=gi:15596645	6666666.97382.peg.1497	Flagellar biosynthesis protein FliR
298.3.peg.4418	Flagellar biosynthesis protein FlhB	PA1449	flagellar biosynthetic protein FlhB', 'Dbxref=gi:15596646	6666666.97382.peg.1498	Flagellar biosynthesis protein FlhB
298.3.peg.4417	Beta-propeller domains of methanol dehydrogenase type	PA1450	conserved hypothetical protein', 'Dbxref=gi:15596647	6666666.97382.peg.1499	Beta-propeller domains of methanol dehydrogenase type
298.3.peg.627	Trk system potassium uptake protein TrkA	PA0016	potassium uptake protein TrkA', 'Dbxref=gi:15595214	6666666.97382.peg.15	Trk system potassium uptake protein TrkA
298.3.peg.4710	Nucleoside 2-deoxyribosyltransferase	PA0144	hypothetical protein', 'Dbxref=gi:15595342	6666666.97382.peg.150	Nucleoside 2-deoxyribosyltransferase
298.3.peg.4416	Beta-propeller domains of methanol dehydrogenase type	PA1451	conserved hypothetical protein', 'Dbxref=gi:15596648	6666666.97382.peg.1500	Beta-propeller domains of methanol dehydrogenase type
298.3.peg.4415	Flagellar biosynthesis protein FlhA	PA1452	flagellar biosynthesis protein FlhA', 'Dbxref=gi:15596649	6666666.97382.peg.1501	Flagellar biosynthesis protein FlhA
298.3.peg.4414	Flagellar biosynthesis protein FlhF	PA1453	flagellar biosynthesis protein FlhF', 'Dbxref=gi:15596650	6666666.97382.peg.1502	Flagellar biosynthesis protein FlhF
298.3.peg.4413	Flagellar synthesis regulator FleN	PA1454	flagellar synthesis regulator FleN', 'Dbxref=gi:15596651	6666666.97382.peg.1503	Flagellar synthesis regulator FleN
298.3.peg.4412	RNA polymerase sigma factor for flagellar operon	PA1455	sigma factor FliA', 'Dbxref=gi:15596652	6666666.97382.peg.1504	RNA polymerase sigma factor for flagellar operon
298.3.peg.4411	Chemotaxis regulator - transmits chemoreceptor signals to flagelllar motor components CheY	PA1456	two-component response regulator CheY', 'Dbxref=gi:15596653	6666666.97382.peg.1505	Chemotaxis regulator - transmits chemoreceptor signals to flagelllar motor components CheY
298.3.peg.4410	Chemotaxis response - phosphatase CheZ	PA1457	chemotaxis protein CheZ', 'Dbxref=gi:15596654	6666666.97382.peg.1506	Chemotaxis response - phosphatase CheZ
298.3.peg.5381	Signal transduction histidine kinase CheA (EC 2.7.3.-)	PA1458	probable two-component sensor', 'Dbxref=gi:15596655	6666666.97382.peg.1507	Signal transduction histidine kinase CheA (EC 2.7.3.-)
298.3.peg.4409	hypothetical protein	PA1458		6666666.97382.peg.1507	Signal transduction histidine kinase CheA (EC 2.7.3.-)
298.3.peg.5382	Chemotaxis response regulator protein-glutamate methylesterase CheB (EC 3.1.1.61)	PA1459	probable methyltransferase', 'Dbxref=gi:15596656	6666666.97382.peg.1508	Chemotaxis response regulator protein-glutamate methylesterase CheB (EC 3.1.1.61)
298.3.peg.5383	Flagellar motor rotation protein MotA	PA1460	MotC', 'Dbxref=gi:15596657	6666666.97382.peg.1509	Flagellar motor rotation protein MotA
298.3.peg.4709	Nucleoside 2-deoxyribosyltransferase	PA0145	hypothetical protein', 'Dbxref=gi:15595343	6666666.97382.peg.151	Nucleoside 2-deoxyribosyltransferase
298.3.peg.5384	Flagellar motor rotation protein MotB	PA1461	MotD', 'Dbxref=gi:15596658	6666666.97382.peg.1510	Flagellar motor rotation protein MotB
298.3.peg.5385	Chromosome (plasmid) partitioning protein ParA	PA1462	probable plasmid partitioning protein', 'Dbxref=gi:15596659	6666666.97382.peg.1511	Chromosome (plasmid) partitioning protein ParA
298.3.peg.5386	CheW domain protein	PA1463	hypothetical protein', 'Dbxref=gi:15596660	6666666.97382.peg.1512	CheW domain protein
298.3.peg.5387	Positive regulator of CheA protein activity (CheW)	PA1464	probable purine-binding chemotaxis protein', 'Dbxref=gi:15596661	6666666.97382.peg.1513	Positive regulator of CheA protein activity (CheW)
298.3.peg.5388	FIG00953562: hypothetical protein	PA1465	hypothetical protein', 'Dbxref=gi:15596662	6666666.97382.peg.1514	FIG00953562: hypothetical protein
298.3.peg.5389	Glutathione S-transferase (EC 2.5.1.18)	PA1466	hypothetical protein', 'Dbxref=gi:15596663	6666666.97382.peg.1515	Glutathione S-transferase (EC 2.5.1.18)
298.3.peg.5390	"""Transcriptional regulator, DeoR family"""	PA1467	hypothetical protein', 'Dbxref=gi:15596664	6666666.97382.peg.1516	"""Transcriptional regulator, DeoR family"""
298.3.peg.5391	FIG00957363: hypothetical protein	PA1468	hypothetical protein', 'Dbxref=gi:15596665	6666666.97382.peg.1517	FIG00957363: hypothetical protein
298.3.peg.5392	COG1496: Uncharacterized conserved protein	PA1469	hypothetical protein', 'Dbxref=gi:15596666	6666666.97382.peg.1518	COG1496: Uncharacterized conserved protein
298.3.peg.5393	probable short-chain dehydrogenase	PA1470	probable short-chain dehydrogenase', 'Dbxref=gi:15596667	6666666.97382.peg.1519	probable short-chain dehydrogenase
298.3.peg.4708	"""Nucleoside ABC transporter, periplasmic nucleoside-binding protein"""	PA0146	conserved hypothetical protein', 'Dbxref=gi:15595344	6666666.97382.peg.152	"""Nucleoside ABC transporter, periplasmic nucleoside-binding protein"""
298.3.peg.5394	FIG00961991: hypothetical protein	PA1471	hypothetical protein', 'Dbxref=gi:15596668	6666666.97382.peg.1520	FIG00961991: hypothetical protein
298.3.peg.5395	GCN5-related N-acetyltransferase	PA1472	conserved hypothetical protein', 'Dbxref=gi:15596669	6666666.97382.peg.1521	GCN5-related N-acetyltransferase
298.3.peg.5396	FlhB domain protein	PA1473	hypothetical protein', 'Dbxref=gi:15596670	6666666.97382.peg.1522	FlhB domain protein
298.3.peg.5397	FIG00955434: hypothetical protein	PA1474	hypothetical protein', 'Dbxref=gi:15596671	6666666.97382.peg.1523	FIG00955434: hypothetical protein
298.3.peg.5398	"""ABC transporter involved in cytochrome c biogenesis, ATPase component CcmA"""	PA1475	heme exporter protein CcmA', 'Dbxref=gi:15596672	6666666.97382.peg.1524	"""ABC transporter involved in cytochrome c biogenesis, ATPase component CcmA"""
298.3.peg.5399	"""ABC transporter involved in cytochrome c biogenesis, CcmB subunit"""	PA1476	heme exporter protein CcmB', 'Dbxref=gi:15596673	6666666.97382.peg.1525	"""ABC transporter involved in cytochrome c biogenesis, CcmB subunit"""
298.3.peg.5400	"""Cytochrome c-type biogenesis protein CcmC, putative heme lyase for CcmE"""	PA1477	heme exporter protein CcmC', 'Dbxref=gi:15596674	6666666.97382.peg.1526	"""Cytochrome c-type biogenesis protein CcmC, putative heme lyase for CcmE"""
298.3.peg.5401	"""Cytochrome c-type biogenesis protein CcmD, interacts with CcmCE"""	PA1478	hypothetical protein', 'Dbxref=gi:15596675	6666666.97382.peg.1527	"""Cytochrome c-type biogenesis protein CcmD, interacts with CcmCE"""
298.3.peg.5402	"""Cytochrome c-type biogenesis protein CcmE, heme chaperone"""	PA1479	cytochrome C-type biogenesis protein CcmE', 'Dbxref=gi:15596676	6666666.97382.peg.1528	"""Cytochrome c-type biogenesis protein CcmE, heme chaperone"""
298.3.peg.5403	Cytochrome c heme lyase subunit CcmF	PA1480	cytochrome C-type biogenesis protein CcmF', 'Dbxref=gi:15596677	6666666.97382.peg.1529	Cytochrome c heme lyase subunit CcmF
298.3.peg.4707	"""2-Oxobutyrate oxidase, putative"""	PA0147	probable oxidoreductase', 'Dbxref=gi:15595345	6666666.97382.peg.153	"""2-Oxobutyrate oxidase, putative"""
298.3.peg.5404	"""Cytochrome c-type biogenesis protein CcmG/DsbE, thiol:disulfide oxidoreductase"""	PA1481	cytochrome C biogenesis protein CcmG', 'Dbxref=gi:15596678	6666666.97382.peg.1530	"""Cytochrome c-type biogenesis protein CcmG/DsbE, thiol:disulfide oxidoreductase"""
298.3.peg.5405	Cytochrome c heme lyase subunit CcmL	PA1482	cytochrome C-type biogenesis protein CcmH', 'Dbxref=gi:15596679	6666666.97382.peg.1531	Cytochrome c heme lyase subunit CcmL
298.3.peg.5406	Cytochrome c heme lyase subunit CcmH	PA1483	cytochrome c-type biogenesis protein', 'Dbxref=gi:15596680	6666666.97382.peg.1532	Cytochrome c heme lyase subunit CcmH
298.3.peg.4941	"""Transcriptional regulator, LuxR family"""	PA1484	probable transcriptional regulator', 'Dbxref=gi:15596681	6666666.97382.peg.1534	"""Transcriptional regulator, LuxR family"""
298.3.peg.4940	probable amino acid permease	PA1485	probable amino acid permease', 'Dbxref=gi:15596682	6666666.97382.peg.1535	probable amino acid permease
298.3.peg.4939	D-aminopeptidase (EC 3.4.11.19)	PA1486	beta-peptidyl aminopeptidase', 'Dbxref=gi:15596683	6666666.97382.peg.1536	D-aminopeptidase (EC 3.4.11.19)
298.3.peg.4938	Glycerol kinase (EC 2.7.1.30)	PA1487	probable carbohydrate kinase', 'Dbxref=gi:15596684	6666666.97382.peg.1537	Glycerol kinase (EC 2.7.1.30)
298.3.peg.4937	Sarcosine oxidase alpha subunit (EC 1.5.3.1)	PA1488	hypothetical protein', 'Dbxref=gi:15596685	6666666.97382.peg.1538	Sarcosine oxidase alpha subunit (EC 1.5.3.1)
298.3.peg.4936	Possible Glycerol-3-phosphate dehydrogenase (EC 1.1.5.3)	PA1489	hypothetical protein', 'Dbxref=gi:15596686	6666666.97382.peg.1539	Possible Glycerol-3-phosphate dehydrogenase (EC 1.1.5.3)
298.3.peg.4706	Adenosine deaminase (EC 3.5.4.4)	PA0148	adenine deaminase', 'Dbxref=gi:15595346	6666666.97382.peg.154	Adenosine deaminase (EC 3.5.4.4)
298.3.peg.4935	"""Transcriptional regulator, DeoR family"""	PA1490	probable transcriptional regulator', 'Dbxref=gi:15596687	6666666.97382.peg.1540	"""Transcriptional regulator, DeoR family"""
298.3.peg.4934	Ethanolamine permease	PA1491	probable transporter', 'Dbxref=gi:15596688	6666666.97382.peg.1541	Ethanolamine permease
298.3.peg.4933	FIG00953300: hypothetical protein	PA1492	hypothetical protein', 'Dbxref=gi:15596689	6666666.97382.peg.1542	FIG00953300: hypothetical protein
298.3.peg.4932	Sulfate-binding protein Sbp	PA1493	sulfate-binding protein of ABC transporter', 'Dbxref=gi:15596690	6666666.97382.peg.1543	Sulfate-binding protein Sbp
298.3.peg.4931	Aspartate ammonia-lyase (EC 4.3.1.1)	PA1494	mucoidy inhibitor gene A', 'Dbxref=gi:15596691	6666666.97382.peg.1544	Aspartate ammonia-lyase (EC 4.3.1.1)
298.3.peg.4930	COG4339	PA1495	hypothetical protein', 'Dbxref=gi:15596692	6666666.97382.peg.1545	COG4339
298.3.peg.4929	"""Potassium voltage-gated channel subfamily KQT; possible potassium channel, VIC family"""	PA1496	probable potassium channel', 'Dbxref=gi:15596693	6666666.97382.peg.1546	"""Potassium voltage-gated channel subfamily KQT; possible potassium channel, VIC family"""
298.3.peg.4928	Eukaryotic-type low-affinity urea transporter	PA1497	probable transporter', 'Dbxref=gi:15596694	6666666.97382.peg.1547	Eukaryotic-type low-affinity urea transporter
298.3.peg.4927	Pyruvate kinase (EC 2.7.1.40)	PA1498	pyruvate kinase I', 'Dbxref=gi:15596695	6666666.97382.peg.1548	Pyruvate kinase (EC 2.7.1.40)
298.3.peg.4926	D-glycerate 2-kinase (EC 2.7.1.-)	PA1499	conserved hypothetical protein', 'Dbxref=gi:15596696	6666666.97382.peg.1549	D-glycerate 2-kinase (EC 2.7.1.-)
298.3.peg.4705	"""FIG006045: Sigma factor, ECF subfamily"""	PA0149	probable sigma-70 factor, ECF subfamily', 'Dbxref=gi:15595347	6666666.97382.peg.155	"""FIG006045: Sigma factor, ECF subfamily"""
298.3.peg.4925	2-hydroxy-3-oxopropionate reductase (EC 1.1.1.60)	PA1500	probable oxidoreductase', 'Dbxref=gi:15596697	6666666.97382.peg.1550	2-hydroxy-3-oxopropionate reductase (EC 1.1.1.60)
298.3.peg.4924	Hydroxypyruvate isomerase (EC 5.3.1.22)	PA1501	conserved hypothetical protein', 'Dbxref=gi:15596698	6666666.97382.peg.1551	Hydroxypyruvate isomerase (EC 5.3.1.22)
298.3.peg.4923	Glyoxylate carboligase (EC 4.1.1.47)	PA1502	glyoxylate carboligase', 'Dbxref=gi:15596699	6666666.97382.peg.1552	Glyoxylate carboligase (EC 4.1.1.47)
298.3.peg.4922	GlcG protein	PA1503	hypothetical protein', 'Dbxref=gi:15596700	6666666.97382.peg.1553	GlcG protein
298.3.peg.4921	Transcriptional regulator RutR of pyrimidine catabolism (TetR family)	PA1504	probable transcriptional regulator', 'Dbxref=gi:15596701	6666666.97382.peg.1554	Transcriptional regulator RutR of pyrimidine catabolism (TetR family)
298.3.peg.4920	Molybdenum cofactor biosynthesis protein MoaA	PA1505	molybdopterin biosynthetic protein A2', 'Dbxref=gi:15596702	6666666.97382.peg.1555	Molybdenum cofactor biosynthesis protein MoaA
298.3.peg.4919	FIG00953966: hypothetical protein	PA1506	hypothetical protein', 'Dbxref=gi:15596703	6666666.97382.peg.1556	FIG00953966: hypothetical protein
298.3.peg.4918	Xanthine permease	PA1507	probable transporter', 'Dbxref=gi:15596704	6666666.97382.peg.1557	Xanthine permease
298.3.peg.4916	FIG00960592: hypothetical protein	PA1508	hypothetical protein', 'Dbxref=gi:15596705	6666666.97382.peg.1559	FIG00960592: hypothetical protein
298.3.peg.4704	Iron siderophore sensor protein	PA0150	probable transmembrane sensor', 'Dbxref=gi:15595348	6666666.97382.peg.156	Iron siderophore sensor protein
298.3.peg.4915	FIG00957186: hypothetical protein	PA1510	hypothetical protein', 'Dbxref=gi:15596707	6666666.97382.peg.1560	FIG00957186: hypothetical protein
298.3.peg.4914	probable vgr related protein	PA1511	conserved hypothetical protein', 'Dbxref=gi:15596708	6666666.97382.peg.1561	VgrG-3 protein
298.3.peg.5973	Secreted protein Hcp	PA1512	secreted protein Hcp', 'Dbxref=gi:15596709	6666666.97382.peg.1562	Secreted protein Hcp
298.3.peg.3298	FIG137887: membrane protein related to purine degradation	PA1513	hypothetical protein', 'Dbxref=gi:15596710	6666666.97382.peg.1563	FIG137887: membrane protein related to purine degradation
298.3.peg.3299	Ureidoglycolate hydrolase (EC 3.5.3.19)	PA1514	ureidoglycolate hydrolaseYbbT', 'Dbxref=gi:15596711	6666666.97382.peg.1564	Ureidoglycolate hydrolase (EC 3.5.3.19)
298.3.peg.3300	Allantoicase (EC 3.5.3.4)	PA1515	allantoicase', 'Dbxref=gi:15596712	6666666.97382.peg.1565	Allantoicase (EC 3.5.3.4)
298.3.peg.3301	2-oxo-4-hydroxy-4-carboxy--5-ureidoimidazoline (OHCU) decarboxylase	PA1516	hypothetical protein', 'Dbxref=gi:15596713	6666666.97382.peg.1566	2-oxo-4-hydroxy-4-carboxy--5-ureidoimidazoline (OHCU) decarboxylase
298.3.peg.3302	Uricase (urate oxidase) (EC 1.7.3.3)	PA1517	conserved hypothetical protein', 'Dbxref=gi:15596714	6666666.97382.peg.1567	Uricase (urate oxidase) (EC 1.7.3.3)
298.3.peg.3303	5-Hydroxyisourate Hydrolase (HIUase) (EC 3.5.2.17)	PA1518	conserved hypothetical protein', 'Dbxref=gi:15596715	6666666.97382.peg.1568	5-Hydroxyisourate Hydrolase (HIUase) (EC 3.5.2.17)
298.3.peg.3304	Xanthine/uracil/thiamine/ascorbate permease family protein	PA1519	probable transporter', 'Dbxref=gi:15596716	6666666.97382.peg.1569	Xanthine/uracil/thiamine/ascorbate permease family protein
298.3.peg.4703	Ferrichrome-iron receptor	PA0151	probable TonB-dependent receptor', 'Dbxref=gi:15595349	6666666.97382.peg.157	Ferrichrome-iron receptor
298.3.peg.3306	"""Transcriptional regulator, GntR family"""	PA1520	probable transcriptional regulator', 'Dbxref=gi:15596717	6666666.97382.peg.1570	"""Transcriptional regulator, GntR family"""
298.3.peg.2117	Guanine deaminase (EC 3.5.4.3)	PA1521	probable guanine deaminase', 'Dbxref=gi:15596718	6666666.97382.peg.1571	Guanine deaminase (EC 3.5.4.3)
298.3.peg.2118	"""Xanthine and CO dehydrogenases maturation factor, XdhC/CoxF family"""	PA1522	hypothetical protein', 'Dbxref=gi:15596719	6666666.97382.peg.1572	"""Xanthine and CO dehydrogenases maturation factor, XdhC/CoxF family"""
298.3.peg.2119	"""Xanthine dehydrogenase, molybdenum binding subunit (EC 1.17.1.4)"""	PA1523	xanthine dehydrogenase', 'Dbxref=gi:15596720	6666666.97382.peg.1573	"""Xanthine dehydrogenase, molybdenum binding subunit (EC 1.17.1.4)"""
298.3.peg.2120	"""Xanthine dehydrogenase iron-sulfur subunit (EC 1.17.1.4) / Xanthine dehydrogenase, FAD binding subunit (EC 1.17.1.4)"""	PA1524	xanthine dehydrogenase', 'Dbxref=gi:15596721	6666666.97382.peg.1574	"""Xanthine dehydrogenase iron-sulfur subunit (EC 1.17.1.4) / Xanthine dehydrogenase, FAD binding subunit (EC 1.17.1.4)"""
298.3.peg.2122	Alkane-1 monooxygenase (EC 1.14.15.3)	PA1525	alkane-1-monooxygenase 2', 'Dbxref=gi:15596722	6666666.97382.peg.1576	Alkane-1 monooxygenase (EC 1.14.15.3)
298.3.peg.2123	"""Transcriptional regulator, GntR family"""	PA1526	probable transcriptional regulator', 'Dbxref=gi:15596723	6666666.97382.peg.1577	"""Transcriptional regulator, GntR family"""
298.3.peg.2124	Chromosome partition protein smc	PA1527	conserved hypothetical protein', 'Dbxref=gi:15596724	6666666.97382.peg.1578	Chromosome partition protein smc
298.3.peg.2125	Cell division protein ZipA	PA1528	cell division protein ZipA', 'Dbxref=gi:15596725	6666666.97382.peg.1579	Cell division protein ZipA
298.3.peg.4702	Pca operon transcriptional activator PcaQ	PA0152	transcriptional regulator PcaQ', 'Dbxref=gi:15595350	6666666.97382.peg.158	Pca operon transcriptional activator PcaQ
298.3.peg.2126	DNA ligase (EC 6.5.1.2)	PA1529	DNA ligase', 'Dbxref=gi:15596726	6666666.97382.peg.1580	DNA ligase (EC 6.5.1.2)
298.3.peg.2127	FIG00959083: hypothetical protein	PA1530	hypothetical protein', 'Dbxref=gi:15596727	6666666.97382.peg.1581	FIG00959083: hypothetical protein
298.3.peg.2128	FIG00953368: hypothetical protein	PA1531	hypothetical protein', 'Dbxref=gi:15596728	6666666.97382.peg.1582	FIG00953368: hypothetical protein
298.3.peg.2129	DNA polymerase III subunits gamma and tau (EC 2.7.7.7)	PA1532	DNA polymerase subunits gamma and tau', 'Dbxref=gi:15596729	6666666.97382.peg.1583	DNA polymerase III subunits gamma and tau (EC 2.7.7.7)
298.3.peg.2130	FIG000557: hypothetical protein co-occurring with RecR	PA1533	conserved hypothetical protein', 'Dbxref=gi:15596730	6666666.97382.peg.1584	FIG000557: hypothetical protein co-occurring with RecR
298.3.peg.2131	Recombination protein RecR	PA1534	recombination protein RecR', 'Dbxref=gi:15596731	6666666.97382.peg.1585	Recombination protein RecR
298.3.peg.2132	Butyryl-CoA dehydrogenase (EC 1.3.99.2)	PA1535	citronellyl-CoA dehydrogenase', 'Dbxref=gi:15596732	6666666.97382.peg.1586	Butyryl-CoA dehydrogenase (EC 1.3.99.2)
298.3.peg.2133	Colicin E2 tolerance protein CbrC-like protein	PA1536	conserved hypothetical protein', 'Dbxref=gi:15596733	6666666.97382.peg.1587	Colicin E2 tolerance protein CbrC-like protein
298.3.peg.2134	"""Oxidoreductase, short-chain dehydrogenase/reductase family (EC 1.1.1.-)"""	PA1537	probable short-chain dehydrogenase', 'Dbxref=gi:15596734	6666666.97382.peg.1588	"""Oxidoreductase, short-chain dehydrogenase/reductase family (EC 1.1.1.-)"""
298.3.peg.2135	Cyclohexanone monooxygenase (EC 1.14.13.22)	PA1538	probable flavin-containing monooxygenase', 'Dbxref=gi:15596735	6666666.97382.peg.1589	Cyclohexanone monooxygenase (EC 1.14.13.22)
298.3.peg.4701	"""Protocatechuate 3,4-dioxygenase beta chain (EC 1.13.11.3)"""	PA0153	protocatechuate 3,4-dioxygenase, beta subunit', 'Dbxref=gi:15595351	6666666.97382.peg.159	"""Protocatechuate 3,4-dioxygenase beta chain (EC 1.13.11.3)"""
298.3.peg.2137	"""Unsaturated fatty acid biosythesis repressor FabR, TetR family"""	PA1539	hypothetical protein', 'Dbxref=gi:15596736	6666666.97382.peg.1591	"""Unsaturated fatty acid biosythesis repressor FabR, TetR family"""
298.3.peg.2138	Spermidine export protein MdtJ	PA1541	probable drug efflux transporter', 'Dbxref=gi:15596738	6666666.97382.peg.1592	Spermidine export protein MdtJ
298.3.peg.2139	FIG00953635: hypothetical protein	PA1542	hypothetical protein', 'Dbxref=gi:15596739	6666666.97382.peg.1593	FIG00953635: hypothetical protein
298.3.peg.2140	Adenine phosphoribosyltransferase (EC 2.4.2.7)	PA1543	adenine phosphoribosyltransferase', 'Dbxref=gi:15596740	6666666.97382.peg.1594	Adenine phosphoribosyltransferase (EC 2.4.2.7)
298.3.peg.2141	Fumarate and nitrate reduction regulatory protein	PA1544	transcriptional regulator Anr', 'Dbxref=gi:15596741	6666666.97382.peg.1595	Fumarate and nitrate reduction regulatory protein
298.3.peg.2142	FIG00953282: hypothetical protein	PA1545	hypothetical protein', 'Dbxref=gi:15596742	6666666.97382.peg.1596	FIG00953282: hypothetical protein
298.3.peg.2143	"""Coproporphyrinogen III oxidase, oxygen-independent (EC 1.3.99.22)"""	PA1546	oxygen-independent coproporphyrinogen III oxidase', 'Dbxref=gi:15596743	6666666.97382.peg.1597	"""Coproporphyrinogen III oxidase, oxygen-independent (EC 1.3.99.22)"""
298.3.peg.2144	"""Heavy-metal-associated domain (N-terminus) and membrane-bounded cytochrome biogenesis cycZ-like domain, possible membrane copper tolerance protein"""	PA1547	hypothetical protein', 'Dbxref=gi:15596744	6666666.97382.peg.1598	"""Heavy-metal-associated domain (N-terminus) and membrane-bounded cytochrome biogenesis cycZ-like domain, possible membrane copper tolerance protein"""
298.3.peg.2145	"""Type cbb3 cytochrome oxidase biogenesis protein CcoS, involved in heme b insertion"""	PA1548	conserved hypothetical protein', 'Dbxref=gi:15596745	6666666.97382.peg.1599	"""Type cbb3 cytochrome oxidase biogenesis protein CcoS, involved in heme b insertion"""
298.3.peg.626	Ribosomal RNA small subunit methyltransferase B (EC 2.1.1.-)	PA0017	conserved hypothetical protein', 'Dbxref=gi:15595215	6666666.97382.peg.16	Ribosomal RNA small subunit methyltransferase B (EC 2.1.1.-)
298.3.peg.4700	"""Protocatechuate 3,4-dioxygenase alpha chain (EC 1.13.11.3)"""	PA0154	protocatechuate 3,4-dioxygenase, alpha subunit', 'Dbxref=gi:15595352	6666666.97382.peg.160	"""Protocatechuate 3,4-dioxygenase alpha chain (EC 1.13.11.3)"""
298.3.peg.2146	Type cbb3 cytochrome oxidase biogenesis protein CcoI; Copper-translocating P-type ATPase (EC 3.6.3.4)	PA1549	probable cation-transporting P-type ATPase', 'Dbxref=gi:15596746	6666666.97382.peg.1600	Type cbb3 cytochrome oxidase biogenesis protein CcoI; Copper-translocating P-type ATPase (EC 3.6.3.4)
298.3.peg.2147	"""Putative analog of CcoH, COG3198"""	PA1550	hypothetical protein', 'Dbxref=gi:15596747	6666666.97382.peg.1601	"""Putative analog of CcoH, COG3198"""
298.3.peg.2148	"""Type cbb3 cytochrome oxidase biogenesis protein CcoG, involved in Cu oxidation"""	PA1551	probable ferredoxin', 'Dbxref=gi:15596748	6666666.97382.peg.1602	"""Type cbb3 cytochrome oxidase biogenesis protein CcoG, involved in Cu oxidation"""
298.3.peg.2149	Cytochrome c oxidase subunit CcoP (EC 1.9.3.1)	PA1552	Cytochrome c oxidase, cbb3-type, CcoP subunit', 'Dbxref=gi:15596749	6666666.97382.peg.1603	Cytochrome c oxidase subunit CcoP (EC 1.9.3.1)
298.3.peg.2150	Cytochrome c oxidase subunit CcoQ (EC 1.9.3.1)	PA1552.1	Cytochrome c oxidase, cbb3-type, CcoQ subunit', 'Dbxref=gi:308198346	6666666.97382.peg.1604	Cytochrome c oxidase subunit CcoQ (EC 1.9.3.1)
298.3.peg.2151	Cytochrome c oxidase subunit CcoO (EC 1.9.3.1)	PA1553	Cytochrome c oxidase, cbb3-type, CcoO subunit', 'Dbxref=gi:15596750	6666666.97382.peg.1605	Cytochrome c oxidase subunit CcoO (EC 1.9.3.1)
298.3.peg.2152	Cytochrome c oxidase subunit CcoN (EC 1.9.3.1)	PA1554	Cytochrome c oxidase, cbb3-type, CcoN subunit', 'Dbxref=gi:15596751	6666666.97382.peg.1606	Cytochrome c oxidase subunit CcoN (EC 1.9.3.1)
298.3.peg.2153	Cytochrome c oxidase subunit CcoP (EC 1.9.3.1)	PA1555	Cytochrome c oxidase, cbb3-type, CcoP subunit', 'Dbxref=gi:15596752	6666666.97382.peg.1607	Cytochrome c oxidase subunit CcoP (EC 1.9.3.1)
298.3.peg.2154	Cytochrome c oxidase subunit CcoQ (EC 1.9.3.1)	PA1555.1	Cytochrome c oxidase, cbb3-type, CcoQ subunit', 'Dbxref=gi:308198347	6666666.97382.peg.1608	Cytochrome c oxidase subunit CcoQ (EC 1.9.3.1)
298.3.peg.2155	Cytochrome c oxidase subunit CcoO (EC 1.9.3.1)	PA1556	Cytochrome c oxidase, cbb3-type, CcoO subunit', 'Dbxref=gi:15596753	6666666.97382.peg.1609	Cytochrome c oxidase subunit CcoO (EC 1.9.3.1)
298.3.peg.4698	Pca regulon regulatory protein PcaR	PA0155	transcriptional regulator PcaR', 'Dbxref=gi:15595353	6666666.97382.peg.161	Pca regulon regulatory protein PcaR
298.3.peg.2156	Cytochrome c oxidase subunit CcoN (EC 1.9.3.1)	PA1557	Cytochrome c oxidase, cbb3-type, CcoN subunit', 'Dbxref=gi:15596754	6666666.97382.peg.1610	Cytochrome c oxidase subunit CcoN (EC 1.9.3.1)
298.3.peg.2157	Predicted hydrolase of the alpha/beta-hydrolase fold	PA1558	hypothetical protein', 'Dbxref=gi:15596755	6666666.97382.peg.1612	Predicted hydrolase of the alpha/beta-hydrolase fold
298.3.peg.2158	Nucleoside-diphosphate-sugar epimerases	PA1559	hypothetical protein', 'Dbxref=gi:15596756	6666666.97382.peg.1613	Nucleoside-diphosphate-sugar epimerases
298.3.peg.2159	Aerotaxis receptor Aer	PA1561	aerotaxis receptor Aer', 'Dbxref=gi:15596758	6666666.97382.peg.1615	Aerotaxis receptor Aer
298.3.peg.2160	Aconitate hydratase (EC 4.2.1.3) @ 2-methylisocitrate dehydratase (EC 4.2.1.99)	PA1562	aconitate hydratase 1', 'Dbxref=gi:15596759	6666666.97382.peg.1616	Aconitate hydratase (EC 4.2.1.3) @ 2-methylisocitrate dehydratase (EC 4.2.1.99)
298.3.peg.2161	LSU rRNA 2'-O-methyl-C2498 methyltransferase RlmM	PA1563	conserved hypothetical protein', 'Dbxref=gi:15596760	6666666.97382.peg.1617	LSU rRNA 2'-O-methyl-C2498 methyltransferase RlmM
298.3.peg.2162	tRNA 5-methylaminomethyl-2-thiouridine synthase TusA	PA1564	conserved hypothetical protein', 'Dbxref=gi:15596761	6666666.97382.peg.1618	tRNA 5-methylaminomethyl-2-thiouridine synthase TusA
298.3.peg.2163	O-acetylhomoserine sulfhydrylase (EC 2.5.1.49)	PA1565	FAD-dependent oxidoreductase', 'Dbxref=gi:15596762	6666666.97382.peg.1619	O-acetylhomoserine sulfhydrylase (EC 2.5.1.49)
298.3.peg.4697	Membrane-fusion protein	PA0156	Resistance-Nodulation-Cell Division (RND) triclosan efflux membrane fusion protein, TriA', 'Dbxref=gi:15595354	6666666.97382.peg.162	Membrane-fusion protein
298.3.peg.2164	glutamine synthetase family protein	PA1566	Glutamylpolyamine synthetase', 'Dbxref=gi:15596763	6666666.97382.peg.1620	glutamine synthetase family protein
298.3.peg.2166	O-acetylhomoserine sulfhydrylase (EC 2.5.1.49)	PA1567	conserved hypothetical protein', 'Dbxref=gi:15596764	6666666.97382.peg.1622	O-acetylhomoserine sulfhydrylase (EC 2.5.1.49)
298.3.peg.2167	"""Putative translation initiation inhibitor, yjgF family"""	PA1568	conserved hypothetical protein', 'Dbxref=gi:15596765	6666666.97382.peg.1623	"""Putative translation initiation inhibitor, yjgF family"""
298.3.peg.2168	Glycerol-3-phosphate transporter	PA1569	probable major facilitator superfamily (MFS) transporter', 'Dbxref=gi:15596766	6666666.97382.peg.1624	Glycerol-3-phosphate transporter
298.3.peg.2170	"""transcriptional regulator, MerR family"""	PA1570	probable transcriptional regulator', 'Dbxref=gi:15596767	6666666.97382.peg.1626	"""transcriptional regulator, MerR family"""
298.3.peg.2171	FIG00958971: hypothetical protein	PA1571	hypothetical protein', 'Dbxref=gi:15596768	6666666.97382.peg.1627	FIG00958971: hypothetical protein
298.3.peg.2172	FIG00957365: hypothetical protein	PA1572	conserved hypothetical protein', 'Dbxref=gi:15596769	6666666.97382.peg.1628	FIG00957365: hypothetical protein
298.3.peg.2173	FIG00955878: hypothetical protein	PA1573	conserved hypothetical protein', 'Dbxref=gi:15596770	6666666.97382.peg.1629	FIG00955878: hypothetical protein
298.3.peg.4696	"""Efflux membrane fusion protein, RND family"""	PA0157	Resistance-Nodulation-Cell Division (RND) triclosan efflux membrane fusion protein, TriB', 'Dbxref=gi:15595355	6666666.97382.peg.163	"""Efflux membrane fusion protein, RND family"""
298.3.peg.2174	FIG074102: hypothetical protein	PA1574	conserved hypothetical protein', 'Dbxref=gi:15596771	6666666.97382.peg.1630	FIG074102: hypothetical protein
298.3.peg.2175	"""Inhibitor of the KinA pathway to sporulation, predicted exonuclease"""	PA1575	hypothetical protein', 'Dbxref=gi:15596772	6666666.97382.peg.1631	"""Inhibitor of the KinA pathway to sporulation, predicted exonuclease"""
298.3.peg.2176	2-hydroxy-3-oxopropionate reductase (EC 1.1.1.60)	PA1576	probable 3-hydroxyisobutyrate dehydrogenase', 'Dbxref=gi:15596773	6666666.97382.peg.1632	2-hydroxy-3-oxopropionate reductase (EC 1.1.1.60)
298.3.peg.2177	FIG00954626: hypothetical protein	PA1577	hypothetical protein', 'Dbxref=gi:15596774	6666666.97382.peg.1633	FIG00954626: hypothetical protein
298.3.peg.2178	FIG00959795: hypothetical protein	PA1578	hypothetical protein', 'Dbxref=gi:15596775	6666666.97382.peg.1634	FIG00959795: hypothetical protein
298.3.peg.2180	Collagenase and related proteases	PA1579	hypothetical protein', 'Dbxref=gi:15596776	6666666.97382.peg.1636	Collagenase and related proteases
298.3.peg.2181	Citrate synthase (si) (EC 2.3.3.1)	PA1580	citrate synthase', 'Dbxref=gi:15596777	6666666.97382.peg.1637	Citrate synthase (si) (EC 2.3.3.1)
298.3.peg.2182	Succinate dehydrogenase cytochrome b-556 subunit	PA1581	succinate dehydrogenase (C subunit)', 'Dbxref=gi:15596778	6666666.97382.peg.1638	Succinate dehydrogenase cytochrome b-556 subunit
298.3.peg.2183	Succinate dehydrogenase hydrophobic membrane anchor protein	PA1582	succinate dehydrogenase (D subunit)', 'Dbxref=gi:15596779	6666666.97382.peg.1639	Succinate dehydrogenase hydrophobic membrane anchor protein
298.3.peg.4695	RND efflux transporter	PA0158	Resistance-Nodulation-Cell Division (RND) triclosan efflux transporter, TriC', 'Dbxref=gi:15595356	6666666.97382.peg.164	RND efflux transporter
298.3.peg.2184	Succinate dehydrogenase flavoprotein subunit (EC 1.3.99.1)	PA1583	succinate dehydrogenase (A subunit)', 'Dbxref=gi:15596780	6666666.97382.peg.1640	Succinate dehydrogenase flavoprotein subunit (EC 1.3.99.1)
298.3.peg.2185	Succinate dehydrogenase iron-sulfur protein (EC 1.3.99.1)	PA1584	succinate dehydrogenase (B subunit)', 'Dbxref=gi:15596781	6666666.97382.peg.1641	Succinate dehydrogenase iron-sulfur protein (EC 1.3.99.1)
298.3.peg.2186	2-oxoglutarate dehydrogenase E1 component (EC 1.2.4.2)	PA1585	2-oxoglutarate dehydrogenase (E1 subunit)', 'Dbxref=gi:15596782	6666666.97382.peg.1642	2-oxoglutarate dehydrogenase E1 component (EC 1.2.4.2)
298.3.peg.4943	Dihydrolipoamide succinyltransferase component (E2) of 2-oxoglutarate dehydrogenase complex (EC 2.3.1.61)	PA1586	dihydrolipoamide succinyltransferase (E2 subunit)', 'Dbxref=gi:15596783	6666666.97382.peg.1643	Dihydrolipoamide succinyltransferase component (E2) of 2-oxoglutarate dehydrogenase complex (EC 2.3.1.61)
298.3.peg.4944	Dihydrolipoamide dehydrogenase of 2-oxoglutarate dehydrogenase (EC 1.8.1.4)	PA1587	lipoamide dehydrogenase-glc', 'Dbxref=gi:15596784	6666666.97382.peg.1644	Dihydrolipoamide dehydrogenase of 2-oxoglutarate dehydrogenase (EC 1.8.1.4)
298.3.peg.4945	Succinyl-CoA ligase [ADP-forming] beta chain (EC 6.2.1.5)	PA1588	succinyl-CoA synthetase beta chain', 'Dbxref=gi:15596785	6666666.97382.peg.1645	Succinyl-CoA ligase [ADP-forming] beta chain (EC 6.2.1.5)
298.3.peg.4946	Succinyl-CoA ligase [ADP-forming] alpha chain (EC 6.2.1.5)	PA1589	succinyl-CoA synthetase alpha chain', 'Dbxref=gi:15596786	6666666.97382.peg.1646	Succinyl-CoA ligase [ADP-forming] alpha chain (EC 6.2.1.5)
298.3.peg.4947	Branched-chain amino acid transport system carrier protein	PA1590	branched chain amino acid transporter', 'Dbxref=gi:15596787	6666666.97382.peg.1647	Branched-chain amino acid transport system carrier protein
298.3.peg.4948	FIG00953885: hypothetical protein	PA1591	hypothetical protein', 'Dbxref=gi:15596788	6666666.97382.peg.1648	FIG00953885: hypothetical protein
298.3.peg.4949	hypothetical protein	PA1592	hypothetical protein', 'Dbxref=gi:15596789	6666666.97382.peg.1649	hypothetical protein
298.3.peg.4694	Transcriptional regulator	PA0159	probable transcriptional regulator', 'Dbxref=gi:15595357	6666666.97382.peg.165	Transcriptional regulator
298.3.peg.4950	FIG00956080: hypothetical protein	PA1593	hypothetical protein', 'Dbxref=gi:15596790	6666666.97382.peg.1650	FIG00956080: hypothetical protein
298.3.peg.4951	FIG00953296: hypothetical protein	PA1594	hypothetical protein', 'Dbxref=gi:15596791	6666666.97382.peg.1651	FIG00953296: hypothetical protein
298.3.peg.4952	Permeases of the major facilitator superfamily	PA1595	hypothetical protein', 'Dbxref=gi:15596792	6666666.97382.peg.1652	Permeases of the major facilitator superfamily
298.3.peg.4953	Chaperone protein HtpG	PA1596	heat shock protein HtpG', 'Dbxref=gi:15596793	6666666.97382.peg.1653	Chaperone protein HtpG
298.3.peg.4954	dienelactone hydrolase family protein	PA1597	hypothetical protein', 'Dbxref=gi:15596794	6666666.97382.peg.1654	dienelactone hydrolase family protein
298.3.peg.4955	3-methyl-2-oxobutanoate hydroxymethyltransferase (EC 2.1.2.11)	PA1598	conserved hypothetical protein', 'Dbxref=gi:15596795	6666666.97382.peg.1655	3-methyl-2-oxobutanoate hydroxymethyltransferase (EC 2.1.2.11)
298.3.peg.4956	"""Transcriptional regulator, AraC family"""	PA1599	probable transcriptional regulator', 'Dbxref=gi:15596796	6666666.97382.peg.1656	"""Transcriptional regulator, AraC family"""
298.3.peg.4957	Isoquinoline 1-oxidoreductase beta subunit (EC 1.3.99.16)	PA1600	probable cytochrome c', 'Dbxref=gi:15596797	6666666.97382.peg.1657	Isoquinoline 1-oxidoreductase beta subunit (EC 1.3.99.16)
298.3.peg.4958	Isoquinoline 1-oxidoreductase beta subunit (EC 1.3.99.16)	PA1601	probable aldehyde dehydrogenase', 'Dbxref=gi:15596798	6666666.97382.peg.1658	Isoquinoline 1-oxidoreductase beta subunit (EC 1.3.99.16)
298.3.peg.4959	Isoquinoline 1-oxidoreductase alpha subunit (EC 1.3.99.16)	PA1602	probable oxidoreductase', 'Dbxref=gi:15596799	6666666.97382.peg.1659	Isoquinoline 1-oxidoreductase alpha subunit (EC 1.3.99.16)
298.3.peg.4693	FIG00954876: hypothetical protein	PA0160	hypothetical protein', 'Dbxref=gi:15595358	6666666.97382.peg.166	FIG00954876: hypothetical protein
298.3.peg.4960	"""Transcriptional regulator, MarR family"""	PA1603	probable transcriptional regulator', 'Dbxref=gi:15596800	6666666.97382.peg.1660	"""Transcriptional regulator, MarR family"""
298.3.peg.4961	FIG00953334: hypothetical protein	PA1604	hypothetical protein', 'Dbxref=gi:15596801	6666666.97382.peg.1661	FIG00953334: hypothetical protein
298.3.peg.4962	"""5-oxo-L-prolinase, putative"""	PA1605	hypothetical protein', 'Dbxref=gi:15596802	6666666.97382.peg.1662	"""5-oxo-L-prolinase, putative"""
298.3.peg.4963	Helicase subunit of the DNA excision repair complex	PA1606	hypothetical protein', 'Dbxref=gi:15596803	6666666.97382.peg.1663	Helicase subunit of the DNA excision repair complex
298.3.peg.4964	"""Transcriptional regulator, HxlR family"""	PA1607	conserved hypothetical protein', 'Dbxref=gi:15596804	6666666.97382.peg.1664	"""Transcriptional regulator, HxlR family"""
298.3.peg.4965	Methyl-accepting chemotaxis protein I (serine chemoreceptor protein)	PA1608	probable chemotaxis transducer', 'Dbxref=gi:15596805	6666666.97382.peg.1665	Methyl-accepting chemotaxis protein I (serine chemoreceptor protein)
298.3.peg.4966	"""3-oxoacyl-[acyl-carrier-protein] synthase, KASI (EC 2.3.1.41)"""	PA1609	beta-ketoacyl-ACP synthase I', 'Dbxref=gi:15596806	6666666.97382.peg.1666	"""3-oxoacyl-[acyl-carrier-protein] synthase, KASI (EC 2.3.1.41)"""
298.3.peg.4967	"""3-hydroxyacyl-[acyl-carrier-protein] dehydratase, FabA form (EC 4.2.1.59)"""	PA1610	beta-hydroxydecanoyl-ACP dehydrase', 'Dbxref=gi:15596807	6666666.97382.peg.1667	"""3-hydroxyacyl-[acyl-carrier-protein] dehydratase, FabA form (EC 4.2.1.59)"""
298.3.peg.4968	Sensor histidine kinase/response regulator	PA1611	hybrid sensor kinase', 'Dbxref=gi:15596808	6666666.97382.peg.1668	Sensor histidine kinase/response regulator
298.3.peg.4969	FIG00953467: hypothetical protein	PA1612	hypothetical protein', 'Dbxref=gi:15596809	6666666.97382.peg.1669	FIG00953467: hypothetical protein
298.3.peg.4691	"""Outer membrane porin, coexpressed with pyoverdine biosynthesis regulon"""	PA0162	histidine porin OpdC', 'Dbxref=gi:15595360	6666666.97382.peg.167	"""Outer membrane porin, coexpressed with pyoverdine biosynthesis regulon"""
298.3.peg.4970	"""Outer membrane receptor proteins, mostly Fe transport"""	PA1613	hypothetical protein', 'Dbxref=gi:15596810	6666666.97382.peg.1670	"""Outer membrane receptor proteins, mostly Fe transport"""
298.3.peg.4971	Glycerol-3-phosphate dehydrogenase [NAD(P)+] (EC 1.1.1.94)	PA1614	glycerol-3-phosphate dehydrogenase, biosynthetic', 'Dbxref=gi:15596811	6666666.97382.peg.1671	Glycerol-3-phosphate dehydrogenase [NAD(P)+] (EC 1.1.1.94)
298.3.peg.5919	Phosphohistidine phosphatase SixA	PA1616	conserved hypothetical protein', 'Dbxref=gi:15596813	6666666.97382.peg.1673	Phosphohistidine phosphatase SixA
298.3.peg.5920	Long-chain-fatty-acid--CoA ligase (EC 6.2.1.3)	PA1617	probable AMP-binding enzyme', 'Dbxref=gi:15596814	6666666.97382.peg.1674	Long-chain-fatty-acid--CoA ligase (EC 6.2.1.3)
298.3.peg.5921	FIG002571: 4-hydroxybenzoyl-CoA thioesterase domain protein	PA1618	conserved hypothetical protein', 'Dbxref=gi:15596815	6666666.97382.peg.1675	FIG002571: 4-hydroxybenzoyl-CoA thioesterase domain protein
298.3.peg.5922	"""Transcriptional regulator, AraC family"""	PA1619	probable transcriptional regulator', 'Dbxref=gi:15596816	6666666.97382.peg.1676	"""Transcriptional regulator, AraC family"""
298.3.peg.4285	Threonine efflux protein	PA1620	hypothetical protein', 'Dbxref=gi:15596817	6666666.97382.peg.1677	Threonine efflux protein
298.3.peg.4284	FIG00955363: hypothetical protein	PA1621	probable hydrolase', 'Dbxref=gi:15596818	6666666.97382.peg.1678	FIG00955363: hypothetical protein
298.3.peg.4283	"""hydrolase, alpha/beta fold family"""	PA1622	probable hydrolase', 'Dbxref=gi:15596819	6666666.97382.peg.1679	"""hydrolase, alpha/beta fold family"""
298.3.peg.4690	"""Transcriptional regulator, AraC family"""	PA0163	probable transcriptional regulator', 'Dbxref=gi:15595361	6666666.97382.peg.168	"""Transcriptional regulator, AraC family"""
298.3.peg.4282	Glutathione S-transferase (EC 2.5.1.18)	PA1623	conserved hypothetical protein', 'Dbxref=gi:15596820	6666666.97382.peg.1680	Glutathione S-transferase (EC 2.5.1.18)
298.3.peg.4281	"""Type IIA topoisomerase (DNA gyrase/topo II, topoisomerase IV), A subunit"""	PA1624	hypothetical protein', 'Dbxref=gi:15596821	6666666.97382.peg.1681	"""Type IIA topoisomerase (DNA gyrase/topo II, topoisomerase IV), A subunit"""
298.3.peg.4280	Putative membrane protein	PA1625	conserved hypothetical protein', 'Dbxref=gi:15596822	6666666.97382.peg.1682	Putative membrane protein
298.3.peg.4279	Cyanate MFS transporter	PA1626	probable major facilitator superfamily (MFS) transporter', 'Dbxref=gi:15596823	6666666.97382.peg.1683	Cyanate MFS transporter
298.3.peg.4278	predicted biotin regulatory protein BioR (GntR family)	PA1627	probable transcriptional regulator', 'Dbxref=gi:15596824	6666666.97382.peg.1684	predicted biotin regulatory protein BioR (GntR family)
298.3.peg.4277	3-hydroxyacyl-CoA dehydrogenase (EC 1.1.1.35) / Enoyl CoA hydratase (EC 4.2.1.17)	PA1628	probable 3-hydroxyacyl-CoA dehydrogenase', 'Dbxref=gi:15596825	6666666.97382.peg.1685	3-hydroxybutyryl-CoA dehydrogenase (EC 1.1.1.157); 3-hydroxyacyl-CoA dehydrogenase (EC 1.1.1.35)
298.3.peg.4276	Enoyl-CoA hydratase [branched-chain amino acid degradation] (EC 4.2.1.17)	PA1629	probable enoyl-CoA hydratase/isomerase', 'Dbxref=gi:15596826	6666666.97382.peg.1686	Enoyl-CoA hydratase [branched-chain amino acid degradation] (EC 4.2.1.17)
298.3.peg.4275	"""Transcriptional regulator, IclR family"""	PA1630	probable transcriptional regulator', 'Dbxref=gi:15596827	6666666.97382.peg.1687	"""Transcriptional regulator, IclR family"""
298.3.peg.4274	Butyryl-CoA dehydrogenase (EC 1.3.99.2)	PA1631	probable acyl-CoA dehydrogenase', 'Dbxref=gi:15596828	6666666.97382.peg.1688	Butyryl-CoA dehydrogenase (EC 1.3.99.2)
298.3.peg.4273	hypothetical protein	PA1632	KdpF protein', 'Dbxref=gi:15596829	6666666.97382.peg.1689	hypothetical protein
298.3.peg.4689	Gamma-glutamyltranspeptidase (EC 2.3.2.2)	PA0164	probable gamma-glutamyltranspeptidase', 'Dbxref=gi:15595362	6666666.97382.peg.169	Gamma-glutamyltranspeptidase (EC 2.3.2.2)
298.3.peg.4272	Potassium-transporting ATPase A chain (EC 3.6.3.12) (TC 3.A.3.7.1)	PA1633	potassium-transporting ATPase, A chain', 'Dbxref=gi:15596830	6666666.97382.peg.1690	Potassium-transporting ATPase A chain (EC 3.6.3.12) (TC 3.A.3.7.1)
298.3.peg.4271	Potassium-transporting ATPase B chain (EC 3.6.3.12) (TC 3.A.3.7.1)	PA1634	potassium-transporting ATPase, B chain', 'Dbxref=gi:15596831	6666666.97382.peg.1691	Potassium-transporting ATPase B chain (EC 3.6.3.12) (TC 3.A.3.7.1)
298.3.peg.4270	Potassium-transporting ATPase C chain (EC 3.6.3.12) (TC 3.A.3.7.1)	PA1635	potassium-transporting ATPase, C chain', 'Dbxref=gi:15596832	6666666.97382.peg.1692	Potassium-transporting ATPase C chain (EC 3.6.3.12) (TC 3.A.3.7.1)
298.3.peg.4269	Osmosensitive K+ channel histidine kinase KdpD (EC 2.7.3.-)	PA1636	two-component sensor KdpD', 'Dbxref=gi:15596833	6666666.97382.peg.1693	Osmosensitive K+ channel histidine kinase KdpD (EC 2.7.3.-)
298.3.peg.4268	sensor histidine kinase	PA1637	two-component response regulator KdpE', 'Dbxref=gi:15596834	6666666.97382.peg.1694	sensor histidine kinase
298.3.peg.4267	Glutaminase (EC 3.5.1.2)	PA1638	conserved hypothetical protein', 'Dbxref=gi:15596835	6666666.97382.peg.1695	Glutaminase (EC 3.5.1.2)
298.3.peg.4266	FIG00955416: hypothetical protein	PA1639	hypothetical protein', 'Dbxref=gi:15596836	6666666.97382.peg.1696	FIG00955416: hypothetical protein
298.3.peg.4265	UPF0028 protein YchK	PA1640	conserved hypothetical protein', 'Dbxref=gi:15596837	6666666.97382.peg.1697	UPF0028 protein YchK
298.3.peg.4264	Phosphonate ABC transporter phosphate-binding periplasmic component (TC 3.A.1.9.1)	PA1641	hypothetical protein', 'Dbxref=gi:15596838	6666666.97382.peg.1698	Phosphonate ABC transporter phosphate-binding periplasmic component (TC 3.A.1.9.1)
298.3.peg.4263	"""Selenide,water dikinase (EC 2.7.9.3)"""	PA1642	selenophosphate synthetase', 'Dbxref=gi:15596839	6666666.97382.peg.1699	"""Selenide,water dikinase (EC 2.7.9.3)"""
298.3.peg.625	Methionyl-tRNA formyltransferase (EC 2.1.2.9)	PA0018	methionyl-tRNA formyltransferase', 'Dbxref=gi:15595216	6666666.97382.peg.17	Methionyl-tRNA formyltransferase (EC 2.1.2.9)
298.3.peg.4688	Nucleoside-binding outer membrane protein	PA0165	hypothetical protein', 'Dbxref=gi:15595363	6666666.97382.peg.170	Nucleoside-binding outer membrane protein
298.3.peg.4262	Selenophosphate-dependent tRNA 2-selenouridine synthase	PA1643	conserved hypothetical protein', 'Dbxref=gi:15596840	6666666.97382.peg.1700	Selenophosphate-dependent tRNA 2-selenouridine synthase
298.3.peg.4260	Nitrilotriacetate monooxygenase component B (EC 1.14.13.-)	PA1644	conserved hypothetical protein', 'Dbxref=gi:15596841	6666666.97382.peg.1702	Nitrilotriacetate monooxygenase component B (EC 1.14.13.-)
298.3.peg.4259	FIG00954585: hypothetical protein	PA1645	hypothetical protein', 'Dbxref=gi:15596842	6666666.97382.peg.1703	FIG00954585: hypothetical protein
298.3.peg.4258	Methyl-accepting chemotaxis protein I (serine chemoreceptor protein)	PA1646	probable chemotaxis transducer', 'Dbxref=gi:15596843	6666666.97382.peg.1704	Methyl-accepting chemotaxis protein I (serine chemoreceptor protein)
298.3.peg.4257	Sulfate permease	PA1647	probable sulfate transporter', 'Dbxref=gi:15596844	6666666.97382.peg.1705	Sulfate permease
298.3.peg.4256	Putative NADP-dependent oxidoreductase PA1648	PA1648	probable oxidoreductase', 'Dbxref=gi:15596845	6666666.97382.peg.1706	Putative NADP-dependent oxidoreductase PA1648
298.3.peg.4255	Short-chain dehydrogenase/reductase SDR	PA1649	probable short-chain dehydrogenase', 'Dbxref=gi:15596846	6666666.97382.peg.1707	Short-chain dehydrogenase/reductase SDR
298.3.peg.4254	"""Na(+) dependent transporter,Sodium Bile acid symporter family"""	PA1650	probable transporter', 'Dbxref=gi:15596847	6666666.97382.peg.1708	"""Na(+) dependent transporter,Sodium Bile acid symporter family"""
298.3.peg.4253	Benzoate transport protein	PA1651	probable transporter', 'Dbxref=gi:15596848	6666666.97382.peg.1709	Benzoate transport protein
298.3.peg.4687	Xanthine permease	PA0166	probable transporter', 'Dbxref=gi:15595364	6666666.97382.peg.171	Xanthine permease
298.3.peg.4252	FIG00961559: hypothetical protein	PA1652	hypothetical protein', 'Dbxref=gi:15596849	6666666.97382.peg.1710	FIG00961559: hypothetical protein
298.3.peg.4251	"""Transcriptional regulator, MarR family"""	PA1653	probable transcriptional regulator', 'Dbxref=gi:15596850	6666666.97382.peg.1711	"""Transcriptional regulator, MarR family"""
298.3.peg.4250	"""Transcriptional regulator, GntR family / Aspartate aminotransferase (EC 2.6.1.1)"""	PA1654	probable aminotransferase', 'Dbxref=gi:15596851	6666666.97382.peg.1712	"""Transcriptional regulator, GntR family / Aspartate aminotransferase (EC 2.6.1.1)"""
298.3.peg.4249	"""Glutathione S-transferase, unnamed subgroup (EC 2.5.1.18)"""	PA1655	probable glutathione S-transferase', 'Dbxref=gi:15596852	6666666.97382.peg.1713	"""Glutathione S-transferase, unnamed subgroup (EC 2.5.1.18)"""
298.3.peg.227	Uncharacterized protein ImpA	PA1656	HsiA2', 'Dbxref=gi:15596853	6666666.97382.peg.1715	Uncharacterized protein ImpA
298.3.peg.226	Uncharacterized protein ImpB	PA1657	HsiB2', 'Dbxref=gi:15596854	6666666.97382.peg.1716	Uncharacterized protein ImpB
298.3.peg.225	Uncharacterized protein ImpC	PA1658	HsiC2', 'Dbxref=gi:15596855	6666666.97382.peg.1717	Uncharacterized protein ImpC
298.3.peg.224	Uncharacterized protein similar to VCA0109	PA1659	HsiF2', 'Dbxref=gi:15596856	6666666.97382.peg.1718	Uncharacterized protein similar to VCA0109
298.3.peg.223	Protein ImpG/VasA	PA1660	HsiG2', 'Dbxref=gi:15596857	6666666.97382.peg.1719	Protein ImpG/VasA
298.3.peg.4686	Transcriptional regulator RutR of pyrimidine catabolism (TetR family)	PA0167	probable transcriptional regulator', 'Dbxref=gi:15595365	6666666.97382.peg.172	Transcriptional regulator RutR of pyrimidine catabolism (TetR family)
298.3.peg.222	Uncharacterized protein ImpH/VasB	PA1661	HsiH2', 'Dbxref=gi:15596858	6666666.97382.peg.1720	Uncharacterized protein ImpH/VasB
298.3.peg.221	ClpB protein	PA1662	clpV2', 'Dbxref=gi:15596859	6666666.97382.peg.1721	ClpB protein
298.3.peg.220	Sigma-54 dependent transcriptional regulator	PA1663	Sfa2', 'Dbxref=gi:15596860	6666666.97382.peg.1722	Sigma-54 dependent transcriptional regulator
298.3.peg.219	FIG00959590: hypothetical protein	PA1664	OrfX', 'Dbxref=gi:15596861	6666666.97382.peg.1723	FIG00959590: hypothetical protein
298.3.peg.218	Uncharacterized protein ImpI/VasC	PA1665	Fha2', 'Dbxref=gi:15596862	6666666.97382.peg.1724	Uncharacterized protein ImpI/VasC
298.3.peg.217	Type VI secretion lipoprotein/VasD	PA1666	Lip2', 'Dbxref=gi:15596863	6666666.97382.peg.1725	Type VI secretion lipoprotein/VasD
298.3.peg.216	Uncharacterized protein ImpJ/VasE	PA1667	HsiJ2', 'Dbxref=gi:15596864	6666666.97382.peg.1726	Uncharacterized protein ImpJ/VasE
298.3.peg.215	"""Outer membrane protein ImpK/VasF, OmpA/MotB domain"""	PA1668	DotU2', 'Dbxref=gi:15596865	6666666.97382.peg.1727	"""Outer membrane protein ImpK/VasF, OmpA/MotB domain"""
298.3.peg.214	IcmF-related protein	PA1669	IcmF2', 'Dbxref=gi:15596866	6666666.97382.peg.1728	IcmF-related protein
298.3.peg.213	"""Protein serine/threonine phosphatase PrpC, regulation of stationary phase"""	PA1670	Stp1', 'Dbxref=gi:15596867	6666666.97382.peg.1729	"""Protein serine/threonine phosphatase PrpC, regulation of stationary phase"""
298.3.peg.4685	FIG000605: protein co-occurring with transport systems (COG1739)	PA0168	conserved hypothetical protein', 'Dbxref=gi:15595366	6666666.97382.peg.173	FIG000605: protein co-occurring with transport systems (COG1739)
298.3.peg.212	Serine/threonine protein kinase (EC 2.7.11.1)	PA1671	Stk1', 'Dbxref=gi:15596868	6666666.97382.peg.1730	Serine/threonine protein kinase (EC 2.7.11.1)
298.3.peg.211	Glyoxalase family protein	PA1672	hypothetical protein', 'Dbxref=gi:15596869	6666666.97382.peg.1731	Glyoxalase family protein
298.3.peg.210	Hemerythrin-like protein PA1673	PA1673	hypothetical protein', 'Dbxref=gi:15596870	6666666.97382.peg.1732	Hemerythrin-like protein PA1673
298.3.peg.209	GTP cyclohydrolase I (EC 3.5.4.16) type 1	PA1674	GTP cyclohydrolase I precursor', 'Dbxref=gi:15596871	6666666.97382.peg.1733	GTP cyclohydrolase I (EC 3.5.4.16) type 1
298.3.peg.208	Smr domain protein	PA1675	conserved hypothetical protein', 'Dbxref=gi:15596872	6666666.97382.peg.1734	Smr domain protein
298.3.peg.207	FIG00956876: hypothetical protein	PA1676	hypothetical protein', 'Dbxref=gi:15596873	6666666.97382.peg.1735	FIG00956876: hypothetical protein
298.3.peg.206	Isochorismatase (EC 3.3.2.1)	PA1677	conserved hypothetical protein', 'Dbxref=gi:15596874	6666666.97382.peg.1736	Isochorismatase (EC 3.3.2.1)
298.3.peg.205	"""Protein-N(5)-glutamine methyltransferase PrmB, methylates LSU ribosomal protein L3p"""	PA1678	probable DNA methylase', 'Dbxref=gi:15596875	6666666.97382.peg.1737	"""Protein-N(5)-glutamine methyltransferase PrmB, methylates LSU ribosomal protein L3p"""
298.3.peg.204	FIG00957914: hypothetical protein	PA1679	hypothetical protein', 'Dbxref=gi:15596876	6666666.97382.peg.1738	FIG00957914: hypothetical protein
298.3.peg.203	"""Hydrolase, alpha/beta fold family functionally coupled to Phosphoribulokinase"""	PA1680	hypothetical protein', 'Dbxref=gi:15596877	6666666.97382.peg.1739	"""Hydrolase, alpha/beta fold family functionally coupled to Phosphoribulokinase"""
298.3.peg.4684	FIG066100: Diguanylate cyclase (GGDEF domain) with PAS/PAC sensor	PA0169	SiaD', 'Dbxref=gi:15595367	6666666.97382.peg.174	FIG066100: Diguanylate cyclase (GGDEF domain) with PAS/PAC sensor
298.3.peg.202	Chorismate synthase (EC 4.2.3.5)	PA1681	chorismate synthase', 'Dbxref=gi:15596878	6666666.97382.peg.1740	Chorismate synthase (EC 4.2.3.5)
298.3.peg.201	Nucleoside:H+ symporter:Major facilitator superfamily	PA1682	probable MFS metabolite transporter', 'Dbxref=gi:15596879	6666666.97382.peg.1741	Nucleoside:H+ symporter:Major facilitator superfamily
298.3.peg.200	Methylthioribulose-1-phosphate dehydratase (EC 4.2.1.109)	PA1683	probable sugar aldolase', 'Dbxref=gi:15596880	6666666.97382.peg.1742	Methylthioribulose-1-phosphate dehydratase (EC 4.2.1.109)
298.3.peg.199	"""1,2-dihydroxy-3-keto-5-methylthiopentene dioxygenase (EC 1.13.11.54)"""	PA1684	1,2-dihydroxy-3-keto-5-methylthiopentene dioxygenase MtnD', 'Dbxref=gi:15596881	6666666.97382.peg.1743	"""1,2-dihydroxy-3-keto-5-methylthiopentene dioxygenase (EC 1.13.11.54)"""
298.3.peg.198	"""2,3-diketo-5-methylthiopentyl-1-phosphate enolase-phosphatase (EC 3.1.3.77)"""	PA1685	enolase-phosphatase E-1', 'Dbxref=gi:15596882	6666666.97382.peg.1744	"""2,3-diketo-5-methylthiopentyl-1-phosphate enolase-phosphatase (EC 3.1.3.77)"""
298.3.peg.196	DNA-3-methyladenine glycosylase II (EC 3.2.2.21)	PA1686	DNA-3-methyladenine glycosidase II', 'Dbxref=gi:15596883	6666666.97382.peg.1746	DNA-3-methyladenine glycosylase II (EC 3.2.2.21)
298.3.peg.195	Spermidine synthase (EC 2.5.1.16)	PA1687	spermidine synthase', 'Dbxref=gi:15596884	6666666.97382.peg.1747	Spermidine synthase (EC 2.5.1.16)
298.3.peg.194	FIG00953791: hypothetical protein	PA1688	hypothetical protein', 'Dbxref=gi:15596885	6666666.97382.peg.1748	FIG00953791: hypothetical protein
298.3.peg.193	"""Phosphoglycerol transferase and related proteins, alkaline phosphatase superfamily"""	PA1689	conserved hypothetical protein', 'Dbxref=gi:15596886	6666666.97382.peg.1749	"""Phosphoglycerol transferase and related proteins, alkaline phosphatase superfamily"""
298.3.peg.4683	FIG057251: Fe-S oxidoreductase	PA0170	hypothetical protein', 'Dbxref=gi:15595368	6666666.97382.peg.175	FIG057251: Fe-S oxidoreductase
298.3.peg.192	"""Type III secretion inner membrane protein (YscU,SpaS,EscU,HrcU,SsaU, homologous to flagellar export components)"""	PA1690	translocation protein in type III secretion', 'Dbxref=gi:15596887	6666666.97382.peg.1750	"""Type III secretion inner membrane protein (YscU,SpaS,EscU,HrcU,SsaU, homologous to flagellar export components)"""
298.3.peg.191	"""Type III secretion inner membrane protein (YscT,HrcT,SpaR,EscT,EpaR1,homologous to flagellar export components)"""	PA1691	translocation protein in type III secretion', 'Dbxref=gi:15596888	6666666.97382.peg.1751	"""Type III secretion inner membrane protein (YscT,HrcT,SpaR,EscT,EpaR1,homologous to flagellar export components)"""
298.3.peg.190	"""Type III secretion inner membrane protein (YscS,homologous to flagellar export components)"""	PA1692	probable translocation protein in type III secretion', 'Dbxref=gi:15596889	6666666.97382.peg.1752	"""Type III secretion inner membrane protein (YscS,homologous to flagellar export components)"""
298.3.peg.189	"""Type III secretion inner membrane protein (YscR,SpaR,HrcR,EscR,homologous to flagellar export components)"""	PA1693	translocation protein in type III secretion', 'Dbxref=gi:15596890	6666666.97382.peg.1753	"""Type III secretion inner membrane protein (YscR,SpaR,HrcR,EscR,homologous to flagellar export components)"""
298.3.peg.188	"""Type III secretion inner membrane protein (YscQ,homologous to flagellar export components)"""	PA1694	translocation protein in type III secretion', 'Dbxref=gi:15596891	6666666.97382.peg.1754	"""Type III secretion inner membrane protein (YscQ,homologous to flagellar export components)"""
298.3.peg.187	Type III secretion protein (YscP)	PA1695	translocation protein in type III secretion', 'Dbxref=gi:15596892	6666666.97382.peg.1755	Type III secretion protein (YscP)
298.3.peg.186	Type III secretion spans bacterial envelope protein (YscO)	PA1696	translocation protein in type III secretion', 'Dbxref=gi:15596893	6666666.97382.peg.1756	Type III secretion spans bacterial envelope protein (YscO)
298.3.peg.185	"""Type III secretion cytoplasmic ATP synthase (EC 3.6.3.14, YscN,SpaL,MxiB,HrcN,EscN)"""	PA1697	ATP synthase in type III secretion system', 'Dbxref=gi:15596894	6666666.97382.peg.1757	"""Type III secretion cytoplasmic ATP synthase (EC 3.6.3.14, YscN,SpaL,MxiB,HrcN,EscN)"""
298.3.peg.184	"""Type III secretion outermembrane contact sensing protein (YopN,Yop4b,LcrE) / Type III secretion outermembrane negative regulator of secretion (TyeA)"""	PA1698	Type III secretion outer membrane protein PopN precursor', 'Dbxref=gi:15596895	6666666.97382.peg.1758	"""Type III secretion outermembrane contact sensing protein (YopN,Yop4b,LcrE) / Type III secretion outermembrane negative regulator of secretion (TyeA)"""
298.3.peg.183	Type III secretion outermembrane negative regulator of secretion (TyeA)	PA1699	Pcr1', 'Dbxref=gi:15596896	6666666.97382.peg.1759	Type III secretion outermembrane negative regulator of secretion (TyeA)
298.3.peg.4682	FIG062788: hypothetical protein	PA0171	hypothetical protein', 'Dbxref=gi:15595369	6666666.97382.peg.176	FIG062788: hypothetical protein
298.3.peg.182	Type III secretion chaperone SycN	PA1700	Pcr2', 'Dbxref=gi:15596897	6666666.97382.peg.1760	Type III secretion chaperone SycN
298.3.peg.181	Type III secretion protein SctX	PA1701	Pcr3', 'Dbxref=gi:15596898	6666666.97382.peg.1761	Type III secretion protein SctX
298.3.peg.180	Chaperone protein YscY (Yop proteins translocation protein Y)	PA1702	Pcr4', 'Dbxref=gi:15596899	6666666.97382.peg.1762	Chaperone protein YscY (Yop proteins translocation protein Y)
298.3.peg.179	"""Type III secretion inner membrane channel protein (LcrD,HrcV,EscV,SsaV)"""	PA1703	type III secretory apparatus protein PcrD', 'Dbxref=gi:15596900	6666666.97382.peg.1763	"""Type III secretion inner membrane channel protein (LcrD,HrcV,EscV,SsaV)"""
298.3.peg.178	Type III secretion low calcium response protein (LcrR)	PA1704	transcriptional regulator protein PcrR', 'Dbxref=gi:15596901	6666666.97382.peg.1764	Type III secretion low calcium response protein (LcrR)
298.3.peg.177	Type III secretion cytoplasmic plug protein (LcrG)	PA1705	regulator in type III secretion', 'Dbxref=gi:15596902	6666666.97382.peg.1765	Type III secretion cytoplasmic plug protein (LcrG)
298.3.peg.176	"""Type III secretion cytoplasmic LcrG inhibitor (LcrV,secretion and targeting control protein, V antigen)"""	PA1706	type III secretion protein PcrV', 'Dbxref=gi:15596903	6666666.97382.peg.1766	"""Type III secretion cytoplasmic LcrG inhibitor (LcrV,secretion and targeting control protein, V antigen)"""
298.3.peg.175	Type III secretion chaperone protein for YopD (SycD)	PA1707	regulatory protein PcrH', 'Dbxref=gi:15596904	6666666.97382.peg.1767	Type III secretion chaperone protein for YopD (SycD)
298.3.peg.174	Type III secretion host injection protein (YopB)	PA1708	translocator protein PopB', 'Dbxref=gi:15596905	6666666.97382.peg.1768	Type III secretion host injection protein (YopB)
298.3.peg.173	Type III secretion host injection and negative regulator protein (YopD)	PA1709	Translocator outer membrane protein PopD precursor', 'Dbxref=gi:15596906	6666666.97382.peg.1769	Type III secretion host injection and negative regulator protein (YopD)
298.3.peg.4681	"""Serine phosphatase RsbU, regulator of sigma subunit"""	PA0172	SiaA', 'Dbxref=gi:15595370	6666666.97382.peg.177	"""Serine phosphatase RsbU, regulator of sigma subunit"""
298.3.peg.172	"""Unknown, probably involved in type III secretion"""	PA1710	ExsC, exoenzyme S synthesis protein C precursor.', 'Dbxref=gi:15596907	6666666.97382.peg.1770	"""Unknown, probably involved in type III secretion"""
298.3.peg.171	FIG00962212: hypothetical protein	PA1711	ExsE', 'Dbxref=gi:15596908	6666666.97382.peg.1771	FIG00962212: hypothetical protein
298.3.peg.170	"""Type III secretion transporter lipoprotein (YscW,VirG)"""	PA1712	exoenzyme S synthesis protein B', 'Dbxref=gi:15596909	6666666.97382.peg.1772	"""Type III secretion transporter lipoprotein (YscW,VirG)"""
298.3.peg.169	"""Type III secretion thermoregulatory protein (LcrF,VirF,transcription regulation of virulence plasmid)"""	PA1713	transcriptional regulator ExsA', 'Dbxref=gi:15596910	6666666.97382.peg.1773	"""Type III secretion thermoregulatory protein (LcrF,VirF,transcription regulation of virulence plasmid)"""
298.3.peg.167	Type III secretion negative regulator (LscZ)	PA1714	ExsD', 'Dbxref=gi:15596911	6666666.97382.peg.1775	Type III secretion negative regulator (LscZ)
298.3.peg.166	"""Type III secretion chaperone protein for YopN (SycN,YscB)"""	PA1715	type III export apparatus protein', 'Dbxref=gi:15596912	6666666.97382.peg.1776	"""Type III secretion chaperone protein for YopN (SycN,YscB)"""
298.3.peg.165	"""Type III secretion outermembrane pore forming protein (YscC,MxiD,HrcC, InvG)"""	PA1716	Type III secretion outer membrane protein PscC precursor', 'Dbxref=gi:15596913	6666666.97382.peg.1777	"""Type III secretion outermembrane pore forming protein (YscC,MxiD,HrcC, InvG)"""
298.3.peg.164	"""Type III secretion inner membrane protein (YscD,homologous to flagellar export components)"""	PA1717	type III export protein PscD', 'Dbxref=gi:15596914	6666666.97382.peg.1778	"""Type III secretion inner membrane protein (YscD,homologous to flagellar export components)"""
298.3.peg.163	Type III secretion cytoplasmic protein (YscF)	PA1719	type III export protein PscF', 'Dbxref=gi:15596916	6666666.97382.peg.1779	Type III secretion cytoplasmic protein (YscF)
298.3.peg.4680	Chemotaxis response regulator protein-glutamate methylesterase CheB (EC 3.1.1.61)	PA0173	probable methylesterase', 'Dbxref=gi:15595371	6666666.97382.peg.178	Chemotaxis response regulator protein-glutamate methylesterase CheB (EC 3.1.1.61)
298.3.peg.162	Type III secretion spans bacterial envelope protein (YscG)	PA1720	type III export protein PscG', 'Dbxref=gi:15596917	6666666.97382.peg.1780	Type III secretion spans bacterial envelope protein (YscG)
298.3.peg.161	"""Type III secretion effector protein (YopR, encoded by YscH)"""	PA1721	type III export protein PscH', 'Dbxref=gi:15596918	6666666.97382.peg.1781	"""Type III secretion effector protein (YopR, encoded by YscH)"""
298.3.peg.160	Type III secretion cytoplasmic protein (YscI)	PA1722	type III export protein PscI', 'Dbxref=gi:15596919	6666666.97382.peg.1782	Type III secretion cytoplasmic protein (YscI)
298.3.peg.159	"""Type III secretion bridge between inner and outermembrane lipoprotein (YscJ,HrcJ,EscJ, PscJ)"""	PA1723	type III export protein PscJ', 'Dbxref=gi:15596920	6666666.97382.peg.1783	"""Type III secretion bridge between inner and outermembrane lipoprotein (YscJ,HrcJ,EscJ, PscJ)"""
298.3.peg.158	Type III secretion cytoplasmic protein (YscK)	PA1724	type III export protein PscK', 'Dbxref=gi:15596921	6666666.97382.peg.1784	Type III secretion cytoplasmic protein (YscK)
298.3.peg.157	Type III secretion cytoplasmic protein (YscL)	PA1725	type III export protein PscL', 'Dbxref=gi:15596922	6666666.97382.peg.1785	Type III secretion cytoplasmic protein (YscL)
298.3.peg.156	Periplasmic beta-glucosidase (EC 3.2.1.21)	PA1726	periplasmic beta-glucosidase', 'Dbxref=gi:15596923	6666666.97382.peg.1786	Periplasmic beta-glucosidase (EC 3.2.1.21)
298.3.peg.155	diguanylate cyclase/phosphodiesterase (GGDEF & EAL domains) with PAS/PAC sensor(s)	PA1727	MucR', 'Dbxref=gi:15596924	6666666.97382.peg.1787	diguanylate cyclase/phosphodiesterase (GGDEF & EAL domains) with PAS/PAC sensor(s)
298.3.peg.154	"""Superfamily II DNA/RNA helicases, SNF2 family"""	PA1728	hypothetical protein', 'Dbxref=gi:15596925	6666666.97382.peg.1788	"""Superfamily II DNA/RNA helicases, SNF2 family"""
298.3.peg.153	Glutamine amidotransferase class-I (EC 6.3.5.2)	PA1729	conserved hypothetical protein', 'Dbxref=gi:15596926	6666666.97382.peg.1789	Glutamine amidotransferase class-I (EC 6.3.5.2)
298.3.peg.5960	Chemotaxis protein CheD	PA0174	conserved hypothetical protein', 'Dbxref=gi:15595372	6666666.97382.peg.179	Chemotaxis protein CheD
298.3.peg.152	"""Protein containing domains DUF404, DUF407"""	PA1730	conserved hypothetical protein', 'Dbxref=gi:15596927	6666666.97382.peg.1791	"""Protein containing domains DUF404, DUF407"""
298.3.peg.151	Protein containing domains DUF403	PA1731	conserved hypothetical protein', 'Dbxref=gi:15596928	6666666.97382.peg.1792	Protein containing domains DUF403
298.3.peg.150	"""Protein containing transglutaminase-like domain, putative cysteine protease"""	PA1732	conserved hypothetical protein', 'Dbxref=gi:15596929	6666666.97382.peg.1793	"""Protein containing transglutaminase-like domain, putative cysteine protease"""
298.3.peg.149	FIG00957991: hypothetical protein	PA1733	conserved hypothetical protein', 'Dbxref=gi:15596930	6666666.97382.peg.1794	FIG00957991: hypothetical protein
298.3.peg.148	"""COG2010: Cytochrome c, mono- and diheme variants"""	PA1734	hypothetical protein', 'Dbxref=gi:15596931	6666666.97382.peg.1795	"""COG2010: Cytochrome c, mono- and diheme variants"""
298.3.peg.147	"""membrane protein, putative"""	PA1735	hypothetical protein', 'Dbxref=gi:15596932	6666666.97382.peg.1796	"""membrane protein, putative"""
298.3.peg.146	3-ketoacyl-CoA thiolase (EC 2.3.1.16) @ Acetyl-CoA acetyltransferase (EC 2.3.1.9)	PA1736	probable acyl-CoA thiolase', 'Dbxref=gi:15596933	6666666.97382.peg.1797	3-ketoacyl-CoA thiolase (EC 2.3.1.16) @ Acetyl-CoA acetyltransferase (EC 2.3.1.9)
298.3.peg.145	Enoyl-CoA hydratase [isoleucine degradation] (EC 4.2.1.17) / 3-hydroxyacyl-CoA dehydrogenase (EC 1.1.1.35) / 3-hydroxybutyryl-CoA epimerase (EC 5.1.2.3)	PA1737	probable 3-hydroxyacyl-CoA dehydrogenase', 'Dbxref=gi:15596934	6666666.97382.peg.1798	Enoyl-CoA hydratase [isoleucine degradation] (EC 4.2.1.17) / 3-hydroxyacyl-CoA dehydrogenase (EC 1.1.1.35) / 3-hydroxybutyryl-CoA epimerase (EC 5.1.2.3)
298.3.peg.144	"""Transcriptional regulator, LysR family"""	PA1738	probable transcriptional regulator', 'Dbxref=gi:15596935	6666666.97382.peg.1799	"""Transcriptional regulator, LysR family"""
298.3.peg.624	Peptide deformylase (EC 3.5.1.88)	PA0019	polypeptide deformylase', 'Dbxref=gi:15595217	6666666.97382.peg.18	Peptide deformylase (EC 3.5.1.88)
298.3.peg.5959	Chemotaxis protein methyltransferase CheR (EC 2.1.1.80)	PA0175	probable chemotaxis protein methyltransferase', 'Dbxref=gi:15595373	6666666.97382.peg.180	Chemotaxis protein methyltransferase CheR (EC 2.1.1.80)
298.3.peg.143	FIG00553873: hypothetical protein	PA1739	probable oxidoreductase', 'Dbxref=gi:15596936	6666666.97382.peg.1800	FIG00553873: hypothetical protein
298.3.peg.142	FIG00953931: hypothetical protein	PA1740	hypothetical protein', 'Dbxref=gi:15596937	6666666.97382.peg.1801	FIG00953931: hypothetical protein
298.3.peg.141	Glutaredoxin	PA1741	hypothetical protein', 'Dbxref=gi:15596938	6666666.97382.peg.1802	Glutaredoxin
298.3.peg.140	"""glutamine amidotransferase, class I"""	PA1742	Glutamine amidotransferase class I', 'Dbxref=gi:15596939	6666666.97382.peg.1803	"""glutamine amidotransferase, class I"""
298.3.peg.139	FIG00953588: hypothetical protein	PA1743	hypothetical protein', 'Dbxref=gi:15596940	6666666.97382.peg.1804	FIG00953588: hypothetical protein
298.3.peg.138	"""ABC-type dipeptide/oligopeptide/nickel transport systems, permease components"""	PA1744	hypothetical protein', 'Dbxref=gi:15596941	6666666.97382.peg.1805	"""ABC-type dipeptide/oligopeptide/nickel transport systems, permease components"""
298.3.peg.137	FIG00954121: hypothetical protein	PA1745	hypothetical protein', 'Dbxref=gi:15596942	6666666.97382.peg.1806	FIG00954121: hypothetical protein
298.3.peg.136	FIG00953797: hypothetical protein	PA1746	hypothetical protein', 'Dbxref=gi:15596943	6666666.97382.peg.1807	FIG00953797: hypothetical protein
298.3.peg.135	FIG00955181: hypothetical protein	PA1747	hypothetical protein', 'Dbxref=gi:15596944	6666666.97382.peg.1808	FIG00955181: hypothetical protein
298.3.peg.134	Enoyl-CoA hydratase/isomerase family protein	PA1748	probable enoyl-CoA hydratase/isomerase', 'Dbxref=gi:15596945	6666666.97382.peg.1809	Enoyl-CoA hydratase/isomerase family protein
298.3.peg.133	hypothetical protein	PA1749	hypothetical protein', 'Dbxref=gi:15596946	6666666.97382.peg.1810	hypothetical protein
298.3.peg.132	2-keto-3-deoxy-D-arabino-heptulosonate-7-phosphate synthase I alpha (EC 2.5.1.54)	PA1750	phospho-2-dehydro-3-deoxyheptonate aldolase', 'Dbxref=gi:15596947	6666666.97382.peg.1811	2-keto-3-deoxy-D-arabino-heptulosonate-7-phosphate synthase I alpha (EC 2.5.1.54)
298.3.peg.131	Possible periplasmic thiredoxin	PA1751	hypothetical protein', 'Dbxref=gi:15596948	6666666.97382.peg.1812	Possible periplasmic thiredoxin
298.3.peg.130	2-dehydropantoate 2-reductase (EC 1.1.1.169)	PA1752	hypothetical protein', 'Dbxref=gi:15596949	6666666.97382.peg.1813	2-dehydropantoate 2-reductase (EC 1.1.1.169)
298.3.peg.129	Universal stress protein family	PA1753	conserved hypothetical protein', 'Dbxref=gi:15596950	6666666.97382.peg.1814	Universal stress protein family
298.3.peg.128	Cys regulon transcriptional activator CysB	PA1754	transcriptional regulator CysB', 'Dbxref=gi:15596951	6666666.97382.peg.1815	Cys regulon transcriptional activator CysB
298.3.peg.127	FIG00956527: hypothetical protein	PA1755	hypothetical protein', 'Dbxref=gi:15596952	6666666.97382.peg.1816	FIG00956527: hypothetical protein
298.3.peg.126	Phosphoadenylyl-sulfate reductase [thioredoxin] (EC 1.8.4.8) / Adenylyl-sulfate reductase [thioredoxin] (EC 1.8.4.10)	PA1756	3'-phosphoadenosine-5'-phosphosulfate reductase"", 'Dbxref=gi:15596953	6666666.97382.peg.1817	Phosphoadenylyl-sulfate reductase [thioredoxin] (EC 1.8.4.8) / Adenylyl-sulfate reductase [thioredoxin] (EC 1.8.4.10)
298.3.peg.125	Homoserine kinase (EC 2.7.1.39)	PA1757	homoserine kinase', 'Dbxref=gi:15596954	6666666.97382.peg.1818	Homoserine kinase (EC 2.7.1.39)
298.3.peg.124	"""Para-aminobenzoate synthase, aminase component (EC 2.6.1.85)"""	PA1758	para-aminobenzoate synthase component I', 'Dbxref=gi:15596955	6666666.97382.peg.1819	"""Para-aminobenzoate synthase, aminase component (EC 2.6.1.85)"""
298.3.peg.5137	Positive regulator of CheA protein activity (CheW)	PA0177	probable purine-binding chemotaxis protein', 'Dbxref=gi:15595375	6666666.97382.peg.182	Positive regulator of CheA protein activity (CheW)
298.3.peg.123	"""Transcriptional activator of maltose regulon, MalT"""	PA1759	probable transcriptional regulator', 'Dbxref=gi:15596956	6666666.97382.peg.1820	"""Transcriptional activator of maltose regulon, MalT"""
298.3.peg.122	"""Transcriptional activator of maltose regulon, MalT"""	PA1760	probable transcriptional regulator', 'Dbxref=gi:15596957	6666666.97382.peg.1821	"""Transcriptional activator of maltose regulon, MalT"""
298.3.peg.120	FIG00962802: hypothetical protein	PA1761	hypothetical protein', 'Dbxref=gi:15596958	6666666.97382.peg.1823	FIG00962802: hypothetical protein
298.3.peg.119	"""bacteriocin resistance protein, putative"""	PA1762	hypothetical protein', 'Dbxref=gi:15596959	6666666.97382.peg.1824	"""bacteriocin resistance protein, putative"""
298.3.peg.118	FIG00959611: hypothetical protein	PA1763	hypothetical protein', 'Dbxref=gi:15596960	6666666.97382.peg.1825	FIG00959611: hypothetical protein
298.3.peg.117	Long-chain fatty acid transport protein	PA1764	hypothetical protein', 'Dbxref=gi:15596961	6666666.97382.peg.1826	Long-chain fatty acid transport protein
298.3.peg.116	FIG00955249: hypothetical protein	PA1765	hypothetical protein', 'Dbxref=gi:15596962	6666666.97382.peg.1827	FIG00955249: hypothetical protein
298.3.peg.115	FIG002781: Alpha-L-glutamate ligase family protein	PA1766	hypothetical protein', 'Dbxref=gi:15596963	6666666.97382.peg.1828	FIG002781: Alpha-L-glutamate ligase family protein
298.3.peg.114	FIG139976: hypothetical protein	PA1767	hypothetical protein', 'Dbxref=gi:15596964	6666666.97382.peg.1829	FIG139976: hypothetical protein
298.3.peg.5136	Signal transduction histidine kinase CheA (EC 2.7.3.-)	PA0178	probable two-component sensor', 'Dbxref=gi:15595376	6666666.97382.peg.183	Signal transduction histidine kinase CheA (EC 2.7.3.-)
298.3.peg.113	FIG008443: hypothetical protein	PA1768	hypothetical protein', 'Dbxref=gi:15596965	6666666.97382.peg.1830	FIG008443: hypothetical protein
298.3.peg.112	FIG137360: hypothetical protein	PA1769	conserved hypothetical protein', 'Dbxref=gi:15596966	6666666.97382.peg.1831	FIG137360: hypothetical protein
298.3.peg.110	Phosphoenolpyruvate synthase (EC 2.7.9.2)	PA1770	phosphoenolpyruvate synthase', 'Dbxref=gi:15596967	6666666.97382.peg.1833	Phosphoenolpyruvate synthase (EC 2.7.9.2)
298.3.peg.109	Esterase/lipase/thioesterase family protein	PA1771	EstX', 'Dbxref=gi:15596968	6666666.97382.peg.1834	Esterase/lipase/thioesterase family protein
298.3.peg.108	Ribonuclease E inhibitor RraA	PA1772	probable methyltransferase', 'Dbxref=gi:15596969	6666666.97382.peg.1835	Ribonuclease E inhibitor RraA
298.3.peg.107	Magnesium and cobalt transport protein CorA	PA1773	CmaX protein', 'Dbxref=gi:15596970	6666666.97382.peg.1836	Magnesium and cobalt transport protein CorA
298.3.peg.106	CrfX protein	PA1774	CrfX protein', 'Dbxref=gi:15596971	6666666.97382.peg.1837	CrfX protein
298.3.peg.105	CmpX	PA1775	conserved cytoplasmic membrane protein, CmpX protein', 'Dbxref=gi:15596972	6666666.97382.peg.1838	CmpX
298.3.peg.104	"""DNA-directed RNA polymerase specialized sigma subunit, sigma24-like"""	PA1776	ECF sigma factor SigX', 'Dbxref=gi:15596973	6666666.97382.peg.1839	"""DNA-directed RNA polymerase specialized sigma subunit, sigma24-like"""
298.3.peg.5135	Chemotaxis regulator - transmits chemoreceptor signals to flagelllar motor components CheY	PA0179	probable two-component response regulator', 'Dbxref=gi:15595377	6666666.97382.peg.184	Chemotaxis regulator - transmits chemoreceptor signals to flagelllar motor components CheY
298.3.peg.103	Major porin and structural outer membrane porin OprF	PA1777	Major porin and structural outer membrane porin OprF precursor', 'Dbxref=gi:15596974	6666666.97382.peg.1840	Major porin and structural outer membrane porin OprF
298.3.peg.102	Uroporphyrinogen-III methyltransferase (EC 2.1.1.107)	PA1778	uroporphyrin-III C-methyltransferase', 'Dbxref=gi:15596975	6666666.97382.peg.1841	Uroporphyrinogen-III methyltransferase (EC 2.1.1.107)
298.3.peg.101	Assimilatory nitrate reductase large subunit (EC:1.7.99.4)	PA1779	assimilatory nitrate reductase', 'Dbxref=gi:15596976	6666666.97382.peg.1842	Assimilatory nitrate reductase large subunit (EC:1.7.99.4)
298.3.peg.100	Nitrite reductase [NAD(P)H] small subunit (EC 1.7.1.4)	PA1780	assimilatory nitrite reductase small subunit', 'Dbxref=gi:15596977	6666666.97382.peg.1843	Nitrite reductase [NAD(P)H] small subunit (EC 1.7.1.4)
298.3.peg.99	Nitrite reductase [NAD(P)H] large subunit (EC 1.7.1.4)	PA1781	assimilatory nitrite reductase large subunit', 'Dbxref=gi:15596978	6666666.97382.peg.1844	Nitrite reductase [NAD(P)H] large subunit (EC 1.7.1.4)
298.3.peg.97	Serine/threonine protein kinase (EC 2.7.11.1)	PA1782	probable serine/threonine-protein kinase', 'Dbxref=gi:15596979	6666666.97382.peg.1845	Serine/threonine protein kinase (EC 2.7.11.1)
298.3.peg.96	Nitrate/nitrite transporter	PA1783	nitrate transporter', 'Dbxref=gi:15596980	6666666.97382.peg.1846	Nitrate/nitrite transporter
298.3.peg.94	Alginate lyase precursor (EC 4.2.2.3)	PA1784	hypothetical protein', 'Dbxref=gi:15596981	6666666.97382.peg.1848	Alginate lyase precursor (EC 4.2.2.3)
298.3.peg.93	Response regulator NasT	PA1785	NasT', 'Dbxref=gi:15596982	6666666.97382.peg.1849	Response regulator NasT
298.3.peg.5134	Methyl-accepting chemotaxis protein	PA0180	chemotactic transducer for trichloroethylene [positive chemotaxis], CttP', 'Dbxref=gi:15595378	6666666.97382.peg.185	Methyl-accepting chemotaxis protein
298.3.peg.92	"""Nitrate ABC transporter, nitrate-binding protein"""	PA1786	NasS', 'Dbxref=gi:15596983	6666666.97382.peg.1850	"""Nitrate ABC transporter, nitrate-binding protein"""
298.3.peg.91	Aconitate hydratase 2 (EC 4.2.1.3) @ 2-methylisocitrate dehydratase (EC 4.2.1.99)	PA1787	aconitate hydratase 2', 'Dbxref=gi:15596984	6666666.97382.peg.1851	Aconitate hydratase 2 (EC 4.2.1.3) @ 2-methylisocitrate dehydratase (EC 4.2.1.99)
298.3.peg.89	FIG00955285: hypothetical protein	PA1788	hypothetical protein', 'Dbxref=gi:15596985	6666666.97382.peg.1853	FIG00955285: hypothetical protein
298.3.peg.88	Universal stress protein family 7	PA1789	hypothetical protein', 'Dbxref=gi:15596986	6666666.97382.peg.1854	Universal stress protein family 7
298.3.peg.87	tRNA-(ms[2]io[6]A)-hydroxylase (EC 1.-.-.-)	PA1790	hypothetical protein', 'Dbxref=gi:15596987	6666666.97382.peg.1855	tRNA-(ms[2]io[6]A)-hydroxylase (EC 1.-.-.-)
298.3.peg.86	FIG00959023: hypothetical protein	PA1791	hypothetical protein', 'Dbxref=gi:15596988	6666666.97382.peg.1856	FIG00959023: hypothetical protein
298.3.peg.85	"""UDP-2,3-diacylglucosamine diphosphatase (EC 3.6.1.54)"""	PA1792	conserved hypothetical protein', 'Dbxref=gi:15596989	6666666.97382.peg.1857	"""UDP-2,3-diacylglucosamine diphosphatase (EC 3.6.1.54)"""
298.3.peg.84	Peptidyl-prolyl cis-trans isomerase PpiB (EC 5.2.1.8)	PA1793	peptidyl-prolyl cis-trans isomerase B', 'Dbxref=gi:15596990	6666666.97382.peg.1858	Peptidyl-prolyl cis-trans isomerase PpiB (EC 5.2.1.8)
298.3.peg.83	Glutaminyl-tRNA synthetase (EC 6.1.1.18)	PA1794	glutaminyl-tRNA synthetase', 'Dbxref=gi:15596991	6666666.97382.peg.1859	Glutaminyl-tRNA synthetase (EC 6.1.1.18)
298.3.peg.5133	"""Transcriptional regulator, LysR family"""	PA0181	probable transcriptional regulator', 'Dbxref=gi:15595379	6666666.97382.peg.186	"""Transcriptional regulator, LysR family"""
298.3.peg.82	Cysteinyl-tRNA synthetase (EC 6.1.1.16)	PA1795	cysteinyl-tRNA synthetase', 'Dbxref=gi:15596992	6666666.97382.peg.1860	Cysteinyl-tRNA synthetase (EC 6.1.1.16)
298.3.peg.81	Methylenetetrahydrofolate dehydrogenase (NADP+) (EC 1.5.1.5) / Methenyltetrahydrofolate cyclohydrolase (EC 3.5.4.9)	PA1796	5,10-methylene-tetrahydrofolate dehydrogenase / cyclohydrolase', 'Dbxref=gi:15596993	6666666.97382.peg.1861	Methylenetetrahydrofolate dehydrogenase (NADP+) (EC 1.5.1.5) / Methenyltetrahydrofolate cyclohydrolase (EC 3.5.4.9)
298.3.peg.78	Beta-lactamase class C and other penicillin binding proteins	PA1797	hypothetical protein', 'Dbxref=gi:15596994	6666666.97382.peg.1864	Beta-lactamase class C and other penicillin binding proteins
298.3.peg.77	Sensory histidine kinase in two-component regulatory system with RstA	PA1798	two-component sensor, ParS', 'Dbxref=gi:15596995	6666666.97382.peg.1865	Sensory histidine kinase in two-component regulatory system with RstA
298.3.peg.76	Response regulators consisting of a CheY-like receiver domain and a winged-helix DNA-binding domain	PA1799	two-component response regulator, ParR', 'Dbxref=gi:15596996	6666666.97382.peg.1866	Response regulators consisting of a CheY-like receiver domain and a winged-helix DNA-binding domain
298.3.peg.74	Cell division trigger factor (EC 5.2.1.8)	PA1800	trigger factor', 'Dbxref=gi:15596997	6666666.97382.peg.1868	Cell division trigger factor (EC 5.2.1.8)
298.3.peg.73	ATP-dependent Clp protease proteolytic subunit (EC 3.4.21.92)	PA1801	ClpP', 'Dbxref=gi:15596998	6666666.97382.peg.1869	ATP-dependent Clp protease proteolytic subunit (EC 3.4.21.92)
298.3.peg.5132	"""Oxidoreductase, short chain dehydrogenase/reductase family"""	PA0182	probable short-chain dehydrogenase', 'Dbxref=gi:15595380	6666666.97382.peg.187	"""Oxidoreductase, short chain dehydrogenase/reductase family"""
298.3.peg.72	ATP-dependent Clp protease ATP-binding subunit ClpX	PA1802	ClpX', 'Dbxref=gi:15596999	6666666.97382.peg.1870	ATP-dependent Clp protease ATP-binding subunit ClpX
298.3.peg.71	ATP-dependent protease La (EC 3.4.21.53) Type I	PA1803	Lon protease', 'Dbxref=gi:15597000	6666666.97382.peg.1871	ATP-dependent protease La (EC 3.4.21.53) Type I
298.3.peg.70	DNA-binding protein HU-beta	PA1804	DNA-binding protein HU', 'Dbxref=gi:15597001	6666666.97382.peg.1872	DNA-binding protein HU-beta
298.3.peg.69	Peptidyl-prolyl cis-trans isomerase PpiD (EC 5.2.1.8)	PA1805	peptidyl-prolyl cis-trans isomerase D', 'Dbxref=gi:15597002	6666666.97382.peg.1873	Peptidyl-prolyl cis-trans isomerase PpiD (EC 5.2.1.8)
298.3.peg.68	Enoyl-[acyl-carrier-protein] reductase [NADH] (EC 1.3.1.9)	PA1806	NADH-dependent enoyl-ACP reductase', 'Dbxref=gi:15597003	6666666.97382.peg.1874	Enoyl-[acyl-carrier-protein] reductase [NADH] (EC 1.3.1.9)
298.3.peg.67	Oligopeptide transport system permease protein OppB (TC 3.A.1.5.1)	PA1807	probable ATP-binding component of ABC transporter', 'Dbxref=gi:15597004	6666666.97382.peg.1875	Oligopeptide transport system permease protein OppB (TC 3.A.1.5.1)
298.3.peg.66	Oligopeptide transport system permease protein OppC (TC 3.A.1.5.1)	PA1808	probable permease of ABC transporter', 'Dbxref=gi:15597005	6666666.97382.peg.1876	Oligopeptide transport system permease protein OppC (TC 3.A.1.5.1)
298.3.peg.65	Oligopeptide transport system permease protein OppB (TC 3.A.1.5.1)	PA1809	probable permease of ABC transporter', 'Dbxref=gi:15597006	6666666.97382.peg.1877	Oligopeptide transport system permease protein OppB (TC 3.A.1.5.1)
298.3.peg.64	"""ABC transporter, periplasmic substrate-binding protein"""	PA1810	probable binding protein component of ABC transporter', 'Dbxref=gi:15597007	6666666.97382.peg.1878	"""ABC transporter, periplasmic substrate-binding protein"""
298.3.peg.63	"""Oligopeptide ABC transporter, periplasmic oligopeptide-binding protein OppA (TC 3.A.1.5.1)"""	PA1811	probable solute-binding protein', 'Dbxref=gi:15597008	6666666.97382.peg.1879	"""Oligopeptide ABC transporter, periplasmic oligopeptide-binding protein OppA (TC 3.A.1.5.1)"""
298.3.peg.5131	Choline-sulfatase (EC 3.1.6.6)	PA0183	arylsulfatase', 'Dbxref=gi:15595381	6666666.97382.peg.188	Choline-sulfatase (EC 3.1.6.6)
298.3.peg.62	Membrane-bound lytic murein transglycosylase D precursor (EC 3.2.1.-)	PA1812	membrane-bound lytic murein transglycosylase D precursor', 'Dbxref=gi:15597009	6666666.97382.peg.1880	Membrane-bound lytic murein transglycosylase D precursor (EC 3.2.1.-)
298.3.peg.61	Hydroxyacylglutathione hydrolase (EC 3.1.2.6)	PA1813	probable hydroxyacylglutathione hydrolase', 'Dbxref=gi:15597010	6666666.97382.peg.1881	Hydroxyacylglutathione hydrolase (EC 3.1.2.6)
298.3.peg.60	FIG005121: SAM-dependent methyltransferase (EC 2.1.1.-)	PA1814	KerV', 'Dbxref=gi:15597011	6666666.97382.peg.1882	FIG005121: SAM-dependent methyltransferase (EC 2.1.1.-)
298.3.peg.59	Ribonuclease HI (EC 3.1.26.4)	PA1815	ribonuclease H', 'Dbxref=gi:15597012	6666666.97382.peg.1883	Ribonuclease HI (EC 3.1.26.4)
298.3.peg.58	DNA polymerase III epsilon subunit (EC 2.7.7.7)	PA1816	DNA polymerase III, epsilon chain', 'Dbxref=gi:15597013	6666666.97382.peg.1884	DNA polymerase III epsilon subunit (EC 2.7.7.7)
298.3.peg.57	Ketosteroid isomerase-related protein	PA1817	hypothetical protein', 'Dbxref=gi:15597014	6666666.97382.peg.1885	Ketosteroid isomerase-related protein
298.3.peg.56	"""Lysine decarboxylase, inducible (EC 4.1.1.18)"""	PA1818	lysine-specific pyridoxal 5'-phosphate-dependent carboxylase, LdcA"", 'Dbxref=gi:15597015	6666666.97382.peg.1886	"""Lysine decarboxylase, inducible (EC 4.1.1.18)"""
298.3.peg.55	Lysine/cadaverine antiporter membrane protein CadB	PA1819	probable amino acid permease', 'Dbxref=gi:15597016	6666666.97382.peg.1887	Lysine/cadaverine antiporter membrane protein CadB
298.3.peg.54	Na+/H+ antiporter NhaB	PA1820	sodium/proton antiporter NhaB', 'Dbxref=gi:15597017	6666666.97382.peg.1888	Na+/H+ antiporter NhaB
298.3.peg.53	Enoyl-CoA hydratase [valine degradation] (EC 4.2.1.17)	PA1821	probable enoyl-CoA hydratase/isomerase', 'Dbxref=gi:15597018	6666666.97382.peg.1889	Enoyl-CoA hydratase [valine degradation] (EC 4.2.1.17)
298.3.peg.5130	"""Alkanesulfonates ABC transporter ATP-binding protein / Sulfonate ABC transporter, ATP-binding subunit SsuB"""	PA0184	probable ATP-binding component of ABC transporter', 'Dbxref=gi:15595382	6666666.97382.peg.189	"""Alkanesulfonates ABC transporter ATP-binding protein / Sulfonate ABC transporter, ATP-binding subunit SsuB"""
298.3.peg.52	FIG00954367: hypothetical protein	PA1822	hypothetical protein', 'Dbxref=gi:15597019	6666666.97382.peg.1890	FIG00954367: hypothetical protein
298.3.peg.51	NADH pyrophosphatase (EC 3.6.1.22)	PA1823	conserved hypothetical protein', 'Dbxref=gi:15597020	6666666.97382.peg.1891	NADH pyrophosphatase (EC 3.6.1.22)
298.3.peg.50	FIG011065: hypothetical protein	PA1824	conserved hypothetical protein', 'Dbxref=gi:15597021	6666666.97382.peg.1892	FIG011065: hypothetical protein
298.3.peg.49	FIG00955735: hypothetical protein	PA1825	hypothetical protein', 'Dbxref=gi:15597022	6666666.97382.peg.1893	FIG00955735: hypothetical protein
298.3.peg.48	Transcriptional regulator	PA1826	probable transcriptional regulator', 'Dbxref=gi:15597023	6666666.97382.peg.1894	Transcriptional regulator
298.3.peg.47	Short-chain dehydrogenase/reductase SDR	PA1827	probable short-chain dehydrogenase', 'Dbxref=gi:15597024	6666666.97382.peg.1895	Short-chain dehydrogenase/reductase SDR
298.3.peg.46	Short-chain dehydrogenase/reductase SDR	PA1828	probable short-chain dehydrogenase', 'Dbxref=gi:15597025	6666666.97382.peg.1896	Short-chain dehydrogenase/reductase SDR
298.3.peg.45	Predicted aminoglycoside phosphotransferase	PA1829	hypothetical protein', 'Dbxref=gi:15597026	6666666.97382.peg.1897	Predicted aminoglycoside phosphotransferase
298.3.peg.44	SCP-2 sterol transfer family protein	PA1830	hypothetical protein', 'Dbxref=gi:15597027	6666666.97382.peg.1898	SCP-2 sterol transfer family protein
298.3.peg.43	Phosphoglycerate mutase family protein	PA1831	hypothetical protein', 'Dbxref=gi:15597028	6666666.97382.peg.1899	Phosphoglycerate mutase family protein
298.3.peg.623	"""Uncharacterized protein with LysM domain, COG1652"""	PA0020	hypothetical protein', 'Dbxref=gi:15595218	6666666.97382.peg.19	"""Uncharacterized protein with LysM domain, COG1652"""
298.3.peg.5129	Alkanesulfonates transport system permease protein	PA0185	probable permease of ABC transporter', 'Dbxref=gi:15595383	6666666.97382.peg.190	Alkanesulfonates transport system permease protein
298.3.peg.42	"""Peptidase, U7 family"""	PA1832	probable protease', 'Dbxref=gi:15597029	6666666.97382.peg.1900	"""Peptidase, U7 family"""
298.3.peg.41	Alcohol dehydrogenase (EC 1.1.1.1)	PA1833	probable oxidoreductase', 'Dbxref=gi:15597030	6666666.97382.peg.1901	Alcohol dehydrogenase (EC 1.1.1.1)
298.3.peg.40	FIG00962026: hypothetical protein	PA1834	hypothetical protein', 'Dbxref=gi:15597031	6666666.97382.peg.1902	FIG00962026: hypothetical protein
298.3.peg.39	FIG00956230: hypothetical protein	PA1835	hypothetical protein', 'Dbxref=gi:15597032	6666666.97382.peg.1903	FIG00956230: hypothetical protein
298.3.peg.38	"""Transcriptional regulator, TetR family"""	PA1836	probable transcriptional regulator', 'Dbxref=gi:15597033	6666666.97382.peg.1904	"""Transcriptional regulator, TetR family"""
298.3.peg.37	Oxidoreductase probably involved in sulfite reduction	PA1837	hypothetical protein', 'Dbxref=gi:15597034	6666666.97382.peg.1905	Oxidoreductase probably involved in sulfite reduction
298.3.peg.36	Sulfite reductase [NADPH] hemoprotein beta-component (EC 1.8.1.2)	PA1838	sulfite reductase', 'Dbxref=gi:15597035	6666666.97382.peg.1906	Sulfite reductase [NADPH] hemoprotein beta-component (EC 1.8.1.2)
298.3.peg.5128	Alkanesulfonates-binding protein	PA0186	probable binding protein component of ABC transporter', 'Dbxref=gi:15595384	6666666.97382.peg.191	Alkanesulfonates-binding protein
298.3.peg.32	Probable RNA methyltransferase PA1839	PA1839	hypothetical protein', 'Dbxref=gi:15597036	6666666.97382.peg.1910	Probable RNA methyltransferase PA1839
298.3.peg.31	FIG00956959: hypothetical protein	PA1840	hypothetical protein', 'Dbxref=gi:15597037	6666666.97382.peg.1911	FIG00956959: hypothetical protein
298.3.peg.30	"""FIG042921: similarity to aminoacyl-tRNA editing enzymes YbaK, ProX"""	PA1841	hypothetical protein', 'Dbxref=gi:15597038	6666666.97382.peg.1912	"""FIG042921: similarity to aminoacyl-tRNA editing enzymes YbaK, ProX"""
298.3.peg.29	FIG00958769: hypothetical protein	PA1842	hypothetical protein', 'Dbxref=gi:15597039	6666666.97382.peg.1913	FIG00958769: hypothetical protein
298.3.peg.28	5-methyltetrahydrofolate--homocysteine methyltransferase (EC 2.1.1.13)	PA1843	methionine synthase', 'Dbxref=gi:15597040	6666666.97382.peg.1914	5-methyltetrahydrofolate--homocysteine methyltransferase (EC 2.1.1.13)
298.3.peg.27	FIG00960412: hypothetical protein	PA1844	Tse1', 'Dbxref=gi:15597041	6666666.97382.peg.1915	FIG00960412: hypothetical protein
298.3.peg.26	FIG00954889: hypothetical protein	PA1845	hypothetical protein', 'Dbxref=gi:15597042	6666666.97382.peg.1916	FIG00954889: hypothetical protein
298.3.peg.25	cis/trans isomerase	PA1846	cis/trans isomerase', 'Dbxref=gi:15597043	6666666.97382.peg.1917	cis/trans isomerase
298.3.peg.24	NfuA Fe-S protein maturation	PA1847	NfuA', 'Dbxref=gi:15597044	6666666.97382.peg.1918	NfuA Fe-S protein maturation
298.3.peg.23	Major facilitator superfamily	PA1848	probable major facilitator superfamily (MFS) transporter', 'Dbxref=gi:15597045	6666666.97382.peg.1919	Major facilitator superfamily
298.3.peg.5127	FIG00953273: hypothetical protein	PA0187	hypothetical protein', 'Dbxref=gi:15595385	6666666.97382.peg.192	FIG00953273: hypothetical protein
298.3.peg.22	FIG00957665: hypothetical protein	PA1849	conserved hypothetical protein', 'Dbxref=gi:15597046	6666666.97382.peg.1920	FIG00957665: hypothetical protein
298.3.peg.21	Transcriptional regulator containing an amidase domain and an AraC-type DNA-binding HTH domain	PA1850	probable transcriptional regulator', 'Dbxref=gi:15597047	6666666.97382.peg.1921	Transcriptional regulator containing an amidase domain and an AraC-type DNA-binding HTH domain
298.3.peg.19	FIG00954531: hypothetical protein	PA1851	hypothetical protein', 'Dbxref=gi:15597048	6666666.97382.peg.1923	FIG00954531: hypothetical protein
298.3.peg.18	FIG00962885: hypothetical protein	PA1852	hypothetical protein', 'Dbxref=gi:15597049	6666666.97382.peg.1924	FIG00962885: hypothetical protein
298.3.peg.17	"""Transcriptional regulator, LysR family"""	PA1853	probable transcriptional regulator', 'Dbxref=gi:15597050	6666666.97382.peg.1925	"""Transcriptional regulator, LysR family"""
298.3.peg.16	FIG00958279: hypothetical protein	PA1854	conserved hypothetical protein', 'Dbxref=gi:15597051	6666666.97382.peg.1926	FIG00958279: hypothetical protein
298.3.peg.15	hypothetical protein	PA1855	hypothetical protein', 'Dbxref=gi:15597052	6666666.97382.peg.1927	hypothetical protein
298.3.peg.14	Cytochrome c oxidase subunit CcoN (EC 1.9.3.1)	PA1856	probable cytochrome oxidase subunit', 'Dbxref=gi:15597053	6666666.97382.peg.1928	Cytochrome c oxidase subunit CcoN (EC 1.9.3.1)
298.3.peg.5126	"""membrane protein, putative"""	PA0188	hypothetical protein', 'Dbxref=gi:15595386	6666666.97382.peg.193	"""membrane protein, putative"""
298.3.peg.12	"""Membrane protein, putative"""	PA1857	conserved hypothetical protein', 'Dbxref=gi:15597054	6666666.97382.peg.1930	"""Membrane protein, putative"""
298.3.peg.11	Streptomycin 3''-kinase (EC 2.7.1.87)	PA1858	streptomycin 3''-phosphotransferase"", 'Dbxref=gi:15597055	6666666.97382.peg.1931	Streptomycin 3''-kinase (EC 2.7.1.87)
298.3.peg.10	"""Transcriptional regulator, LysR family"""	PA1859	probable transcriptional regulator', 'Dbxref=gi:15597056	6666666.97382.peg.1932	"""Transcriptional regulator, LysR family"""
298.3.peg.9	Tetracenomycin polyketide synthesis O-methyltransferase TcmP (EC 2.1.1.-)	PA1860	hypothetical protein', 'Dbxref=gi:15597057	6666666.97382.peg.1933	Tetracenomycin polyketide synthesis O-methyltransferase TcmP (EC 2.1.1.-)
298.3.peg.8	Molybdenum transport ATP-binding protein ModC (TC 3.A.1.8.1)	PA1861	molybdenum transport protein ModC', 'Dbxref=gi:15597058	6666666.97382.peg.1934	Molybdenum transport ATP-binding protein ModC (TC 3.A.1.8.1)
298.3.peg.7	Molybdenum transport system permease protein ModB (TC 3.A.1.8.1)	PA1862	molybdenum transport protein ModB', 'Dbxref=gi:15597059	6666666.97382.peg.1935	Molybdenum transport system permease protein ModB (TC 3.A.1.8.1)
298.3.peg.6	"""Molybdenum ABC transporter, periplasmic molybdenum-binding protein ModA (TC 3.A.1.8.1)"""	PA1863	molybdate-binding periplasmic protein precursor ModA', 'Dbxref=gi:15597060	6666666.97382.peg.1936	"""Molybdenum ABC transporter, periplasmic molybdenum-binding protein ModA (TC 3.A.1.8.1)"""
298.3.peg.5	"""Transcriptional regulator, TetR family"""	PA1864	probable transcriptional regulator', 'Dbxref=gi:15597061	6666666.97382.peg.1937	"""Transcriptional regulator, TetR family"""
298.3.peg.3	"""Hypothetical protein, restriction endonuclease-like VRR-NUC domain"""	PA1865	hypothetical protein', 'Dbxref=gi:15597062	6666666.97382.peg.1939	"""Hypothetical protein, restriction endonuclease-like VRR-NUC domain"""
298.3.peg.5125	"""Outer membrane porin, OprD family"""	PA0189	probable porin', 'Dbxref=gi:15595387	6666666.97382.peg.194	"""Outer membrane porin, OprD family"""
298.3.peg.2	DinG family ATP-dependent helicase CPE1197	PA1866	hypothetical protein', 'Dbxref=gi:15597063	6666666.97382.peg.1940	DinG family ATP-dependent helicase CPE1197
298.3.peg.5714	General secretion pathway protein C	PA1867	XphA', 'Dbxref=gi:15597064	6666666.97382.peg.1942	General secretion pathway protein C
298.3.peg.5715	General secretion pathway protein D / Type II secretion outermembrane pore forming protein (PulD)	PA1868	secretion protein XqhA', 'Dbxref=gi:15597065	6666666.97382.peg.1943	General secretion pathway protein D / Type II secretion outermembrane pore forming protein (PulD)
298.3.peg.5716	Acyl carrier protein	PA1869	probable acyl carrier protein', 'Dbxref=gi:15597066	6666666.97382.peg.1944	Acyl carrier protein
298.3.peg.5717	"""Phosphotransferase system, HPr-related proteins"""	PA1870	hypothetical protein', 'Dbxref=gi:15597067	6666666.97382.peg.1945	"""Phosphotransferase system, HPr-related proteins"""
298.3.peg.5718	Membrane proteins related to metalloendopeptidases	PA1871	LasA protease precursor', 'Dbxref=gi:15597068	6666666.97382.peg.1946	Membrane proteins related to metalloendopeptidases
298.3.peg.5719	Staphylolytic protease preproenzyme LasA	PA1872	hypothetical protein', 'Dbxref=gi:15597069	6666666.97382.peg.1947	Staphylolytic protease preproenzyme LasA
298.3.peg.5720	Magnesium and cobalt transport protein CorA	PA1873	hypothetical protein', 'Dbxref=gi:15597070	6666666.97382.peg.1948	Magnesium and cobalt transport protein CorA
298.3.peg.4886	T1SS secreted agglutinin RTX	PA1874	hypothetical protein', 'Dbxref=gi:15597071	6666666.97382.peg.1949	T1SS secreted agglutinin RTX
298.3.peg.5721	hypothetical protein	PA1874		6666666.97382.peg.1949	T1SS secreted agglutinin RTX
298.3.peg.5124	Membrane-associated phospholipid phosphatase	PA0190	probable acid phosphatase', 'Dbxref=gi:15595388	6666666.97382.peg.195	Membrane-associated phospholipid phosphatase
298.3.peg.4887	"""Type I secretion system, outer membrane component LapE # AggA"""	PA1875	probable outer membrane protein precursor', 'Dbxref=gi:15597072	6666666.97382.peg.1950	"""Type I secretion system, outer membrane component LapE"""
298.3.peg.4888	"""Type I secretion system ATPase, LssB family LapB"""	PA1876	probable ATP-binding/permease fusion ABC transporter', 'Dbxref=gi:15597073	6666666.97382.peg.1951	"""Type I secretion system ATPase, LssB family LapB"""
298.3.peg.4889	"""Type I secretion system, membrane fusion protein LapC"""	PA1877	probable secretion protein', 'Dbxref=gi:15597074	6666666.97382.peg.1952	"""Type I secretion system, membrane fusion protein LapC"""
298.3.peg.4890	"""HMP-PP hydrolase (pyridoxal phosphatase) Cof, detected in genetic screen for thiamin metabolic genes (PMID:15292217)"""	PA1878	hypothetical protein', 'Dbxref=gi:15597075	6666666.97382.peg.1953	"""HMP-PP hydrolase (pyridoxal phosphatase) Cof, detected in genetic screen for thiamin metabolic genes (PMID:15292217)"""
298.3.peg.4891	FIG00957517: hypothetical protein	PA1879	hypothetical protein', 'Dbxref=gi:15597076	6666666.97382.peg.1954	FIG00957517: hypothetical protein
298.3.peg.4892	Isoquinoline 1-oxidoreductase beta subunit (EC 1.3.99.16)	PA1880	probable oxidoreductase', 'Dbxref=gi:15597077	6666666.97382.peg.1955	Isoquinoline 1-oxidoreductase beta subunit (EC 1.3.99.16)
298.3.peg.4893	Isoquinoline 1-oxidoreductase alpha subunit (EC 1.3.99.16)	PA1881	probable oxidoreductase', 'Dbxref=gi:15597078	6666666.97382.peg.1956	Isoquinoline 1-oxidoreductase alpha subunit (EC 1.3.99.16)
298.3.peg.4894	Quaternary ammonium compound-resistance protein SugE	PA1882	probable transporter', 'Dbxref=gi:15597079	6666666.97382.peg.1957	Quaternary ammonium compound-resistance protein SugE
298.3.peg.4895	NADH ubiquinone oxidoreductase chain A (EC 1.6.5.3)	PA1883	probable NADH-ubiquinone/plastoquinone oxidoreductase', 'Dbxref=gi:15597080	6666666.97382.peg.1958	NADH ubiquinone oxidoreductase chain A (EC 1.6.5.3)
298.3.peg.4896	"""transcriptional regulator, MerR family"""	PA1884	probable transcriptional regulator', 'Dbxref=gi:15597081	6666666.97382.peg.1959	"""transcriptional regulator, MerR family"""
298.3.peg.5123	LysR family transcriptional regulator PA0191	PA0191	probable transcriptional regulator', 'Dbxref=gi:15595389	6666666.97382.peg.196	LysR family transcriptional regulator PA0191
298.3.peg.4897	Histone acetyltransferase HPA2 and related acetyltransferases	PA1885	conserved hypothetical protein', 'Dbxref=gi:15597082	6666666.97382.peg.1960	Histone acetyltransferase HPA2 and related acetyltransferases
298.3.peg.4898	DNA polymerase II (EC 2.7.7.7)	PA1886	DNA polymerase II', 'Dbxref=gi:15597083	6666666.97382.peg.1961	DNA polymerase II (EC 2.7.7.7)
298.3.peg.4899	FIG00960864: hypothetical protein	PA1887	hypothetical protein', 'Dbxref=gi:15597084	6666666.97382.peg.1962	FIG00960864: hypothetical protein
298.3.peg.4900	FIG00960399: hypothetical protein	PA1888	hypothetical protein', 'Dbxref=gi:15597085	6666666.97382.peg.1963	FIG00960399: hypothetical protein
298.3.peg.4902	FIG00959791: hypothetical protein	PA1889	hypothetical protein', 'Dbxref=gi:15597086	6666666.97382.peg.1965	FIG00959791: hypothetical protein
298.3.peg.4903	Uncharacterized glutathione S-transferase-like protein	PA1890	probable glutathione S-transferase', 'Dbxref=gi:15597087	6666666.97382.peg.1966	Uncharacterized glutathione S-transferase-like protein
298.3.peg.4904	FIG00962810: hypothetical protein	PA1891	hypothetical protein', 'Dbxref=gi:15597088	6666666.97382.peg.1967	FIG00962810: hypothetical protein
298.3.peg.4905	FIG00953943: hypothetical protein	PA1892	hypothetical protein', 'Dbxref=gi:15597089	6666666.97382.peg.1968	FIG00953943: hypothetical protein
298.3.peg.4906	Penicillin amidase (EC 3.5.1.11)	PA1893	hypothetical protein', 'Dbxref=gi:15597090	6666666.97382.peg.1969	Penicillin amidase (EC 3.5.1.11)
298.3.peg.4907	FIG00956968: hypothetical protein	PA1894	hypothetical protein', 'Dbxref=gi:15597091	6666666.97382.peg.1970	FIG00956968: hypothetical protein
298.3.peg.4908	FIG00954031: hypothetical protein	PA1895	hypothetical protein', 'Dbxref=gi:15597092	6666666.97382.peg.1971	FIG00954031: hypothetical protein
298.3.peg.4909	FIG00958758: hypothetical protein	PA1896	hypothetical protein', 'Dbxref=gi:15597093	6666666.97382.peg.1972	FIG00958758: hypothetical protein
298.3.peg.4910	Sterol desaturase	PA1897	hypothetical protein', 'Dbxref=gi:15597094	6666666.97382.peg.1973	Sterol desaturase
298.3.peg.4911	QscR quorum-sensing control repressor	PA1898	quorum-sensing control repressor', 'Dbxref=gi:15597095	6666666.97382.peg.1974	QscR quorum-sensing control repressor
298.3.peg.4912	Phenazine biosynthesis protein PhzA	PA1899	probable phenazine biosynthesis protein', 'Dbxref=gi:15597096	6666666.97382.peg.1975	Phenazine biosynthesis protein PhzA
298.3.peg.4913	Phenazine biosynthesis protein PhzB	PA1900	probable phenazine biosynthesis protein', 'Dbxref=gi:15597097	6666666.97382.peg.1976	Phenazine biosynthesis protein PhzB
298.3.peg.5121	"""Outer membrane receptor proteins, mostly Fe transport"""	PA0192	probable TonB-dependent receptor', 'Dbxref=gi:15595390	6666666.97382.peg.198	"""Outer membrane receptor proteins, mostly Fe transport"""
298.3.peg.5209	Diadenosine tetraphosphate (Ap4A) hydrolase and other HIT family hydrolases	PA1906	hypothetical protein', 'Dbxref=gi:15597102	6666666.97382.peg.1982	Diadenosine tetraphosphate (Ap4A) hydrolase and other HIT family hydrolases
298.3.peg.5210	Carboxylic ester hydrolase	PA1907	hypothetical protein', 'Dbxref=gi:15597103	6666666.97382.peg.1983	Carboxylic ester hydrolase
298.3.peg.5211	putative MFS transporter	PA1908	probable major facilitator superfamily (MFS) transporter', 'Dbxref=gi:15597104	6666666.97382.peg.1984	putative MFS transporter
298.3.peg.5213	COG3182: Uncharacterized iron-regulated membrane protein	PA1909	hypothetical protein', 'Dbxref=gi:15597105	6666666.97382.peg.1986	COG3182: Uncharacterized iron-regulated membrane protein
298.3.peg.5214	Ferrichrome-iron receptor	PA1910	ferric-mycobactin receptor, FemA', 'Dbxref=gi:15597106	6666666.97382.peg.1987	Ferrichrome-iron receptor
298.3.peg.5215	"""Fe2+-dicitrate sensor, membrane component"""	PA1911	sigma factor regulator, FemR', 'Dbxref=gi:15597107	6666666.97382.peg.1988	"""Fe2+-dicitrate sensor, membrane component"""
298.3.peg.5216	"""RNA polymerase sigma-70 factor, ECF subfamily"""	PA1912	ECF sigma factor, FemI', 'Dbxref=gi:15597108	6666666.97382.peg.1989	"""RNA polymerase sigma-70 factor, ECF subfamily"""
298.3.peg.5120	Alpha-ketoglutarate-dependent taurine dioxygenase (EC 1.14.11.17)	PA0193	hypothetical protein', 'Dbxref=gi:15595391	6666666.97382.peg.199	Alpha-ketoglutarate-dependent taurine dioxygenase (EC 1.14.11.17)
298.3.peg.5217	FIG00956165: hypothetical protein	PA1913	hypothetical protein', 'Dbxref=gi:15597109	6666666.97382.peg.1990	FIG00956165: hypothetical protein
298.3.peg.5218	"""NAD glycohydrolase, hvnA; Halovibrin"""	PA1914	conserved hypothetical protein', 'Dbxref=gi:15597110	6666666.97382.peg.1991	"""NAD glycohydrolase, hvnA; Halovibrin"""
298.3.peg.5219	Regulator of polyketide synthase expression	PA1915	hypothetical protein', 'Dbxref=gi:15597111	6666666.97382.peg.1993	Regulator of polyketide synthase expression
298.3.peg.5220	probable amino acid permease	PA1916	probable amino acid permease', 'Dbxref=gi:15597112	6666666.97382.peg.1994	probable amino acid permease
298.3.peg.5221	Nucleoside-diphosphate-sugar epimerases	PA1917	hypothetical protein', 'Dbxref=gi:15597113	6666666.97382.peg.1995	Nucleoside-diphosphate-sugar epimerases
298.3.peg.5222	O-acetylhomoserine sulfhydrylase (EC 2.5.1.49)	PA1918	hypothetical protein', 'Dbxref=gi:15597114	6666666.97382.peg.1996	O-acetylhomoserine sulfhydrylase (EC 2.5.1.49)
298.3.peg.5223	"""Ribonucleotide reductase of class III (anaerobic), activating protein (EC 1.97.1.4)"""	PA1919	class III (anaerobic) ribonucleoside-triphosphate reductase activating protein, 'activase', NrdG "", 'Dbxref=gi:15597115	6666666.97382.peg.1997	"""Ribonucleotide reductase of class III (anaerobic), activating protein (EC 1.97.1.4)"""
298.3.peg.5225	"""Ribonucleotide reductase of class III (anaerobic), large subunit (EC 1.17.4.2)"""	PA1920	class III (anaerobic) ribonucleoside-triphosphate reductase subunit, NrdD', 'Dbxref=gi:15597116	6666666.97382.peg.1999	"""Ribonucleotide reductase of class III (anaerobic), large subunit (EC 1.17.4.2)"""
298.3.peg.640	DNA polymerase III beta subunit (EC 2.7.7.7)	PA0002	DNA polymerase III, beta chain', 'Dbxref=gi:15595200	6666666.97382.peg.2	DNA polymerase III beta subunit (EC 2.7.7.7)
298.3.peg.622	Rossmann fold nucleotide-binding protein Smf possibly involved in DNA uptake	PA0021	conserved hypothetical protein', 'Dbxref=gi:15595219	6666666.97382.peg.20	Rossmann fold nucleotide-binding protein Smf possibly involved in DNA uptake
298.3.peg.5119	Alpha-ketoglutarate-dependent taurine dioxygenase (EC 1.14.11.17)	PA0194	hypothetical protein', 'Dbxref=gi:15595392	6666666.97382.peg.200	Alpha-ketoglutarate-dependent taurine dioxygenase (EC 1.14.11.17)
298.3.peg.5226	Methyltransferase	PA1921	hypothetical protein', 'Dbxref=gi:15597117	6666666.97382.peg.2000	Methyltransferase
298.3.peg.5227	Colicin I receptor precursor	PA1922	probable TonB-dependent receptor', 'Dbxref=gi:15597118	6666666.97382.peg.2001	TonB-dependent receptor; Outer membrane receptor for ferrienterochelin and colicins
298.3.peg.5229	hypothetical protein	PA1923	hypothetical protein', 'Dbxref=gi:15597119	6666666.97382.peg.2002	CobN component of cobalt chelatase involved in B12 biosynthesis
298.3.peg.5228	hypothetical protein	PA1923	hypothetical protein', 'Dbxref=gi:15597119	6666666.97382.peg.2002	CobN component of cobalt chelatase involved in B12 biosynthesis
298.3.peg.4116	hypothetical transporter PduT for various metalloporphyrins	PA1924	hypothetical protein', 'Dbxref=gi:15597120	6666666.97382.peg.2003	hypothetical transporter PduT for various metalloporphyrins
298.3.peg.4115	FIG00957018: hypothetical protein	PA1925	hypothetical protein', 'Dbxref=gi:15597121	6666666.97382.peg.2004	FIG00957018: hypothetical protein
298.3.peg.4114	FIG00958900: hypothetical protein	PA1926	conserved hypothetical protein', 'Dbxref=gi:15597122	6666666.97382.peg.2005	FIG00958900: hypothetical protein
298.3.peg.4113	5-methyltetrahydropteroyltriglutamate--homocysteine methyltransferase (EC 2.1.1.14)	PA1927	5-methyltetrahydropteroyltriglutamate-homocysteine S-methyltransferase', 'Dbxref=gi:15597123	6666666.97382.peg.2006	5-methyltetrahydropteroyltriglutamate--homocysteine methyltransferase (EC 2.1.1.14)
298.3.peg.4112	Ribosomal-protein-S5p-alanine acetyltransferase	PA1928	ribosomal protein alanine acetyltransferase', 'Dbxref=gi:15597124	6666666.97382.peg.2007	Ribosomal-protein-S5p-alanine acetyltransferase
298.3.peg.4111	FIG00956044: hypothetical protein	PA1929	hypothetical protein', 'Dbxref=gi:15597125	6666666.97382.peg.2008	FIG00956044: hypothetical protein
298.3.peg.4110	Methyl-accepting chemotaxis protein	PA1930	probable chemotaxis transducer', 'Dbxref=gi:15597126	6666666.97382.peg.2009	Methyl-accepting chemotaxis protein
298.3.peg.5118	NAD(P) transhydrogenase alpha subunit (EC 1.6.1.2)	PA0195	putative NAD(P) transhydrogenase, subunit alpha part 1', 'Dbxref=gi:15600764	6666666.97382.peg.201	NAD(P) transhydrogenase alpha subunit (EC 1.6.1.2)
298.3.peg.4108	FIG00953175: hypothetical protein	PA1934	hypothetical protein', 'Dbxref=gi:15597130	6666666.97382.peg.2013	FIG00953175: hypothetical protein
298.3.peg.4106	Mobile element protein	PA1937	conserved hypothetical protein', 'Dbxref=gi:15597133	6666666.97382.peg.2015	Mobile element protein
298.3.peg.4107	Mobile element protein	PA1938	conserved hypothetical protein', 'Dbxref=gi:15597134	6666666.97382.peg.2016	Mobile element protein
298.3.peg.4105	Catalase (EC 1.11.1.6)	PA1940	hypothetical protein', 'Dbxref=gi:15597136	6666666.97382.peg.2018	Catalase (EC 1.11.1.6)
298.3.peg.5117	NAD(P) transhydrogenase alpha subunit (EC 1.6.1.2)	PA0195.1	putative NAD(P) transhydrogenase, subunit alpha part 2', 'Dbxref=gi:119167455	6666666.97382.peg.202	NAD(P) transhydrogenase alpha subunit (EC 1.6.1.2)
298.3.peg.4103	FIG00961123: hypothetical protein	PA1941	hypothetical protein', 'Dbxref=gi:15597137	6666666.97382.peg.2020	FIG00961123: hypothetical protein
298.3.peg.4102	hypothetical protein	PA1942	hypothetical protein', 'Dbxref=gi:15597138	6666666.97382.peg.2021	hypothetical protein
298.3.peg.4101	GNAT family acetyltransferase VC2332	PA1943	hypothetical protein', 'Dbxref=gi:15597139	6666666.97382.peg.2022	GNAT family acetyltransferase VC2332
298.3.peg.4100	ribosomal protein S6 glutaminyl transferase related protein	PA1944	hypothetical protein', 'Dbxref=gi:15597140	6666666.97382.peg.2023	ribosomal protein S6 glutaminyl transferase related protein
298.3.peg.4099	Sigma-54 dependent transcriptional regulator	PA1945	probable transcriptional regulator', 'Dbxref=gi:15597141	6666666.97382.peg.2024	Sigma-54 dependent transcriptional regulator
298.3.peg.4098	"""Ribose ABC transport system, periplasmic ribose-binding protein RbsB (TC 3.A.1.2.1)"""	PA1946	binding protein component precursor of ABC ribose transporter', 'Dbxref=gi:15597142	6666666.97382.peg.2026	"""Ribose ABC transport system, periplasmic ribose-binding protein RbsB (TC 3.A.1.2.1)"""
298.3.peg.4097	"""Ribose ABC transport system, ATP-binding protein RbsA (TC 3.A.1.2.1)"""	PA1947	ribose transport protein RbsA', 'Dbxref=gi:15597143	6666666.97382.peg.2027	"""Ribose ABC transport system, ATP-binding protein RbsA (TC 3.A.1.2.1)"""
298.3.peg.4096	"""Ribose ABC transport system, permease protein RbsC (TC 3.A.1.2.1)"""	PA1948	membrane protein component of ABC ribose transporter', 'Dbxref=gi:15597144	6666666.97382.peg.2028	"""Ribose ABC transport system, permease protein RbsC (TC 3.A.1.2.1)"""
298.3.peg.4095	Ribose operon repressor	PA1949	ribose operon repressor RbsR', 'Dbxref=gi:15597145	6666666.97382.peg.2029	Ribose operon repressor
298.3.peg.5116	NAD(P) transhydrogenase subunit beta (EC 1.6.1.2)	PA0196	pyridine nucleotide transhydrogenase, beta subunit', 'Dbxref=gi:15595393	6666666.97382.peg.203	NAD(P) transhydrogenase subunit beta (EC 1.6.1.2)
298.3.peg.4094	Ribokinase (EC 2.7.1.15)	PA1950	ribokinase', 'Dbxref=gi:15597146	6666666.97382.peg.2030	Ribokinase (EC 2.7.1.15)
298.3.peg.4093	Fap amyloid fiber secretin	PA1951	hypothetical protein', 'Dbxref=gi:15597147	6666666.97382.peg.2031	Fap amyloid fiber secretin
298.3.peg.4092	Fap system putative outer membrane protein	PA1952	hypothetical protein', 'Dbxref=gi:15597148	6666666.97382.peg.2032	Fap system putative outer membrane protein
298.3.peg.4091	Fap protein with C39 domain	PA1953	hypothetical protein', 'Dbxref=gi:15597149	6666666.97382.peg.2033	Fap protein with C39 domain
298.3.peg.4090	Fap amyloid fibril major component	PA1954	hypothetical protein', 'Dbxref=gi:15597150	6666666.97382.peg.2034	Fap amyloid fibril major component
298.3.peg.4089	Fap amyloid fibril minor component	PA1955	hypothetical protein', 'Dbxref=gi:15597151	6666666.97382.peg.2035	Fap amyloid fibril minor component
298.3.peg.4088	Fap unknown function protein	PA1956	hypothetical protein', 'Dbxref=gi:15597152	6666666.97382.peg.2036	Fap unknown function protein
298.3.peg.4087	Ribosylnicotinamide kinase (EC 2.7.1.22)	PA1957	hypothetical protein', 'Dbxref=gi:15597153	6666666.97382.peg.2037	Ribosylnicotinamide kinase (EC 2.7.1.22)
298.3.peg.4086	"""Ribosyl nicotinamide transporter, PnuC-like"""	PA1958	probable transporter', 'Dbxref=gi:15597154	6666666.97382.peg.2038	"""Ribosyl nicotinamide transporter, PnuC-like"""
298.3.peg.5890	"""Ferric siderophore transport system, periplasmic binding protein TonB"""	PA0197	TonB2', 'Dbxref=gi:15595394	6666666.97382.peg.204	"""Ferric siderophore transport system, periplasmic binding protein TonB"""
298.3.peg.4084	Undecaprenyl-diphosphatase (EC 3.6.1.27)	PA1959	bacitracin resistance protein', 'Dbxref=gi:15597155	6666666.97382.peg.2040	Undecaprenyl-diphosphatase (EC 3.6.1.27)
298.3.peg.4083	Cold-shock DNA-binding domain	PA1960	hypothetical protein', 'Dbxref=gi:15597156	6666666.97382.peg.2041	Cold-shock DNA-binding domain
298.3.peg.4082	"""Transcriptional regulator, LysR family"""	PA1961	probable transcriptional regulator', 'Dbxref=gi:15597157	6666666.97382.peg.2042	"""Transcriptional regulator, LysR family"""
298.3.peg.4081	FMN-dependent NADH-azoreductase	PA1962	FMN-dependent NADH-azoreductase 2, AzoR2', 'Dbxref=gi:15597158	6666666.97382.peg.2043	FMN-dependent NADH-azoreductase
298.3.peg.4080	FIG00954112: hypothetical protein	PA1963	hypothetical protein', 'Dbxref=gi:15597159	6666666.97382.peg.2044	FIG00954112: hypothetical protein
298.3.peg.4079	ABC transporter ATP-binding protein uup	PA1964	probable ATP-binding component of ABC transporter', 'Dbxref=gi:15597160	6666666.97382.peg.2045	ABC transporter ATP-binding protein uup
298.3.peg.4078	FIG00957455: hypothetical protein	PA1965	hypothetical protein', 'Dbxref=gi:15597161	6666666.97382.peg.2046	FIG00957455: hypothetical protein
298.3.peg.4077	Probable 5-carboxymethyl-2-hydroxymuconate delta isomerase	PA1966	hypothetical protein', 'Dbxref=gi:15597162	6666666.97382.peg.2047	Probable 5-carboxymethyl-2-hydroxymuconate delta isomerase
298.3.peg.4076	FIG00957731: hypothetical protein	PA1967	hypothetical protein', 'Dbxref=gi:15597163	6666666.97382.peg.2048	FIG00957731: hypothetical protein
298.3.peg.4075	FIG00957154: hypothetical protein	PA1968	hypothetical protein', 'Dbxref=gi:15597164	6666666.97382.peg.2049	FIG00957154: hypothetical protein
298.3.peg.5889	MotA/TolQ/ExbB proton channel family protein	PA0198	transport protein ExbB', 'Dbxref=gi:15595395	6666666.97382.peg.205	MotA/TolQ/ExbB proton channel family protein
298.3.peg.4074	"""lipoprotein, putative"""	PA1969	hypothetical protein', 'Dbxref=gi:15597165	6666666.97382.peg.2050	"""lipoprotein, putative"""
298.3.peg.4073	FIG00959238: hypothetical protein	PA1970	hypothetical protein', 'Dbxref=gi:15597166	6666666.97382.peg.2051	FIG00959238: hypothetical protein
298.3.peg.5918	"""membrane protein, putative"""	PA1972	conserved hypothetical protein', 'Dbxref=gi:15597168	6666666.97382.peg.2053	"""membrane protein, putative"""
298.3.peg.5860	Coenzyme PQQ synthesis protein F	PA1973	pyrroloquinoline quinone biosynthesis protein F', 'Dbxref=gi:15597169	6666666.97382.peg.2054	Coenzyme PQQ synthesis protein F
298.3.peg.5859	Outer membrane protein (porin)	PA1974	hypothetical protein', 'Dbxref=gi:15597170	6666666.97382.peg.2055	Outer membrane protein (porin)
298.3.peg.5858	FIG00955015: hypothetical protein	PA1975	hypothetical protein', 'Dbxref=gi:15597171	6666666.97382.peg.2056	FIG00955015: hypothetical protein
298.3.peg.5857	Sensory box histidine kinase/response regulator	PA1976	ErcS'"", 'Dbxref=gi:15597172	6666666.97382.peg.2057	Sensory box histidine kinase/response regulator
298.3.peg.5931	"""Transcriptional regulator, LuxR family"""	PA1978	response regulator ErbR', 'Dbxref=gi:15597174	6666666.97382.peg.2059	"""Transcriptional regulator, LuxR family"""
298.3.peg.5888	Biopolymer transport protein ExbD/TolR	PA0199	transport protein ExbD', 'Dbxref=gi:15595396	6666666.97382.peg.206	Biopolymer transport protein ExbD/TolR
298.3.peg.5933	Sensor histidine kinase	PA1979	sensor kinase, EraS', 'Dbxref=gi:15597175	6666666.97382.peg.2061	Sensor histidine kinase
298.3.peg.5934	"""DNA-binding response regulator, LuxR family"""	PA1980	response regulator EraR', 'Dbxref=gi:15597176	6666666.97382.peg.2062	"""DNA-binding response regulator, LuxR family"""
298.3.peg.5935	pentapeptide repeat family protein	PA1981	hypothetical protein', 'Dbxref=gi:15597177	6666666.97382.peg.2063	pentapeptide repeat family protein
298.3.peg.5930	"""Quino(hemo)protein alcohol dehydrogenase, PQQ-dependent (EC 1.1.99.8)"""	PA1982	quinoprotein ethanol dehydrogenase', 'Dbxref=gi:15597178	6666666.97382.peg.2064	"""Quino(hemo)protein alcohol dehydrogenase, PQQ-dependent (EC 1.1.99.8)"""
298.3.peg.5929	Cytochrome C550 (Soluble cytochrome C)	PA1983	cytochrome c550', 'Dbxref=gi:15597179	6666666.97382.peg.2065	Cytochrome C550 (Soluble cytochrome C)
298.3.peg.3233	Coenzyme PQQ synthesis protein A	PA1985	pyrroloquinoline quinone biosynthesis protein A', 'Dbxref=gi:15597181	6666666.97382.peg.2067	Coenzyme PQQ synthesis protein A
298.3.peg.3232	Coenzyme PQQ synthesis protein B	PA1986	pyrroloquinoline quinone biosynthesis protein B', 'Dbxref=gi:15597182	6666666.97382.peg.2068	Coenzyme PQQ synthesis protein B
298.3.peg.3231	Pyrroloquinoline-quinone synthase (EC 1.3.3.11)	PA1987	pyrroloquinoline quinone biosynthesis protein C', 'Dbxref=gi:15597183	6666666.97382.peg.2069	Pyrroloquinoline-quinone synthase (EC 1.3.3.11)
298.3.peg.5887	hypothetical protein	PA0200	hypothetical protein', 'Dbxref=gi:15595397	6666666.97382.peg.207	hypothetical protein
298.3.peg.3230	Coenzyme PQQ synthesis protein D	PA1988	pyrroloquinoline quinone biosynthesis protein D', 'Dbxref=gi:15597184	6666666.97382.peg.2070	Coenzyme PQQ synthesis protein D
298.3.peg.3229	Coenzyme PQQ synthesis protein E	PA1989	pyrroloquinoline quinone biosynthesis protein E', 'Dbxref=gi:15597185	6666666.97382.peg.2071	Coenzyme PQQ synthesis protein E
298.3.peg.3228	Probable peptidase	PA1990	PqqH', 'Dbxref=gi:15597186	6666666.97382.peg.2072	putative peptidase
298.3.peg.3227	Alcohol dehydrogenase (EC 1.1.1.1); Acetaldehyde dehydrogenase (EC 1.2.1.10)	PA1991	probable iron-containing alcohol dehydrogenase', 'Dbxref=gi:15597187	6666666.97382.peg.2073	Alcohol dehydrogenase (EC 1.1.1.1); Acetaldehyde dehydrogenase (EC 1.2.1.10)
298.3.peg.3226	Sensory box histidine kinase/response regulator	PA1992	ErcS', 'Dbxref=gi:15597188	6666666.97382.peg.2074	Sensory box histidine kinase/response regulator
298.3.peg.3225	"""Xanthine transporter,putative"""	PA1993	probable major facilitator superfamily (MFS) transporter', 'Dbxref=gi:15597189	6666666.97382.peg.2075	"""Xanthine transporter,putative"""
298.3.peg.3224	FIG00953641: hypothetical protein	PA1994	hypothetical protein', 'Dbxref=gi:15597190	6666666.97382.peg.2076	FIG00953641: hypothetical protein
298.3.peg.3223	FIG00953664: hypothetical protein	PA1995	hypothetical protein', 'Dbxref=gi:15597191	6666666.97382.peg.2077	FIG00953664: hypothetical protein
298.3.peg.3222	Peptidyl-prolyl cis-trans isomerase PpiC (EC 5.2.1.8)	PA1996	peptidyl-prolyl cis-trans isomerase C1', 'Dbxref=gi:15597192	6666666.97382.peg.2078	Peptidyl-prolyl cis-trans isomerase PpiC (EC 5.2.1.8)
298.3.peg.3221	Acetoacetyl-CoA synthetase (EC 6.2.1.16)	PA1997	probable AMP-binding enzyme', 'Dbxref=gi:15597193	6666666.97382.peg.2079	Acetoacetyl-CoA synthetase (EC 6.2.1.16)
298.3.peg.5886	FIG00956092: hypothetical protein	PA0201	hypothetical protein', 'Dbxref=gi:15595398	6666666.97382.peg.208	FIG00956092: hypothetical protein
298.3.peg.3220	LysR family transcriptional regulator near succinyl-CoA:3-ketoacid-coenzyme A transferase	PA1998	DhcR, transcriptional regulator', 'Dbxref=gi:15597194	6666666.97382.peg.2080	LysR family transcriptional regulator near succinyl-CoA:3-ketoacid-coenzyme A transferase
298.3.peg.3219	Succinyl-CoA:3-ketoacid-coenzyme A transferase subunit A (EC 2.8.3.5)	PA1999	DhcA, dehydrocarnitine CoA transferase, subunit A', 'Dbxref=gi:15597195	6666666.97382.peg.2081	Succinyl-CoA:3-ketoacid-coenzyme A transferase subunit A (EC 2.8.3.5)
298.3.peg.3218	Succinyl-CoA:3-ketoacid-coenzyme A transferase subunit B (EC 2.8.3.5)	PA2000	DhcB, dehydrocarnitine CoA transferase, subunit B', 'Dbxref=gi:15597196	6666666.97382.peg.2082	Succinyl-CoA:3-ketoacid-coenzyme A transferase subunit B (EC 2.8.3.5)
298.3.peg.3217	3-ketoacyl-CoA thiolase (EC 2.3.1.16) @ Acetyl-CoA acetyltransferase (EC 2.3.1.9)	PA2001	acetyl-CoA acetyltransferase', 'Dbxref=gi:15597197	6666666.97382.peg.2083	3-ketoacyl-CoA thiolase (EC 2.3.1.16) @ Acetyl-CoA acetyltransferase (EC 2.3.1.9)
298.3.peg.3216	Short chain fatty acids transporter	PA2002	conserved hypothetical protein', 'Dbxref=gi:15597198	6666666.97382.peg.2084	Short chain fatty acids transporter
298.3.peg.3215	D-beta-hydroxybutyrate dehydrogenase (EC 1.1.1.30)	PA2003	3-hydroxybutyrate dehydrogenase', 'Dbxref=gi:15597199	6666666.97382.peg.2085	D-beta-hydroxybutyrate dehydrogenase (EC 1.1.1.30)
298.3.peg.3214	D-beta-hydroxybutyrate permease	PA2004	conserved hypothetical protein', 'Dbxref=gi:15597200	6666666.97382.peg.2086	D-beta-hydroxybutyrate permease
298.3.peg.3213	Sigma-54 dependent transcriptional regulator	PA2005	probable transcriptional regulator', 'Dbxref=gi:15597201	6666666.97382.peg.2087	Sigma-54 dependent transcriptional regulator
298.3.peg.3212	4-hydroxybenzoate transporter	PA2006	probable major facilitator superfamily (MFS) transporter', 'Dbxref=gi:15597202	6666666.97382.peg.2088	4-hydroxybenzoate transporter
298.3.peg.3211	"""Maleylacetoacetate isomerase (EC 5.2.1.2) @ Glutathione S-transferase, zeta (EC 2.5.1.18)"""	PA2007	maleylacetoacetate isomerase', 'Dbxref=gi:15597203	6666666.97382.peg.2089	"""Maleylacetoacetate isomerase (EC 5.2.1.2) @ Glutathione S-transferase, zeta (EC 2.5.1.18)"""
298.3.peg.3210	Fumarylacetoacetase (EC 3.7.1.2)	PA2008	fumarylacetoacetase', 'Dbxref=gi:15597204	6666666.97382.peg.2090	Fumarylacetoacetase (EC 3.7.1.2)
298.3.peg.3209	"""Homogentisate 1,2-dioxygenase (EC 1.13.11.5)"""	PA2009	homogentisate 1,2-dioxygenase', 'Dbxref=gi:15597205	6666666.97382.peg.2091	"""Homogentisate 1,2-dioxygenase (EC 1.13.11.5)"""
298.3.peg.3208	"""Transcriptional regulator, IclR family"""	PA2010	probable transcriptional regulator', 'Dbxref=gi:15597206	6666666.97382.peg.2092	"""Transcriptional regulator, IclR family"""
298.3.peg.3207	Hydroxymethylglutaryl-CoA lyase (EC 4.1.3.4)	PA2011	3-hydroxy-3-methylglutaryl-CoA lyase', 'Dbxref=gi:15597207	6666666.97382.peg.2093	Hydroxymethylglutaryl-CoA lyase (EC 4.1.3.4)
298.3.peg.3206	Methylcrotonyl-CoA carboxylase biotin-containing subunit (EC 6.4.1.4)	PA2012	methylcrotonyl-CoA carboxylase, alpha-subunit (biotin-containing)', 'Dbxref=gi:15597208	6666666.97382.peg.2094	Methylcrotonyl-CoA carboxylase biotin-containing subunit (EC 6.4.1.4)
298.3.peg.3205	Methylglutaconyl-CoA hydratase (EC 4.2.1.18)	PA2013	putative 3-methylglutaconyl-CoA hydratase', 'Dbxref=gi:15597209	6666666.97382.peg.2095	Methylglutaconyl-CoA hydratase (EC 4.2.1.18)
298.3.peg.3204	Methylcrotonyl-CoA carboxylase carboxyl transferase subunit (EC 6.4.1.4)	PA2014	methylcrotonyl-CoA carboxylase, beta-subunit', 'Dbxref=gi:15597210	6666666.97382.peg.2096	Methylcrotonyl-CoA carboxylase carboxyl transferase subunit (EC 6.4.1.4)
298.3.peg.3203	Isovaleryl-CoA dehydrogenase (EC 1.3.8.4)	PA2015	putative isovaleryl-CoA dehydrogenase', 'Dbxref=gi:15597211	6666666.97382.peg.2097	Isovaleryl-CoA dehydrogenase (EC 1.3.8.4)
298.3.peg.3202	"""Predicted transcriptional regulator LiuR of leucine degradation pathway, MerR family"""	PA2016	regulator of liu genes', 'Dbxref=gi:15597212	6666666.97382.peg.2098	"""Predicted transcriptional regulator LiuR of leucine degradation pathway, MerR family"""
298.3.peg.3201	Outer membrane protein assembly factor YaeT precursor	PA2017	hypothetical protein', 'Dbxref=gi:15597213	6666666.97382.peg.2099	Outer membrane protein assembly factor YaeT precursor
298.3.peg.621	TsaC protein (YrdC domain) required for threonylcarbamoyladenosine t(6)A37 modification in tRNA	PA0022	conserved hypothetical protein', 'Dbxref=gi:15595220	6666666.97382.peg.21	TsaC protein (YrdC domain) required for threonylcarbamoyladenosine t(6)A37 modification in tRNA
298.3.peg.3199	"""RND efflux system, inner membrane transporter CmeB"""	PA2018	Resistance-Nodulation-Cell Division (RND) multidrug efflux transporter', 'Dbxref=gi:15597214	6666666.97382.peg.2101	"""RND efflux system, inner membrane transporter CmeB"""
298.3.peg.3198	"""RND efflux system, membrane fusion protein CmeA"""	PA2019	Resistance-Nodulation-Cell Division (RND) multidrug efflux membrane fusion protein precursor', 'Dbxref=gi:15597215	6666666.97382.peg.2102	"""RND efflux system, membrane fusion protein CmeA"""
298.3.peg.3197	"""Transcription repressor of multidrug efflux pump acrAB operon, TetR (AcrR) family"""	PA2020	probable transcriptional regulator', 'Dbxref=gi:15597216	6666666.97382.peg.2103	"""Transcription repressor of multidrug efflux pump acrAB operon, TetR (AcrR) family"""
298.3.peg.3196	FIG00953257: hypothetical protein	PA2021	hypothetical protein', 'Dbxref=gi:15597217	6666666.97382.peg.2104	FIG00953257: hypothetical protein
298.3.peg.3195	UDP-glucose 6-dehydrogenase (EC 1.1.1.22)	PA2022	probable nucleotide sugar dehydrogenase', 'Dbxref=gi:15597218	6666666.97382.peg.2105	UDP-glucose 6-dehydrogenase (EC 1.1.1.22)
298.3.peg.3194	UTP--glucose-1-phosphate uridylyltransferase (EC 2.7.7.9)	PA2023	UTP--glucose-1-phosphate uridylyltransferase', 'Dbxref=gi:15597219	6666666.97382.peg.2106	UTP--glucose-1-phosphate uridylyltransferase (EC 2.7.7.9)
298.3.peg.3193	Lactoylglutathione lyase and related lyases	PA2024	probable ring-cleaving dioxygenase', 'Dbxref=gi:15597220	6666666.97382.peg.2107	Lactoylglutathione lyase and related lyases
298.3.peg.3192	Glutathione reductase (EC 1.8.1.7)	PA2025	glutathione reductase', 'Dbxref=gi:15597221	6666666.97382.peg.2108	Glutathione reductase (EC 1.8.1.7)
298.3.peg.3191	Sodium/bile acid symporter family	PA2026	conserved hypothetical protein', 'Dbxref=gi:15597222	6666666.97382.peg.2109	Sodium/bile acid symporter family
298.3.peg.3190	FIG00957662: hypothetical protein	PA2027	hypothetical protein', 'Dbxref=gi:15597223	6666666.97382.peg.2110	FIG00957662: hypothetical protein
298.3.peg.3189	"""Transcriptional regulator, AsnC family"""	PA2028	probable transcriptional regulator', 'Dbxref=gi:15597224	6666666.97382.peg.2111	"""Transcriptional regulator, AsnC family"""
298.3.peg.3188	FIG00954469: hypothetical protein	PA2029	hypothetical protein', 'Dbxref=gi:15597225	6666666.97382.peg.2112	FIG00954469: hypothetical protein
298.3.peg.3187	FIG00961823: hypothetical protein	PA2030	hypothetical protein', 'Dbxref=gi:15597226	6666666.97382.peg.2113	FIG00961823: hypothetical protein
298.3.peg.3186	FIG00958187: hypothetical protein	PA2031	hypothetical protein', 'Dbxref=gi:15597227	6666666.97382.peg.2114	FIG00958187: hypothetical protein
298.3.peg.3185	"""Transcriptional regulator, GntR family domain / Aspartate aminotransferase (EC 2.6.1.1)"""	PA2032	probable transcriptional regulator', 'Dbxref=gi:15597228	6666666.97382.peg.2116	"""Transcriptional regulator, GntR family domain / Aspartate aminotransferase (EC 2.6.1.1)"""
298.3.peg.3184	iron-chelator utilization protein	PA2033	hypothetical protein', 'Dbxref=gi:15597229	6666666.97382.peg.2117	iron-chelator utilization protein
298.3.peg.3183	SAM-dependent methyltransferases	PA2034	hypothetical protein', 'Dbxref=gi:15597230	6666666.97382.peg.2118	SAM-dependent methyltransferases
298.3.peg.3182	Acetolactate synthase large subunit (EC 2.2.1.6)	PA2035	probable decarboxylase', 'Dbxref=gi:15597231	6666666.97382.peg.2119	Acetolactate synthase large subunit (EC 2.2.1.6)
298.3.peg.3181	FIG00961614: hypothetical protein	PA2038	hypothetical protein', 'Dbxref=gi:15597234	6666666.97382.peg.2121	FIG00961614: hypothetical protein
298.3.peg.3180	FIG00955248: hypothetical protein	PA2039	hypothetical protein', 'Dbxref=gi:15597235	6666666.97382.peg.2122	FIG00955248: hypothetical protein
298.3.peg.3179	Gamma-glutamyl-putrescine synthetase (EC 6.3.1.11)	PA2040	Glutamylpolyamine synthetase', 'Dbxref=gi:15597236	6666666.97382.peg.2123	glutamine synthetase family protein
298.3.peg.3178	Putrescine importer	PA2041	Amino acid permease', 'Dbxref=gi:15597237	6666666.97382.peg.2124	Putrescine importer
298.3.peg.3176	Putative transport protein	PA2042	probable transporter (membrane subunit)', 'Dbxref=gi:15597238	6666666.97382.peg.2126	Putative transport protein
298.3.peg.3175	Similar to ribosomal large subunit pseudouridine synthase A	PA2043	hypothetical protein', 'Dbxref=gi:15597239	6666666.97382.peg.2127	Similar to ribosomal large subunit pseudouridine synthase A
298.3.peg.3173	FIG00954953: hypothetical protein	PA2044	hypothetical protein', 'Dbxref=gi:15597240	6666666.97382.peg.2128	FIG00954953: hypothetical protein
298.3.peg.3172	Protein YidD	PA2045	conserved hypothetical protein', 'Dbxref=gi:15597241	6666666.97382.peg.2129	Protein YidD
298.3.peg.3171	FIG00955858: hypothetical protein	PA2046, Fcheck	hypothetical protein', 'Dbxref=gi:15597242	6666666.97382.peg.2130	FIG00955858: hypothetical protein
298.3.peg.3171	FIG00955858: hypothetical protein	PA2046	hypothetical protein', 'Dbxref=gi:15597242	6666666.97382.peg.2131	FIG00955858: hypothetical protein
298.3.peg.3170	"""Transcriptional regulator, AraC family"""	PA2047	probable transcriptional regulator', 'Dbxref=gi:15597243	6666666.97382.peg.2132	"""Transcriptional regulator, AraC family"""
298.3.peg.3167	Antibiotic biosynthesis monooxygenase domain protein	PA2048	hypothetical protein', 'Dbxref=gi:15597244	6666666.97382.peg.2134	Antibiotic biosynthesis monooxygenase domain protein
298.3.peg.3166	FIG00953737: hypothetical protein	PA2049	hypothetical protein', 'Dbxref=gi:15597245	6666666.97382.peg.2135	FIG00953737: hypothetical protein
298.3.peg.3165	"""DNA-directed RNA polymerase specialized sigma subunit, sigma24-like"""	PA2050	probable sigma-70 factor, ECF subfamily', 'Dbxref=gi:15597246	6666666.97382.peg.2136	"""DNA-directed RNA polymerase specialized sigma subunit, sigma24-like"""
298.3.peg.3164	Iron siderophore sensor protein	PA2051	probable transmembrane sensor', 'Dbxref=gi:15597247	6666666.97382.peg.2137	Iron siderophore sensor protein
298.3.peg.3163	Cyanate hydratase (EC 4.2.1.104)	PA2052	cyanate lyase', 'Dbxref=gi:15597248	6666666.97382.peg.2138	Cyanate hydratase (EC 4.2.1.104)
298.3.peg.3162	Carbonic anhydrase (EC 4.2.1.1)	PA2053	carbonate dehydratase', 'Dbxref=gi:15597249	6666666.97382.peg.2139	Carbonic anhydrase (EC 4.2.1.1)
298.3.peg.3161	Cyn operon transcriptional activator	PA2054	transcriptional regulator CynR', 'Dbxref=gi:15597250	6666666.97382.peg.2140	Cyn operon transcriptional activator
298.3.peg.3919	"""Regulatory protein, LysR:LysR, substrate-binding"""	PA2056	probable transcriptional regulator', 'Dbxref=gi:15597252	6666666.97382.peg.2142	"""Regulatory protein, LysR:LysR, substrate-binding"""
298.3.peg.3918	"""Outer membrane receptor proteins, mostly Fe transport"""	PA2057	hypothetical protein', 'Dbxref=gi:15597253	6666666.97382.peg.2143	"""Outer membrane receptor proteins, mostly Fe transport"""
298.3.peg.3917	Substrate-binding periplasmic component of uncharacterized ABC transporter	PA2058	probable binding protein component of ABC transporter', 'Dbxref=gi:15597254	6666666.97382.peg.2144	Substrate-binding periplasmic component of uncharacterized ABC transporter
298.3.peg.3916	Oligopeptide transport system permease protein OppB (TC 3.A.1.5.1)	PA2059	probable permease of ABC transporter', 'Dbxref=gi:15597255	6666666.97382.peg.2145	Oligopeptide transport system permease protein OppB (TC 3.A.1.5.1)
298.3.peg.3915	"""ABC transporter, permease protein"""	PA2060	probable permease of ABC transporter', 'Dbxref=gi:15597256	6666666.97382.peg.2146	"""ABC transporter, permease protein"""
298.3.peg.3914	Oligopeptide transport system permease protein OppB (TC 3.A.1.5.1)	PA2061	probable ATP-binding component of ABC transporter', 'Dbxref=gi:15597257	6666666.97382.peg.2147	Oligopeptide transport system permease protein OppB (TC 3.A.1.5.1)
298.3.peg.3913	Cysteine desulfurase (EC 2.8.1.7)	PA2062	probable pyridoxal-phosphate dependent enzyme', 'Dbxref=gi:15597258	6666666.97382.peg.2148	Cysteine desulfurase (EC 2.8.1.7)
298.3.peg.3912	FIG00954296: hypothetical protein	PA2063	hypothetical protein', 'Dbxref=gi:15597259	6666666.97382.peg.2149	FIG00954296: hypothetical protein
298.3.peg.5885	Malonate decarboxylase alpha subunit	PA0208	malonate decarboxylase alpha subunit', 'Dbxref=gi:15595405	6666666.97382.peg.215	Malonate decarboxylase alpha subunit
298.3.peg.3911	Copper resistance protein B	PA2064	copper resistance protein B precursor', 'Dbxref=gi:15597260	6666666.97382.peg.2150	Copper resistance protein B
298.3.peg.3910	Multicopper oxidase	PA2065	copper resistance protein A precursor', 'Dbxref=gi:15597261	6666666.97382.peg.2151	Multicopper oxidase
298.3.peg.3909	FIG00955722: hypothetical protein	PA2066	hypothetical protein', 'Dbxref=gi:15597262	6666666.97382.peg.2152	FIG00955722: hypothetical protein
298.3.peg.3908	probable hydrolase	PA2067	probable hydrolase', 'Dbxref=gi:15597263	6666666.97382.peg.2153	probable hydrolase
298.3.peg.3907	Probable 3-phenylpropionic acid transporter	PA2068	probable major facilitator superfamily (MFS) transporter', 'Dbxref=gi:15597264	6666666.97382.peg.2154	Probable 3-phenylpropionic acid transporter
298.3.peg.3906	probable carbamoyl transferase	PA2069	probable carbamoyl transferase', 'Dbxref=gi:15597265	6666666.97382.peg.2155	probable carbamoyl transferase
298.3.peg.3904	"""Outer membrane receptor proteins, mostly Fe transport"""	PA2070	hypothetical protein', 'Dbxref=gi:15597266	6666666.97382.peg.2157	"""Outer membrane receptor proteins, mostly Fe transport"""
298.3.peg.3903	Translation elongation factor G	PA2071	elongation factor G', 'Dbxref=gi:15597267	6666666.97382.peg.2158	Translation elongation factor G
298.3.peg.3902	Conserved putative membrane protein	PA2072	conserved hypothetical protein', 'Dbxref=gi:15597268	6666666.97382.peg.2159	Conserved putative membrane protein
298.3.peg.3901	Cytosine/purine/uracil/thiamine/allantoin permease family protein	PA2073	probable transporter (membrane subunit)', 'Dbxref=gi:15597269	6666666.97382.peg.2160	Cytosine/purine/uracil/thiamine/allantoin permease family protein
298.3.peg.3900	5-aminopentanamidase (EC 3.5.1.30)	PA2074	hypothetical protein', 'Dbxref=gi:15597270	6666666.97382.peg.2161	5-aminopentanamidase (EC 3.5.1.30)
298.3.peg.3899	Chromosome segregation ATPases	PA2075	hypothetical protein', 'Dbxref=gi:15597271	6666666.97382.peg.2162	Chromosome segregation ATPases
298.3.peg.3897	"""transcriptional regulator, MerR family"""	PA2076	probable transcriptional regulator', 'Dbxref=gi:15597272	6666666.97382.peg.2164	"""transcriptional regulator, MerR family"""
298.3.peg.3896	FIG00963712: hypothetical protein	PA2077	hypothetical protein', 'Dbxref=gi:15597273	6666666.97382.peg.2165	FIG00963712: hypothetical protein
298.3.peg.3895	FIG00953422: hypothetical protein	PA2078	hypothetical protein', 'Dbxref=gi:15597274	6666666.97382.peg.2166	FIG00953422: hypothetical protein
298.3.peg.3893	Phenylalanine-specific permease	PA2079	probable amino acid permease', 'Dbxref=gi:15597275	6666666.97382.peg.2168	Phenylalanine-specific permease
298.3.peg.5964	Malonate decarboxylase delta subunit	PA0210	malonate decarboxylase delta subunit', 'Dbxref=gi:15595407	6666666.97382.peg.217	Malonate decarboxylase delta subunit
298.3.peg.3891	Kynureninase (EC 3.7.1.3)	PA2080	kynureninase KynU', 'Dbxref=gi:15597276	6666666.97382.peg.2170	Kynureninase (EC 3.7.1.3)
298.3.peg.3890	"""Kynurenine formamidase, bacterial (EC 3.5.1.9)"""	PA2081	kynurenine formamidase, KynB', 'Dbxref=gi:15597277	6666666.97382.peg.2171	"""Kynurenine formamidase, bacterial (EC 3.5.1.9)"""
298.3.peg.3889	"""Transcriptional regulator, AsnC family"""	PA2082	KynR', 'Dbxref=gi:15597278	6666666.97382.peg.2172	"""Transcriptional regulator, AsnC family"""
298.3.peg.3888	p-cumate dioxygenase large subunit (CmtAb)	PA2083	probable ring-hydroxylating dioxygenase subunit', 'Dbxref=gi:15597279	6666666.97382.peg.2173	p-cumate dioxygenase large subunit (CmtAb)
298.3.peg.3887	Asparagine synthetase [glutamine-hydrolyzing] (EC 6.3.5.4)	PA2084	probable asparagine synthetase', 'Dbxref=gi:15597280	6666666.97382.peg.2174	Asparagine synthetase [glutamine-hydrolyzing] (EC 6.3.5.4)
298.3.peg.3886	p-cumate dioxygenase small subunit (CmtAc)	PA2085	probable ring-hydroxylating dioxygenase small subunit', 'Dbxref=gi:15597281	6666666.97382.peg.2175	putative ring-hydroxylating dioxygenase small subunit
298.3.peg.3885	Predicted hydrolases or acyltransferases (alpha/beta hydrolase superfamily)	PA2086	probable epoxide hydrolase', 'Dbxref=gi:15597282	6666666.97382.peg.2176	Predicted hydrolases or acyltransferases (alpha/beta hydrolase superfamily)
298.3.peg.3884	FIG00955493: hypothetical protein	PA2087	hypothetical protein', 'Dbxref=gi:15597283	6666666.97382.peg.2177	FIG00955493: hypothetical protein
298.3.peg.3883	SAM-dependent methyltransferases	PA2088	hypothetical protein', 'Dbxref=gi:15597284	6666666.97382.peg.2178	SAM-dependent methyltransferases
298.3.peg.3882	"""Outer membrane receptor proteins, mostly Fe transport"""	PA2089	hypothetical protein', 'Dbxref=gi:15597285	6666666.97382.peg.2179	"""Outer membrane receptor proteins, mostly Fe transport"""
298.3.peg.5963	Malonate decarboxylase beta subunit	PA0211	malonate decarboxylase beta subunit', 'Dbxref=gi:15595408	6666666.97382.peg.218	Malonate decarboxylase beta subunit
298.3.peg.3881	Alkanesulfonate monooxygenase (EC 1.14.14.5)	PA2090	hypothetical protein', 'Dbxref=gi:15597286	6666666.97382.peg.2180	Alkanesulfonate monooxygenase (EC 1.14.14.5)
298.3.peg.3880	Permeases of the major facilitator superfamily	PA2091	hypothetical protein', 'Dbxref=gi:15597287	6666666.97382.peg.2181	Permeases of the major facilitator superfamily
298.3.peg.3879	Major facilitator family transporter	PA2092	probable major facilitator superfamily (MFS) transporter', 'Dbxref=gi:15597288	6666666.97382.peg.2182	Major facilitator family transporter
298.3.peg.3878	"""DNA-directed RNA polymerase specialized sigma subunit, sigma24-like"""	PA2093	probable sigma-70 factor, ECF subfamily', 'Dbxref=gi:15597289	6666666.97382.peg.2183	"""DNA-directed RNA polymerase specialized sigma subunit, sigma24-like"""
298.3.peg.5900	Iron siderophore sensor protein	PA2094	probable transmembrane sensor', 'Dbxref=gi:15597290	6666666.97382.peg.2184	Iron siderophore sensor protein
298.3.peg.5901	Hypothetical protein in cluster with At3g50560-like gene family	PA2095	hypothetical protein', 'Dbxref=gi:15597291	6666666.97382.peg.2185	Hypothetical protein in cluster with At3g50560-like gene family
298.3.peg.5902	"""Transcriptional regulator, AraC family"""	PA2096	probable transcriptional regulator', 'Dbxref=gi:15597292	6666666.97382.peg.2186	"""Transcriptional regulator, AraC family"""
298.3.peg.5903	Cyclohexanone monooxygenase (EC 1.14.13.22)	PA2097	probable flavin-binding monooxygenase', 'Dbxref=gi:15597293	6666666.97382.peg.2187	Cyclohexanone monooxygenase (EC 1.14.13.22)
298.3.peg.5895	Short-chain dehydrogenase/reductase SDR	PA2099	probable short-chain dehydrogenase', 'Dbxref=gi:15597295	6666666.97382.peg.2189	Short-chain dehydrogenase/reductase SDR
298.3.peg.5894	Ferredoxin	PA2107	hypothetical protein', 'Dbxref=gi:15597303	6666666.97382.peg.2195	Ferredoxin
298.3.peg.5893	Thiamine pyrophosphate-requiring protein PA2108	PA2108	probable decarboxylase', 'Dbxref=gi:15597304	6666666.97382.peg.2196	Thiamine pyrophosphate-requiring protein PA2108
298.3.peg.5892	FIG00957966: hypothetical protein	PA2109	hypothetical protein', 'Dbxref=gi:15597305	6666666.97382.peg.2197	FIG00957966: hypothetical protein
298.3.peg.5891	Allophanate hydrolase 2 subunit 2 (EC 3.5.1.54)	PA2110	hypothetical protein', 'Dbxref=gi:15597306	6666666.97382.peg.2198	Allophanate hydrolase 2 subunit 2 (EC 3.5.1.54)
298.3.peg.5793	Allophanate hydrolase 2 subunit 1 (EC 3.5.1.54)	PA2111	hypothetical protein', 'Dbxref=gi:15597307	6666666.97382.peg.2199	Allophanate hydrolase 2 subunit 1 (EC 3.5.1.54)
298.3.peg.620	Quinone oxidoreductase (EC 1.6.5.5)	PA0023	quinone oxidoreductase', 'Dbxref=gi:15595221	6666666.97382.peg.22	Quinone oxidoreductase (EC 1.6.5.5)
298.3.peg.4245	Phosphoribosyl-dephospho-CoA transferase (EC 2.7.7.-)	PA0213	hypothetical protein', 'Dbxref=gi:15595410	6666666.97382.peg.220	hypothetical protein
298.3.peg.5792	Lactam utilization protein LamB	PA2112	conserved hypothetical protein', 'Dbxref=gi:15597308	6666666.97382.peg.2200	Lactam utilization protein LamB
298.3.peg.5791	FIG00957232: hypothetical protein	PA2113	pyroglutamate porin OpdO', 'Dbxref=gi:15597309	6666666.97382.peg.2201	FIG00957232: hypothetical protein
298.3.peg.5790	Sialic acid transporter (permease) NanT	PA2114	probable major facilitator superfamily (MFS) transporter', 'Dbxref=gi:15597310	6666666.97382.peg.2202	Sialic acid transporter (permease) NanT
298.3.peg.5789	Cyn operon transcriptional activator	PA2115	probable transcriptional regulator', 'Dbxref=gi:15597311	6666666.97382.peg.2203	Cyn operon transcriptional activator
298.3.peg.5788	FIG00957971: hypothetical protein	PA2116	conserved hypothetical protein', 'Dbxref=gi:15597312	6666666.97382.peg.2204	FIG00957971: hypothetical protein
298.3.peg.5787	Chromosome segregation ATPases	PA2117	hypothetical protein', 'Dbxref=gi:15597313	6666666.97382.peg.2205	Chromosome segregation ATPases
298.3.peg.5208	ADA regulatory protein / Methylated-DNA--protein-cysteine methyltransferase (EC 2.1.1.63)	PA2118	O6-methylguanine-DNA methyltransferase', 'Dbxref=gi:15597314	6666666.97382.peg.2207	ADA regulatory protein / Methylated-DNA--protein-cysteine methyltransferase (EC 2.1.1.63)
298.3.peg.5206	Alcohol dehydrogenase (EC 1.1.1.1)	PA2119	alcohol dehydrogenase (Zn-dependent)', 'Dbxref=gi:15597315	6666666.97382.peg.2210	Alcohol dehydrogenase (EC 1.1.1.1)
298.3.peg.5204	FIG00957075: hypothetical protein	PA2120	hypothetical protein', 'Dbxref=gi:15597316	6666666.97382.peg.2212	FIG00957075: hypothetical protein
298.3.peg.5203	"""Transcriptional regulator, LysR family"""	PA2121	probable transcriptional regulator', 'Dbxref=gi:15597317	6666666.97382.peg.2213	"""Transcriptional regulator, LysR family"""
298.3.peg.5201	Sterol desaturase	PA2122	hypothetical protein', 'Dbxref=gi:15597318	6666666.97382.peg.2215	Sterol desaturase
298.3.peg.5200	"""Transcriptional regulator, LysR family"""	PA2123	probable transcriptional regulator', 'Dbxref=gi:15597319	6666666.97382.peg.2216	"""Transcriptional regulator, LysR family"""
298.3.peg.5199	Choline dehydrogenase (EC 1.1.99.1)	PA2124	probable dehydrogenase', 'Dbxref=gi:15597320	6666666.97382.peg.2217	Choline dehydrogenase (EC 1.1.99.1)
298.3.peg.5198	Aldehyde dehydrogenase A (EC 1.2.1.22)	PA2125	probable aldehyde dehydrogenase', 'Dbxref=gi:15597321	6666666.97382.peg.2218	Aldehyde dehydrogenase A (EC 1.2.1.22)
298.3.peg.5197	Co-activator of prophage gene expression IbrB	PA2126	cupA gene regulator C, CgrC', 'Dbxref=gi:15597322	6666666.97382.peg.2219	Co-activator of prophage gene expression IbrB
298.3.peg.4244	Malonyl CoA acyl carrier protein transacylase (EC 2.3.1.39)	PA0214	probable acyl transferase', 'Dbxref=gi:15595411	6666666.97382.peg.222	Malonyl CoA acyl carrier protein transacylase (EC 2.3.1.39)
298.3.peg.5196	FIG00954159: hypothetical protein	PA2126.1	cupA gene regulator B, CgrB	6666666.97382.peg.2220	FIG00954159: hypothetical protein
298.3.peg.5195	Co-activator of prophage gene expression IbrA	PA2127	cupA gene regulator A, CgrA', 'Dbxref=gi:15597323	6666666.97382.peg.2221	Co-activator of prophage gene expression IbrA
298.3.peg.5194	Fimbrial protein precursor	PA2128	fimbrial subunit CupA1', 'Dbxref=gi:15597324	6666666.97382.peg.2222	Fimbrial protein precursor
298.3.peg.5193	Putative fimbrial chaperone	PA2129	chaperone CupA2', 'Dbxref=gi:15597325	6666666.97382.peg.2223	Putative fimbrial chaperone
298.3.peg.5192	Outer membrane usher protein FIMD	PA2130	usher CupA3', 'Dbxref=gi:15597326	6666666.97382.peg.2224	Outer membrane usher protein FIMD
298.3.peg.5191	Putative exported protein precursor	PA2131	fimbrial subunit CupA4', 'Dbxref=gi:15597327	6666666.97382.peg.2225	Putative exported protein precursor
298.3.peg.5190	"""Putative pilus chaperone, PapD family"""	PA2132	chaperone CupA5', 'Dbxref=gi:15597328	6666666.97382.peg.2226	"""Putative pilus chaperone, PapD family"""
298.3.peg.5189	FIG00958132: hypothetical protein	PA2133	hypothetical protein', 'Dbxref=gi:15597329	6666666.97382.peg.2227	FIG00958132: hypothetical protein
298.3.peg.5188	putative exported protein	PA2134	hypothetical protein', 'Dbxref=gi:15597330	6666666.97382.peg.2228	putative exported protein
298.3.peg.5187	NhaP-type Na+/H+ and K+/H+ antiporters	PA2135	probable transporter', 'Dbxref=gi:15597331	6666666.97382.peg.2229	NhaP-type Na+/H+ and K+/H+ antiporters
298.3.peg.4243	"""Malonate transporter, MadL subunit"""	PA0215	malonate transporter MadL', 'Dbxref=gi:15595412	6666666.97382.peg.223	"""Malonate transporter, MadL subunit"""
298.3.peg.5185	FIG00955334: hypothetical protein	PA2136	hypothetical protein', 'Dbxref=gi:15597332	6666666.97382.peg.2231	FIG00955334: hypothetical protein
298.3.peg.5184	FIG00953853: hypothetical protein	PA2137	hypothetical protein', 'Dbxref=gi:15597333	6666666.97382.peg.2232	FIG00953853: hypothetical protein
298.3.peg.2879	"""ATP-dependent DNA ligase (EC 6.5.1.1) clustered with Ku protein, LigD"""	PA2138	probable ATP-dependent DNA ligase', 'Dbxref=gi:15597334	6666666.97382.peg.2233	"""ATP-dependent DNA ligase (EC 6.5.1.1) clustered with Ku protein, LigD"""
298.3.peg.2878	FIG00956253: hypothetical protein	PA2139	hypothetical protein', 'Dbxref=gi:15597335	6666666.97382.peg.2234	FIG00956253: hypothetical protein
298.3.peg.2877	Metallothionein	PA2140	probable metallothionein', 'Dbxref=gi:15597336	6666666.97382.peg.2235	Metallothionein
298.3.peg.2876	CinA domain protein	PA2141	hypothetical protein', 'Dbxref=gi:15597337	6666666.97382.peg.2236	CinA domain protein
298.3.peg.2875	Short-chain dehydrogenase/reductase SDR	PA2142	probable short-chain dehydrogenase', 'Dbxref=gi:15597338	6666666.97382.peg.2237	Short-chain dehydrogenase/reductase SDR
298.3.peg.2873	FIG00958671: hypothetical protein	PA2143	hypothetical protein', 'Dbxref=gi:15597339	6666666.97382.peg.2239	FIG00958671: hypothetical protein
298.3.peg.4242	"""Malonate transporter, MadM subunit"""	PA0216	malonate transporter MadM', 'Dbxref=gi:15595413	6666666.97382.peg.224	"""Malonate transporter, MadM subunit"""
298.3.peg.2872	Glycogen phosphorylase (EC 2.4.1.1)	PA2144	glycogen phosphorylase', 'Dbxref=gi:15597340	6666666.97382.peg.2240	Glycogen phosphorylase (EC 2.4.1.1)
298.3.peg.2871	FIG00956154: hypothetical protein	PA2145	hypothetical protein', 'Dbxref=gi:15597341	6666666.97382.peg.2241	FIG00956154: hypothetical protein
298.3.peg.2869	Conidiation-specific protein 10	PA2146	conserved hypothetical protein', 'Dbxref=gi:15597342	6666666.97382.peg.2243	Conidiation-specific protein 10
298.3.peg.2868	Catalase (EC 1.11.1.6)	PA2147	catalase HPII', 'Dbxref=gi:15597343	6666666.97382.peg.2244	Catalase (EC 1.11.1.6)
298.3.peg.2866	Mg(2+) transport ATPase protein C	PA2148	conserved hypothetical protein', 'Dbxref=gi:15597344	6666666.97382.peg.2246	Mg(2+) transport ATPase protein C
298.3.peg.2865	FIG00957581: hypothetical protein	PA2149	hypothetical protein', 'Dbxref=gi:15597345	6666666.97382.peg.2247	FIG00957581: hypothetical protein
298.3.peg.2864	Ku domain protein	PA2150	conserved hypothetical protein', 'Dbxref=gi:15597346	6666666.97382.peg.2248	Ku domain protein
298.3.peg.2863	Alpha-amylase (EC 3.2.1.1)	PA2151	conserved hypothetical protein', 'Dbxref=gi:15597347	6666666.97382.peg.2249	Alpha-amylase (EC 3.2.1.1)
298.3.peg.4241	Malonate utilization transcriptional regulator	PA0217	probable transcriptional regulator', 'Dbxref=gi:15595414	6666666.97382.peg.225	Malonate utilization transcriptional regulator
298.3.peg.2862	Trehalose synthase (EC 5.4.99.16)	PA2152	probable trehalose synthase', 'Dbxref=gi:15597348	6666666.97382.peg.2250	Trehalose synthase (EC 5.4.99.16)
298.3.peg.2861	"""1,4-alpha-glucan (glycogen) branching enzyme, GH-13-type (EC 2.4.1.18)"""	PA2153	1,4-alpha-glucan branching enzyme', 'Dbxref=gi:15597349	6666666.97382.peg.2251	"""1,4-alpha-glucan (glycogen) branching enzyme, GH-13-type (EC 2.4.1.18)"""
298.3.peg.2860	Inner membrane protein YbhQ	PA2154	conserved hypothetical protein', 'Dbxref=gi:15597350	6666666.97382.peg.2252	Inner membrane protein YbhQ
298.3.peg.2859	Cardiolipin synthetase (EC 2.7.8.-)	PA2155	probable phospholipase', 'Dbxref=gi:15597351	6666666.97382.peg.2253	Cardiolipin synthetase (EC 2.7.8.-)
298.3.peg.2858	Endonuclease/Exonuclease/phosphatase family protein	PA2156	conserved hypothetical protein', 'Dbxref=gi:15597352	6666666.97382.peg.2254	Endonuclease/Exonuclease/phosphatase family protein
298.3.peg.2857	FIG003003: hypothetical protein	PA2157	hypothetical protein', 'Dbxref=gi:15597353	6666666.97382.peg.2255	FIG003003: hypothetical protein
298.3.peg.2856	Threonine dehydrogenase and related Zn-dependent dehydrogenases	PA2158	probable alcohol dehydrogenase (Zn-dependent)', 'Dbxref=gi:15597354	6666666.97382.peg.2256	Threonine dehydrogenase and related Zn-dependent dehydrogenases
298.3.peg.2855	Inosine-5'-monophosphate dehydrogenase (EC 1.1.1.205)	PA2159	conserved hypothetical protein', 'Dbxref=gi:15597355	6666666.97382.peg.2257	Inosine-5'-monophosphate dehydrogenase (EC 1.1.1.205)
298.3.peg.2853	Glycogen debranching enzyme (EC 3.2.1.-)	PA2160	probable glycosyl hydrolase', 'Dbxref=gi:15597356	6666666.97382.peg.2259	Glycogen debranching enzyme (EC 3.2.1.-)
298.3.peg.4239	Cys regulon transcriptional activator CysB	PA0218	probable transcriptional regulator', 'Dbxref=gi:15595415	6666666.97382.peg.226	Cys regulon transcriptional activator CysB
298.3.peg.2852	hypothetical protein	PA2161	hypothetical protein', 'Dbxref=gi:15597357	6666666.97382.peg.2260	hypothetical protein
298.3.peg.2851	Malto-oligosyltrehalose synthase (EC 5.4.99.15)	PA2162	probable glycosyl hydrolase', 'Dbxref=gi:15597358	6666666.97382.peg.2261	Malto-oligosyltrehalose synthase (EC 5.4.99.15)
298.3.peg.2850	4-alpha-glucanotransferase (amylomaltase) (EC 2.4.1.25)	PA2163	hypothetical protein', 'Dbxref=gi:15597359	6666666.97382.peg.2262	4-alpha-glucanotransferase (amylomaltase) (EC 2.4.1.25)
298.3.peg.2849	Malto-oligosyltrehalose trehalohydrolase (EC 3.2.1.141)	PA2164	probable glycosyl hydrolase', 'Dbxref=gi:15597360	6666666.97382.peg.2263	Malto-oligosyltrehalose trehalohydrolase (EC 3.2.1.141)
298.3.peg.2848	"""Glycogen synthase, ADP-glucose transglucosylase (EC 2.4.1.21)"""	PA2165	probable glycogen synthase', 'Dbxref=gi:15597361	6666666.97382.peg.2264	"""Glycogen synthase, ADP-glucose transglucosylase (EC 2.4.1.21)"""
298.3.peg.2847	FIG00953670: hypothetical protein	PA2166	hypothetical protein', 'Dbxref=gi:15597362	6666666.97382.peg.2265	FIG00953670: hypothetical protein
298.3.peg.2845	Biotin carboxylase (EC 6.3.4.14)	PA2167	hypothetical protein', 'Dbxref=gi:15597363	6666666.97382.peg.2266	Biotin carboxylase (EC 6.3.4.14)
298.3.peg.2844	Hydrolases of the alpha/beta superfamily	PA2168	hypothetical protein', 'Dbxref=gi:15597364	6666666.97382.peg.2267	Hydrolases of the alpha/beta superfamily
298.3.peg.2843	FIG00960143: hypothetical protein	PA2169	hypothetical protein', 'Dbxref=gi:15597365	6666666.97382.peg.2268	FIG00960143: hypothetical protein
298.3.peg.2842	FIG00957006: hypothetical protein	PA2170	hypothetical protein', 'Dbxref=gi:15597366	6666666.97382.peg.2269	FIG00957006: hypothetical protein
298.3.peg.2841	Regulator of cell morphogenesis and NO signaling	PA2171	hypothetical protein', 'Dbxref=gi:15597367	6666666.97382.peg.2270	Regulator of cell morphogenesis and NO signaling
298.3.peg.2840	Cellulase M and related proteins	PA2172	hypothetical protein', 'Dbxref=gi:15597368	6666666.97382.peg.2271	Cellulase M and related proteins
298.3.peg.2839	FIG00954587: hypothetical protein	PA2173	hypothetical protein', 'Dbxref=gi:15597369	6666666.97382.peg.2272	FIG00954587: hypothetical protein
298.3.peg.2837	FIG00956529: hypothetical protein	PA2174	hypothetical protein', 'Dbxref=gi:15597370	6666666.97382.peg.2274	FIG00956529: hypothetical protein
298.3.peg.2836	FIG00961493: hypothetical protein	PA2175	hypothetical protein', 'Dbxref=gi:15597371	6666666.97382.peg.2275	FIG00961493: hypothetical protein
298.3.peg.2835	Putative NADH-flavin reductase	PA2176	hypothetical protein', 'Dbxref=gi:15597372	6666666.97382.peg.2276	Putative NADH-flavin reductase
298.3.peg.2834	Two-component hybrid sensor and regulator	PA2177	probable sensor/response regulator hybrid', 'Dbxref=gi:15597373	6666666.97382.peg.2277	Two-component hybrid sensor and regulator
298.3.peg.2833	probable membrane protein YPO2362	PA2178	hypothetical protein', 'Dbxref=gi:15597374	6666666.97382.peg.2278	probable membrane protein YPO2362
298.3.peg.4237	Aldehyde dehydrogenase (EC 1.2.1.3)	PA0219	probable aldehyde dehydrogenase', 'Dbxref=gi:15595416	6666666.97382.peg.228	Aldehyde dehydrogenase (EC 1.2.1.3)
298.3.peg.2831	"""Protein-N(5)-glutamine methyltransferase PrmC, methylates polypeptide chain release factors RF1 and RF2"""	PA2179	hypothetical protein', 'Dbxref=gi:15597375	6666666.97382.peg.2280	"""Protein-N(5)-glutamine methyltransferase PrmC, methylates polypeptide chain release factors RF1 and RF2"""
298.3.peg.2830	FIG00954106: hypothetical protein	PA2180	hypothetical protein', 'Dbxref=gi:15597376	6666666.97382.peg.2281	FIG00954106: hypothetical protein
298.3.peg.2829	FIG074102: hypothetical protein	PA2181	hypothetical protein', 'Dbxref=gi:15597377	6666666.97382.peg.2283	FIG074102: hypothetical protein
298.3.peg.2828	FIG00958543: hypothetical protein	PA2182	hypothetical protein', 'Dbxref=gi:15597378	6666666.97382.peg.2284	FIG00958543: hypothetical protein
298.3.peg.2827	FIG00960035: hypothetical protein	PA2183	hypothetical protein', 'Dbxref=gi:15597379	6666666.97382.peg.2285	FIG00960035: hypothetical protein
298.3.peg.2826	Protein YciE	PA2184	conserved hypothetical protein', 'Dbxref=gi:15597380	6666666.97382.peg.2286	Protein YciE
298.3.peg.2825	Manganese catalase (EC 1.11.1.6)	PA2185	non-heme catalase KatN', 'Dbxref=gi:15597381	6666666.97382.peg.2287	Manganese catalase (EC 1.11.1.6)
298.3.peg.2824	FIG00953081: hypothetical protein	PA2186	hypothetical protein', 'Dbxref=gi:15597382	6666666.97382.peg.2288	FIG00953081: hypothetical protein
298.3.peg.2823	FIG00955760: hypothetical protein	PA2187	hypothetical protein', 'Dbxref=gi:15597383	6666666.97382.peg.2289	FIG00955760: hypothetical protein
298.3.peg.4236	D-serine/D-alanine/glycine transporter	PA0220	amino acid APC family transporter', 'Dbxref=gi:15595417	6666666.97382.peg.229	D-serine/D-alanine/glycine transporter
298.3.peg.2822	Glutathione-dependent formaldehyde dehydrogenase (EC 1.2.1.1)	PA2188	probable alcohol dehydrogenase (Zn-dependent)', 'Dbxref=gi:15597384	6666666.97382.peg.2290	Glutathione-dependent formaldehyde dehydrogenase (EC 1.2.1.1)
298.3.peg.2821	Protease subunit of ATP-dependent Clp proteases	PA2189	hypothetical protein', 'Dbxref=gi:15597385	6666666.97382.peg.2291	Protease subunit of ATP-dependent Clp proteases
298.3.peg.2820	FIG00957616: hypothetical protein	PA2190	conserved hypothetical protein', 'Dbxref=gi:15597386	6666666.97382.peg.2292	FIG00957616: hypothetical protein
298.3.peg.2819	adenylate cyclase ExoY	PA2191	adenylate cyclase ExoY', 'Dbxref=gi:15597387	6666666.97382.peg.2293	adenylate cyclase ExoY
298.3.peg.2818	FIG00961656: hypothetical protein	PA2192	conserved hypothetical protein', 'Dbxref=gi:15597388	6666666.97382.peg.2294	FIG00961656: hypothetical protein
298.3.peg.2816	Hydrogen cyanide synthase HcnA / Opine oxidase subunit C	PA2193	hydrogen cyanide synthase HcnA', 'Dbxref=gi:15597389	6666666.97382.peg.2296	Hydrogen cyanide synthase HcnA / Opine oxidase subunit C
298.3.peg.2815	Putative oxidoreductase in 4-hydroxyproline catabolic gene cluster	PA2194	hydrogen cyanide synthase HcnB', 'Dbxref=gi:15597390	6666666.97382.peg.2297	Opine oxidase subunit A
298.3.peg.2814	Glycine oxidase ThiO (EC 1.4.3.19)	PA2195	hydrogen cyanide synthase HcnC', 'Dbxref=gi:15597391	6666666.97382.peg.2298	Glycine oxidase ThiO (EC 1.4.3.19)
298.3.peg.2813	"""Transcriptional regulator, TetR family"""	PA2196	TetR family transcriptional regulator', 'Dbxref=gi:15597392	6666666.97382.peg.2299	"""Transcriptional regulator, TetR family"""
298.3.peg.619	"""Coproporphyrinogen III oxidase, aerobic (EC 1.3.3.3)"""	PA0024	coproporphyrinogen III oxidase, aerobic', 'Dbxref=gi:15595222	6666666.97382.peg.23	"""Coproporphyrinogen III oxidase, aerobic (EC 1.3.3.3)"""
298.3.peg.4235	Omega-amino acid--pyruvate aminotransferase (EC 2.6.1.18)	PA0221	probable aminotransferase', 'Dbxref=gi:15595418	6666666.97382.peg.230	Omega-amino acid--pyruvate aminotransferase (EC 2.6.1.18)
298.3.peg.2812	Putative oxidoreductase YncB	PA2197	conserved hypothetical protein', 'Dbxref=gi:15597393	6666666.97382.peg.2300	Putative oxidoreductase YncB
298.3.peg.2811	FIG00957200: hypothetical protein	PA2198	hypothetical protein', 'Dbxref=gi:15597394	6666666.97382.peg.2301	FIG00957200: hypothetical protein
298.3.peg.2810	3-hydroxyisobutyrate dehydrogenase and related beta-hydroxyacid dehydrogenases	PA2199	probable dehydrogenase', 'Dbxref=gi:15597395	6666666.97382.peg.2302	3-hydroxyisobutyrate dehydrogenase and related beta-hydroxyacid dehydrogenases
298.3.peg.2809	hypothetical protein	PA2200	conserved hypothetical protein', 'Dbxref=gi:15597396	6666666.97382.peg.2303	Sensory box/GGDEF family protein
298.3.peg.2808	FIG00956910: hypothetical protein	PA2201	hypothetical protein', 'Dbxref=gi:15597397	6666666.97382.peg.2304	FIG00956910: hypothetical protein
298.3.peg.2807	Glutamate transport membrane-spanning protein	PA2202	probable amino acid permease', 'Dbxref=gi:15597398	6666666.97382.peg.2305	Glutamate transport membrane-spanning protein
298.3.peg.2806	Glutamate Aspartate transport system permease protein GltJ (TC 3.A.1.3.4)	PA2203	probable amino acid permease', 'Dbxref=gi:15597399	6666666.97382.peg.2306	Glutamate Aspartate transport system permease protein GltJ (TC 3.A.1.3.4)
298.3.peg.2805	"""ABC-type amino acid transport/signal transduction systems, periplasmic component/domain"""	PA2204	probable binding protein component of ABC transporter', 'Dbxref=gi:15597400	6666666.97382.peg.2307	"""ABC-type amino acid transport/signal transduction systems, periplasmic component/domain"""
298.3.peg.2804	FIG00954320: hypothetical protein	PA2205	hypothetical protein', 'Dbxref=gi:15597401	6666666.97382.peg.2308	FIG00954320: hypothetical protein
298.3.peg.2803	Galactose-binding protein regulator	PA2206	LysR-type transcriptional regulator', 'Dbxref=gi:15597402	6666666.97382.peg.2309	Galactose-binding protein regulator
298.3.peg.4234	"""ABC transporter, periplasmic spermidine putrescine-binding protein PotD (TC 3.A.1.11.1)"""	PA0222	hypothetical protein', 'Dbxref=gi:15595419	6666666.97382.peg.231	"""ABC transporter, periplasmic spermidine putrescine-binding protein PotD (TC 3.A.1.11.1)"""
298.3.peg.2802	Tricarboxylate transport membrane protein TctA	PA2207	hypothetical protein', 'Dbxref=gi:15597403	6666666.97382.peg.2310	Tricarboxylate transport membrane protein TctA
298.3.peg.2801	Tricarboxylate transport protein TctB	PA2208	hypothetical protein', 'Dbxref=gi:15597404	6666666.97382.peg.2311	Tricarboxylate transport protein TctB
298.3.peg.2800	Tricarboxylate transport protein TctC	PA2209	hypothetical protein', 'Dbxref=gi:15597405	6666666.97382.peg.2312	Tricarboxylate transport protein TctC
298.3.peg.2799	D-glucarate permease	PA2210	probable major facilitator superfamily (MFS) transporter', 'Dbxref=gi:15597406	6666666.97382.peg.2313	D-glucarate permease
298.3.peg.2798	Y4mH	PA2211	conserved hypothetical protein', 'Dbxref=gi:15597407	6666666.97382.peg.2314	Y4mH
298.3.peg.2797	4-hydroxythreonine-4-phosphate dehydrogenase (EC 1.1.1.262)	PA2212	conserved hypothetical protein', 'Dbxref=gi:15597408	6666666.97382.peg.2315	4-hydroxythreonine-4-phosphate dehydrogenase (EC 1.1.1.262)
298.3.peg.2796	PhaK-like protein	PA2213	probable porin', 'Dbxref=gi:15597409	6666666.97382.peg.2316	PhaK-like protein
298.3.peg.2795	Putative transport protein	PA2214	probable major facilitator superfamily (MFS) transporter', 'Dbxref=gi:15597410	6666666.97382.peg.2317	Putative transport protein
298.3.peg.2794	Mandelate racemase (EC 5.1.2.2)	PA2215	hypothetical protein', 'Dbxref=gi:15597411	6666666.97382.peg.2318	Mandelate racemase (EC 5.1.2.2)
298.3.peg.2793	SUGAR TRANSPORTER	PA2216	conserved hypothetical protein', 'Dbxref=gi:15597412	6666666.97382.peg.2319	SUGAR TRANSPORTER
298.3.peg.4233	4-hydroxy-tetrahydrodipicolinate synthase (EC 4.3.3.7)	PA0223	probable dihydrodipicolinate synthetase', 'Dbxref=gi:15595420	6666666.97382.peg.232	4-hydroxy-tetrahydrodipicolinate synthase (EC 4.3.3.7)
298.3.peg.4408	Ketoglutarate semialdehyde dehydrogenase (EC 1.2.1.26)	PA2217	probable aldehyde dehydrogenase', 'Dbxref=gi:15597413	6666666.97382.peg.2320	Ketoglutarate semialdehyde dehydrogenase (EC 1.2.1.26)
298.3.peg.5025	Mobile element protein	PA2221	conserved hypothetical protein', 'Dbxref=gi:15597417	6666666.97382.peg.2325	Mobile element protein
298.3.peg.5026	hypothetical protein	PA2225	hypothetical protein', 'Dbxref=gi:15597421	6666666.97382.peg.2326	hypothetical protein
298.3.peg.5027	Uncharacterized protein conserved in bacteria	PA2229	conserved hypothetical protein', 'Dbxref=gi:15597425	6666666.97382.peg.2327	Uncharacterized protein conserved in bacteria
298.3.peg.5028	FIG00954209: hypothetical protein	PA2230	hypothetical protein', 'Dbxref=gi:15597426	6666666.97382.peg.2328	FIG00954209: hypothetical protein
298.3.peg.4232	Ribulose-5-phosphate 4-epimerase and related epimerases and aldolases	PA0224	probable aldolase', 'Dbxref=gi:15595421	6666666.97382.peg.233	Ribulose-5-phosphate 4-epimerase and related epimerases and aldolases
298.3.peg.5030	Exopolysaccharide production protein Pss	PA2231	PslA', 'Dbxref=gi:15597427	6666666.97382.peg.2330	Exopolysaccharide production protein Pss
298.3.peg.5031	Mannose-1-phosphate guanylyltransferase (GDP) (EC 2.7.7.22) / Mannose-6-phosphate isomerase (EC 5.3.1.8)	PA2232	PslB', 'Dbxref=gi:15597428	6666666.97382.peg.2331	Mannose-1-phosphate guanylyltransferase (GDP) (EC 2.7.7.22) / Mannose-6-phosphate isomerase (EC 5.3.1.8)
298.3.peg.5032	O antigen biosynthesis rhamnosyltransferase rfbN (EC 2.4.1.-)	PA2233	PslC', 'Dbxref=gi:15597429	6666666.97382.peg.2332	O antigen biosynthesis rhamnosyltransferase rfbN (EC 2.4.1.-)
298.3.peg.5033	Polysaccharide export lipoprotein Wza	PA2234	PslD', 'Dbxref=gi:15597430	6666666.97382.peg.2333	Polysaccharide export lipoprotein Wza
298.3.peg.5034	Extracellular Matrix protein PslE	PA2235	PslE', 'Dbxref=gi:15597431	6666666.97382.peg.2334	Extracellular Matrix protein PslE
298.3.peg.5035	Extracellular Matrix protein PslF	PA2236	PslF', 'Dbxref=gi:15597432	6666666.97382.peg.2335	Extracellular Matrix protein PslF
298.3.peg.5036	Extracellular Matrix protein PslG	PA2237	PslG', 'Dbxref=gi:15597433	6666666.97382.peg.2336	Extracellular Matrix protein PslG
298.3.peg.5037	"""Glycosyl transferase, group 1 family protein"""	PA2238	PslH', 'Dbxref=gi:15597434	6666666.97382.peg.2337	"""Glycosyl transferase, group 1 family protein"""
298.3.peg.5038	"""Glycosyl transferase, group 1"""	PA2239	PslI', 'Dbxref=gi:15597435	6666666.97382.peg.2338	Glycosyltransferase (EC 2.4.1.-)
298.3.peg.5039	Extracellular Matrix protein PslJ	PA2240	PslJ', 'Dbxref=gi:15597436	6666666.97382.peg.2339	Extracellular Matrix protein PslJ
298.3.peg.4231	"""Transcriptional regulator, MerR family"""	PA0225	probable transcriptional regulator', 'Dbxref=gi:15595422	6666666.97382.peg.234	"""Transcriptional regulator, MerR family"""
298.3.peg.5040	Extracellular Matrix protein PslK	PA2241	PslL', 'Dbxref=gi:15597437	6666666.97382.peg.2340	Extracellular Matrix protein PslK
298.3.peg.5041	Extracellular Matrix protein PslL	PA2242	hypothetical protein', 'Dbxref=gi:15597438	6666666.97382.peg.2341	Extracellular Matrix protein PslL
298.3.peg.5042	"""Succinate dehydrogenase/fumarate reductase, flavoprotein subunit"""	PA2243	hypothetical protein', 'Dbxref=gi:15597439	6666666.97382.peg.2342	"""Succinate dehydrogenase/fumarate reductase, flavoprotein subunit"""
298.3.peg.5043	"""Hypothetical protein PA2244 (similar to DNA topoisomerase IB, but possibly involved in glycosyl-transfer)"""	PA2244	hypothetical protein', 'Dbxref=gi:15597440	6666666.97382.peg.2343	"""Hypothetical protein PA2244 (similar to DNA topoisomerase IB, but possibly involved in glycosyl-transfer)"""
298.3.peg.5044	FIG00957404: hypothetical protein	PA2245	hypothetical protein', 'Dbxref=gi:15597441	6666666.97382.peg.2344	FIG00957404: hypothetical protein
298.3.peg.5045	Transcriptional regulator BkdR of isoleucine and valine catabolism operon	PA2246	transcriptional regulator BkdR', 'Dbxref=gi:15597442	6666666.97382.peg.2345	Transcriptional regulator BkdR of isoleucine and valine catabolism operon
298.3.peg.5046	"""Branched-chain alpha-keto acid dehydrogenase, E1 component, alpha subunit (EC 1.2.4.4)"""	PA2247	2-oxoisovalerate dehydrogenase (alpha subunit)', 'Dbxref=gi:15597443	6666666.97382.peg.2347	"""Branched-chain alpha-keto acid dehydrogenase, E1 component, alpha subunit (EC 1.2.4.4)"""
298.3.peg.5047	"""Branched-chain alpha-keto acid dehydrogenase, E1 component, beta subunit (EC 1.2.4.4)"""	PA2248	2-oxoisovalerate dehydrogenase (beta subunit)', 'Dbxref=gi:15597444	6666666.97382.peg.2348	"""Branched-chain alpha-keto acid dehydrogenase, E1 component, beta subunit (EC 1.2.4.4)"""
298.3.peg.5696	Dihydrolipoamide acyltransferase component of branched-chain alpha-keto acid dehydrogenase complex (EC 2.3.1.168)	PA2249	branched-chain alpha-keto acid dehydrogenase (lipoamide component)', 'Dbxref=gi:15597445	6666666.97382.peg.2349	Dihydrolipoamide acyltransferase component of branched-chain alpha-keto acid dehydrogenase complex (EC 2.3.1.168)
298.3.peg.4230	3-oxoadipate CoA-transferase subunit A (EC 2.8.3.6); Glutaconate CoA-transferase subunit A (EC 2.8.3.12)	PA0226	probable CoA transferase, subunit A', 'Dbxref=gi:15595423	6666666.97382.peg.235	3-oxoadipate CoA-transferase subunit A (EC 2.8.3.6); Glutaconate CoA-transferase subunit A (EC 2.8.3.12)
298.3.peg.5697	Dihydrolipoamide dehydrogenase of branched-chain alpha-keto acid dehydrogenase (EC 1.8.1.4)	PA2250	lipoamide dehydrogenase-Val', 'Dbxref=gi:15597446	6666666.97382.peg.2350	Dihydrolipoamide dehydrogenase of branched-chain alpha-keto acid dehydrogenase (EC 1.8.1.4)
298.3.peg.5698	"""transcriptional regulator, Cro/CI family"""	PA2251	hypothetical protein', 'Dbxref=gi:15597447	6666666.97382.peg.2351	"""transcriptional regulator, Cro/CI family"""
298.3.peg.5699	Probable AGCS sodium/alanine/glycine symporter	PA2252	probable AGCS sodium/alanine/glycine symporter', 'Dbxref=gi:15597448	6666666.97382.peg.2352	Probable AGCS sodium/alanine/glycine symporter
298.3.peg.5700	"""L-asparaginase I, cytoplasmic (EC 3.5.1.1)"""	PA2253	L-asparaginase I', 'Dbxref=gi:15597449	6666666.97382.peg.2353	"""L-asparaginase I, cytoplasmic (EC 3.5.1.1)"""
298.3.peg.5701	"""PvcA protein, related to known isonitrile synthases"""	PA2254	paerucumarin biosynthesis protein PvcA', 'Dbxref=gi:15597450	6666666.97382.peg.2355	"""PvcA protein, related to known isonitrile synthases"""
298.3.peg.5702	"""PvcB protein, related to amino acid oxidizing enzymes"""	PA2255	paerucumarin biosynthesis protein PvcB', 'Dbxref=gi:15597451	6666666.97382.peg.2356	"""PvcB protein, related to amino acid oxidizing enzymes"""
298.3.peg.5703	"""PvcC protein, related to two-component flavin adenine dinucleotide-dependent monooxygenases"""	PA2256	paerucumarin biosynthesis protein PvcC', 'Dbxref=gi:15597452	6666666.97382.peg.2357	"""PvcC protein, related to two-component flavin adenine dinucleotide-dependent monooxygenases"""
298.3.peg.5704	"""PvcD protein, related to two-component flavin adenine dinucleotide-dependent monooxygenases"""	PA2257	paerucumarin biosynthesis protein PvcD', 'Dbxref=gi:15597453	6666666.97382.peg.2358	"""PvcD protein, related to two-component flavin adenine dinucleotide-dependent monooxygenases"""
298.3.peg.4601	HTH-type transcriptional regulator PtxR	PA2258	transcriptional regulator PtxR', 'Dbxref=gi:15597454	6666666.97382.peg.2359	HTH-type transcriptional regulator PtxR
298.3.peg.4229	3-oxoadipate CoA-transferase subunit B (EC 2.8.3.6); Glutaconate CoA-transferase subunit B (EC 2.8.3.12)	PA0227	probable CoA transferase, subunit B', 'Dbxref=gi:15595424	6666666.97382.peg.236	3-oxoadipate CoA-transferase subunit B (EC 2.8.3.6); Glutaconate CoA-transferase subunit B (EC 2.8.3.12)
298.3.peg.4600	2-ketogluconate utilization repressor PtxS	PA2259	transcriptional regulator PtxS', 'Dbxref=gi:15597455	6666666.97382.peg.2360	2-ketogluconate utilization repressor PtxS
298.3.peg.4599	Epimerase KguE	PA2260	hypothetical protein', 'Dbxref=gi:15597456	6666666.97382.peg.2361	Epimerase KguE
298.3.peg.4598	2-ketogluconate kinase (EC 2.7.1.13)	PA2261	probable 2-ketogluconate kinase', 'Dbxref=gi:15597457	6666666.97382.peg.2362	2-ketogluconate kinase (EC 2.7.1.13)
298.3.peg.4597	2-ketogluconate transporter	PA2262	probable 2-ketogluconate transporter', 'Dbxref=gi:15597458	6666666.97382.peg.2363	2-ketogluconate transporter
298.3.peg.4596	2-ketogluconate 6-phosphate reductase (EC 1.1.1.43)	PA2263	probable 2-hydroxyacid dehydrogenase', 'Dbxref=gi:15597459	6666666.97382.peg.2364	2-ketogluconate 6-phosphate reductase (EC 1.1.1.43)
298.3.peg.4595	"""Gluconate 2-dehydrogenase (EC 1.1.99.3), membrane-bound, gamma subunit"""	PA2264	conserved hypothetical protein', 'Dbxref=gi:15597460	6666666.97382.peg.2365	"""Gluconate 2-dehydrogenase (EC 1.1.99.3), membrane-bound, gamma subunit"""
298.3.peg.4594	"""Gluconate 2-dehydrogenase (EC 1.1.99.3), membrane-bound, flavoprotein"""	PA2265	gluconate dehydrogenase', 'Dbxref=gi:15597461	6666666.97382.peg.2366	"""Gluconate 2-dehydrogenase (EC 1.1.99.3), membrane-bound, flavoprotein"""
298.3.peg.4593	"""Gluconate 2-dehydrogenase (EC 1.1.99.3), membrane-bound, cytochrome c"""	PA2266	probable cytochrome c precursor', 'Dbxref=gi:15597462	6666666.97382.peg.2367	"""Gluconate 2-dehydrogenase (EC 1.1.99.3), membrane-bound, cytochrome c"""
298.3.peg.4592	"""Transcriptional regulator, LysR family"""	PA2267	probable transcriptional regulator', 'Dbxref=gi:15597463	6666666.97382.peg.2368	"""Transcriptional regulator, LysR family"""
298.3.peg.4591	FIG00961652: hypothetical protein	PA2268	hypothetical protein', 'Dbxref=gi:15597464	6666666.97382.peg.2369	FIG00961652: hypothetical protein
298.3.peg.4228	Beta-ketoadipyl CoA thiolase (EC 2.3.1.-)	PA0228	beta-ketoadipyl CoA thiolase PcaF', 'Dbxref=gi:15595425	6666666.97382.peg.237	Beta-ketoadipyl CoA thiolase (EC 2.3.1.-)
298.3.peg.4590	"""ABC transporter, permease protein"""	PA2269	conserved hypothetical protein', 'Dbxref=gi:15597465	6666666.97382.peg.2370	"""ABC transporter, permease protein"""
298.3.peg.4589	"""Transcriptional regulator, TetR family"""	PA2270	probable transcriptional regulator', 'Dbxref=gi:15597466	6666666.97382.peg.2371	"""Transcriptional regulator, TetR family"""
298.3.peg.4588	Histone acetyltransferase HPA2 and related acetyltransferases	PA2271	probable acetyltransferase', 'Dbxref=gi:15597467	6666666.97382.peg.2372	Histone acetyltransferase HPA2 and related acetyltransferases
298.3.peg.4587	Cell division protein FtsI [Peptidoglycan synthetase] (EC 2.4.1.129)	PA2272	penicillin-binding protein 3A', 'Dbxref=gi:15597468	6666666.97382.peg.2373	Cell division protein FtsI [Peptidoglycan synthetase] (EC 2.4.1.129)
298.3.peg.4586	Redox-sensitive transcriptional activator SoxR	PA2273	SoxR', 'Dbxref=gi:15597469	6666666.97382.peg.2374	Redox-sensitive transcriptional activator SoxR
298.3.peg.4585	FIG00958388: hypothetical protein	PA2274	hypothetical protein', 'Dbxref=gi:15597470	6666666.97382.peg.2375	FIG00958388: hypothetical protein
298.3.peg.4584	Alcohol dehydrogenase (EC 1.1.1.1)	PA2275	probable alcohol dehydrogenase (Zn-dependent)', 'Dbxref=gi:15597471	6666666.97382.peg.2376	Alcohol dehydrogenase (EC 1.1.1.1)
298.3.peg.4583	Hypothetical transcriptional regulator YqhC	PA2276	probable transcriptional regulator', 'Dbxref=gi:15597472	6666666.97382.peg.2377	Hypothetical transcriptional regulator YqhC
298.3.peg.4582	Arsenical resistance operon repressor	PA2277	ArsR protein', 'Dbxref=gi:15597473	6666666.97382.peg.2378	Arsenical resistance operon repressor
298.3.peg.4581	Arsenic efflux pump protein	PA2278	ArsB protein', 'Dbxref=gi:15597474	6666666.97382.peg.2379	Arsenic efflux pump protein
298.3.peg.4227	dicarboxylic acid transporter PcaT	PA0229	dicarboxylic acid transporter PcaT', 'Dbxref=gi:15595426	6666666.97382.peg.238	dicarboxylic acid transporter PcaT
298.3.peg.4580	Arsenate reductase (EC 1.20.4.1)	PA2279	ArsC protein', 'Dbxref=gi:15597475	6666666.97382.peg.2380	Arsenate reductase (EC 1.20.4.1)
298.3.peg.4579	Arsenic resistance protein ArsH	PA2280	conserved hypothetical protein', 'Dbxref=gi:15597476	6666666.97382.peg.2381	Arsenic resistance protein ArsH
298.3.peg.4578	"""Transcriptional regulator, AraC family"""	PA2281	probable transcriptional regulator', 'Dbxref=gi:15597477	6666666.97382.peg.2382	"""Transcriptional regulator, AraC family"""
298.3.peg.4577	FIG00956000: hypothetical protein	PA2282	hypothetical protein', 'Dbxref=gi:15597478	6666666.97382.peg.2383	FIG00956000: hypothetical protein
298.3.peg.4576	Zn-dependent protease with chaperone function	PA2283	hypothetical protein', 'Dbxref=gi:15597479	6666666.97382.peg.2384	Zn-dependent protease with chaperone function
298.3.peg.4575	Phosphoenolpyruvate carboxykinase (ATP)	PA2284	hypothetical protein', 'Dbxref=gi:15597480	6666666.97382.peg.2385	Phosphoenolpyruvate carboxykinase (ATP)
298.3.peg.4574	FIG00953513: hypothetical protein	PA2285	hypothetical protein', 'Dbxref=gi:15597481	6666666.97382.peg.2386	FIG00953513: hypothetical protein
298.3.peg.4573	Zn-dependent protease with chaperone function	PA2286	hypothetical protein', 'Dbxref=gi:15597482	6666666.97382.peg.2387	Zn-dependent protease with chaperone function
298.3.peg.4572	FIG00953246: hypothetical protein	PA2287	hypothetical protein', 'Dbxref=gi:15597483	6666666.97382.peg.2388	FIG00953246: hypothetical protein
298.3.peg.4571	hypothetical protein	PA2288	hypothetical protein', 'Dbxref=gi:15597484	6666666.97382.peg.2389	hypothetical protein
298.3.peg.4226	"""3-carboxy-cis,cis-muconate cycloisomerase (EC 5.5.1.2)"""	PA0230	3-carboxy-cis,cis-muconate cycloisomerase', 'Dbxref=gi:15595427	6666666.97382.peg.239	"""3-carboxy-cis,cis-muconate cycloisomerase (EC 5.5.1.2)"""
298.3.peg.4570	Probable tonB-dependent receptor yncD precursor	PA2289	conserved hypothetical protein', 'Dbxref=gi:15597485	6666666.97382.peg.2390	Probable tonB-dependent receptor yncD precursor
298.3.peg.4568	"""Glucose dehydrogenase, PQQ-dependent (EC 1.1.5.2)"""	PA2290	glucose dehydrogenase', 'Dbxref=gi:15597486	6666666.97382.peg.2392	"""Glucose dehydrogenase, PQQ-dependent (EC 1.1.5.2)"""
298.3.peg.4567	Glucose-selective porin OprB	PA2291	probable glucose-sensitive porin', 'Dbxref=gi:15597487	6666666.97382.peg.2393	Glucose-selective porin OprB
298.3.peg.4566	FIG028220: hypothetical protein co-occurring with HEAT repeat protein	PA2292	hypothetical protein', 'Dbxref=gi:15597488	6666666.97382.peg.2394	FIG028220: hypothetical protein co-occurring with HEAT repeat protein
298.3.peg.4565	HEAT repeat-containing protein	PA2293	hypothetical protein', 'Dbxref=gi:15597489	6666666.97382.peg.2395	HEAT repeat-containing protein
298.3.peg.5739	Organosulfonate ABC transporter ATP-binding protein	PA2294	probable ATP-binding component of ABC transporter', 'Dbxref=gi:15597490	6666666.97382.peg.2396	"""Urea carboxylase-related ABC transporter, ATPase protein"""
298.3.peg.5740	Organosulfonate ABC transporter permease protein	PA2295	probable permease of ABC transporter', 'Dbxref=gi:15597491	6666666.97382.peg.2397	Organosulfonate ABC transporter permease protein
298.3.peg.5741	Organosulfonate ABC transporter substrate-binding protein	PA2296	hypothetical protein', 'Dbxref=gi:15597492	6666666.97382.peg.2398	Organosulfonate ABC transporter substrate-binding protein
298.3.peg.618	Shikimate 5-dehydrogenase I alpha (EC 1.1.1.25)	PA0025	shikimate dehydrogenase', 'Dbxref=gi:15595223	6666666.97382.peg.24	Shikimate 5-dehydrogenase I alpha (EC 1.1.1.25)
298.3.peg.4225	Beta-ketoadipate enol-lactone hydrolase (EC 3.1.1.24)	PA0231	beta-ketoadipate enol-lactone hydrolase', 'Dbxref=gi:15595428	6666666.97382.peg.240	Beta-ketoadipate enol-lactone hydrolase (EC 3.1.1.24)
298.3.peg.5743	Adenylylsulfate reductase beta-subunit (EC 1.8.99.2)	PA2297	probable ferredoxin', 'Dbxref=gi:15597493	6666666.97382.peg.2400	Adenylylsulfate reductase beta-subunit (EC 1.8.99.2)
298.3.peg.5744	Adenylylsulfate reductase alpha-subunit (EC 1.8.99.2)	PA2298	probable oxidoreductase', 'Dbxref=gi:15597494	6666666.97382.peg.2401	Adenylylsulfate reductase alpha-subunit (EC 1.8.99.2)
298.3.peg.5745	Putative alkanesulfonate metabolism utilization regulator	PA2299	probable transcriptional regulator', 'Dbxref=gi:15597495	6666666.97382.peg.2402	Putative alkanesulfonate metabolism utilization regulator
298.3.peg.5746	Chitinase (EC 3.2.1.14)	PA2300	chitinase', 'Dbxref=gi:15597496	6666666.97382.peg.2403	Chitinase (EC 3.2.1.14)
298.3.peg.5747	Uncharacterized protein PA2301	PA2301	hypothetical protein', 'Dbxref=gi:15597497	6666666.97382.peg.2404	Uncharacterized protein PA2301
298.3.peg.5777	hypothetical protein	PA2302	AmbE', 'Dbxref=gi:15597498	6666666.97382.peg.2405	Non-ribosomal peptide synthetase modules and related proteins
298.3.peg.5776	Basic proline-rich protein precursor	PA2302	AmbE', 'Dbxref=gi:15597498	6666666.97382.peg.2405	Non-ribosomal peptide synthetase modules and related proteins
298.3.peg.5748	Non-ribosomal peptide synthetase modules and related proteins	PA2302	AmbE', 'Dbxref=gi:15597498	6666666.97382.peg.2405	Non-ribosomal peptide synthetase modules and related proteins
298.3.peg.5775	SyrP-like protein	PA2303	AmbD', 'Dbxref=gi:15597499	6666666.97382.peg.2406	SyrP-like protein
298.3.peg.5774	SyrP-like protein	PA2304	AmbC', 'Dbxref=gi:15597500	6666666.97382.peg.2407	SyrP-like protein
298.3.peg.5961	hypothetical protein	PA2305	AmbB', 'Dbxref=gi:15597501	6666666.97382.peg.2408	Non-ribosomal peptide synthetase modules and related proteins
298.3.peg.5773	Non-ribosomal peptide synthetase modules and related proteins	PA2305	AmbB', 'Dbxref=gi:15597501	6666666.97382.peg.2408	Non-ribosomal peptide synthetase modules and related proteins
298.3.peg.5809	"""Transporter, LysE family"""	PA2306	AmbA', 'Dbxref=gi:15597502	6666666.97382.peg.2409	"""Transporter, LysE family"""
298.3.peg.4224	4-carboxymuconolactone decarboxylase (EC 4.1.1.44)	PA0232	gamma-carboxymuconolactone decarboxylase', 'Dbxref=gi:15595429	6666666.97382.peg.241	4-carboxymuconolactone decarboxylase (EC 4.1.1.44)
298.3.peg.5808	Taurine transport system permease protein TauC	PA2307	probable permease of ABC transporter', 'Dbxref=gi:15597503	6666666.97382.peg.2410	Taurine transport system permease protein TauC
298.3.peg.5807	Taurine transport ATP-binding protein TauB	PA2308	probable ATP-binding component of ABC transporter', 'Dbxref=gi:15597504	6666666.97382.peg.2411	Taurine transport ATP-binding protein TauB
298.3.peg.5806	Taurine-binding periplasmic protein TauA	PA2309	hypothetical protein', 'Dbxref=gi:15597505	6666666.97382.peg.2412	Taurine-binding periplasmic protein TauA
298.3.peg.5805	Alpha-ketoglutarate-dependent taurine dioxygenase (EC 1.14.11.17)	PA2310	hypothetical protein', 'Dbxref=gi:15597506	6666666.97382.peg.2413	Alpha-ketoglutarate-dependent taurine dioxygenase (EC 1.14.11.17)
298.3.peg.5804	FIG00957142: hypothetical protein	PA2311	hypothetical protein', 'Dbxref=gi:15597507	6666666.97382.peg.2414	FIG00957142: hypothetical protein
298.3.peg.5803	Predicted transcriptional regulators	PA2312	probable transcriptional regulator', 'Dbxref=gi:15597508	6666666.97382.peg.2415	Predicted transcriptional regulators
298.3.peg.5802	"""membrane protein, putative"""	PA2313	hypothetical protein', 'Dbxref=gi:15597509	6666666.97382.peg.2416	hypothetical protein
298.3.peg.5801	Major facilitator family transporter	PA2314	probable major facilitator superfamily (MFS) transporter', 'Dbxref=gi:15597510	6666666.97382.peg.2418	Major facilitator family transporter
298.3.peg.5881	Beta-lactamase class C and other penicillin binding proteins	PA2315	hypothetical protein', 'Dbxref=gi:15597511	6666666.97382.peg.2419	Beta-lactamase class C and other penicillin binding proteins
298.3.peg.4223	"""Transcriptional regulator, LysR family"""	PA0233	probable transcriptional regulator', 'Dbxref=gi:15595430	6666666.97382.peg.242	"""Transcriptional regulator, LysR family"""
298.3.peg.5882	"""Transcriptional regulator, LysR family"""	PA2316	probable transcriptional regulator', 'Dbxref=gi:15597512	6666666.97382.peg.2420	"""Transcriptional regulator, LysR family"""
298.3.peg.5883	FIG00553873: hypothetical protein	PA2317	probable oxidoreductase', 'Dbxref=gi:15597513	6666666.97382.peg.2421	FIG00553873: hypothetical protein
298.3.peg.5884	FIG074102: hypothetical protein	PA2318	hypothetical protein', 'Dbxref=gi:15597514	6666666.97382.peg.2422	FIG074102: hypothetical protein
298.3.peg.5669	Gluconate utilization system Gnt-I transcriptional repressor	PA2320	transcriptional regulator GntR', 'Dbxref=gi:15597516	6666666.97382.peg.2424	Gluconate utilization system Gnt-I transcriptional repressor
298.3.peg.5668	Gluconokinase (EC 2.7.1.12)	PA2321	gluconokinase', 'Dbxref=gi:15597517	6666666.97382.peg.2425	Gluconokinase (EC 2.7.1.12)
298.3.peg.5667	Gluconate transporter family protein	PA2322	gluconate permease', 'Dbxref=gi:15597518	6666666.97382.peg.2426	Gluconate transporter family protein
298.3.peg.5664	"""Glyceraldehyde-3-phosphate dehydrogenase, putative"""	PA2323	probable glyceraldehyde-3-phosphate dehydrogenase', 'Dbxref=gi:15597519	6666666.97382.peg.2429	"""Glyceraldehyde-3-phosphate dehydrogenase, putative"""
298.3.peg.4222	Nucleoside-binding outer membrane protein	PA0234	hypothetical protein', 'Dbxref=gi:15595431	6666666.97382.peg.243	Nucleoside-binding outer membrane protein
298.3.peg.5663	Acyl-CoA dehydrogenase family protein	PA2324	hypothetical protein', 'Dbxref=gi:15597520	6666666.97382.peg.2430	Acyl-CoA dehydrogenase; probable dibenzothiophene desulfurization enzyme
298.3.peg.5662	Acyl-CoA dehydrogenase; probable dibenzothiophene desulfurization enzyme	PA2325	hypothetical protein', 'Dbxref=gi:15597521	6666666.97382.peg.2431	Acyl-CoA dehydrogenase; probable dibenzothiophene desulfurization enzyme
298.3.peg.5661	"""Coenzyme F420-dependent N5,N10-methylene tetrahydromethanopterin reductase and related flavin-dependent oxidoreductases"""	PA2326	hypothetical protein', 'Dbxref=gi:15597522	6666666.97382.peg.2432	"""Coenzyme F420-dependent N5,N10-methylene tetrahydromethanopterin reductase and related flavin-dependent oxidoreductases"""
298.3.peg.5660	Alkanesulfonates transport system permease protein	PA2327	probable permease of ABC transporter', 'Dbxref=gi:15597523	6666666.97382.peg.2433	Alkanesulfonates transport system permease protein
298.3.peg.5659	"""Nitrate ABC transporter, nitrate-binding protein"""	PA2328	hypothetical protein', 'Dbxref=gi:15597524	6666666.97382.peg.2434	"""Nitrate ABC transporter, nitrate-binding protein"""
298.3.peg.5658	"""Urea carboxylase-related ABC transporter, ATPase protein"""	PA2329	probable ATP-binding component of ABC transporter', 'Dbxref=gi:15597525	6666666.97382.peg.2435	"""Urea carboxylase-related ABC transporter, ATPase protein"""
298.3.peg.5657	"""Acyl-CoA dehydrogenase, short-chain specific (EC 1.3.99.2)"""	PA2330	hypothetical protein', 'Dbxref=gi:15597526	6666666.97382.peg.2436	"""Acyl-CoA dehydrogenase, short-chain specific (EC 1.3.99.2)"""
298.3.peg.5604	Macrophage infectivity potentiator-related protein	PA2331	hypothetical protein', 'Dbxref=gi:15597527	6666666.97382.peg.2437	Macrophage infectivity potentiator-related protein
298.3.peg.5603	"""Transcriptional regulator, AraC family"""	PA2332	probable transcriptional regulator', 'Dbxref=gi:15597528	6666666.97382.peg.2438	"""Transcriptional regulator, AraC family"""
298.3.peg.5602	Putative sulfatase (EC 3.1.6.-)	PA2333	probable sulfatase', 'Dbxref=gi:15597529	6666666.97382.peg.2439	Putative sulfatase (EC 3.1.6.-)
298.3.peg.4221	4-hydroxybenzoate transporter	PA0235	4-hydroxybenzoate transporter PcaK', 'Dbxref=gi:15595432	6666666.97382.peg.244	4-hydroxybenzoate transporter
298.3.peg.5601	"""Transcriptional regulator, LysR family"""	PA2334	probable transcriptional regulator', 'Dbxref=gi:15597530	6666666.97382.peg.2440	"""Transcriptional regulator, LysR family"""
298.3.peg.5600	"""Outer membrane receptor proteins, mostly Fe transport"""	PA2335	probable TonB-dependent receptor', 'Dbxref=gi:15597531	6666666.97382.peg.2441	"""Outer membrane receptor proteins, mostly Fe transport"""
298.3.peg.5599	putative PQQ enzyme repeat	PA2336	hypothetical protein', 'Dbxref=gi:15597532	6666666.97382.peg.2442	putative PQQ enzyme repeat
298.3.peg.5597	"""Transcriptional regulator of various polyols utilization, AraC family"""	PA2337	transcriptional regulator MtlR', 'Dbxref=gi:15597533	6666666.97382.peg.2444	"""Transcriptional regulator of various polyols utilization, AraC family"""
298.3.peg.5596	"""Various polyols ABC transporter, periplasmic substrate-binding protein"""	PA2338	probable binding protein component of ABC maltose/mannitol transporter', 'Dbxref=gi:15597534	6666666.97382.peg.2445	"""Various polyols ABC transporter, periplasmic substrate-binding protein"""
298.3.peg.5595	"""Various polyols ABC transporter, permease component 1"""	PA2339	probable binding-protein-dependent maltose/mannitol transport protein', 'Dbxref=gi:15597535	6666666.97382.peg.2446	"""Various polyols ABC transporter, permease component 1"""
298.3.peg.5594	"""Various polyols ABC transporter, permease component 2"""	PA2340	probable binding-protein-dependent maltose/mannitol transport protein', 'Dbxref=gi:15597536	6666666.97382.peg.2447	"""Various polyols ABC transporter, permease component 2"""
298.3.peg.5593	"""Various polyols ABC transporter, ATP-binding component"""	PA2341	probable ATP-binding component of ABC maltose/mannitol transporter', 'Dbxref=gi:15597537	6666666.97382.peg.2448	"""Various polyols ABC transporter, ATP-binding component"""
298.3.peg.5592	Multiple polyol-specific dehydrogenase (EC 1.1.1.-)	PA2342	mannitol dehydrogenase', 'Dbxref=gi:15597538	6666666.97382.peg.2449	Multiple polyol-specific dehydrogenase (EC 1.1.1.-)
298.3.peg.4220	Pca regulon regulatory protein PcaR	PA0236	probable transcriptional regulator', 'Dbxref=gi:15595433	6666666.97382.peg.245	Pca regulon regulatory protein PcaR
298.3.peg.3091	Xylulose kinase (EC 2.7.1.17)	PA2343	xylulose kinase', 'Dbxref=gi:15597539	6666666.97382.peg.2450	Xylulose kinase (EC 2.7.1.17)
298.3.peg.3090	Fructokinase (EC 2.7.1.4)	PA2344	fructokinase', 'Dbxref=gi:15597540	6666666.97382.peg.2451	Fructokinase (EC 2.7.1.4)
298.3.peg.3089	FIG002984: FAD-dependent pyridine nucleotide-disulphide oxidoreductase	PA2345	conserved hypothetical protein', 'Dbxref=gi:15597541	6666666.97382.peg.2452	FIG002984: FAD-dependent pyridine nucleotide-disulphide oxidoreductase
298.3.peg.3087	Acyl-CoA dehydrogenase; probable dibenzothiophene desulfurization enzyme	PA2346	conserved hypothetical protein', 'Dbxref=gi:15597542	6666666.97382.peg.2454	Acyl-CoA dehydrogenase; probable dibenzothiophene desulfurization enzyme
298.3.peg.3086	Acyl-CoA dehydrogenase; probable dibenzothiophene desulfurization enzyme	PA2347	hypothetical protein', 'Dbxref=gi:15597543	6666666.97382.peg.2455	Acyl-CoA dehydrogenase; probable dibenzothiophene desulfurization enzyme
298.3.peg.3085	"""Coenzyme F420-dependent N5,N10-methylene tetrahydromethanopterin reductase and related flavin-dependent oxidoreductases"""	PA2348	conserved hypothetical protein', 'Dbxref=gi:15597544	6666666.97382.peg.2456	"""Coenzyme F420-dependent N5,N10-methylene tetrahydromethanopterin reductase and related flavin-dependent oxidoreductases"""
298.3.peg.3084	Methionine ABC transporter substrate-binding protein	PA2349	conserved hypothetical protein', 'Dbxref=gi:15597545	6666666.97382.peg.2457	Methionine ABC transporter substrate-binding protein
298.3.peg.3083	Methionine ABC transporter ATP-binding protein	PA2350	probable ATP-binding component of ABC transporter', 'Dbxref=gi:15597546	6666666.97382.peg.2458	Methionine ABC transporter ATP-binding protein
298.3.peg.3082	Methionine ABC transporter permease protein	PA2351	probable permease of ABC transporter', 'Dbxref=gi:15597547	6666666.97382.peg.2459	Methionine ABC transporter permease protein
298.3.peg.4219	Probable oxidoreductase	PA0237	probable oxidoreductase', 'Dbxref=gi:15595434	6666666.97382.peg.246	Probable oxidoreductase
298.3.peg.3081	Glycerophosphoryl diester phosphodiesterase (EC 3.1.4.46)	PA2352	probable glycerophosphoryl diester phosphodiesterase', 'Dbxref=gi:15597548	6666666.97382.peg.2460	Glycerophosphoryl diester phosphodiesterase (EC 3.1.4.46)
298.3.peg.3080	AFG1-like ATPase	PA2353	conserved hypothetical protein', 'Dbxref=gi:15597549	6666666.97382.peg.2461	AFG1-like ATPase
298.3.peg.3079	Transcriptional regulator clustered with alkanesulfonate monooxygenase	PA2354	probable transcriptional regulator', 'Dbxref=gi:15597550	6666666.97382.peg.2462	Transcriptional regulator clustered with alkanesulfonate monooxygenase
298.3.peg.3078	Acyl-CoA dehydrogenase; probable dibenzothiophene desulfurization enzyme	PA2355	probable FMNH2-dependent monooxygenase', 'Dbxref=gi:15597551	6666666.97382.peg.2463	Acyl-CoA dehydrogenase; probable dibenzothiophene desulfurization enzyme
298.3.peg.3077	Alkanesulfonate monooxygenase (EC 1.14.14.5)	PA2356	methanesulfonate sulfonatase MsuD', 'Dbxref=gi:15597552	6666666.97382.peg.2464	Alkanesulfonate monooxygenase (EC 1.14.14.5)
298.3.peg.3076	FMN reductase (EC 1.5.1.29)	PA2357	NADH-dependent FMN reductase MsuE', 'Dbxref=gi:15597553	6666666.97382.peg.2465	FMN reductase (EC 1.5.1.29)
298.3.peg.3075	FIG00956603: hypothetical protein	PA2358	hypothetical protein', 'Dbxref=gi:15597554	6666666.97382.peg.2466	FIG00956603: hypothetical protein
298.3.peg.3073	Sigma-54 dependent transcriptional regulator	PA2359	probable transcriptional regulator', 'Dbxref=gi:15597555	6666666.97382.peg.2468	Sigma-54 dependent transcriptional regulator
298.3.peg.3072	Uncharacterized protein ImpA	PA2360	hypothetical protein', 'Dbxref=gi:15597556	6666666.97382.peg.2469	Uncharacterized protein ImpA
298.3.peg.4218	Sugar phosphate isomerases/epimerases	PA0238	hypothetical protein', 'Dbxref=gi:15595435	6666666.97382.peg.247	Sugar phosphate isomerases/epimerases
298.3.peg.3071	IcmF-related protein	PA2361	hypothetical protein', 'Dbxref=gi:15597557	6666666.97382.peg.2470	IcmF-related protein
298.3.peg.3070	Inner membrane protein DotU	PA2362	hypothetical protein', 'Dbxref=gi:15597558	6666666.97382.peg.2471	Inner membrane protein DotU
298.3.peg.3069	Uncharacterized protein ImpJ/VasE	PA2363	hypothetical protein', 'Dbxref=gi:15597559	6666666.97382.peg.2472	Uncharacterized protein ImpJ/VasE
298.3.peg.3068	Uncharacterized protein homologous to Paeru. PA2364	PA2364	hypothetical protein', 'Dbxref=gi:15597560	6666666.97382.peg.2474	Uncharacterized protein homologous to Paeru. PA2364
298.3.peg.3067	Uncharacterized protein ImpB	PA2365	conserved hypothetical protein', 'Dbxref=gi:15597561	6666666.97382.peg.2475	Uncharacterized protein ImpB
298.3.peg.3066	Uncharacterized protein ImpC	PA2366	uricase PuuD', 'Dbxref=gi:15597562	6666666.97382.peg.2476	Uncharacterized protein ImpC
298.3.peg.3065	Putative cytoplasmic protein USSDB7A	PA2367	hypothetical protein', 'Dbxref=gi:15597563	6666666.97382.peg.2477	Putative cytoplasmic protein USSDB7A
298.3.peg.3064	Uncharacterized protein ImpF	PA2368	hypothetical protein', 'Dbxref=gi:15597564	6666666.97382.peg.2478	Uncharacterized protein ImpF
298.3.peg.3063	Protein ImpG/VasA	PA2369	hypothetical protein', 'Dbxref=gi:15597565	6666666.97382.peg.2479	Protein ImpG/VasA
298.3.peg.4217	"""membrane protein, putative"""	PA0239	hypothetical protein', 'Dbxref=gi:15595436	6666666.97382.peg.248	"""membrane protein, putative"""
298.3.peg.3062	Uncharacterized protein ImpH/VasB	PA2370	hypothetical protein', 'Dbxref=gi:15597566	6666666.97382.peg.2480	Uncharacterized protein ImpH/VasB
298.3.peg.3061	ClpB protein	PA2371	probable ClpA/B-type protease', 'Dbxref=gi:15597567	6666666.97382.peg.2481	ClpB protein
298.3.peg.3059	VgrG protein	PA2373	conserved hypothetical protein', 'Dbxref=gi:15597569	6666666.97382.peg.2482	VgrG protein
298.3.peg.3058	Phophatidylinositol-4-phosphate 5-kinase (EC 2.7.1.68)	PA2374	hypothetical protein', 'Dbxref=gi:15597570	6666666.97382.peg.2483	Phophatidylinositol-4-phosphate 5-kinase (EC 2.7.1.68)
298.3.peg.3057	hypothetical protein	PA2375	hypothetical protein', 'Dbxref=gi:15597571	6666666.97382.peg.2484	hypothetical protein
298.3.peg.3056	"""DNA-binding response regulator, LuxR family"""	PA2376	probable transcriptional regulator', 'Dbxref=gi:15597572	6666666.97382.peg.2485	"""DNA-binding response regulator, LuxR family"""
298.3.peg.3055	"""ABC-type Fe3+ transport system, periplasmic component"""	PA2377	hypothetical protein', 'Dbxref=gi:15597573	6666666.97382.peg.2486	"""ABC-type Fe3+ transport system, periplasmic component"""
298.3.peg.3054	Isoquinoline 1-oxidoreductase beta subunit (EC 1.3.99.16)	PA2378	probable aldehyde dehydrogenase', 'Dbxref=gi:15597574	6666666.97382.peg.2487	Isoquinoline 1-oxidoreductase beta subunit (EC 1.3.99.16)
298.3.peg.3053	Isoquinoline 1-oxidoreductase alpha subunit (EC 1.3.99.16)	PA2379	probable oxidoreductase', 'Dbxref=gi:15597575	6666666.97382.peg.2488	Isoquinoline 1-oxidoreductase alpha subunit (EC 1.3.99.16)
298.3.peg.3052	FIG00955514: hypothetical protein	PA2380	hypothetical protein', 'Dbxref=gi:15597576	6666666.97382.peg.2489	FIG00955514: hypothetical protein
298.3.peg.4216	PhaK-like protein	PA0240	probable porin', 'Dbxref=gi:15595437	6666666.97382.peg.249	PhaK-like protein
298.3.peg.3051	FIG00954421: hypothetical protein	PA2381	hypothetical protein', 'Dbxref=gi:15597577	6666666.97382.peg.2490	FIG00954421: hypothetical protein
298.3.peg.3050	L-lactate dehydrogenase (EC 1.1.2.3)	PA2382	L-lactate dehydrogenase', 'Dbxref=gi:15597578	6666666.97382.peg.2491	L-lactate dehydrogenase (EC 1.1.2.3)
298.3.peg.3049	"""Transcriptional regulator, LysR family"""	PA2383	probable transcriptional regulator', 'Dbxref=gi:15597579	6666666.97382.peg.2492	"""Transcriptional regulator, LysR family"""
298.3.peg.3048	Hypothetical protein in pyoverdin gene cluster / Fe2+/Zn2+ uptake regulation proteins	PA2384	hypothetical protein', 'Dbxref=gi:15597580	6666666.97382.peg.2493	Hypothetical protein in pyoverdin gene cluster / Fe2+/Zn2+ uptake regulation proteins
298.3.peg.3047	"""Acyl-homoserine lactone acylase PvdQ (EC 3.5.1.-), quorum-quenching"""	PA2385	3-oxo-C12-homoserine lactone acylase PvdQ', 'Dbxref=gi:15597581	6666666.97382.peg.2494	"""Acyl-homoserine lactone acylase PvdQ (EC 3.5.1.-), quorum-quenching"""
298.3.peg.3046	"""L-ornithine 5-monooxygenase (EC 1.13.12.-), PvdA of pyoverdin biosynthesis @ Siderophore biosynthesis protein, monooxygenase"""	PA2386	L-ornithine N5-oxygenase', 'Dbxref=gi:15597582	6666666.97382.peg.2495	"""L-ornithine 5-monooxygenase (EC 1.13.12.-), PvdA of pyoverdin biosynthesis @ Siderophore biosynthesis protein, monooxygenase"""
298.3.peg.3045	"""FIG006045: Sigma factor, ECF subfamily"""	PA2387	FpvI', 'Dbxref=gi:15597583	6666666.97382.peg.2496	"""FIG006045: Sigma factor, ECF subfamily"""
298.3.peg.3043	Iron siderophore sensor protein	PA2388	FpvR', 'Dbxref=gi:15597584	6666666.97382.peg.2498	Iron siderophore sensor protein
298.3.peg.3042	Macrolide-specific efflux protein MacA	PA2389	PvdR', 'Dbxref=gi:15597585	6666666.97382.peg.2499	Macrolide-specific efflux protein MacA
298.3.peg.617	FIG00954501: hypothetical protein	PA0026	phospholipase C, PlcB', 'Dbxref=gi:15595224	6666666.97382.peg.25	FIG00954501: hypothetical protein
298.3.peg.4215	Hexuronate transporter	PA0241	probable major facilitator superfamily (MFS) transporter', 'Dbxref=gi:15595438	6666666.97382.peg.250	Hexuronate transporter
298.3.peg.3041	Pyoverdine efflux carrier and ATP binding protein	PA2390	PvdT', 'Dbxref=gi:15597586	6666666.97382.peg.2500	Pyoverdine efflux carrier and ATP binding protein
298.3.peg.3040	Outer membrane pyoverdine eflux protein	PA2391	probable outer membrane protein precursor', 'Dbxref=gi:15597587	6666666.97382.peg.2501	Outer membrane pyoverdine eflux protein
298.3.peg.3039	Pyoverdine biosynthesis related protein PvdP	PA2392	PvdP', 'Dbxref=gi:15597588	6666666.97382.peg.2502	Pyoverdine biosynthesis related protein PvdP
298.3.peg.3038	"""Putative dipeptidase, pyoverdin biosynthesis PvdM"""	PA2393	probable dipeptidase precursor', 'Dbxref=gi:15597589	6666666.97382.peg.2503	"""Putative dipeptidase, pyoverdin biosynthesis PvdM"""
298.3.peg.3037	"""Pyoverdin biosynthesis protein PvdN, putative aminotransferase, class V"""	PA2394	PvdN', 'Dbxref=gi:15597590	6666666.97382.peg.2504	"""Pyoverdin biosynthesis protein PvdN, putative aminotransferase, class V"""
298.3.peg.3036	"""PvdO, pyoverdine responsive serine/threonine kinase (predicted by OlgaV)"""	PA2395	PvdO', 'Dbxref=gi:15597591	6666666.97382.peg.2505	"""PvdO, pyoverdine responsive serine/threonine kinase (predicted by OlgaV)"""
298.3.peg.3035	"""Pyoverdine synthetase PvdF, N5-hydroxyornithine formyltransferase"""	PA2396	pyoverdine synthetase F', 'Dbxref=gi:15597592	6666666.97382.peg.2506	"""Pyoverdine synthetase PvdF, N5-hydroxyornithine formyltransferase"""
298.3.peg.3034	"""PvdE, pyoverdine ABC export system, fused ATPase and permease components"""	PA2397	pyoverdine biosynthesis protein PvdE', 'Dbxref=gi:15597593	6666666.97382.peg.2507	"""PvdE, pyoverdine ABC export system, fused ATPase and permease components"""
298.3.peg.4214	4-hydroxyphenylpyruvate dioxygenase (EC 1.13.11.27)	PA0242	hypothetical protein', 'Dbxref=gi:15595439	6666666.97382.peg.251	4-hydroxyphenylpyruvate dioxygenase (EC 1.13.11.27)
298.3.peg.5972	"""Non-ribosomal peptide synthetase modules, pyoverdine @ Siderophore biosynthesis non-ribosomal peptide synthetase modules"""	PA2402	probable non-ribosomal peptide synthetase', 'Dbxref=gi:15597598	6666666.97382.peg.2511	Pyoverdine sidechain non-ribosomal peptide synthetase PvdJ
298.3.peg.3992	FIG137594: Putative iron-regulated membrane protein	PA2403	hypothetical protein', 'Dbxref=gi:15597599	6666666.97382.peg.2512	putative iron-regulated membrane protein
298.3.peg.3993	FIG139991: Putative thiamine pyrophosphate-requiring enzyme	PA2404	hypothetical protein', 'Dbxref=gi:15597600	6666666.97382.peg.2513	FIG139991: Putative thiamine pyrophosphate-requiring enzyme
298.3.peg.3994	FIG137877: Hypothetical protein in pyoverdin gene cluster	PA2405	hypothetical protein', 'Dbxref=gi:15597601	6666666.97382.peg.2514	FIG137877: Hypothetical protein in pyoverdin gene cluster
298.3.peg.3995	FIG049111: Hypothetical protein in pyoverdin gene cluster	PA2406	hypothetical protein', 'Dbxref=gi:15597602	6666666.97382.peg.2515	FIG049111: Hypothetical protein in pyoverdin gene cluster
298.3.peg.3996	"""Cation ABC transporter, periplasmic cation-binding protein"""	PA2407	probable adhesion protein', 'Dbxref=gi:15597603	6666666.97382.peg.2516	"""Cation ABC transporter, periplasmic cation-binding protein"""
298.3.peg.3997	"""ABC transporter in pyoverdin gene cluster, ATP-binding component"""	PA2408	probable ATP-binding component of ABC transporter', 'Dbxref=gi:15597604	6666666.97382.peg.2517	"""ABC transporter in pyoverdin gene cluster, ATP-binding component"""
298.3.peg.3998	"""ABC transporter in pyoverdin gene cluster, permease component"""	PA2409	probable permease of ABC transporter', 'Dbxref=gi:15597605	6666666.97382.peg.2518	"""ABC transporter in pyoverdin gene cluster, permease component"""
298.3.peg.3999	"""ABC transporter in pyoverdin gene cluster, periplasmic component"""	PA2410	hypothetical protein', 'Dbxref=gi:15597606	6666666.97382.peg.2519	"""ABC transporter in pyoverdin gene cluster, periplasmic component"""
298.3.peg.4213	"""Transcriptional regulator, TetR family"""	PA0243	probable transcriptional regulator', 'Dbxref=gi:15595440	6666666.97382.peg.252	"""Transcriptional regulator, TetR family"""
298.3.peg.4000	Thioesterase PvdG involved in non-ribosomal peptide biosynthesis	PA2411	probable thioesterase', 'Dbxref=gi:15597607	6666666.97382.peg.2520	Thioesterase PvdG involved in non-ribosomal peptide biosynthesis
298.3.peg.4001	MbtH-like protein	PA2412	conserved hypothetical protein', 'Dbxref=gi:15597608	6666666.97382.peg.2521	MbtH-like protein
298.3.peg.4002	"""Pyoverdin biosynthesis protein PvdH, L-2,4-diaminobutyrate:2-oxoglutarate aminotransferase (EC 2.6.1.76)"""	PA2413	L-2,4-diaminobutyrate:2-ketoglutarate 4-aminotransferase, PvdH', 'Dbxref=gi:15597609	6666666.97382.peg.2522	"""Pyoverdin biosynthesis protein PvdH, L-2,4-diaminobutyrate:2-oxoglutarate aminotransferase (EC 2.6.1.76)"""
298.3.peg.4003	L-sorbosone dehydrogenase	PA2414	L-sorbosone dehydrogenase', 'Dbxref=gi:15597610	6666666.97382.peg.2523	L-sorbosone dehydrogenase
298.3.peg.4004	"""membrane protein, putative"""	PA2415	hypothetical protein', 'Dbxref=gi:15597611	6666666.97382.peg.2524	"""membrane protein, putative"""
298.3.peg.4005	Trehalase (EC 3.2.1.28); Periplasmic trehalase precursor (EC 3.2.1.28)	PA2416	periplasmic trehalase precursor', 'Dbxref=gi:15597612	6666666.97382.peg.2525	Trehalase (EC 3.2.1.28); Periplasmic trehalase precursor (EC 3.2.1.28)
298.3.peg.4006	"""Transcriptional regulator, LysR family"""	PA2417	probable transcriptional regulator', 'Dbxref=gi:15597613	6666666.97382.peg.2526	"""Transcriptional regulator, LysR family"""
298.3.peg.4007	FIG01046265: hypothetical protein	PA2418	hypothetical protein', 'Dbxref=gi:15597614	6666666.97382.peg.2527	FIG01046265: hypothetical protein
298.3.peg.4008	"""Probable hydrolase, coexpressed with pyoverdine biosynthesis regulon"""	PA2419	probable hydrolase', 'Dbxref=gi:15597615	6666666.97382.peg.2528	"""Probable hydrolase, coexpressed with pyoverdine biosynthesis regulon"""
298.3.peg.4009	"""Outer membrane porin, coexpressed with pyoverdine biosynthesis regulon"""	PA2420	probable porin', 'Dbxref=gi:15597616	6666666.97382.peg.2529	"""Outer membrane porin, coexpressed with pyoverdine biosynthesis regulon"""
298.3.peg.4212	Quinate/shikimate 5-dehydrogenase I delta (EC 1.1.1.25)	PA0244	hypothetical protein', 'Dbxref=gi:15595441	6666666.97382.peg.253	Quinate/shikimate 5-dehydrogenase I delta (EC 1.1.1.25)
298.3.peg.4010	"""Hypothertical protein, coexpressed with pyoverdine biosynthesis regulon"""	PA2421	hypothetical protein', 'Dbxref=gi:15597617	6666666.97382.peg.2530	"""Hypothertical protein, coexpressed with pyoverdine biosynthesis regulon"""
298.3.peg.4011	FIG00961859: hypothetical protein	PA2422	hypothetical protein', 'Dbxref=gi:15597618	6666666.97382.peg.2531	FIG00961859: hypothetical protein
298.3.peg.4012	"""BRO family, N-terminal domain protein"""	PA2423	hypothetical protein', 'Dbxref=gi:15597619	6666666.97382.peg.2532	"""BRO family, N-terminal domain protein"""
298.3.peg.4013	Pyoverdine chromophore precursor synthetase PvdL @ Siderophore biosynthesis non-ribosomal peptide synthetase modules	PA2424	PvdL', 'Dbxref=gi:15597620	6666666.97382.peg.2533	probable peptide synthetase protein
298.3.peg.4014	Thioesterase PvdG involved in non-ribosomal peptide biosynthesis	PA2425	PvdG', 'Dbxref=gi:15597621	6666666.97382.peg.2534	Thioesterase PvdG involved in non-ribosomal peptide biosynthesis
298.3.peg.4015	"""Sigma factor PvdS, controling pyoverdin biosynthesis"""	PA2426	sigma factor PvdS', 'Dbxref=gi:15597622	6666666.97382.peg.2535	"""Sigma factor PvdS, controling pyoverdin biosynthesis"""
298.3.peg.4016	Hypothetical protein PvdY	PA2427	hypothetical protein', 'Dbxref=gi:15597623	6666666.97382.peg.2536	Hypothetical protein PvdY
298.3.peg.4017	Hypothetical protein PvdX	PA2428	hypothetical protein', 'Dbxref=gi:15597624	6666666.97382.peg.2537	Hypothetical protein PvdX
298.3.peg.4018	FIG00953578: hypothetical protein	PA2429	hypothetical protein', 'Dbxref=gi:15597625	6666666.97382.peg.2538	FIG00953578: hypothetical protein
298.3.peg.4019	Membrane fusion component of tripartite multidrug resistance system	PA2430	conserved hypothetical protein', 'Dbxref=gi:15597626	6666666.97382.peg.2539	Membrane fusion component of tripartite multidrug resistance system
298.3.peg.4211	3-dehydroquinate dehydratase II (EC 4.2.1.10)	PA0245	3-dehydroquinate dehydratase', 'Dbxref=gi:15595442	6666666.97382.peg.254	3-dehydroquinate dehydratase II (EC 4.2.1.10)
298.3.peg.4021	FIG00958550: hypothetical protein	PA2431	hypothetical protein', 'Dbxref=gi:15597627	6666666.97382.peg.2541	FIG00958550: hypothetical protein
298.3.peg.4023	"""Transcriptional regulator, LysR family"""	PA2432	bistable expression regulator, BexR', 'Dbxref=gi:15597628	6666666.97382.peg.2543	"""Transcriptional regulator, LysR family"""
298.3.peg.4024	FIG00954446: hypothetical protein	PA2433	hypothetical protein', 'Dbxref=gi:15597629	6666666.97382.peg.2544	FIG00954446: hypothetical protein
298.3.peg.4025	FIG00959549: hypothetical protein	PA2434	hypothetical protein', 'Dbxref=gi:15597630	6666666.97382.peg.2545	FIG00959549: hypothetical protein
298.3.peg.5646	"""Lead, cadmium, zinc and mercury transporting ATPase (EC 3.6.3.3) (EC 3.6.3.5); Copper-translocating P-type ATPase (EC 3.6.3.4)"""	PA2435	probable cation-transporting P-type ATPase', 'Dbxref=gi:15597631	6666666.97382.peg.2546	"""Lead, cadmium, zinc and mercury transporting ATPase (EC 3.6.3.3) (EC 3.6.3.5); Copper-translocating P-type ATPase (EC 3.6.3.4)"""
298.3.peg.5647	FIG00961128: hypothetical protein	PA2436	hypothetical protein', 'Dbxref=gi:15597632	6666666.97382.peg.2547	FIG00961128: hypothetical protein
298.3.peg.5648	HflK protein	PA2437	hypothetical protein', 'Dbxref=gi:15597633	6666666.97382.peg.2548	HflK protein
298.3.peg.5649	HflC protein	PA2438	hypothetical protein', 'Dbxref=gi:15597634	6666666.97382.peg.2549	HflC protein
298.3.peg.4210	"""Drug resistance transporter, EmrB/QacA family"""	PA0246	probable major facilitator superfamily (MFS) transporter', 'Dbxref=gi:15595443	6666666.97382.peg.255	"""Drug resistance transporter, EmrB/QacA family"""
298.3.peg.5650	"""Membrane protease subunits, stomatin/prohibitin homologs"""	PA2439	hypothetical protein', 'Dbxref=gi:15597635	6666666.97382.peg.2550	"""Membrane protease subunits, stomatin/prohibitin homologs"""
298.3.peg.5651	FIG00954562: hypothetical protein	PA2440	hypothetical protein', 'Dbxref=gi:15597636	6666666.97382.peg.2551	FIG00954562: hypothetical protein
298.3.peg.5652	FIG00954133: hypothetical protein	PA2441	hypothetical protein', 'Dbxref=gi:15597637	6666666.97382.peg.2552	FIG00954133: hypothetical protein
298.3.peg.5653	Aminomethyltransferase (glycine cleavage system T protein) (EC 2.1.2.10)	PA2442	glycine cleavage system protein T2', 'Dbxref=gi:15597638	6666666.97382.peg.2553	Aminomethyltransferase (glycine cleavage system T protein) (EC 2.1.2.10)
298.3.peg.5654	"""L-serine dehydratase, beta subunit (EC 4.3.1.17) / L-serine dehydratase, alpha subunit (EC 4.3.1.17)"""	PA2443	L-serine dehydratase', 'Dbxref=gi:15597639	6666666.97382.peg.2554	"""L-serine dehydratase, beta subunit (EC 4.3.1.17) / L-serine dehydratase, alpha subunit (EC 4.3.1.17)"""
298.3.peg.5655	Serine hydroxymethyltransferase (EC 2.1.2.1)	PA2444	serine hydroxymethyltransferase', 'Dbxref=gi:15597640	6666666.97382.peg.2555	Serine hydroxymethyltransferase (EC 2.1.2.1)
298.3.peg.5605	Glycine dehydrogenase [decarboxylating] (glycine cleavage system P protein) (EC 1.4.4.2)	PA2445	glycine cleavage system protein P2', 'Dbxref=gi:15597641	6666666.97382.peg.2557	Glycine dehydrogenase [decarboxylating] (glycine cleavage system P protein) (EC 1.4.4.2)
298.3.peg.5656	Glycine dehydrogenase [decarboxylating] (glycine cleavage system P protein) (EC 1.4.4.2)	PA2445	glycine cleavage system protein P2', 'Dbxref=gi:15597641	6666666.97382.peg.2557	Glycine dehydrogenase [decarboxylating] (glycine cleavage system P protein) (EC 1.4.4.2)
298.3.peg.5606	Glycine cleavage system H protein	PA2446	glycine cleavage system protein H2', 'Dbxref=gi:15597642	6666666.97382.peg.2558	Glycine cleavage system H protein
298.3.peg.5607	"""Transcriptional regulator, LysR family"""	PA2447	probable transcriptional regulator', 'Dbxref=gi:15597643	6666666.97382.peg.2559	"""Transcriptional regulator, LysR family"""
298.3.peg.4209	P-hydroxybenzoate hydroxylase (EC 1.14.13.2)	PA0247	p-hydroxybenzoate hydroxylase', 'Dbxref=gi:15595444	6666666.97382.peg.256	P-hydroxybenzoate hydroxylase (EC 1.14.13.2)
298.3.peg.5608	Exoenzymes regulatory protein AepA in lipid-linked oligosaccharide synthesis cluster	PA2448	hypothetical protein', 'Dbxref=gi:15597644	6666666.97382.peg.2560	Exoenzymes regulatory protein AepA in lipid-linked oligosaccharide synthesis cluster
298.3.peg.5609	"""transcriptional regulator, MerR family"""	PA2449	transcriptional regulator', 'Dbxref=gi:15597645	6666666.97382.peg.2561	"""transcriptional regulator, MerR family"""
298.3.peg.5610	FIG00957468: hypothetical protein	PA2450	hypothetical protein', 'Dbxref=gi:15597646	6666666.97382.peg.2562	FIG00957468: hypothetical protein
298.3.peg.5611	Enterochelin esterase and related enzymes	PA2452	hypothetical protein', 'Dbxref=gi:15597648	6666666.97382.peg.2565	Enterochelin esterase
298.3.peg.5612	Phosphonate ABC transporter phosphate-binding periplasmic component (TC 3.A.1.9.1)	PA2453	hypothetical protein', 'Dbxref=gi:15597649	6666666.97382.peg.2566	Phosphonate ABC transporter phosphate-binding periplasmic component (TC 3.A.1.9.1)
298.3.peg.5613	SAM-dependent methyltransferases	PA2454	hypothetical protein', 'Dbxref=gi:15597650	6666666.97382.peg.2567	SAM-dependent methyltransferases
298.3.peg.5614	FIG00954657: hypothetical protein	PA2455	hypothetical protein', 'Dbxref=gi:15597651	6666666.97382.peg.2568	FIG00954657: hypothetical protein
298.3.peg.5305	Rhs family protein	PA2457	hypothetical protein', 'Dbxref=gi:15597653	6666666.97382.peg.2569	Rhs family protein
298.3.peg.4208	"""Transcriptional regulator PobR, AraC family"""	PA0248	probable transcriptional regulator', 'Dbxref=gi:15595445	6666666.97382.peg.257	"""Transcriptional regulator PobR, AraC family"""
298.3.peg.5630	Putative large exoprotein involved in heme utilization or adhesion of ShlA/HecA/FhaA family	PA2462	hypothetical protein', 'Dbxref=gi:15597658	6666666.97382.peg.2572	Putative large exoprotein involved in heme utilization or adhesion of ShlA/HecA/FhaA family
298.3.peg.5909	hypothetical protein	PA2462	hypothetical protein', 'Dbxref=gi:15597658	6666666.97382.peg.2572	Putative large exoprotein involved in heme utilization or adhesion of ShlA/HecA/FhaA family
298.3.peg.5950	hypothetical protein	PA2462	hypothetical protein', 'Dbxref=gi:15597658	6666666.97382.peg.2572	Putative large exoprotein involved in heme utilization or adhesion of ShlA/HecA/FhaA family
298.3.peg.5957	hypothetical protein	PA2462	hypothetical protein', 'Dbxref=gi:15597658	6666666.97382.peg.2572	Putative large exoprotein involved in heme utilization or adhesion of ShlA/HecA/FhaA family
298.3.peg.5580	FIG00957227: hypothetical protein	PA2464	hypothetical protein', 'Dbxref=gi:15597660	6666666.97382.peg.2574	FIG00957227: hypothetical protein
298.3.peg.5579	Uncharacterized iron-regulated membrane protein; Iron-uptake factor PiuB	PA2465	hypothetical protein', 'Dbxref=gi:15597661	6666666.97382.peg.2575	Uncharacterized iron-regulated membrane protein; Iron-uptake factor PiuB
298.3.peg.5578	Ferrichrome-iron receptor	PA2466	Ferrioxamine receptor FoxA', 'Dbxref=gi:15597662	6666666.97382.peg.2576	Ferrichrome-iron receptor
298.3.peg.5577	Iron siderophore sensor protein	PA2467	Anti-sigma factor FoxR', 'Dbxref=gi:15597663	6666666.97382.peg.2577	Iron siderophore sensor protein
298.3.peg.5576	"""Sigma factor, ECF subfamily"""	PA2468	ECF sigma factor FoxI', 'Dbxref=gi:15597664	6666666.97382.peg.2578	"""Sigma factor, ECF subfamily"""
298.3.peg.5575	Putative transcriptional regulator	PA2469	probable transcriptional regulator', 'Dbxref=gi:15597665	6666666.97382.peg.2579	Putative transcriptional regulator
298.3.peg.4207	Histone acetyltransferase HPA2 and related acetyltransferases	PA0249	probable acetyltransferase', 'Dbxref=gi:15595446	6666666.97382.peg.258	Histone acetyltransferase HPA2 and related acetyltransferases
298.3.peg.5574	"""Gentisate 1,2-dioxygenase (EC 1.13.11.4)"""	PA2470	gentisate 1,2-dioxygenase', 'Dbxref=gi:15597666	6666666.97382.peg.2580	"""Gentisate 1,2-dioxygenase (EC 1.13.11.4)"""
298.3.peg.5573	Fumarylacetoacetase (EC 3.7.1.2)	PA2471	conserved hypothetical protein', 'Dbxref=gi:15597667	6666666.97382.peg.2581	Fumarylacetoacetase (EC 3.7.1.2)
298.3.peg.5572	4-hydroxybenzoate transporter	PA2472	probable major facilitator superfamily (MFS) transporter', 'Dbxref=gi:15597668	6666666.97382.peg.2582	4-hydroxybenzoate transporter
298.3.peg.5571	"""Maleylacetoacetate isomerase (EC 5.2.1.2) @ Glutathione S-transferase, zeta (EC 2.5.1.18)"""	PA2473	probable glutathione S-transferase', 'Dbxref=gi:15597669	6666666.97382.peg.2583	"""Maleylacetoacetate isomerase (EC 5.2.1.2) @ Glutathione S-transferase, zeta (EC 2.5.1.18)"""
298.3.peg.5570	Protein involved in meta-pathway of phenol degradation	PA2474	hypothetical protein', 'Dbxref=gi:15597670	6666666.97382.peg.2584	Protein involved in meta-pathway of phenol degradation
298.3.peg.5569	putative cytochrome P450 hydroxylase	PA2475	probable cytochrome P450', 'Dbxref=gi:15597671	6666666.97382.peg.2585	putative cytochrome P450 hydroxylase
298.3.peg.5568	Thiol:disulfide interchange protein DsbG precursor	PA2476	thiol:disulfide interchange protein DsbG', 'Dbxref=gi:15597672	6666666.97382.peg.2586	Thiol:disulfide interchange protein DsbG precursor
298.3.peg.5567	"""Cytochrome c-type biogenesis protein CcmG/DsbE, thiol:disulfide oxidoreductase"""	PA2477	probable thiol:disulfide interchange protein', 'Dbxref=gi:15597673	6666666.97382.peg.2587	"""Cytochrome c-type biogenesis protein CcmG/DsbE, thiol:disulfide oxidoreductase"""
298.3.peg.5566	"""Cytochrome c-type biogenesis protein DsbD, protein-disulfide reductase (EC 1.8.1.8)"""	PA2478	probable thiol:disulfide interchange protein', 'Dbxref=gi:15597674	6666666.97382.peg.2588	"""Cytochrome c-type biogenesis protein DsbD, protein-disulfide reductase (EC 1.8.1.8)"""
298.3.peg.5911	Two-component system response regulator QseB	PA2479	probable two-component response regulator', 'Dbxref=gi:15597675	6666666.97382.peg.2589	Two-component system response regulator QseB
298.3.peg.4206	CBS domain protein	PA0250	conserved hypothetical protein', 'Dbxref=gi:15595447	6666666.97382.peg.259	CBS domain protein
298.3.peg.5912	sensor histidine kinase	PA2480	probable two-component sensor', 'Dbxref=gi:15597676	6666666.97382.peg.2590	sensor histidine kinase
298.3.peg.5913	FIG002261: Cytochrome c family protein	PA2481	hypothetical protein', 'Dbxref=gi:15597677	6666666.97382.peg.2591	FIG002261: Cytochrome c family protein
298.3.peg.5914	FIG135464: Cytochrome c4	PA2482	probable cytochrome c', 'Dbxref=gi:15597678	6666666.97382.peg.2592	FIG135464: Cytochrome c4
298.3.peg.3479	"""Coenzyme F420-dependent N5,N10-methylene tetrahydromethanopterin reductase and related flavin-dependent oxidoreductases"""	PA2483	conserved hypothetical protein', 'Dbxref=gi:15597679	6666666.97382.peg.2593	"""Coenzyme F420-dependent N5,N10-methylene tetrahydromethanopterin reductase and related flavin-dependent oxidoreductases"""
298.3.peg.3478	"""Transcriptional regulator, TetR family"""	PA2484	conserved hypothetical protein', 'Dbxref=gi:15597680	6666666.97382.peg.2594	"""Transcriptional regulator, TetR family"""
298.3.peg.3477	hypothetical protein	PA2485	hypothetical protein', 'Dbxref=gi:15597681	6666666.97382.peg.2595	hypothetical protein
298.3.peg.3476	FIG00955041: hypothetical protein	PA2486	hypothetical protein', 'Dbxref=gi:15597682	6666666.97382.peg.2596	FIG00955041: hypothetical protein
298.3.peg.3475	FIG00955073: hypothetical protein	PA2487	hypothetical protein', 'Dbxref=gi:15597683	6666666.97382.peg.2597	FIG00955073: hypothetical protein
298.3.peg.3474	"""Transcriptional regulator, AraC family"""	PA2488	probable transcriptional regulator', 'Dbxref=gi:15597684	6666666.97382.peg.2598	"""Transcriptional regulator, AraC family"""
298.3.peg.3473	"""Transcriptional regulator, AraC family"""	PA2489	probable transcriptional regulator', 'Dbxref=gi:15597685	6666666.97382.peg.2599	"""Transcriptional regulator, AraC family"""
298.3.peg.616	Parvulin-like peptidyl-prolyl isomerase	PA0027	hypothetical protein', 'Dbxref=gi:15595225	6666666.97382.peg.26	Parvulin-like peptidyl-prolyl isomerase
298.3.peg.4205	FIG00953298: hypothetical protein	PA0251	hypothetical protein', 'Dbxref=gi:15595448	6666666.97382.peg.260	FIG00953298: hypothetical protein
298.3.peg.3472	Mannose-6-phosphate isomerase (EC 5.3.1.8)	PA2490	conserved hypothetical protein', 'Dbxref=gi:15597686	6666666.97382.peg.2600	Mannose-6-phosphate isomerase (EC 5.3.1.8)
298.3.peg.3471	"""Alcohol dehydrogenase, zinc-containing"""	PA2491	MexS', 'Dbxref=gi:15597687	6666666.97382.peg.2601	"""Alcohol dehydrogenase, zinc-containing"""
298.3.peg.3470	Transcriptional regulator MexT	PA2492	transcriptional regulator MexT', 'Dbxref=gi:15597688	6666666.97382.peg.2602	Transcriptional regulator MexT
298.3.peg.3469	Multidrug efflux membrane fusion protein MexE	PA2493	Resistance-Nodulation-Cell Division (RND) multidrug efflux membrane fusion protein MexE precursor', 'Dbxref=gi:15597689	6666666.97382.peg.2603	Multidrug efflux membrane fusion protein MexE
298.3.peg.3468	Multidrug efflux transporter MexF	PA2494	Resistance-Nodulation-Cell Division (RND) multidrug efflux transporter MexF', 'Dbxref=gi:15597690	6666666.97382.peg.2604	Multidrug efflux transporter MexF
298.3.peg.3467	Outer membrane protein OprN	PA2495	Multidrug efflux outer membrane protein OprN precursor', 'Dbxref=gi:15597691	6666666.97382.peg.2605	Outer membrane protein OprN
298.3.peg.3466	FIG00956561: hypothetical protein	PA2496	hypothetical protein', 'Dbxref=gi:15597692	6666666.97382.peg.2606	FIG00956561: hypothetical protein
298.3.peg.3465	"""Transcriptional regulator, LysR family"""	PA2497	probable transcriptional regulator', 'Dbxref=gi:15597693	6666666.97382.peg.2607	"""Transcriptional regulator, LysR family"""
298.3.peg.3464	Ankyrin	PA2498	conserved hypothetical protein', 'Dbxref=gi:15597694	6666666.97382.peg.2608	Ankyrin
298.3.peg.3463	Probable deaminase	PA2499	probable deaminase', 'Dbxref=gi:15597695	6666666.97382.peg.2609	Probable deaminase
298.3.peg.4204	FIG00959469: hypothetical protein	PA0252	hypothetical protein', 'Dbxref=gi:15595449	6666666.97382.peg.261	FIG00959469: hypothetical protein
298.3.peg.3462	Cyanate transport protein CynX	PA2500	probable major facilitator superfamily (MFS) transporter', 'Dbxref=gi:15597696	6666666.97382.peg.2610	Cyanate transport protein CynX
298.3.peg.3461	FIG00956682: hypothetical protein	PA2501	hypothetical protein', 'Dbxref=gi:15597697	6666666.97382.peg.2611	FIG00956682: hypothetical protein
298.3.peg.3460	serine/threonine protein kinase	PA2502	hypothetical protein', 'Dbxref=gi:15597698	6666666.97382.peg.2612	serine/threonine protein kinase
298.3.peg.3459	FOG: Ankyrin repeat	PA2503	hypothetical protein', 'Dbxref=gi:15597699	6666666.97382.peg.2613	FOG: Ankyrin repeat
298.3.peg.3458	FIG00956223: hypothetical protein	PA2504	hypothetical protein', 'Dbxref=gi:15597700	6666666.97382.peg.2614	FIG00956223: hypothetical protein
298.3.peg.3457	benzoate-specific porin	PA2505	tyrosine porin OpdT', 'Dbxref=gi:15597701	6666666.97382.peg.2615	benzoate-specific porin
298.3.peg.3456	FIG00957331: hypothetical protein	PA2506	hypothetical protein', 'Dbxref=gi:15597702	6666666.97382.peg.2616	FIG00957331: hypothetical protein
298.3.peg.3455	"""Catechol 1,2-dioxygenase (EC 1.13.11.1)"""	PA2507	catechol 1,2-dioxygenase', 'Dbxref=gi:15597703	6666666.97382.peg.2617	"""Catechol 1,2-dioxygenase (EC 1.13.11.1)"""
298.3.peg.3454	Muconolactone isomerase (EC 5.3.3.4)	PA2508	muconolactone delta-isomerase', 'Dbxref=gi:15597704	6666666.97382.peg.2618	Muconolactone isomerase (EC 5.3.3.4)
298.3.peg.3453	Muconate cycloisomerase (EC 5.5.1.1)	PA2509	muconate cycloisomerase I', 'Dbxref=gi:15597705	6666666.97382.peg.2619	Muconate cycloisomerase (EC 5.5.1.1)
298.3.peg.4203	Virulence associated transcriptional regulator hudR (PA0253)	PA0253	HudR', 'Dbxref=gi:15595450	6666666.97382.peg.262	Virulence associated transcriptional regulator hudR (PA0253)
298.3.peg.3451	Aromatic hydrocarbon utilization transcriptional regulator CatR (LysR family)	PA2510	transcriptional regulator CatR', 'Dbxref=gi:15597706	6666666.97382.peg.2621	Aromatic hydrocarbon utilization transcriptional regulator CatR (LysR family)
298.3.peg.3450	benABC operon transcriptional activator BenR	PA2511	AntR', 'Dbxref=gi:15597707	6666666.97382.peg.2622	benABC operon transcriptional activator BenR
298.3.peg.3448	Anthranilate dioxygenase large subunit	PA2512	anthranilate dioxygenase large subunit', 'Dbxref=gi:15597708	6666666.97382.peg.2624	Anthranilate dioxygenase large subunit
298.3.peg.3447	Anthranilate dioxygenase small subunit	PA2513	anthranilate dioxygenase small subunit', 'Dbxref=gi:15597709	6666666.97382.peg.2625	Anthranilate dioxygenase small subunit
298.3.peg.3446	"""Benzoate 1,2-dioxygenase, ferredoxin reductase component; Anthranilate dioxygenase reductase"""	PA2514	anthranilate dioxygenase reductase', 'Dbxref=gi:15597710	6666666.97382.peg.2626	Anthranilate dioxygenase reductase
298.3.peg.3445	"""1,2-dihydroxycyclohexa-3,5-diene-1-carboxylate dehydrogenase (EC 1.3.1.25)"""	PA2515	cis-1,2-dihydroxycyclohexa-3,4-diene carboxylate dehydrogenase', 'Dbxref=gi:15597711	6666666.97382.peg.2627	"""1,2-dihydroxycyclohexa-3,5-diene-1-carboxylate dehydrogenase (EC 1.3.1.25)"""
298.3.peg.3444	"""Benzoate 1,2-dioxygenase, ferredoxin reductase component"""	PA2516	toluate 1,2-dioxygenase electron transfer component', 'Dbxref=gi:15597712	6666666.97382.peg.2628	"""Benzoate 1,2-dioxygenase, ferredoxin reductase component"""
298.3.peg.3443	"""Toluate 1,2-dioxygenase beta subunit"""	PA2517	toluate 1,2-dioxygenase beta subunit', 'Dbxref=gi:15597713	6666666.97382.peg.2629	"""Toluate 1,2-dioxygenase beta subunit"""
298.3.peg.4202	"""Virulence associated gene hudA (PA0254), similar to UbiD"""	PA0254	HudA', 'Dbxref=gi:15595451	6666666.97382.peg.263	UbiD family decarboxylase
298.3.peg.3442	"""Toluate 1,2-dioxygenase alpha subunit"""	PA2518	toluate 1,2-dioxygenase alpha subunit', 'Dbxref=gi:15597714	6666666.97382.peg.2630	"""Toluate 1,2-dioxygenase alpha subunit"""
298.3.peg.3441	benABC operon transcriptional activator BenR	PA2519	transcriptional regulator XylS', 'Dbxref=gi:15597715	6666666.97382.peg.2631	benABC operon transcriptional activator BenR
298.3.peg.3440	Cobalt-zinc-cadmium resistance protein CzcA; Cation efflux system protein CusA	PA2520	Resistance-Nodulation-Cell Division (RND) divalent metal cation efflux transporter CzcA', 'Dbxref=gi:15597716	6666666.97382.peg.2632	Cobalt-zinc-cadmium resistance protein CzcA; Cation efflux system protein CusA
298.3.peg.3439	"""Cobalt/zinc/cadmium efflux RND transporter, membrane fusion protein, CzcB family"""	PA2521	Resistance-Nodulation-Cell Division (RND) divalent metal cation efflux membrane fusion protein CzcB precursor', 'Dbxref=gi:15597717	6666666.97382.peg.2633	"""Cobalt/zinc/cadmium efflux RND transporter, membrane fusion protein, CzcB family"""
298.3.peg.3438	"""Heavy metal RND efflux outer membrane protein, CzcC family"""	PA2522	outer membrane protein precursor CzcC', 'Dbxref=gi:15597718	6666666.97382.peg.2634	"""Heavy metal RND efflux outer membrane protein, CzcC family"""
298.3.peg.3437	DNA-binding heavy metal response regulator	PA2523	CzcR', 'Dbxref=gi:15597719	6666666.97382.peg.2635	DNA-binding heavy metal response regulator
298.3.peg.3436	Heavy metal sensor histidine kinase	PA2524	CzcS', 'Dbxref=gi:15597720	6666666.97382.peg.2636	Heavy metal sensor histidine kinase
298.3.peg.3434	"""Heavy metal RND efflux outer membrane protein, CzcC family"""	PA2525	OpmB', 'Dbxref=gi:15597721	6666666.97382.peg.2638	"""Heavy metal RND efflux outer membrane protein, CzcC family"""
298.3.peg.3433	Cobalt-zinc-cadmium resistance protein CzcA; Cation efflux system protein CusA	PA2526	MuxC', 'Dbxref=gi:15597722	6666666.97382.peg.2639	Cobalt-zinc-cadmium resistance protein CzcA; Cation efflux system protein CusA
298.3.peg.4201	Protein of unknown function DUF1275	PA0255	conserved hypothetical protein', 'Dbxref=gi:15595452	6666666.97382.peg.264	Protein of unknown function DUF1275
298.3.peg.3432	Cobalt-zinc-cadmium resistance protein CzcA; Cation efflux system protein CusA	PA2527	MuxB', 'Dbxref=gi:15597723	6666666.97382.peg.2640	Cobalt-zinc-cadmium resistance protein CzcA; Cation efflux system protein CusA
298.3.peg.3431	Probable Co/Zn/Cd efflux system membrane fusion protein	PA2528	MuxA', 'Dbxref=gi:15597724	6666666.97382.peg.2641	Probable Co/Zn/Cd efflux system membrane fusion protein
298.3.peg.3429	"""TldD family protein, Beta/Gamma-proteobacterial subgroup"""	PA2529	hypothetical protein', 'Dbxref=gi:15597725	6666666.97382.peg.2643	"""TldD family protein, Beta/Gamma-proteobacterial subgroup"""
298.3.peg.3428	"""TldE/PmbA family protein, Beta/Gamma-proteobacterial subgroup"""	PA2530	hypothetical protein', 'Dbxref=gi:15597726	6666666.97382.peg.2644	"""TldE/PmbA family protein, Beta/Gamma-proteobacterial subgroup"""
298.3.peg.3427	Periplasmic aromatic amino acid aminotransferase beta precursor (EC 2.6.1.57)	PA2531	probable aminotransferase', 'Dbxref=gi:15597727	6666666.97382.peg.2645	Periplasmic aromatic amino acid aminotransferase beta precursor (EC 2.6.1.57)
298.3.peg.3426	"""Thiol peroxidase, Tpx-type (EC 1.11.1.15)"""	PA2532	thiol peroxidase', 'Dbxref=gi:15597728	6666666.97382.peg.2646	"""Thiol peroxidase, Tpx-type (EC 1.11.1.15)"""
298.3.peg.3425	Sodium:alanine symporter	PA2533	probable sodium:alanine symporter', 'Dbxref=gi:15597729	6666666.97382.peg.2647	Sodium:alanine symporter
298.3.peg.3424	"""Transcriptional regulator, LysR family"""	PA2534	probable transcriptional regulator', 'Dbxref=gi:15597730	6666666.97382.peg.2648	Transcriptional regulator
298.3.peg.3423	Aldo-keto reductase	PA2535	probable oxidoreductase', 'Dbxref=gi:15597731	6666666.97382.peg.2649	Aldo-keto reductase
298.3.peg.4200	FIG00958431: hypothetical protein	PA0256	hypothetical protein', 'Dbxref=gi:15595453	6666666.97382.peg.265	FIG00958431: hypothetical protein
298.3.peg.3422	Phosphatidate cytidylyltransferase (EC 2.7.7.41)	PA2536	probable phosphatidate cytidylyltransferase', 'Dbxref=gi:15597732	6666666.97382.peg.2650	Phosphatidate cytidylyltransferase (EC 2.7.7.41)
298.3.peg.3421	1-acyl-sn-glycerol-3-phosphate acyltransferase (EC 2.3.1.51)	PA2537	probable acyltransferase', 'Dbxref=gi:15597733	6666666.97382.peg.2651	1-acyl-sn-glycerol-3-phosphate acyltransferase (EC 2.3.1.51)
298.3.peg.3420	FIG00955422: hypothetical protein	PA2538	hypothetical protein', 'Dbxref=gi:15597734	6666666.97382.peg.2652	FIG00955422: hypothetical protein
298.3.peg.3419	Ser/Thr and Tyr protein phosphatase (dual specificity)	PA2539	conserved hypothetical protein', 'Dbxref=gi:15597735	6666666.97382.peg.2653	Ser/Thr and Tyr protein phosphatase (dual specificity)
298.3.peg.5502	Putative lipase in cluster with Phosphatidate cytidylyltransferase	PA2540	conserved hypothetical protein', 'Dbxref=gi:15597736	6666666.97382.peg.2654	Putative lipase in cluster with Phosphatidate cytidylyltransferase
298.3.peg.5503	CDP-diacylglycerol--glycerol-3-phosphate 3-phosphatidyltransferase (EC 2.7.8.5)	PA2541	probable CDP-alcohol phosphatidyltransferase', 'Dbxref=gi:15597737	6666666.97382.peg.2655	CDP-diacylglycerol--glycerol-3-phosphate 3-phosphatidyltransferase (EC 2.7.8.5)
298.3.peg.5504	putative exported protein	PA2542	conserved hypothetical protein', 'Dbxref=gi:15597738	6666666.97382.peg.2656	Uncharacterized protein YtfN
298.3.peg.5505	Outer membrane protein assembly factor YaeT precursor	PA2543	conserved hypothetical protein', 'Dbxref=gi:15597739	6666666.97382.peg.2657	Outer membrane protein assembly factor YaeT precursor
298.3.peg.5506	Histone acetyltransferase HPA2 and related acetyltransferases	PA2544	hypothetical protein', 'Dbxref=gi:15597740	6666666.97382.peg.2658	Histone acetyltransferase HPA2 and related acetyltransferases
298.3.peg.5507	Exodeoxyribonuclease III (EC 3.1.11.2)	PA2545	exodeoxyribonuclease III', 'Dbxref=gi:15597741	6666666.97382.peg.2659	Exodeoxyribonuclease III (EC 3.1.11.2)
298.3.peg.4199	Mobile element protein	PA0257	hypothetical protein', 'Dbxref=gi:15595454	6666666.97382.peg.266	Mobile element protein
298.3.peg.5508	Lactoylglutathione lyase and related lyases	PA2546	probable ring-cleaving dioxygenase', 'Dbxref=gi:15597742	6666666.97382.peg.2660	Lactoylglutathione lyase and related lyases
298.3.peg.5509	"""Transcriptional regulator, LysR family"""	PA2547	probable transcriptional regulator', 'Dbxref=gi:15597743	6666666.97382.peg.2661	"""Transcriptional regulator, LysR family"""
298.3.peg.5510	"""Phosphate ABC transporter, periplasmic phosphate-binding protein PstS (TC 3.A.1.7.1)"""	PA2548	hypothetical protein', 'Dbxref=gi:15597744	6666666.97382.peg.2662	"""Phosphate ABC transporter, periplasmic phosphate-binding protein PstS (TC 3.A.1.7.1)"""
298.3.peg.5511	Integral membrane protein TerC	PA2549	conserved hypothetical protein', 'Dbxref=gi:15597745	6666666.97382.peg.2663	Integral membrane protein TerC
298.3.peg.5513	Isovaleryl-CoA dehydrogenase (EC 1.3.8.4)	PA2550	probable acyl-CoA dehydrogenase', 'Dbxref=gi:15597746	6666666.97382.peg.2665	Isovaleryl-CoA dehydrogenase (EC 1.3.8.4)
298.3.peg.5514	"""Transcriptional regulator, LysR family"""	PA2551	probable transcriptional regulator', 'Dbxref=gi:15597747	6666666.97382.peg.2666	"""Transcriptional regulator, LysR family"""
298.3.peg.5515	Butyryl-CoA dehydrogenase (EC 1.3.8.1)	PA2552	probable acyl-CoA dehydrogenase', 'Dbxref=gi:15597748	6666666.97382.peg.2667	Butyryl-CoA dehydrogenase (EC 1.3.8.1)
298.3.peg.5516	3-ketoacyl-CoA thiolase (EC 2.3.1.16) @ Acetyl-CoA acetyltransferase (EC 2.3.1.9)	PA2553	probable acyl-CoA thiolase', 'Dbxref=gi:15597749	6666666.97382.peg.2668	3-ketoacyl-CoA thiolase (EC 2.3.1.16) @ Acetyl-CoA acetyltransferase (EC 2.3.1.9)
298.3.peg.2459	3-hydroxyacyl-CoA dehydrogenase	PA2554	probable short-chain dehydrogenase', 'Dbxref=gi:15597750	6666666.97382.peg.2669	3-hydroxyacyl-CoA dehydrogenase
298.3.peg.5837	Mobile element protein	PA0258	hypothetical protein', 'Dbxref=gi:15595455	6666666.97382.peg.267	Mobile element protein
298.3.peg.2458	Acyl-CoA synthetases (AMP-forming)/AMP-acid ligases	PA2555	probable AMP-binding enzyme', 'Dbxref=gi:15597751	6666666.97382.peg.2670	Acyl-CoA synthetases (AMP-forming)/AMP-acid ligases
298.3.peg.2456	"""Transcriptional regulator, AraC family"""	PA2556	probable transcriptional regulator', 'Dbxref=gi:15597752	6666666.97382.peg.2672	"""Transcriptional regulator, AraC family"""
298.3.peg.2455	Acetoacetyl-CoA synthetase (EC 6.2.1.16) / Long-chain-fatty-acid--CoA ligase (EC 6.2.1.3)	PA2557	probable AMP-binding enzyme', 'Dbxref=gi:15597753	6666666.97382.peg.2673	Acetoacetyl-CoA synthetase (EC 6.2.1.16) / Long-chain-fatty-acid--CoA ligase (EC 6.2.1.3)
298.3.peg.2454	Mg(2+) transport ATPase protein C	PA2558	probable transport protein', 'Dbxref=gi:15597754	6666666.97382.peg.2674	Mg(2+) transport ATPase protein C
298.3.peg.2452	FIG00953545: hypothetical protein	PA2559	hypothetical protein', 'Dbxref=gi:15597755	6666666.97382.peg.2676	FIG00953545: hypothetical protein
298.3.peg.2450	FIG00960081: hypothetical protein	PA2560	hypothetical protein', 'Dbxref=gi:15597756	6666666.97382.peg.2678	FIG00960081: hypothetical protein
298.3.peg.2449	Methyl-accepting chemotaxis protein I (serine chemoreceptor protein)	PA2561	CtpH', 'Dbxref=gi:15597757	6666666.97382.peg.2679	Methyl-accepting chemotaxis protein I (serine chemoreceptor protein)
298.3.peg.2448	CigR (Putative inner membrane protein)	PA2562	hypothetical protein', 'Dbxref=gi:15597758	6666666.97382.peg.2680	CigR (Putative inner membrane protein)
298.3.peg.2447	Sulfate permease	PA2563	probable sulfate transporter', 'Dbxref=gi:15597759	6666666.97382.peg.2681	Sulfate permease
298.3.peg.2446	Trans-aconitate 2-methyltransferase (EC 2.1.1.144)	PA2564	hypothetical protein', 'Dbxref=gi:15597760	6666666.97382.peg.2682	Trans-aconitate 2-methyltransferase (EC 2.1.1.144)
298.3.peg.2445	FIG00956262: hypothetical protein	PA2565	hypothetical protein', 'Dbxref=gi:15597761	6666666.97382.peg.2683	FIG00956262: hypothetical protein
298.3.peg.2444	FAD-dependent pyridine nucleotide-disulphide oxidoreductase	PA2566	conserved hypothetical protein', 'Dbxref=gi:15597762	6666666.97382.peg.2684	FAD-dependent pyridine nucleotide-disulphide oxidoreductase
298.3.peg.2442	GAF domain/GGDEF domain/EAL domain protein	PA2567	hypothetical protein', 'Dbxref=gi:15597763	6666666.97382.peg.2686	GAF domain/GGDEF domain/EAL domain protein
298.3.peg.2441	FIG00956153: hypothetical protein	PA2568	hypothetical protein', 'Dbxref=gi:15597764	6666666.97382.peg.2687	FIG00956153: hypothetical protein
298.3.peg.2440	FIG00961187: hypothetical protein	PA2569	hypothetical protein', 'Dbxref=gi:15597765	6666666.97382.peg.2688	FIG00961187: hypothetical protein
298.3.peg.2439	Signal transduction histidine kinase	PA2571	probable two-component sensor', 'Dbxref=gi:15597767	6666666.97382.peg.2689	Signal transduction histidine kinase
298.3.peg.5838	FIG00956385: hypothetical protein	PA0259	hypothetical protein', 'Dbxref=gi:15595456	6666666.97382.peg.269	FIG00956385: hypothetical protein
298.3.peg.2438	Response regulator	PA2572	probable two-component response regulator', 'Dbxref=gi:15597768	6666666.97382.peg.2690	Response regulator
298.3.peg.2437	Methyl-accepting chemotaxis protein I (serine chemoreceptor protein)	PA2573	probable chemotaxis transducer', 'Dbxref=gi:15597769	6666666.97382.peg.2691	Methyl-accepting chemotaxis protein I (serine chemoreceptor protein)
298.3.peg.2436	Alkane-1 monooxygenase (EC 1.14.15.3)	PA2574	alkane-1-monooxygenase', 'Dbxref=gi:15597770	6666666.97382.peg.2692	Alkane-1 monooxygenase (EC 1.14.15.3)
298.3.peg.2435	Nitroreductase family protein	PA2575	hypothetical protein', 'Dbxref=gi:15597771	6666666.97382.peg.2693	Nitroreductase family protein
298.3.peg.2434	Permease of the drug/metabolite transporter (DMT) superfamily	PA2576	hypothetical protein', 'Dbxref=gi:15597772	6666666.97382.peg.2694	Permease of the drug/metabolite transporter (DMT) superfamily
298.3.peg.2433	"""Leucine-responsive regulatory protein, regulator for leucine (or lrp) regulon and high-affinity branched-chain amino acid transport system"""	PA2577	probable transcriptional regulator', 'Dbxref=gi:15597773	6666666.97382.peg.2695	"""Leucine-responsive regulatory protein, regulator for leucine (or lrp) regulon and high-affinity branched-chain amino acid transport system"""
298.3.peg.2432	probable acetyltransferase	PA2578	probable acetyltransferase', 'Dbxref=gi:15597774	6666666.97382.peg.2696	probable acetyltransferase
298.3.peg.2431	"""Tryptophan 2,3-dioxygenase (EC 1.13.11.11)"""	PA2579	L-Tryptophan:oxygen 2,3-oxidoreductase (decyclizing) KynA', 'Dbxref=gi:15597775	6666666.97382.peg.2697	"""Tryptophan 2,3-dioxygenase (EC 1.13.11.11)"""
298.3.peg.2430	Modulator of drug activity B	PA2580	conserved hypothetical protein', 'Dbxref=gi:15597776	6666666.97382.peg.2698	Modulator of drug activity B
298.3.peg.2429	FIG00955305: hypothetical protein	PA2581	hypothetical protein', 'Dbxref=gi:15597777	6666666.97382.peg.2699	FIG00955305: hypothetical protein
298.3.peg.615	FIG00958158: hypothetical protein	PA0028	hypothetical protein', 'Dbxref=gi:15595226	6666666.97382.peg.27	FIG00958158: hypothetical protein
298.3.peg.5839	FIG00956088: hypothetical protein	PA0260	hypothetical protein', 'Dbxref=gi:15595457	6666666.97382.peg.270	FIG00956088: hypothetical protein
298.3.peg.2428	Activator of osmoprotectant transporter ProP	PA2582	hypothetical protein', 'Dbxref=gi:15597778	6666666.97382.peg.2700	Activator of osmoprotectant transporter ProP
298.3.peg.2427	Virulence sensor protein bvgS precursor (EC 2.7.3.-)	PA2583	probable sensor/response regulator hybrid', 'Dbxref=gi:15597779	6666666.97382.peg.2701	Virulence sensor protein bvgS precursor (EC 2.7.3.-)
298.3.peg.2426	CDP-diacylglycerol--glycerol-3-phosphate 3-phosphatidyltransferase (EC 2.7.8.5)	PA2584	CDP-diacylglycerol--glycerol-3-phosphate 3-phosphatidyltransferase', 'Dbxref=gi:15597780	6666666.97382.peg.2702	CDP-diacylglycerol--glycerol-3-phosphate 3-phosphatidyltransferase (EC 2.7.8.5)
298.3.peg.2425	Excinuclease ABC subunit C	PA2585	excinuclease ABC subunit C', 'Dbxref=gi:15597781	6666666.97382.peg.2703	Excinuclease ABC subunit C
298.3.peg.2424	BarA-associated response regulator UvrY (= GacA = SirA)	PA2586	response regulator GacA', 'Dbxref=gi:15597782	6666666.97382.peg.2704	BarA-associated response regulator UvrY (= GacA = SirA)
298.3.peg.2422	"""PQS biosynthesis protein PqsH, similar to FAD-dependent monooxygenases"""	PA2587	probable FAD-dependent monooxygenase', 'Dbxref=gi:15597783	6666666.97382.peg.2705	"""PQS biosynthesis protein PqsH, similar to FAD-dependent monooxygenases"""
298.3.peg.2421	Putative transcriptional regulator near PqsH	PA2588	probable transcriptional regulator', 'Dbxref=gi:15597784	6666666.97382.peg.2706	Putative transcriptional regulator near PqsH
298.3.peg.2420	Permeases of the major facilitator superfamily	PA2589	hypothetical protein', 'Dbxref=gi:15597785	6666666.97382.peg.2707	Permeases of the major facilitator superfamily
298.3.peg.2419	"""Outer membrane receptor proteins, mostly Fe transport"""	PA2590	hypothetical protein', 'Dbxref=gi:15597786	6666666.97382.peg.2708	"""Outer membrane receptor proteins, mostly Fe transport"""
298.3.peg.2418	"""transcriptional regulator, LuxR family"""	PA2591	VqsR', 'Dbxref=gi:15597787	6666666.97382.peg.2709	"""transcriptional regulator, LuxR family"""
298.3.peg.5840	FIG00956479: hypothetical protein	PA0261	hypothetical protein', 'Dbxref=gi:15595458	6666666.97382.peg.271	FIG00956479: hypothetical protein
298.3.peg.2417	Spermidine/putrescine-binding periplasmic protein	PA2592	probable periplasmic spermidine/putrescine-binding protein', 'Dbxref=gi:15597788	6666666.97382.peg.2710	Spermidine/putrescine-binding periplasmic protein
298.3.peg.2416	FIG00954504: hypothetical protein	PA2593	quorum threshold expression element, QteE', 'Dbxref=gi:15597789	6666666.97382.peg.2711	FIG00954504: hypothetical protein
298.3.peg.2415	Alkanesulfonates-binding protein	PA2594	conserved hypothetical protein', 'Dbxref=gi:15597790	6666666.97382.peg.2712	Alkanesulfonates-binding protein
298.3.peg.2414	"""ABC-type nitrate/sulfonate/bicarbonate transport systems, periplasmic components"""	PA2595	conserved hypothetical protein', 'Dbxref=gi:15597791	6666666.97382.peg.2713	"""ABC-type nitrate/sulfonate/bicarbonate transport systems, periplasmic components"""
298.3.peg.2413	Alkanesulfonates-binding protein	PA2596	conserved hypothetical protein', 'Dbxref=gi:15597792	6666666.97382.peg.2714	Alkanesulfonates-binding protein
298.3.peg.2412	Butyryl-CoA dehydrogenase (EC 1.3.99.2)	PA2597	hypothetical protein', 'Dbxref=gi:15597793	6666666.97382.peg.2715	Butyryl-CoA dehydrogenase (EC 1.3.99.2)
298.3.peg.2411	Alkanesulfonate monooxygenase (EC 1.14.14.5)	PA2598	hypothetical protein', 'Dbxref=gi:15597794	6666666.97382.peg.2716	Alkanesulfonate monooxygenase (EC 1.14.14.5)
298.3.peg.2410	Alkanesulfonates-binding protein	PA2599	conserved hypothetical protein', 'Dbxref=gi:15597795	6666666.97382.peg.2717	Alkanesulfonates-binding protein
298.3.peg.2409	Alkanesulfonate monooxygenase (EC 1.14.14.5)	PA2600	hypothetical protein', 'Dbxref=gi:15597796	6666666.97382.peg.2718	Alkanesulfonate monooxygenase (EC 1.14.14.5)
298.3.peg.2408	"""Transcriptional regulator, LysR family"""	PA2601	probable transcriptional regulator', 'Dbxref=gi:15597797	6666666.97382.peg.2719	"""Transcriptional regulator, LysR family"""
298.3.peg.5841	probable vgr related protein	PA0262	conserved hypothetical protein', 'Dbxref=gi:15595459	6666666.97382.peg.272	VgrG protein
298.3.peg.2407	Cysteine dioxygenase (EC 1.13.11.20)	PA2602	hypothetical protein', 'Dbxref=gi:15597798	6666666.97382.peg.2720	Cysteine dioxygenase (EC 1.13.11.20)
298.3.peg.2406	Rhodanese-related sulfurtransferase	PA2603	probable thiosulfate sulfurtransferase', 'Dbxref=gi:15597799	6666666.97382.peg.2721	Rhodanese-related sulfurtransferase
298.3.peg.2405	Putative TEGT family carrier/transport protein	PA2604	conserved hypothetical protein', 'Dbxref=gi:15597800	6666666.97382.peg.2722	Putative TEGT family carrier/transport protein
298.3.peg.2404	tRNA 5-methylaminomethyl-2-thiouridine synthase TusD	PA2605	conserved hypothetical protein', 'Dbxref=gi:15597801	6666666.97382.peg.2723	tRNA 5-methylaminomethyl-2-thiouridine synthase TusD
298.3.peg.2403	tRNA 5-methylaminomethyl-2-thiouridine synthase TusC	PA2606	conserved hypothetical protein', 'Dbxref=gi:15597802	6666666.97382.peg.2724	tRNA 5-methylaminomethyl-2-thiouridine synthase TusC
298.3.peg.2402	tRNA 5-methylaminomethyl-2-thiouridine synthase TusB	PA2607	conserved hypothetical protein', 'Dbxref=gi:15597803	6666666.97382.peg.2725	tRNA 5-methylaminomethyl-2-thiouridine synthase TusB
298.3.peg.2401	tRNA 2-thiouridine synthesizing protein E (EC 2.8.1.-)	PA2608	conserved hypothetical protein', 'Dbxref=gi:15597804	6666666.97382.peg.2726	tRNA 2-thiouridine synthesizing protein E (EC 2.8.1.-)
298.3.peg.2400	Anthranilate phosphoribosyltransferase like (EC 2.4.2.18)	PA2609	hypothetical protein', 'Dbxref=gi:15597805	6666666.97382.peg.2727	Anthranilate phosphoribosyltransferase like (EC 2.4.2.18)
298.3.peg.2399	"""Glutathione S-transferase, omega (EC 2.5.1.18)"""	PA2610	conserved hypothetical protein', 'Dbxref=gi:15597806	6666666.97382.peg.2728	"""Glutathione S-transferase, omega (EC 2.5.1.18)"""
298.3.peg.2398	Siroheme synthase / Precorrin-2 oxidase (EC 1.3.1.76) / Sirohydrochlorin ferrochelatase (EC 4.99.1.4) / Uroporphyrinogen-III methyltransferase (EC 2.1.1.107)	PA2611	siroheme synthase', 'Dbxref=gi:15597807	6666666.97382.peg.2729	Siroheme synthase / Precorrin-2 oxidase (EC 1.3.1.76) / Sirohydrochlorin ferrochelatase (EC 4.99.1.4) / Uroporphyrinogen-III methyltransferase (EC 2.1.1.107)
298.3.peg.2397	Seryl-tRNA synthetase (EC 6.1.1.11)	PA2612	seryl-tRNA synthetase', 'Dbxref=gi:15597808	6666666.97382.peg.2730	Seryl-tRNA synthetase (EC 6.1.1.11)
298.3.peg.2396	FIG065221: Holliday junction DNA helicase	PA2613	conserved hypothetical protein', 'Dbxref=gi:15597809	6666666.97382.peg.2731	FIG065221: Holliday junction DNA helicase
298.3.peg.2395	Outer membrane lipoprotein carrier protein LolA	PA2614	periplasmic chaperone LolA', 'Dbxref=gi:15597810	6666666.97382.peg.2732	Outer membrane lipoprotein carrier protein LolA
298.3.peg.2394	Cell division protein FtsK	PA2615	cell division protein FtsK', 'Dbxref=gi:15597811	6666666.97382.peg.2733	Cell division protein FtsK
298.3.peg.2392	Thioredoxin reductase (EC 1.8.1.9)	PA2616	thioredoxin reductase 1', 'Dbxref=gi:15597812	6666666.97382.peg.2735	Thioredoxin reductase (EC 1.8.1.9)
298.3.peg.2391	Leucyl/phenylalanyl-tRNA--protein transferase (EC 2.3.2.6)	PA2617	leucyl/phenylalanyl-tRNA-protein transferase', 'Dbxref=gi:15597813	6666666.97382.peg.2736	Leucyl/phenylalanyl-tRNA--protein transferase (EC 2.3.2.6)
298.3.peg.2390	Arginine-tRNA-protein transferase (EC 2.3.2.8)	PA2618	hypothetical protein', 'Dbxref=gi:15597814	6666666.97382.peg.2737	Arginine-tRNA-protein transferase (EC 2.3.2.8)
298.3.peg.2389	Translation initiation factor 1	PA2619	initiation factor', 'Dbxref=gi:15597815	6666666.97382.peg.2738	Translation initiation factor 1
298.3.peg.2388	ATP-dependent Clp protease ATP-binding subunit ClpA	PA2620	ATP-binding protease component ClpA', 'Dbxref=gi:15597816	6666666.97382.peg.2739	ATP-dependent Clp protease ATP-binding subunit ClpA
298.3.peg.5794	FIG00959267: hypothetical protein	PA0264	hypothetical protein', 'Dbxref=gi:15595461	6666666.97382.peg.274	FIG00959267: hypothetical protein
298.3.peg.2387	ATP-dependent Clp protease adaptor protein ClpS	PA2621	ClpS', 'Dbxref=gi:161486763	6666666.97382.peg.2740	ATP-dependent Clp protease adaptor protein ClpS
298.3.peg.2386	Cold shock protein CspD	PA2622	cold-shock protein CspD', 'Dbxref=gi:15597818	6666666.97382.peg.2741	Cold shock protein CspD
298.3.peg.2385	Isocitrate dehydrogenase [NADP] (EC 1.1.1.42)	PA2623	isocitrate dehydrogenase', 'Dbxref=gi:15597819	6666666.97382.peg.2742	Isocitrate dehydrogenase [NADP] (EC 1.1.1.42)
298.3.peg.2384	Isocitrate dehydrogenase [NADP] (EC 1.1.1.42); Monomeric isocitrate dehydrogenase [NADP] (EC 1.1.1.42)	PA2624	isocitrate dehydrogenase', 'Dbxref=gi:15597820	6666666.97382.peg.2743	Isocitrate dehydrogenase [NADP] (EC 1.1.1.42); Monomeric isocitrate dehydrogenase [NADP] (EC 1.1.1.42)
298.3.peg.2383	Nudix-like NDP and NTP phosphohydrolase YmfB	PA2625	conserved hypothetical protein', 'Dbxref=gi:15597821	6666666.97382.peg.2744	Nudix-like NDP and NTP phosphohydrolase YmfB
298.3.peg.2382	tRNA-specific 2-thiouridylase MnmA	PA2626	tRNA methyltransferase', 'Dbxref=gi:15597822	6666666.97382.peg.2745	tRNA-specific 2-thiouridylase MnmA
298.3.peg.2381	FIG002903: a protein of unknown function perhaps involved in purine metabolism	PA2627	conserved hypothetical protein', 'Dbxref=gi:15597823	6666666.97382.peg.2746	FIG002903: a protein of unknown function perhaps involved in purine metabolism
298.3.peg.2380	Permeases of the drug/metabolite transporter (DMT) superfamily	PA2628	hypothetical protein', 'Dbxref=gi:15597824	6666666.97382.peg.2747	Permeases of the drug/metabolite transporter (DMT) superfamily
298.3.peg.2379	Adenylosuccinate lyase (EC 4.3.2.2)	PA2629	adenylosuccinate lyase', 'Dbxref=gi:15597825	6666666.97382.peg.2748	Adenylosuccinate lyase (EC 4.3.2.2)
298.3.peg.2378	FIG002776: hypothetical protein	PA2630	conserved hypothetical protein', 'Dbxref=gi:15597826	6666666.97382.peg.2749	FIG002776: hypothetical protein
298.3.peg.5795	Glutarate-semialdehyde dehydrogenase (EC 1.2.1.20); Succinate-semialdehyde dehydrogenase [NAD(P)+] (EC 1.2.1.16)	PA0265	succinate-semialdehyde dehydrogenase', 'Dbxref=gi:15595462	6666666.97382.peg.275	Glutarate-semialdehyde dehydrogenase (EC 1.2.1.20); Succinate-semialdehyde dehydrogenase [NAD(P)+] (EC 1.2.1.16)
298.3.peg.2377	GNAT family acetyltransferase YjcF	PA2631	probable acetyl transferase', 'Dbxref=gi:15597827	6666666.97382.peg.2750	GNAT family acetyltransferase YjcF
298.3.peg.2376	Histone acetyltransferase HPA2 and related acetyltransferases	PA2632	hypothetical protein', 'Dbxref=gi:15597828	6666666.97382.peg.2751	GCN5-related N-acetyltransferase
298.3.peg.2375	Type II and III secretion system family protein	PA2633	hypothetical protein', 'Dbxref=gi:15597829	6666666.97382.peg.2752	Type II and III secretion system family protein
298.3.peg.2374	Isocitrate lyase (EC 4.1.3.1)	PA2634	isocitrate lyase AceA', 'Dbxref=gi:15597830	6666666.97382.peg.2753	Isocitrate lyase (EC 4.1.3.1)
298.3.peg.1997	Putative phosphatase	PA2635	hypothetical protein', 'Dbxref=gi:15597831	6666666.97382.peg.2754	Putative phosphatase
298.3.peg.1998	FIG00954227: hypothetical protein	PA2636	hypothetical protein', 'Dbxref=gi:15597832	6666666.97382.peg.2755	FIG00954227: hypothetical protein
298.3.peg.1999	NADH ubiquinone oxidoreductase chain A (EC 1.6.5.3)	PA2637	NADH dehydrogenase I chain A', 'Dbxref=gi:15597833	6666666.97382.peg.2756	NADH ubiquinone oxidoreductase chain A (EC 1.6.5.3)
298.3.peg.2000	NADH-ubiquinone oxidoreductase chain B (EC 1.6.5.3)	PA2638	NADH dehydrogenase I chain B', 'Dbxref=gi:15597834	6666666.97382.peg.2757	NADH-ubiquinone oxidoreductase chain B (EC 1.6.5.3)
298.3.peg.2001	NADH-ubiquinone oxidoreductase chain C (EC 1.6.5.3) / NADH-ubiquinone oxidoreductase chain D (EC 1.6.5.3)	PA2639	NADH dehydrogenase I chain C,D', 'Dbxref=gi:15597835	6666666.97382.peg.2758	NADH-ubiquinone oxidoreductase chain C (EC 1.6.5.3) / NADH-ubiquinone oxidoreductase chain D (EC 1.6.5.3)
298.3.peg.2002	NADH-ubiquinone oxidoreductase chain E (EC 1.6.5.3)	PA2640	NADH dehydrogenase I chain E', 'Dbxref=gi:15597836	6666666.97382.peg.2759	NADH-ubiquinone oxidoreductase chain E (EC 1.6.5.3)
298.3.peg.2003	NADH-ubiquinone oxidoreductase chain F (EC 1.6.5.3)	PA2641	NADH dehydrogenase I chain F', 'Dbxref=gi:15597837	6666666.97382.peg.2760	NADH-ubiquinone oxidoreductase chain F (EC 1.6.5.3)
298.3.peg.2005	NADH-ubiquinone oxidoreductase chain G (EC 1.6.5.3)	PA2642	NADH dehydrogenase I chain G', 'Dbxref=gi:15597838	6666666.97382.peg.2762	NADH-ubiquinone oxidoreductase chain G (EC 1.6.5.3)
298.3.peg.2006	NADH-ubiquinone oxidoreductase chain H (EC 1.6.5.3)	PA2643	NADH dehydrogenase I chain H', 'Dbxref=gi:15597839	6666666.97382.peg.2763	NADH-ubiquinone oxidoreductase chain H (EC 1.6.5.3)
298.3.peg.2007	NADH-ubiquinone oxidoreductase chain I (EC 1.6.5.3)	PA2644	NADH Dehydrogenase I chain I', 'Dbxref=gi:15597840	6666666.97382.peg.2764	NADH-ubiquinone oxidoreductase chain I (EC 1.6.5.3)
298.3.peg.2008	NADH-ubiquinone oxidoreductase chain J (EC 1.6.5.3)	PA2645	NADH dehydrogenase I chain J', 'Dbxref=gi:15597841	6666666.97382.peg.2765	NADH-ubiquinone oxidoreductase chain J (EC 1.6.5.3)
298.3.peg.2009	NADH-ubiquinone oxidoreductase chain K (EC 1.6.5.3)	PA2646	NADH dehydrogenase I chain K', 'Dbxref=gi:15597842	6666666.97382.peg.2766	NADH-ubiquinone oxidoreductase chain K (EC 1.6.5.3)
298.3.peg.2010	NADH-ubiquinone oxidoreductase chain L (EC 1.6.5.3)	PA2647	NADH dehydrogenase I chain L', 'Dbxref=gi:15597843	6666666.97382.peg.2767	NADH-ubiquinone oxidoreductase chain L (EC 1.6.5.3)
298.3.peg.2011	NADH-ubiquinone oxidoreductase chain M (EC 1.6.5.3)	PA2648	NADH dehydrogenase I chain M', 'Dbxref=gi:15597844	6666666.97382.peg.2768	NADH-ubiquinone oxidoreductase chain M (EC 1.6.5.3)
298.3.peg.2012	NADH-ubiquinone oxidoreductase chain N (EC 1.6.5.3)	PA2649	NADH dehydrogenase I chain N', 'Dbxref=gi:15597845	6666666.97382.peg.2769	NADH-ubiquinone oxidoreductase chain N (EC 1.6.5.3)
298.3.peg.5797	5-aminovalerate aminotransferase (EC 2.6.1.48) / Gamma-aminobutyrate:alpha-ketoglutarate aminotransferase (EC 2.6.1.19)	PA0266	4-aminobutyrate aminotransferase', 'Dbxref=gi:15595463	6666666.97382.peg.277	5-aminovalerate aminotransferase (EC 2.6.1.48) / Gamma-aminobutyrate:alpha-ketoglutarate aminotransferase (EC 2.6.1.19)
298.3.peg.2013	Methyltransferase (EC 2.1.1.-)	PA2650	conserved hypothetical protein', 'Dbxref=gi:15597846	6666666.97382.peg.2770	Methyltransferase (EC 2.1.1.-)
298.3.peg.2014	"""membrane protein, putative"""	PA2651	conserved hypothetical protein', 'Dbxref=gi:15597847	6666666.97382.peg.2771	"""membrane protein, putative"""
298.3.peg.2015	Methyl-accepting chemotaxis protein	PA2652	probable chemotaxis transducer', 'Dbxref=gi:15597848	6666666.97382.peg.2772	Methyl-accepting chemotaxis protein
298.3.peg.2016	Histidine permease YuiF	PA2653	probable transporter', 'Dbxref=gi:15597849	6666666.97382.peg.2773	Histidine permease YuiF
298.3.peg.2017	Methyl-accepting chemotaxis protein	PA2654	probable chemotaxis transducer', 'Dbxref=gi:15597850	6666666.97382.peg.2774	Methyl-accepting chemotaxis protein
298.3.peg.2018	FIG00958801: hypothetical protein	PA2655	hypothetical protein', 'Dbxref=gi:15597851	6666666.97382.peg.2775	FIG00958801: hypothetical protein
298.3.peg.2019	Sensor protein PhoQ (EC 2.7.13.3)	PA2656	probable two-component sensor', 'Dbxref=gi:15597852	6666666.97382.peg.2776	Sensor protein PhoQ (EC 2.7.13.3)
298.3.peg.2020	Response regulators consisting of a CheY-like receiver domain and a winged-helix DNA-binding domain	PA2657	probable two-component response regulator', 'Dbxref=gi:15597853	6666666.97382.peg.2777	Response regulators consisting of a CheY-like receiver domain and a winged-helix DNA-binding domain
298.3.peg.2021	Phosphonate ABC transporter phosphate-binding periplasmic component (TC 3.A.1.9.1)	PA2658	hypothetical protein', 'Dbxref=gi:15597854	6666666.97382.peg.2778	Phosphonate ABC transporter phosphate-binding periplasmic component (TC 3.A.1.9.1)
298.3.peg.2022	FIG00857858: hypothetical protein	PA2659	hypothetical protein', 'Dbxref=gi:15597855	6666666.97382.peg.2779	FIG00857858: hypothetical protein
298.3.peg.2023	FIG00954456: hypothetical protein	PA2660	hypothetical protein', 'Dbxref=gi:15597856	6666666.97382.peg.2780	FIG00954456: hypothetical protein
298.3.peg.2024	FIG00957834: hypothetical protein	PA2661	hypothetical protein', 'Dbxref=gi:15597857	6666666.97382.peg.2781	FIG00957834: hypothetical protein
298.3.peg.2026	NnrS protein involved in response to NO	PA2662	conserved hypothetical protein', 'Dbxref=gi:15597858	6666666.97382.peg.2783	NnrS protein involved in response to NO
298.3.peg.2027	FIG00956290: hypothetical protein	PA2663	psl and pyoverdine operon regulator, PpyR', 'Dbxref=gi:15597859	6666666.97382.peg.2784	FIG00956290: hypothetical protein
298.3.peg.2028	Flavohemoprotein (Hemoglobin-like protein) (Flavohemoglobin) (Nitric oxide dioxygenase) (EC 1.14.12.17)	PA2664	flavohemoprotein', 'Dbxref=gi:15597860	6666666.97382.peg.2785	Flavohemoprotein (Hemoglobin-like protein) (Flavohemoglobin) (Nitric oxide dioxygenase) (EC 1.14.12.17)
298.3.peg.2029	Anaerobic nitric oxide reductase transcription regulator NorR	PA2665	Transcriptional activator of P. aeruginosa flavohemoglobin, FhpR', 'Dbxref=gi:15597861	6666666.97382.peg.2786	Anaerobic nitric oxide reductase transcription regulator NorR
298.3.peg.2030	"""Queuosine biosynthesis QueD, PTPS-I"""	PA2666	probable 6-pyruvoyl tetrahydrobiopterin synthase', 'Dbxref=gi:15597862	6666666.97382.peg.2787	"""Queuosine biosynthesis QueD, PTPS-I"""
298.3.peg.2031	"""transcriptional regulator MvaT, P16 subunit, putative"""	PA2667	MvaU', 'Dbxref=gi:15597863	6666666.97382.peg.2788	"""transcriptional regulator MvaT, P16 subunit, putative"""
298.3.peg.2032	FIG00956760: hypothetical protein	PA2668	hypothetical protein', 'Dbxref=gi:15597864	6666666.97382.peg.2789	FIG00956760: hypothetical protein
298.3.peg.5799	response regulator	PA0267	hypothetical protein', 'Dbxref=gi:15595464	6666666.97382.peg.279	response regulator
298.3.peg.2033	FIG00959371: hypothetical protein	PA2669	hypothetical protein', 'Dbxref=gi:15597865	6666666.97382.peg.2790	FIG00959371: hypothetical protein
298.3.peg.2034	hypothetical protein	PA2670	hypothetical protein', 'Dbxref=gi:15597866	6666666.97382.peg.2791	hypothetical protein
298.3.peg.2035	"""Type II secretory pathway, component PulK"""	PA2671	hypothetical protein', 'Dbxref=gi:15597867	6666666.97382.peg.2792	"""Type II secretory pathway, component PulK"""
298.3.peg.2036	"""Type II secretory pathway, pseudopilin PulG"""	PA2672	probable type II secretion system protein', 'Dbxref=gi:15597868	6666666.97382.peg.2793	"""Type II secretory pathway, pseudopilin PulG"""
298.3.peg.2037	General secretion pathway protein I	PA2673	probable type II secretion system protein', 'Dbxref=gi:15597869	6666666.97382.peg.2794	General secretion pathway protein I
298.3.peg.2038	Probable type II secretion system protein	PA2674	probable type II secretion system protein', 'Dbxref=gi:15597870	6666666.97382.peg.2795	Probable type II secretion system protein
298.3.peg.2039	General secretion pathway protein G	PA2675	probable type II secretion system protein', 'Dbxref=gi:15597871	6666666.97382.peg.2796	General secretion pathway protein G
298.3.peg.2040	"""General secretion pathway protein F / Type II secretory pathway, component PulF"""	PA2676	probable type II secretion system protein', 'Dbxref=gi:15597872	6666666.97382.peg.2797	"""General secretion pathway protein F / Type II secretory pathway, component PulF"""
298.3.peg.2041	"""General secretion pathway protein E / Type II secretory pathway, ATPase PulE"""	PA2677	probable type II secretion protein', 'Dbxref=gi:15597873	6666666.97382.peg.2798	"""General secretion pathway protein E / Type II secretory pathway, ATPase PulE"""
298.3.peg.2042	O-antigen export system permease protein RfbD	PA2678	probable permease of ABC-2 transporter', 'Dbxref=gi:15597874	6666666.97382.peg.2799	O-antigen export system permease protein RfbD
298.3.peg.614	Sulfate permease	PA0029	probable sulfate transporter', 'Dbxref=gi:15595227	6666666.97382.peg.28	Sulfate permease
298.3.peg.5800	"""GntR family transcriptional regulator PA0268 @ Transcriptional regulator, GntR family domain"""	PA0268	probable transcriptional regulator', 'Dbxref=gi:15595465	6666666.97382.peg.280	"""GntR family transcriptional regulator PA0268 @ Transcriptional regulator, GntR family domain"""
298.3.peg.2043	SAM-dependent methyltransferases	PA2679	hypothetical protein', 'Dbxref=gi:15597875	6666666.97382.peg.2800	SAM-dependent methyltransferases
298.3.peg.2044	Quinone oxidoreductase (EC 1.6.5.5)	PA2680	probable quinone oxidoreductase', 'Dbxref=gi:15597876	6666666.97382.peg.2801	Quinone oxidoreductase (EC 1.6.5.5)
298.3.peg.2045	"""Transcriptional regulator, LysR family"""	PA2681	probable transcriptional regulator', 'Dbxref=gi:15597877	6666666.97382.peg.2802	"""Transcriptional regulator, LysR family"""
298.3.peg.2046	Dienelactone hydrolase family	PA2682	conserved hypothetical protein', 'Dbxref=gi:15597878	6666666.97382.peg.2803	Dienelactone hydrolase family
298.3.peg.2047	"""Threonine dehydratase, catabolic (EC 4.3.1.19)"""	PA2683	probable serine/threonine dehydratase, degradative', 'Dbxref=gi:15597879	6666666.97382.peg.2804	"""Threonine dehydratase, catabolic (EC 4.3.1.19)"""
298.3.peg.2049	Rhs family protein	PA2684	conserved hypothetical protein', 'Dbxref=gi:15597880	6666666.97382.peg.2806	Rhs family protein
298.3.peg.2050	VgrG protein	PA2685	VgrG4', 'Dbxref=gi:15597881	6666666.97382.peg.2807	VgrG protein
298.3.peg.2052	"""Two-component response regulator PfeR, enterobactin"""	PA2686	two-component response regulator PfeR', 'Dbxref=gi:15597882	6666666.97382.peg.2809	"""Two-component response regulator PfeR, enterobactin"""
298.3.peg.5948	4-carboxymuconolactone decarboxylase domain/alkylhydroperoxidase AhpD family core domain protein	PA0269	conserved hypothetical protein', 'Dbxref=gi:15595466	6666666.97382.peg.281	4-carboxymuconolactone decarboxylase domain/alkylhydroperoxidase AhpD family core domain protein
298.3.peg.2053	"""Two-component sensor histidine kinase PfeS, enterobactin"""	PA2687	two-component sensor PfeS', 'Dbxref=gi:15597883	6666666.97382.peg.2810	"""Two-component sensor histidine kinase PfeS, enterobactin"""
298.3.peg.2054	TonB-dependent receptor; Outer membrane receptor for ferrienterochelin and colicins	PA2688	Ferric enterobactin receptor, outer membrane protein PfeA precursor', 'Dbxref=gi:15597884	6666666.97382.peg.2811	TonB-dependent receptor; Outer membrane receptor for ferrienterochelin and colicins
298.3.peg.2055	TonB-dependent receptor; Outer membrane receptor for ferrienterochelin and colicins	PA2688	Ferric enterobactin receptor, outer membrane protein PfeA precursor', 'Dbxref=gi:15597884	6666666.97382.peg.2811	TonB-dependent receptor; Outer membrane receptor for ferrienterochelin and colicins
298.3.peg.2056	IroE protein	PA2689	hypothetical protein', 'Dbxref=gi:15597885	6666666.97382.peg.2812	IroE protein
298.3.peg.2057	NADH dehydrogenase (EC 1.6.99.3)	PA2691	conserved hypothetical protein', 'Dbxref=gi:15597887	6666666.97382.peg.2814	NADH dehydrogenase (EC 1.6.99.3)
298.3.peg.2058	"""Predicted transcriptional regulator of NADH dehydrogenase, Rrf2 family"""	PA2692	probable transcriptional regulator', 'Dbxref=gi:15597888	6666666.97382.peg.2815	"""Predicted transcriptional regulator of NADH dehydrogenase, Rrf2 family"""
298.3.peg.2059	cytosolic long-chain acyl-CoA thioester hydrolase family protein	PA2693	conserved hypothetical protein', 'Dbxref=gi:15597889	6666666.97382.peg.2816	cytosolic long-chain acyl-CoA thioester hydrolase family protein
298.3.peg.2060	probable thioredoxin	PA2694	Trx2', 'Dbxref=gi:15597890	6666666.97382.peg.2817	probable thioredoxin
298.3.peg.2061	Putative outer membrane lipoprotein	PA2695	conserved hypothetical protein', 'Dbxref=gi:15597891	6666666.97382.peg.2818	Putative outer membrane lipoprotein
298.3.peg.2062	"""FIG024214: Transcriptional regulator, AraC family"""	PA2696	probable transcriptional regulator', 'Dbxref=gi:15597892	6666666.97382.peg.2819	"""FIG024214: Transcriptional regulator, AraC family"""
298.3.peg.5947	putative exported protein	PA0270	hypothetical protein', 'Dbxref=gi:15595467	6666666.97382.peg.282	putative exported protein
298.3.peg.2063	FIG026426: Hypothetical protein	PA2697	hypothetical protein', 'Dbxref=gi:15597893	6666666.97382.peg.2820	FIG026426: Hypothetical protein
298.3.peg.2064	FIG002283: Isochorismatase family protein	PA2698	probable hydrolase', 'Dbxref=gi:15597894	6666666.97382.peg.2821	FIG002283: Isochorismatase family protein
298.3.peg.2066	Exoenzymes regulatory protein AepA precursor	PA2699	hypothetical protein', 'Dbxref=gi:15597895	6666666.97382.peg.2823	Exoenzymes regulatory protein AepA precursor
298.3.peg.2067	"""Outer membrane porin, OprD family"""	PA2700	proline porin OpdB', 'Dbxref=gi:15597896	6666666.97382.peg.2824	"""Outer membrane porin, OprD family"""
298.3.peg.2068	MFS transporter	PA2701	probable major facilitator superfamily (MFS) transporter', 'Dbxref=gi:15597897	6666666.97382.peg.2825	MFS transporter
298.3.peg.2069	FIG00960106: hypothetical protein	PA2702	Tse2', 'Dbxref=gi:15597898	6666666.97382.peg.2826	FIG00960106: hypothetical protein
298.3.peg.2070	FIG00956660: hypothetical protein	PA2703	Tsi2', 'Dbxref=gi:15597899	6666666.97382.peg.2827	FIG00956660: hypothetical protein
298.3.peg.2071	"""Transcriptional regulator, AraC family"""	PA2704	probable transcriptional regulator', 'Dbxref=gi:15597900	6666666.97382.peg.2828	"""Transcriptional regulator, AraC family"""
298.3.peg.2072	Thioredoxin reductase (EC 1.8.1.9)	PA2705	hypothetical protein', 'Dbxref=gi:15597901	6666666.97382.peg.2829	Thioredoxin reductase (EC 1.8.1.9)
298.3.peg.5946	FIG00955253: hypothetical protein	PA0271	hypothetical protein', 'Dbxref=gi:15595468	6666666.97382.peg.283	FIG00955253: hypothetical protein
298.3.peg.2073	Gfa-like protein	PA2706	hypothetical protein', 'Dbxref=gi:15597902	6666666.97382.peg.2830	Gfa-like protein
298.3.peg.2074	"""ATPase associated with various cellular activities, AAA_5"""	PA2707	hypothetical protein', 'Dbxref=gi:15597903	6666666.97382.peg.2831	"""ATPase associated with various cellular activities, AAA_5"""
298.3.peg.2075	hypothetical protein	PA2708	hypothetical protein', 'Dbxref=gi:15597904	6666666.97382.peg.2832	hypothetical protein
298.3.peg.2076	Cysteine synthase (EC 2.5.1.47)	PA2709	cysteine synthase A', 'Dbxref=gi:15597905	6666666.97382.peg.2833	Cysteine synthase (EC 2.5.1.47)
298.3.peg.2077	L-lysine permease	PA2710	hypothetical protein', 'Dbxref=gi:15597906	6666666.97382.peg.2834	"""Transporter, LysE family"""
298.3.peg.2078	"""Putrescine ABC transporter, periplasmic putrescine-binding protein"""	PA2711	probable periplasmic spermidine/putrescine-binding protein', 'Dbxref=gi:15597907	6666666.97382.peg.2835	"""Putrescine ABC transporter, periplasmic putrescine-binding protein"""
298.3.peg.2079	Permease of the drug/metabolite transporter (DMT) superfamily	PA2712	hypothetical protein', 'Dbxref=gi:15597908	6666666.97382.peg.2837	Permease of the drug/metabolite transporter (DMT) superfamily
298.3.peg.2080	"""Transcriptional regulator, HxlR family"""	PA2713	conserved hypothetical protein', 'Dbxref=gi:15597909	6666666.97382.peg.2838	"""Transcriptional regulator, HxlR family"""
298.3.peg.2081	"""Formate dehydrogenase-O, major subunit (EC 1.2.1.2)"""	PA2714	probable molybdopterin oxidoreductase', 'Dbxref=gi:15597910	6666666.97382.peg.2839	"""Formate dehydrogenase-O, major subunit (EC 1.2.1.2)"""
298.3.peg.5945	"""Transcriptional regulator, LysR family"""	PA0272	probable transcriptional regulator', 'Dbxref=gi:15595469	6666666.97382.peg.284	"""Transcriptional regulator, LysR family"""
298.3.peg.2082	"""4Fe-4S ferredoxin, iron-sulfur binding"""	PA2715	probable ferredoxin', 'Dbxref=gi:15597911	6666666.97382.peg.2840	"""4Fe-4S ferredoxin, iron-sulfur binding"""
298.3.peg.2083	"""2,4-dienoyl-CoA reductase [NADPH] (EC 1.3.1.34)"""	PA2716	probable FMN oxidoreductase', 'Dbxref=gi:15597912	6666666.97382.peg.2841	"""2,4-dienoyl-CoA reductase [NADPH] (EC 1.3.1.34)"""
298.3.peg.2084	Non-heme chloroperoxidase (EC 1.11.1.10)	PA2717	chloroperoxidase precursor', 'Dbxref=gi:15597913	6666666.97382.peg.2842	Non-heme chloroperoxidase (EC 1.11.1.10)
298.3.peg.2085	Mercuric resistance operon regulatory protein	PA2718	probable transcriptional regulator', 'Dbxref=gi:15597914	6666666.97382.peg.2843	Mercuric resistance operon regulatory protein
298.3.peg.2086	ThiJ/PfpI family protein	PA2719	hypothetical protein', 'Dbxref=gi:15597915	6666666.97382.peg.2844	ThiJ/PfpI family protein
298.3.peg.2087	FIG00957793: hypothetical protein	PA2720	hypothetical protein', 'Dbxref=gi:15597916	6666666.97382.peg.2845	FIG00957793: hypothetical protein
298.3.peg.2088	3-demethylubiquinone-9 3-methyltransferase	PA2721	hypothetical protein', 'Dbxref=gi:15597917	6666666.97382.peg.2846	3-demethylubiquinone-9 3-methyltransferase
298.3.peg.2089	Gfa-like protein	PA2722	hypothetical protein', 'Dbxref=gi:15597918	6666666.97382.peg.2847	Gfa-like protein
298.3.peg.2090	FIG00953594: hypothetical protein	PA2723	hypothetical protein', 'Dbxref=gi:15597919	6666666.97382.peg.2848	FIG00953594: hypothetical protein
298.3.peg.2091	FIG00959450: hypothetical protein	PA2724	hypothetical protein', 'Dbxref=gi:15597920	6666666.97382.peg.2849	FIG00959450: hypothetical protein
298.3.peg.5944	MFS transporter	PA0273	probable major facilitator superfamily (MFS) transporter', 'Dbxref=gi:15595470	6666666.97382.peg.285	Cyanate permease
298.3.peg.2092	ClpB protein	PA2725	probable chaperone', 'Dbxref=gi:15597921	6666666.97382.peg.2850	ClpB protein
298.3.peg.2093	"""Ribonucleotide reductase of class III (anaerobic), activating protein (EC 1.97.1.4)"""	PA2726	probable radical activating enzyme', 'Dbxref=gi:15597922	6666666.97382.peg.2851	"""Ribonucleotide reductase of class III (anaerobic), activating protein (EC 1.97.1.4)"""
298.3.peg.2095	Basic proline-rich protein precursor	PA2727	hypothetical protein', 'Dbxref=gi:15597923	6666666.97382.peg.2852	Superfamily I DNA and RNA helicases and helicase subunits
298.3.peg.2094	hypothetical protein	PA2727	hypothetical protein', 'Dbxref=gi:15597923	6666666.97382.peg.2852	Superfamily I DNA and RNA helicases and helicase subunits
298.3.peg.5923	Superfamily I DNA and RNA helicases and helicase subunits	PA2728	hypothetical protein', 'Dbxref=gi:15597924	6666666.97382.peg.2853	Superfamily I DNA and RNA helicases and helicase subunits
298.3.peg.5924	FIG00959843: hypothetical protein	PA2729	hypothetical protein', 'Dbxref=gi:15597925	6666666.97382.peg.2854	FIG00959843: hypothetical protein
298.3.peg.5413	"""Type I restriction-modification system, restriction subunit R (EC 3.1.21.3)"""	PA2732	hypothetical protein', 'Dbxref=gi:15597928	6666666.97382.peg.2856	"""Type I restriction-modification system, restriction subunit R (EC 3.1.21.3)"""
298.3.peg.2953	FIG00956008: hypothetical protein	PA0274	hypothetical protein', 'Dbxref=gi:15595471	6666666.97382.peg.286	FIG00956008: hypothetical protein
298.3.peg.5410	"""Type I restriction-modification system, DNA-methyltransferase subunit M (EC 2.1.1.72)"""	PA2735	probable restriction-modification system protein', 'Dbxref=gi:15597931	6666666.97382.peg.2860	"""Type I restriction-modification system, DNA-methyltransferase subunit M (EC 2.1.1.72)"""
298.3.peg.3930	"""Transcriptional regulator, MerR family"""	PA2737	conserved hypothetical protein', 'Dbxref=gi:15597933	6666666.97382.peg.2862	"""Transcriptional regulator, MerR family"""
298.3.peg.3931	Integration host factor alpha subunit	PA2738	integration host factor, alpha subunit', 'Dbxref=gi:15597934	6666666.97382.peg.2863	Integration host factor alpha subunit
298.3.peg.3932	Phenylalanyl-tRNA synthetase beta chain (EC 6.1.1.20)	PA2739	phenylalanyl-tRNA synthetase, beta subunit', 'Dbxref=gi:15597935	6666666.97382.peg.2864	Phenylalanyl-tRNA synthetase beta chain (EC 6.1.1.20)
298.3.peg.3933	Phenylalanyl-tRNA synthetase alpha chain (EC 6.1.1.20)	PA2740	phenylalanyl-tRNA synthetase, alpha-subunit', 'Dbxref=gi:15597936	6666666.97382.peg.2865	Phenylalanyl-tRNA synthetase alpha chain (EC 6.1.1.20)
298.3.peg.3934	LSU ribosomal protein L20p	PA2741	50S ribosomal protein L20', 'Dbxref=gi:15597937	6666666.97382.peg.2866	LSU ribosomal protein L20p
298.3.peg.3935	LSU ribosomal protein L35p	PA2742	50S ribosomal protein L35', 'Dbxref=gi:15597938	6666666.97382.peg.2867	LSU ribosomal protein L35p
298.3.peg.3936	Translation initiation factor 3	PA2743	translation initiation factor IF-3', 'Dbxref=gi:15597939	6666666.97382.peg.2868	Translation initiation factor 3
298.3.peg.3937	Threonyl-tRNA synthetase (EC 6.1.1.3)	PA2744	threonyl-tRNA synthetase', 'Dbxref=gi:15597940	6666666.97382.peg.2869	Threonyl-tRNA synthetase (EC 6.1.1.3)
298.3.peg.2954	"""transcriptional regulator, Crp/Fnr family"""	PA0275	probable transcriptional regulator', 'Dbxref=gi:15595472	6666666.97382.peg.287	"""transcriptional regulator, Crp/Fnr family"""
298.3.peg.3939	Alpha/beta hydrolase fold (EC 3.8.1.5)	PA2745	probable hydrolase', 'Dbxref=gi:15597941	6666666.97382.peg.2871	Alpha/beta hydrolase fold (EC 3.8.1.5)
298.3.peg.3940	FIG00953580: hypothetical protein	PA2746	hypothetical protein', 'Dbxref=gi:15597942	6666666.97382.peg.2872	FIG00953580: hypothetical protein
298.3.peg.2516	Translation initiation factor 2	PA4744	translation initiation factor IF-2', 'Dbxref=gi:15599938	6666666.97382.peg.2873	FIG00961448: hypothetical protein
298.3.peg.3942	FIG00953543: hypothetical protein	PA2747	hypothetical protein', 'Dbxref=gi:15597943	6666666.97382.peg.2874	FIG00953543: hypothetical protein
298.3.peg.3944	Methionine aminopeptidase (EC 3.4.11.18)	PA2748	probable methionine aminopeptidase', 'Dbxref=gi:15597944	6666666.97382.peg.2876	Methionine aminopeptidase (EC 3.4.11.18)
298.3.peg.3946	Endonuclease I precursor (EC 3.1.21.1)	PA2749	DNA-specific endonuclease I', 'Dbxref=gi:15597945	6666666.97382.peg.2878	Endonuclease I precursor (EC 3.1.21.1)
298.3.peg.3947	FIG00957655: hypothetical protein	PA2750	hypothetical protein', 'Dbxref=gi:15597946	6666666.97382.peg.2879	FIG00957655: hypothetical protein
298.3.peg.2955	FIG028593: membrane protein	PA0276	hypothetical protein', 'Dbxref=gi:15595473	6666666.97382.peg.288	FIG028593: membrane protein
298.3.peg.3950	"""Inner membrane protein YihY, formerly thought to be RNase BN"""	PA2751	conserved hypothetical protein', 'Dbxref=gi:15597947	6666666.97382.peg.2882	"""Inner membrane protein YihY, formerly thought to be RNase BN"""
298.3.peg.3952	probable membrane protein YPO3302	PA2752	conserved hypothetical protein', 'Dbxref=gi:15597948	6666666.97382.peg.2884	probable membrane protein YPO3302
298.3.peg.3953	FIG00954945: hypothetical protein	PA2753	hypothetical protein', 'Dbxref=gi:15597949	6666666.97382.peg.2885	FIG00954945: hypothetical protein
298.3.peg.3954	Probable transmembrane protein	PA2754	conserved hypothetical protein', 'Dbxref=gi:15597950	6666666.97382.peg.2886	Probable transmembrane protein
298.3.peg.3957	"""Proteinase inhibitor I11, ecotin precursor"""	PA2755	ecotin precursor', 'Dbxref=gi:15597951	6666666.97382.peg.2889	"""Proteinase inhibitor I11, ecotin precursor"""
298.3.peg.2956	Zn-dependent protease with chaperone function	PA0277	conserved hypothetical protein', 'Dbxref=gi:15595474	6666666.97382.peg.289	Zn-dependent protease with chaperone function
298.3.peg.3958	3-isopropylmalate dehydratase large subunit	PA2756	hypothetical protein', 'Dbxref=gi:15597952	6666666.97382.peg.2890	3-isopropylmalate dehydratase large subunit
298.3.peg.3959	FIG00957534: hypothetical protein	PA2757	hypothetical protein', 'Dbxref=gi:15597953	6666666.97382.peg.2891	FIG00957534: hypothetical protein
298.3.peg.3960	LysR family transcriptional regulator PA2758	PA2758	probable transcriptional regulator', 'Dbxref=gi:15597954	6666666.97382.peg.2892	LysR family transcriptional regulator PA2758
298.3.peg.3961	FIG00953126: hypothetical protein	PA2759	hypothetical protein', 'Dbxref=gi:15597955	6666666.97382.peg.2893	FIG00953126: hypothetical protein
298.3.peg.3962	"""Outer membrane porin, OprD family"""	PA2760	OprQ', 'Dbxref=gi:15597956	6666666.97382.peg.2894	"""Outer membrane porin, OprD family"""
298.3.peg.3963	FIG00961553: hypothetical protein	PA2761	hypothetical protein', 'Dbxref=gi:15597957	6666666.97382.peg.2895	FIG00961553: hypothetical protein
298.3.peg.3964	FIG00958903: hypothetical protein	PA2762	hypothetical protein', 'Dbxref=gi:15597958	6666666.97382.peg.2896	FIG00958903: hypothetical protein
298.3.peg.3965	FIG00956357: hypothetical protein	PA2763	hypothetical protein', 'Dbxref=gi:15597959	6666666.97382.peg.2897	FIG00956357: hypothetical protein
298.3.peg.613	L-proline glycine betaine binding ABC transporter protein ProX (TC 3.A.1.12.1)	PA0030	hypothetical protein', 'Dbxref=gi:15595228	6666666.97382.peg.29	L-proline glycine betaine binding ABC transporter protein ProX (TC 3.A.1.12.1)
298.3.peg.2957	"""membrane protein, putative"""	PA0278	hypothetical protein', 'Dbxref=gi:15595475	6666666.97382.peg.290	"""membrane protein, putative"""
298.3.peg.3968	Probable signal peptide protein	PA2764	hypothetical protein', 'Dbxref=gi:15597960	6666666.97382.peg.2900	Probable signal peptide protein
298.3.peg.3969	"""Predicted dye-decolorizing peroxidase (DyP), YfeX-like subgroup"""	PA2765	hypothetical protein', 'Dbxref=gi:15597961	6666666.97382.peg.2901	"""Predicted dye-decolorizing peroxidase (DyP), YfeX-like subgroup"""
298.3.peg.3970	"""Transcriptional regulator, TetR family"""	PA2766	probable transcriptional regulator', 'Dbxref=gi:15597962	6666666.97382.peg.2902	"""Transcriptional regulator, TetR family"""
298.3.peg.3971	Enoyl-CoA hydratase (EC 4.2.1.17)	PA2767	probable enoyl-CoA hydratase/isomerase', 'Dbxref=gi:15597963	6666666.97382.peg.2903	Enoyl-CoA hydratase (EC 4.2.1.17)
298.3.peg.3972	FIG00958953: hypothetical protein	PA2768	hypothetical protein', 'Dbxref=gi:15597964	6666666.97382.peg.2904	FIG00958953: hypothetical protein
298.3.peg.3973	ADP-ribose pyrophosphatase	PA2769	hypothetical protein', 'Dbxref=gi:15597965	6666666.97382.peg.2905	ADP-ribose pyrophosphatase
298.3.peg.3974	"""Uncharacterized isomerase yddE, PhzC-PhzF family"""	PA2770	hypothetical protein', 'Dbxref=gi:15597966	6666666.97382.peg.2906	"""Uncharacterized isomerase yddE, PhzC-PhzF family"""
298.3.peg.3976	FIG00959438: hypothetical protein	PA2771	conserved hypothetical protein', 'Dbxref=gi:15597967	6666666.97382.peg.2908	FIG00959438: hypothetical protein
298.3.peg.3977	FIG00953125: hypothetical protein	PA2772	hypothetical protein', 'Dbxref=gi:15597968	6666666.97382.peg.2909	FIG00953125: hypothetical protein
298.3.peg.2958	Predicted transcriptional regulators	PA0279	probable transcriptional regulator', 'Dbxref=gi:15595476	6666666.97382.peg.291	Predicted transcriptional regulators
298.3.peg.3979	FIG00962058: hypothetical protein	PA2773	hypothetical protein', 'Dbxref=gi:15597969	6666666.97382.peg.2911	FIG00962058: hypothetical protein
298.3.peg.3980	FIG00962406: hypothetical protein	PA2774	hypothetical protein', 'Dbxref=gi:15597970	6666666.97382.peg.2912	FIG00962406: hypothetical protein
298.3.peg.3981	FIG00956078: hypothetical protein	PA2775	hypothetical protein', 'Dbxref=gi:15597971	6666666.97382.peg.2913	FIG00956078: hypothetical protein
298.3.peg.3982	Gamma-glutamyl-putrescine oxidase (EC1.4.3.-)	PA2776	FAD-dependent oxidoreductase', 'Dbxref=gi:15597972	6666666.97382.peg.2915	Gamma-glutamyl-putrescine oxidase (EC1.4.3.-)
298.3.peg.3983	Putative transport	PA2777	conserved hypothetical protein', 'Dbxref=gi:15597973	6666666.97382.peg.2916	Putative transport
298.3.peg.3985	FIG00954377: hypothetical protein	PA2778	hypothetical protein', 'Dbxref=gi:15597974	6666666.97382.peg.2917	FIG00954377: hypothetical protein
298.3.peg.3986	FIG00954557: hypothetical protein	PA2779	hypothetical protein', 'Dbxref=gi:15597975	6666666.97382.peg.2918	FIG00954557: hypothetical protein
298.3.peg.3987	FIG00954348: hypothetical protein	PA2780	hypothetical protein', 'Dbxref=gi:15597976	6666666.97382.peg.2919	FIG00954348: hypothetical protein
298.3.peg.2959	Sulfate and thiosulfate import ATP-binding protein CysA (EC 3.6.3.25)	PA0280	sulfate transport protein CysA', 'Dbxref=gi:15595477	6666666.97382.peg.292	Sulfate and thiosulfate import ATP-binding protein CysA (EC 3.6.3.25)
298.3.peg.3988	FIG00953241: hypothetical protein	PA2781	hypothetical protein', 'Dbxref=gi:15597977	6666666.97382.peg.2920	FIG00953241: hypothetical protein
298.3.peg.1885	hypothetical protein	PA2782	hypothetical protein', 'Dbxref=gi:15597978	6666666.97382.peg.2921	hypothetical protein
298.3.peg.1884	FIG00955515: hypothetical protein	PA2783	hypothetical protein', 'Dbxref=gi:15597979	6666666.97382.peg.2922	FIG00955515: hypothetical protein
298.3.peg.1883	FIG00965308: hypothetical protein	PA2784	hypothetical protein', 'Dbxref=gi:15597980	6666666.97382.peg.2923	FIG00965308: hypothetical protein
298.3.peg.1882	"""Transcriptional regulator, Cro/CI family"""	PA2785	conserved hypothetical protein', 'Dbxref=gi:15597981	6666666.97382.peg.2924	"""Transcriptional regulator, Cro/CI family"""
298.3.peg.1881	FOG: GAF domain	PA2786	hypothetical protein', 'Dbxref=gi:15597982	6666666.97382.peg.2925	FOG: GAF domain
298.3.peg.1880	Glutamate carboxypeptidase (EC 3.4.17.11)	PA2787	carboxypeptidase G2 precursor', 'Dbxref=gi:15597983	6666666.97382.peg.2926	Glutamate carboxypeptidase (EC 3.4.17.11)
298.3.peg.1879	Methyl-accepting chemotaxis protein	PA2788	probable chemotaxis transducer', 'Dbxref=gi:15597984	6666666.97382.peg.2927	Methyl-accepting chemotaxis protein
298.3.peg.1878	putative membrane protein	PA2789	hypothetical protein', 'Dbxref=gi:15597985	6666666.97382.peg.2928	putative membrane protein
298.3.peg.1877	FIG00954336: hypothetical protein	PA2790	hypothetical protein', 'Dbxref=gi:15597986	6666666.97382.peg.2929	FIG00954336: hypothetical protein
298.3.peg.2960	Sulfate transport system permease protein CysW	PA0281	sulfate transport protein CysW', 'Dbxref=gi:15595478	6666666.97382.peg.293	Sulfate transport system permease protein CysW
298.3.peg.1875	FIG00959508: hypothetical protein	PA2791	hypothetical protein', 'Dbxref=gi:15597987	6666666.97382.peg.2930	FIG00959508: hypothetical protein
298.3.peg.1874	FIG00958760: hypothetical protein	PA2792	hypothetical protein', 'Dbxref=gi:15597988	6666666.97382.peg.2931	FIG00958760: hypothetical protein
298.3.peg.1873	FIG00955667: hypothetical protein	PA2793	hypothetical protein', 'Dbxref=gi:15597989	6666666.97382.peg.2932	FIG00955667: hypothetical protein
298.3.peg.1870	tRNA dihydrouridine synthase A	PA2795	conserved hypothetical protein', 'Dbxref=gi:15597991	6666666.97382.peg.2933	tRNA dihydrouridine synthase A
298.3.peg.1869	Transaldolase (EC 2.2.1.2)	PA2796	transaldolase', 'Dbxref=gi:15597992	6666666.97382.peg.2934	Transaldolase (EC 2.2.1.2)
298.3.peg.1868	Serine-protein kinase RsbW (EC 2.7.11.1)	PA2797	hypothetical protein', 'Dbxref=gi:15597993	6666666.97382.peg.2935	Serine-protein kinase RsbW (EC 2.7.11.1)
298.3.peg.1867	"""Serine phosphatase RsbU, regulator of sigma subunit"""	PA2798	probable two-component response regulator', 'Dbxref=gi:15597994	6666666.97382.peg.2936	"""Serine phosphatase RsbU, regulator of sigma subunit"""
298.3.peg.1866	FIG00953170: hypothetical protein	PA2799	hypothetical protein', 'Dbxref=gi:15597995	6666666.97382.peg.2937	FIG00953170: hypothetical protein
298.3.peg.1865	VacJ-like lipoprotein precursor	PA2800	VacJ', 'Dbxref=gi:15597996	6666666.97382.peg.2938	VacJ-like lipoprotein precursor
298.3.peg.1864	"""1,4-dihydroxy-2-naphthoyl-CoA hydrolase (EC 3.1.2.28) in phylloquinone biosynthesis"""	PA2801	hypothetical protein', 'Dbxref=gi:15597997	6666666.97382.peg.2939	"""1,4-dihydroxy-2-naphthoyl-CoA hydrolase (EC 3.1.2.28) in phylloquinone biosynthesis"""
298.3.peg.2961	Sulfate transport system permease protein CysT	PA0282	sulfate transport protein CysT', 'Dbxref=gi:15595479	6666666.97382.peg.294	Sulfate transport system permease protein CysT
298.3.peg.1863	2-aminoethylphosphonate uptake and metabolism regulator	PA2802	probable transcriptional regulator', 'Dbxref=gi:15597998	6666666.97382.peg.2940	2-aminoethylphosphonate uptake and metabolism regulator
298.3.peg.1862	Phosphonoacetaldehyde phosphonohydrolase-related protein	PA2803	hypothetical protein', 'Dbxref=gi:15597999	6666666.97382.peg.2941	Phosphonoacetaldehyde phosphonohydrolase-related protein
298.3.peg.1861	COG4341: Predicted HD phosphohydrolase	PA2804	hypothetical protein', 'Dbxref=gi:15598000	6666666.97382.peg.2942	COG4341: Predicted HD phosphohydrolase
298.3.peg.1860	Chromosome segregation ATPases	PA2805	hypothetical protein', 'Dbxref=gi:15598001	6666666.97382.peg.2943	Chromosome segregation ATPases
298.3.peg.1859	NADPH dependent preQ0 reductase (EC 1.7.1.13)	PA2806	conserved hypothetical protein', 'Dbxref=gi:15598002	6666666.97382.peg.2944	NADPH dependent preQ0 reductase (EC 1.7.1.13)
298.3.peg.1858	Copper tolerance protein	PA2807	hypothetical protein', 'Dbxref=gi:15598003	6666666.97382.peg.2945	Copper tolerance protein
298.3.peg.1857	FIG00955700: hypothetical protein	PA2808	Pseudomonas type III repressor A', 'Dbxref=gi:15598004	6666666.97382.peg.2946	FIG00955700: hypothetical protein
298.3.peg.1856	Copper-sensing two-component system response regulator CusR	PA2809	two-component response regulator, CopR', 'Dbxref=gi:15598005	6666666.97382.peg.2947	Copper-sensing two-component system response regulator CusR
298.3.peg.1855	Osmosensitive K+ channel histidine kinase KdpD (EC 2.7.3.-)	PA2810	two-component sensor, CopS', 'Dbxref=gi:15598006	6666666.97382.peg.2948	Osmosensitive K+ channel histidine kinase KdpD (EC 2.7.3.-)
298.3.peg.1854	"""ABC-type multidrug transport system, permease component"""	PA2811	probable permease of ABC-2 transporter', 'Dbxref=gi:15598007	6666666.97382.peg.2949	"""ABC-type multidrug transport system, permease component"""
298.3.peg.2962	Sulfate and thiosulfate binding protein CysP	PA0283	sulfate-binding protein precursor', 'Dbxref=gi:15595480	6666666.97382.peg.295	Sulfate and thiosulfate binding protein CysP
298.3.peg.1853	"""ABC-type multidrug transport system, ATPase component"""	PA2812	probable ATP-binding component of ABC transporter', 'Dbxref=gi:15598008	6666666.97382.peg.2950	"""ABC-type multidrug transport system, ATPase component"""
298.3.peg.1852	Uncharacterized glutathione S-transferase-like protein	PA2813	probable glutathione S-transferase', 'Dbxref=gi:15598009	6666666.97382.peg.2951	Uncharacterized glutathione S-transferase-like protein
298.3.peg.1851	"""Transglutaminase-like enzymes, putative cysteine proteases"""	PA2814	hypothetical protein', 'Dbxref=gi:15598010	6666666.97382.peg.2952	"""Transglutaminase-like enzymes, putative cysteine proteases"""
298.3.peg.1850	Butyryl-CoA dehydrogenase (EC 1.3.99.2)	PA2815	probable acyl-CoA dehydrogenase', 'Dbxref=gi:15598011	6666666.97382.peg.2953	Butyryl-CoA dehydrogenase (EC 1.3.99.2)
298.3.peg.1849	TPR repeat containing protein	PA2816	hypothetical protein', 'Dbxref=gi:15598012	6666666.97382.peg.2954	TPR repeat containing protein
298.3.peg.1848	FIG00956241: hypothetical protein	PA2817	hypothetical protein', 'Dbxref=gi:15598013	6666666.97382.peg.2955	FIG00956241: hypothetical protein
298.3.peg.1847	hypothetical protein	PA2818	aminoglycoside response regulator', 'Dbxref=gi:15598014	6666666.97382.peg.2956	Rtn protein
298.3.peg.1846	FIG00955247: hypothetical protein	PA2820	hypothetical protein', 'Dbxref=gi:15598016	6666666.97382.peg.2957	FIG00955247: hypothetical protein
298.3.peg.1845	Glutathione S-transferase family protein	PA2821	probable glutathione S-transferase', 'Dbxref=gi:15598017	6666666.97382.peg.2958	Glutathione S-transferase family protein
298.3.peg.1844	"""Free methionine-(R)-sulfoxide reductase, contains GAF domain"""	PA2822	conserved hypothetical protein', 'Dbxref=gi:15598018	6666666.97382.peg.2959	"""Free methionine-(R)-sulfoxide reductase, contains GAF domain"""
298.3.peg.2963	FIG00956018: hypothetical protein	PA0284	hypothetical protein', 'Dbxref=gi:15595481	6666666.97382.peg.296	FIG00956018: hypothetical protein
298.3.peg.1843	putative ATP/GTP-binding protein	PA2823	conserved hypothetical protein', 'Dbxref=gi:15598019	6666666.97382.peg.2960	putative ATP/GTP-binding protein
298.3.peg.1842	sensor histidine kinase/response regulator	PA2824	surface attachment and growth sensor hybrid, SagS', 'Dbxref=gi:15598020	6666666.97382.peg.2961	sensor histidine kinase/response regulator
298.3.peg.1841	Organic hydroperoxide resistance transcriptional regulator	PA2825	OspR', 'Dbxref=gi:15598021	6666666.97382.peg.2962	Organic hydroperoxide resistance transcriptional regulator
298.3.peg.1840	Glutathione peroxidase family protein	PA2826	probable glutathione peroxidase', 'Dbxref=gi:15598022	6666666.97382.peg.2963	Glutathione peroxidase family protein
298.3.peg.1839	Peptide methionine sulfoxide reductase MsrB (EC 1.8.4.12)	PA2827	conserved hypothetical protein', 'Dbxref=gi:15598023	6666666.97382.peg.2964	Peptide methionine sulfoxide reductase MsrB (EC 1.8.4.12)
298.3.peg.1838	Alanine transaminase (EC 2.6.1.2) ## AlaA	PA2828	probable aminotransferase', 'Dbxref=gi:15598024	6666666.97382.peg.2965	Alanine transaminase (EC 2.6.1.2) ## AlaA
298.3.peg.1837	FIG00957609: hypothetical protein	PA2829	hypothetical protein', 'Dbxref=gi:15598025	6666666.97382.peg.2966	FIG00957609: hypothetical protein
298.3.peg.1836	Probable protease htpX homolog (EC 3.4.24.-)	PA2830	heat shock protein HtpX', 'Dbxref=gi:15598026	6666666.97382.peg.2967	Probable protease htpX homolog (EC 3.4.24.-)
298.3.peg.1835	Predicted carboxypeptidase	PA2831	conserved hypothetical protein', 'Dbxref=gi:15598027	6666666.97382.peg.2968	Predicted carboxypeptidase
298.3.peg.1834	Thiopurine S-methyltransferase (EC 2.1.1.67)	PA2832	thiopurine methyltransferase', 'Dbxref=gi:15598028	6666666.97382.peg.2969	Thiopurine S-methyltransferase (EC 2.1.1.67)
298.3.peg.1833	Universal stress protein UspA and related nucleotide-binding proteins	PA2833	conserved hypothetical protein', 'Dbxref=gi:15598029	6666666.97382.peg.2970	Universal stress protein UspA and related nucleotide-binding proteins
298.3.peg.1832	Transcriptional regulator	PA2834	probable transcriptional regulator', 'Dbxref=gi:15598030	6666666.97382.peg.2971	Transcriptional regulator
298.3.peg.1831	Inner membrane component of tripartite multidrug resistance system	PA2835	probable major facilitator superfamily (MFS) transporter', 'Dbxref=gi:15598031	6666666.97382.peg.2972	Inner membrane component of tripartite multidrug resistance system
298.3.peg.1830	Membrane fusion component of tripartite multidrug resistance system	PA2836	probable secretion protein', 'Dbxref=gi:15598032	6666666.97382.peg.2973	Membrane fusion component of tripartite multidrug resistance system
298.3.peg.1829	Outer membrane component of tripartite multidrug resistance system	PA2837	probable outer membrane protein precursor', 'Dbxref=gi:15598033	6666666.97382.peg.2974	Outer membrane component of tripartite multidrug resistance system
298.3.peg.1828	Transcriptional regulator	PA2838	probable transcriptional regulator', 'Dbxref=gi:15598034	6666666.97382.peg.2975	Transcriptional regulator
298.3.peg.1827	FIG074102: hypothetical protein	PA2839	conserved hypothetical protein', 'Dbxref=gi:15598035	6666666.97382.peg.2976	FIG074102: hypothetical protein
298.3.peg.1825	DEAD-box ATP-dependent RNA helicase CshA (EC 3.6.4.13)	PA2840	probable ATP-dependent RNA helicase', 'Dbxref=gi:15598036	6666666.97382.peg.2978	DEAD-box ATP-dependent RNA helicase CshA (EC 3.6.4.13)
298.3.peg.2965	GGDEF domain protein	PA0285	conserved hypothetical protein', 'Dbxref=gi:15595482	6666666.97382.peg.298	GGDEF domain protein
298.3.peg.1823	Enoyl-CoA hydratase (EC 4.2.1.17)	PA2841	probable enoyl-CoA hydratase/isomerase', 'Dbxref=gi:15598037	6666666.97382.peg.2980	Enoyl-CoA hydratase (EC 4.2.1.17)
298.3.peg.1822	Spermidine synthase (EC 2.5.1.16)	PA2842	hypothetical protein', 'Dbxref=gi:15598038	6666666.97382.peg.2981	Spermidine synthase (EC 2.5.1.16)
298.3.peg.1820	2-keto-3-deoxy-D-arabino-heptulosonate-7-phosphate synthase II (EC 2.5.1.54)	PA2843	probable aldolase', 'Dbxref=gi:15598039	6666666.97382.peg.2983	2-keto-3-deoxy-D-arabino-heptulosonate-7-phosphate synthase II (EC 2.5.1.54)
298.3.peg.1819	FIG074102: hypothetical protein	PA2844	conserved hypothetical protein', 'Dbxref=gi:15598040	6666666.97382.peg.2984	FIG074102: hypothetical protein
[truncated: 3,660 more rows]

## Sheet: Table S2
Table S2. RAST annotations for gene calls found only in Pseudomonas aeruginosa ATCC 33988. Genes were not called by RAST or PsDB in the PAO1 genome.
RAST 33988 Annotation	RAST 33988 Product/Function
298.3.peg.1035	Type IV fimbrial biogenesis protein FimT
298.3.peg.1077	hypothetical protein
298.3.peg.1149	Integrase
298.3.peg.1150	hypothetical protein
298.3.peg.1152	hypothetical protein
298.3.peg.1167	FIG00964849: hypothetical protein
298.3.peg.1418	FIG00961874: hypothetical protein
298.3.peg.1425	ChaX protein
298.3.peg.1516	Mobile element protein
298.3.peg.1517	hypothetical protein
298.3.peg.1518	His-Xaa-Ser system radical SAM maturase HxsB
298.3.peg.1519	hypothetical protein
298.3.peg.1520	hypothetical protein
298.3.peg.1521	hypothetical protein
298.3.peg.1522	Phage integrase family protein
298.3.peg.1523	"""Pyruvate/2-oxoglutarate dehydrogenase complex, dihydrolipoamide acyltransferase (E2) component, and related enzymes"""
298.3.peg.1524	Integrase
298.3.peg.1588	hypothetical protein
298.3.peg.1630	hypothetical protein
298.3.peg.1667	Phage protein
298.3.peg.1871	Isochorismatase (EC 3.3.2.1)
298.3.peg.1872	"""Multidrug-efflux transporter, major facilitator superfamily (MFS) (TC 2.A.1)"""
298.3.peg.1876	FIG00958233: hypothetical protein
298.3.peg.1957	FIG00963733: hypothetical protein
298.3.peg.20	FIG00954246: hypothetical protein
298.3.peg.2200	hypothetical protein
298.3.peg.2298	"""integrase, putative"""
298.3.peg.2299	hypothetical protein
298.3.peg.2300	hypothetical protein
298.3.peg.2301	hypothetical protein
298.3.peg.2302	FIG00962931: hypothetical protein
298.3.peg.2303	FIG00967252: hypothetical protein
298.3.peg.2304	Phage protein
298.3.peg.2305	Phage-related protein
298.3.peg.2306	FIG00963381: hypothetical protein
298.3.peg.2307	FIG00959863: hypothetical protein
298.3.peg.2308	hypothetical protein
298.3.peg.2309	FIG00964821: hypothetical protein
298.3.peg.2310	"""Transcriptional regulator, LuxR family"""
298.3.peg.2311	Predicted transcriptional regulators
298.3.peg.2312	hypothetical protein
298.3.peg.2313	hypothetical protein
298.3.peg.2314	hypothetical protein
298.3.peg.2315	Phage repressor protein C2
298.3.peg.2316	Primosomal protein I
298.3.peg.2317	NinG recombination protein
298.3.peg.2318	hypothetical protein
298.3.peg.2319	hypothetical protein
298.3.peg.2320	hypothetical protein
298.3.peg.2321	FIG00953875: hypothetical protein
298.3.peg.2322	hypothetical protein
298.3.peg.2323	Phage endolysin
298.3.peg.2324	Phage protein
298.3.peg.2325	"""Phage terminase, large subunit"""
298.3.peg.2326	hypothetical protein
298.3.peg.2327	Phage portal protein
298.3.peg.2328	ATP-dependent Clp protease proteolytic subunit (EC 3.4.21.92)
298.3.peg.2329	hypothetical protein
298.3.peg.2330	Phage protein
298.3.peg.2331	FIG00964642: hypothetical protein
298.3.peg.2332	hypothetical protein
298.3.peg.2333	FIG00954405: hypothetical protein
298.3.peg.2334	FIG00956273: hypothetical protein
298.3.peg.2335	FIG00964183: hypothetical protein
298.3.peg.2336	FIG00963969: hypothetical protein
298.3.peg.2337	COG1156: Archaeal/vacuolar-type H+-ATPase subunit B
298.3.peg.2338	FIG00967075: hypothetical protein
298.3.peg.2339	Phage protein
298.3.peg.2340	FIG00965686: hypothetical protein
298.3.peg.2341	FIG00956286: hypothetical protein
298.3.peg.2342	hypothetical protein
298.3.peg.2343	FIG00962125: hypothetical protein
298.3.peg.2344	hypothetical protein
298.3.peg.2345	Phage protein
298.3.peg.2423	f
298.3.peg.245	hypothetical protein
298.3.peg.250	FIG00963717: hypothetical protein
298.3.peg.2519	Preprotein translocase subunit SecG (TC 3.A.5.1.1)
298.3.peg.252	putative membrane protein
298.3.peg.2554	conserved domain protein
298.3.peg.2556	ATPase involved in DNA repair
298.3.peg.2557	"""transcriptional regulator MvaT, P16 subunit, putative"""
298.3.peg.2558	hypothetical protein
298.3.peg.2559	hypothetical protein
298.3.peg.2560	"""Error-prone, lesion bypass DNA polymerase V (UmuC)"""
298.3.peg.2561	hypothetical protein
298.3.peg.2562	hypothetical protein
298.3.peg.2563	ATP-dependent helicase HrpB
298.3.peg.257	FIG00958817: hypothetical protein
298.3.peg.2596	hypothetical protein
298.3.peg.2654	FIG00955668: hypothetical protein
298.3.peg.2744	hypothetical protein
298.3.peg.2838	FIG00956084: hypothetical protein
298.3.peg.2846	FIG00962356: hypothetical protein
298.3.peg.2970	hypothetical protein
298.3.peg.3012	acetyltransferase
298.3.peg.3031	"""Non-ribosomal peptide synthetase modules, pyoverdine @ Siderophore biosynthesis non-ribosomal peptide synthetase modules"""
298.3.peg.3032	"""Non-ribosomal peptide synthetase modules, pyoverdine @ Siderophore biosynthesis non-ribosomal peptide synthetase modules"""
298.3.peg.3033	"""Ferrichrome-iron receptor @ Ferric siderophore receptor, TonB dependent"""
298.3.peg.3060	FIG00961308: hypothetical protein
298.3.peg.3168	hypothetical protein
298.3.peg.3174	hypothetical protein
298.3.peg.3260	Chloramphenicol acetyltransferase (EC 2.3.1.28)
298.3.peg.3305	FIG00966001: hypothetical protein
298.3.peg.3349	FIG00953933: hypothetical protein
298.3.peg.3398	Beta-glucosidase (EC 3.2.1.21)
298.3.peg.3512	hypothetical protein
298.3.peg.3550	hypothetical protein
298.3.peg.3679	Putative glycosyltransferase
298.3.peg.3680	"""UDP-N-acetylglucosamine 4,6-dehydratase (EC 4.2.1.-)"""
298.3.peg.3820	"""DNA adenine methyltransferase, phage-associated"""
298.3.peg.3821	Phage protein
298.3.peg.3822	Phage protein
298.3.peg.3823	Phage protein
298.3.peg.3824	Phage protein
298.3.peg.3825	Phage FAD/FMN-containing dehydrogenase
298.3.peg.3826	Phage protein
298.3.peg.3827	Phage protein
298.3.peg.3828	Phage tail length tape-measure protein
298.3.peg.3829	hypothetical protein
298.3.peg.3830	Phage protein
298.3.peg.3831	Phage protein
298.3.peg.3832	hypothetical protein
298.3.peg.3833	Phage protein
298.3.peg.3834	Phage protein
298.3.peg.3835	Phage protein
298.3.peg.3836	Phage major capsid protein
298.3.peg.3837	Phage protein
298.3.peg.3838	Mu-like prophage FluMu I protein
298.3.peg.3839	possible bacteriophage Mu G-like protein
298.3.peg.3840	Phage (Mu-like) virion morphogenesis protein
298.3.peg.3841	Mu-like prophage FluMu protein gp29
298.3.peg.3842	"""Phage terminase, large subunit"""
298.3.peg.3843	"""Phage terminase, small subunit"""
298.3.peg.3844	hypothetical protein
298.3.peg.3845	hypothetical protein
298.3.peg.3846	Phage lysin
298.3.peg.3847	hypothetical protein
298.3.peg.3848	Putative inner membrane protein
298.3.peg.3849	Phage protein
298.3.peg.3850	Phage protein
298.3.peg.3851	Phage protein
298.3.peg.3852	hypothetical protein
298.3.peg.3853	"""Transcriptional regulator, IclR family"""
298.3.peg.3854	hypothetical protein
298.3.peg.3855	Phage transposase
298.3.peg.3856	Eha
298.3.peg.3857	Phage protein
298.3.peg.3858	Phage protein
298.3.peg.3859	FIG00962931: hypothetical protein
298.3.peg.3860	Phage protein
298.3.peg.3861	Phage protein
298.3.peg.3862	hypothetical protein
298.3.peg.3863	Phage protein
298.3.peg.3864	Phage protein
298.3.peg.3865	Phage protein
298.3.peg.3866	hypothetical protein
298.3.peg.3867	FIG00957948: hypothetical protein
298.3.peg.3920	Mobile element protein
298.3.peg.3922	DNA-cytosine methyltransferase (EC 2.1.1.37)
298.3.peg.3923	FIG01232333: hypothetical protein
298.3.peg.3924	hypothetical protein
298.3.peg.3925	Endonuclease
298.3.peg.3926	FIG00715517: hypothetical protein
298.3.peg.3929	Integrase
298.3.peg.3941	FIG00961448: hypothetical protein
298.3.peg.3984	hypothetical protein
298.3.peg.3989	hypothetical protein
298.3.peg.3990	iron-chelator utilization protein
298.3.peg.3991	hypothetical protein
298.3.peg.4026	Phage integrase
298.3.peg.4109	hypothetical protein
298.3.peg.4240	FIG00956549: hypothetical protein
298.3.peg.4246	VgrG protein
298.3.peg.4247	FIG00960195: hypothetical protein
298.3.peg.4248	Rhs family protein
298.3.peg.431	FIG00957845: hypothetical protein
298.3.peg.4316	hypothetical protein
298.3.peg.4373	Mobile element protein
298.3.peg.4375	hypothetical protein
298.3.peg.4376	hypothetical protein
298.3.peg.4377	Mobile element protein
298.3.peg.4378	Mobile element protein
298.3.peg.4380	Trx
298.3.peg.4381	Protein involved in biosynthesis of mitomycin antibiotics/polyketide fumonisin
298.3.peg.4382	FIG002465: BNR repeat protein
298.3.peg.4383	FIG005548: transport protein
298.3.peg.4384	FIG067310: hypothetical protein
298.3.peg.4385	FIG002188: hypothetical protein
298.3.peg.4386	hypothetical protein
298.3.peg.4387	Nucleoside-diphosphate-sugar epimerases
298.3.peg.4388	FIG00955335: hypothetical protein
298.3.peg.4389	"""Transcriptional regulator, TetR family"""
298.3.peg.4390	"""monooxygenase, flavin-binding family"""
298.3.peg.4391	"""hydrolase, alpha/beta fold family"""
298.3.peg.4392	Alcohol dehydrogenase (EC 1.1.1.1)
298.3.peg.4393	amino acid permease family protein
298.3.peg.4394	4-aminobutyraldehyde dehydrogenase (EC 1.2.1.19)
298.3.peg.4395	Diaminobutyrate-pyruvate aminotransferase (EC 2.6.1.46)
298.3.peg.4396	Flavohemoprotein (Hemoglobin-like protein) (Flavohemoglobin) (Nitric oxide dioxygenase) (EC 1.14.12.17)
298.3.peg.4398	"""Putative membrane protein, clustering with ActP"""
298.3.peg.4399	AMP-binding protein
298.3.peg.4400	Short-chain dehydrogenase/reductase SDR
298.3.peg.4401	Butyryl-CoA dehydrogenase (EC 1.3.8.1)
298.3.peg.4402	Putative acyl-CoA dehydrogenase
298.3.peg.4403	aminoglycoside phosphotransferase
298.3.peg.4404	Propionate catabolism operon regulatory protein PrpR
298.3.peg.4405	FIG00960783: hypothetical protein
298.3.peg.4406	Paraquat-inducible protein B
298.3.peg.4407	Paraquat-inducible protein A
298.3.peg.4555	FIG00957818: hypothetical protein
298.3.peg.4607	FIG00959964: hypothetical protein
298.3.peg.4637	FIG00954671: hypothetical protein
298.3.peg.4692	FIG00965890: hypothetical protein
298.3.peg.4699	FIG00961348: hypothetical protein
298.3.peg.4728	Lipolytic enzyme
298.3.peg.4754	hypothetical protein
298.3.peg.5005	Histidinol-phosphatase (EC 3.1.3.15)
298.3.peg.5006	FIG00965705: hypothetical protein
298.3.peg.5007	hypothetical protein
298.3.peg.5008	Putative oxidoreductase
298.3.peg.5009	hypothetical protein
298.3.peg.5010	hypothetical protein
298.3.peg.5011	FIG007317: Chromosome segregation protein SMC-like
298.3.peg.5012	FIG039767: hypothetical protein
298.3.peg.5013	FIG149030: hypothetical protein
298.3.peg.5017	Phage protein
298.3.peg.5019	Phage DNA-binding protein
298.3.peg.5088	putative plasmid stablization protein
298.3.peg.5089	Predicted transcriptional regulators containing the CopG/Arc/MetJ DNA-binding domain
298.3.peg.5090	putative membrane protein
298.3.peg.5091	FIG00953975: hypothetical protein
298.3.peg.5092	FIG00715740: hypothetical protein
298.3.peg.5093	hypothetical protein
298.3.peg.5094	FIG00956406: hypothetical protein
298.3.peg.5095	FIG00962909: hypothetical protein
298.3.peg.5097	FIG00960652: hypothetical protein
298.3.peg.5098	"""Type IV secretory pathway, VirB4 components"""
298.3.peg.5099	putative lipoprotein
298.3.peg.5100	putative exported protein
298.3.peg.5101	FIG00958851: hypothetical protein
298.3.peg.5102	Possible exported protein
298.3.peg.5103	FIG00953508: hypothetical protein
298.3.peg.5104	FIG00955871: hypothetical protein
298.3.peg.5105	hypothetical protein
298.3.peg.5106	Candidate type III effector Hop protein
298.3.peg.5107	Aconitase B
298.3.peg.5108	putative DNA helicase
298.3.peg.5109	putative membrane protein
298.3.peg.5110	"""Type IV secretory pathway, VirD4 components"""
298.3.peg.5111	"""COG1088: dTDP-D-glucose 4,6-dehydratase"""
298.3.peg.5112	FIG00954712: hypothetical protein
298.3.peg.5113	Soluble lytic murein transglycosylase and related regulatory proteins (some contain LysM/invasin domains)
298.3.peg.5114	probable exported protein STY4558
298.3.peg.5115	Methyl-accepting chemotaxis protein
298.3.peg.5244	FIG00960294: hypothetical protein
298.3.peg.5273	hypothetical protein
298.3.peg.5274	hypothetical protein
298.3.peg.5275	hypothetical protein
298.3.peg.5370	hypothetical protein
298.3.peg.5407	TnpR protein
298.3.peg.5408	hypothetical protein
298.3.peg.5409	hypothetical protein
298.3.peg.5411	"""Type I restriction-modification system, specificity subunit S (EC 3.1.21.3)"""
298.3.peg.5412	hypothetical protein
298.3.peg.5414	hypothetical protein
298.3.peg.5415	putative helicase
298.3.peg.5438	Conjugative transfer protein PilL in PFGI-1-like cluster
298.3.peg.5439	Conjugative transfer protein PilN in PFGI-1-like cluster
298.3.peg.5440	Conjugative transfer protein PilO in PFGI-1-like cluster
298.3.peg.5441	Conjugative transfer protein PilP in PFGI-1-like cluster
298.3.peg.5442	Conjugative transfer ATPase PilQ in PFGI-1-like cluster
298.3.peg.5443	Conjugative transfer protein PilR in PFGI-1-like cluster
298.3.peg.5444	Conjugative transfer protein PilR in PFGI-1-like cluster
298.3.peg.5445	Conjugative transfer protein PilS in PFGI-1-like cluster
298.3.peg.5446	Conjugative transfer ATPase PilU in PFGI-1-like cluster
298.3.peg.5447	Conjugative transfer pilus-tip adhesin protein PilV in PFGI-1-like cluster
298.3.peg.5448	Conjugative transfer protein PilM in PFGI-1-like cluster
298.3.peg.5449	FIG00963899: hypothetical protein
298.3.peg.5450	"""FIG051360: Periplasmic protein TonB, links inner and outer membranes"""
298.3.peg.5451	FIG00955915: hypothetical protein
298.3.peg.5452	hypothetical protein
298.3.peg.5453	FIG00960315: hypothetical protein
298.3.peg.5454	FIG034376: Hypothetical protein
298.3.peg.5455	FIG00957911: hypothetical protein
298.3.peg.5456	FIG046709: Hypothetical protein
298.3.peg.5457	FIG041301: Hypothetical protein
298.3.peg.5551	CRISPR-associated protein Cas2
298.3.peg.5552	CRISPR-associated protein Cas1
298.3.peg.5553	CRISPR-associated RecB family exonuclease Cas4
298.3.peg.5554	"""CRISPR-associated protein, Csd2/Csh2 family"""
298.3.peg.5555	"""CRISPR-associated protein, Csd1 family"""
298.3.peg.5556	"""CRISPR-associated protein, Cas5d family"""
298.3.peg.5557	CRISPR-associated helicase Cas3
298.3.peg.5558	"""Error-prone, lesion bypass DNA polymerase V (UmuC)"""
298.3.peg.5559	4-oxalocrotonate tautomerase (EC 5.3.2.-)
298.3.peg.5560	"""NADH:flavin oxidoreductases, Old Yellow Enzyme family"""
298.3.peg.5561	OsmC family protein
298.3.peg.5562	Possible carboxymuconolactone decarboxylase family protein (EC 4.1.1.44)
298.3.peg.5563	"""Transcriptional regulator, TetR family"""
298.3.peg.5564	3-oxoacyl-[acyl-carrier protein] reductase (EC 1.1.1.100)
298.3.peg.5565	hypothetical protein
298.3.peg.5615	Rhs family protein
298.3.peg.5616	Rhs family protein
298.3.peg.5629	FIG00961420: hypothetical protein
298.3.peg.573	hypothetical protein
298.3.peg.5766	hypothetical protein
298.3.peg.5785	Rhs-family protein
298.3.peg.5822	Phage-related protein
298.3.peg.5823	hypothetical protein
298.3.peg.5825	hypothetical protein
298.3.peg.5826	Phage replication initiation protein #Inoviridae protein Gp2
298.3.peg.5910	hypothetical protein
298.3.peg.5951	Putative large exoprotein involved in heme utilization or adhesion of ShlA/HecA/FhaA family
298.3.peg.5962	Putative large exoprotein involved in heme utilization or adhesion of ShlA/HecA/FhaA family
298.3.peg.5977	Pyoverdine sidechain non-ribosomal peptide synthetase PvdJ
298.3.peg.847	FIG00959374: hypothetical protein
298.3.peg.902	hypothetical protein
298.3.peg.98	hypothetical protein
298.3.peg.984	FIG00960455: hypothetical protein

## Sheet: Table S3
Table S3. RAST and PsDB annotations for genes called only in Pseudomonas aeruginosa PAO1. Genes were not called by RAST in the ATCC 33988 genome.
RAST PAO1 Annotation	RAST PAO1 Product/Function	PAO1 PsDB Annotation	PAO1 PsDB Product/Function
6666666.97382.peg.1016	Mobile element protein	PA0978	conserved hypothetical protein', 'Dbxref=gi:15596175
6666666.97382.peg.1067	FIG00960861: hypothetical protein
6666666.97382.peg.1164	Peptide deformylase (EC 3.5.1.88)
6666666.97382.peg.117	"""Heme A synthase, cytochrome oxidase biogenesis protein Cox15-CtaA"""	PA0112	hypothetical protein', 'Dbxref=gi:15595310
6666666.97382.peg.1195	pyocin protein	PA1150	pyocin S2', 'Dbxref=gi:15596347
6666666.97382.peg.1276	FIG00954225: hypothetical protein	PA1232	hypothetical protein', 'Dbxref=gi:15596429
6666666.97382.peg.1282	Outer membrane component of tripartite multidrug resistance system	PA1238	probable outer membrane component of multidrug efflux pump', 'Dbxref=gi:15596435
6666666.97382.peg.1294	FIG00955856: hypothetical protein
6666666.97382.peg.1310	hypothetical protein
6666666.97382.peg.1314	"""Hypothetical, similar to sarcosine oxidase alpha subunit, 2Fe-2S domain"""
6666666.97382.peg.1315	D-amino-acid oxidase (EC 1.4.3.3)	PA1267	hypothetical protein', 'Dbxref=gi:15596464
6666666.97382.peg.1318	FIG00960665: hypothetical protein	PA1270	hypothetical protein', 'Dbxref=gi:15596467
6666666.97382.peg.1342	hypothetical protein
6666666.97382.peg.1398	FIG00966855: hypothetical protein	PA1348	hypothetical protein', 'Dbxref=gi:15596545
6666666.97382.peg.140	hypothetical protein
6666666.97382.peg.1400	hypothetical protein
6666666.97382.peg.1420	"""ISPsy6, transposase"""	PA1368	hypothetical protein', 'Dbxref=gi:15596565
6666666.97382.peg.1421	FIG00450309: hypothetical protein	PA1370	hypothetical protein', 'Dbxref=gi:15596567
6666666.97382.peg.1422	Superfamily I DNA and RNA helicases	PA1372	hypothetical protein', 'Dbxref=gi:15596569
6666666.97382.peg.1428	FIG00955484: hypothetical protein	PA1378	hypothetical protein', 'Dbxref=gi:15596575
6666666.97382.peg.1429	Short-chain dehydrogenase/reductase SDR	PA1379	probable short-chain dehydrogenase', 'Dbxref=gi:15596576
6666666.97382.peg.1430	"""Transcriptional regulator, AraC family"""	PA1380	probable transcriptional regulator', 'Dbxref=gi:15596577
6666666.97382.peg.1431	hypothetical protein	PA1381	hypothetical protein', 'Dbxref=gi:15596578
6666666.97382.peg.1432	General secretion pathway protein D	PA1382	probable type II secretion system protein', 'Dbxref=gi:15596579
6666666.97382.peg.1433	hypothetical protein	PA1383	hypothetical protein', 'Dbxref=gi:15596580
6666666.97382.peg.1434	SN-glycerol-3-phosphate transport ATP-binding protein UgpC (TC 3.A.1.1.3)	PA1386	probable ATP-binding component of ABC transporter', 'Dbxref=gi:15596583
6666666.97382.peg.1435	hypothetical protein	PA1387	hypothetical protein', 'Dbxref=gi:15596584
6666666.97382.peg.1436	hypothetical protein	PA1388	hypothetical protein', 'Dbxref=gi:15596585
6666666.97382.peg.1437	Twin-arginine translocation protein TatC	PA1389	probable glycosyl transferase', 'Dbxref=gi:15596586
6666666.97382.peg.1438	"""glycosyl transferase, family 2"""	PA1390	probable glycosyl transferase', 'Dbxref=gi:15596587
6666666.97382.peg.1439	Glycosyltransferase (EC 2.4.1.-)	PA1391	probable glycosyl transferase', 'Dbxref=gi:15596588
[truncated: 173 more rows]

## Sheet: Table S4
Table S4. Pseudomonas aeruginosa PAO1 gene calls found only in the PsDB. Genes were not called by RAST in the PAO1 or ATCC 33988 genome.
[truncated: 67 more rows]
