# Supplementary material for: A comprehensive multi-omics approach uncovers adaptations for growth and survival of Pseudomonas aeruginosa on n-alkanes
Source: BMC Genomics. 2017 Apr 28;18:334. doi: 10.1186/s12864-017-3708-4 (PMC5410065; doi:10.1186/s12864-017-3708-4)
Supplement: Supplementary file 2 — Microarray results. (XLSX 648 kb) [file 12864_2017_3708_MOESM2_ESM.xlsx]

## Sheet: Table S5
Table S5. Differentially expressed genes from microarray profiling comparing ATCC 33988 grown in n-alkanes to PAO1 grown in n-alkanes.
Microarray Probe ID	Fold change 33988+Alk/PAO1+Alk		Microarray Probe ID	Fold change PAO1+Alk/33988+Alk
PA4685	83.77		PA3904	467.03
PA4498	39.62		PA3330	222.12
PA3188	30.83		PA3329	193.14
PA4500	28.44		PA3516	92.91
PA0979	22.3		PA1927	92.26
PA4207	15.92		PA1897	85.12
PA0986	14.04		PA4219	77.91
PA2274	13.35		PA1896	76.02
PA1247	11.67		PA1894	74.51
PA0909	10.93		PA3336	69.47
PA3422	10.73		PA5460	66.96
PA4206	10.57		PA3479	60.8
PA0614	8.97		PA1168	56.71
PA0910	8.55		PA3331	52.39
PA3790	8.22		PA1892	50.69
PA0911	7.96		PA4139	50.03
PA3189	7.8		PA3333	47.81
PA0978	7.6		PA1895	46.88
PA4127	7.49		PA4230	46.44
PA0881	7.23		PA1893	44.92
PA3421	7.15		PA4677	42.55
PA1248	7.08		PA4589	41.35
PA3718	7.04		PA1244	40.38
PA0697	6.95		PA3905	37.85
PA0617	6.59		PA4231	35.36
PA2214	6.32		PA4220	35.2
PA0985	6.26		PA4306	32.06
PA0987	6.25		PA4221	29.27
PA3785	5.93		PA3724	29.06
PA2146	5.83		PA3328	28.36
PA4886	5.79		PA2939	28.14
PA5238	5.64		PA2128	27.36
PA5061	5.59		PA3332	27.33
PA4913	5.52		PA3335	26.46
PA4205	5.36		PA3334	25.58
PA1257	5.26		PA3515	25.2
PA0884	5.16		PA2305	21.26
PA3277	5.13		PA4229	21.17
PA1971	5.11		PA0122	20.61
PA2458	5.02		PA3519	19.42
PA4912	4.98		PA3907	17.82
PA0573	4.96		PA2358	17.73
PA5326	4.91		PA2591	17.33
PA1648	4.9		PA4225	17.15
PA3190	4.82		PA1797	17.02
PA1591	4.79		PA2193	13.69
PA1074	4.78		PA4813	13.62
PA0616	4.71		PA3327	13.56
PA4167	4.7		PA1130	13.47
PA0612	4.67		PA2306	13.42
PA0977	4.63		PA3326	13.4
PA3408	4.58		PA1131	13.23
PA4909	4.54		PA4590	13.06
PA0908	4.51		PA2303	12.74
PA1246	4.49		PA2494	12.48
PA5325	4.48		PA1869	12.11
PA4581	4.47		PA3518	11.93
PA0783	4.44		PA1651	11.81
PA3187	4.37		PA3906	11.72
PA0625	4.35		PA2495	11.65
PA4208	4.35		PA2655	11.61
PA0613	4.27		PA4302	11.57
PA0274	4.27		PA1169	11.57
PA1260	4.26		PA1216	11.32
PA1312	4.19		PA4683	11.15
PA3186	4.06		PA4297	10.57
PA2170	4.02		PA4648	10.57
PA3568	4.02		PA4651	10.2
PA3343	3.97		PA2194	9.62
PA1630	3.94		PA4141	9.55
PA0273	3.94		PA1014	9.46
PA0257	3.85		PA0476	9.43
PA1259	3.83		PA2483	9.38
PA1256	3.82		PA1003	9.27
PA0907	3.82		PA4218	9.14
PA5020	3.82		PA2863	9.11
PA0346	3.81		PA0027	8.97
PA4981	3.76		PA3553	8.94
PA5391	3.76		PA1876	8.82
PA2938	3.76		PA1215	8.78
PA0709	3.74		PA5446	8.73
PA2507	3.71		PA1898	8.7
PA2151	3.71		PA2304	8.53
PA3639	3.7		PA3446	8.41
PA0624	3.69		PA3908	7.63
PA0627	3.66		PA3361	7.41
PA0628	3.57		PA2423	7.22
PA2518	3.54		PA3520	7.18
PA5442	3.52		PA2570	7.13
PA4630	3.49		PA2129	6.9
PA0626	3.46		PA3555	6.8
PA5137	3.44		PA2780	6.54
PA0629	3.42		PA3552	6.44
PA3368	3.41		PA2592	6.42
PA4598	3.36		PA3530	6.31
PA1338	3.34		PA4680	6.3
PA1186	3.32		PA0546	6.1
PA2169	3.3		PA1891	6
PA1249	3.25		PA4304	5.99
PA2515	3.22		PA3444	5.98
PA2075	3.19		PA1325	5.93
PA0880	3.1		PA1874	5.9
PA4147	3.09		PA3441	5.87
PA1109	3.09		PA3558	5.87
PA2950	3.06		PA4293	5.65
PA5452	3.05		PA4783	5.57
PA5169	3.02		PA2862	5.53
PA5328	3.02		PA1693	5.44
PA0710	2.99		PA0284	5.44
PA5168	2.98		PA2594	5.37
PA0618	2.98		PA4115	5.31
PA5568	2.97		PA2198	5.23
PA1071	2.92		PA4227	4.96
PA4910	2.92		PA3554	4.9
PA2378	2.91		PA2781	4.88
PA3072	2.91		PA2132	4.85
PA4868	2.91		PA1759	4.81
PA0444	2.9		PA0784	4.73
PA2418	2.86		PA1875	4.7
PA0603	2.86		PA3535	4.68
PA2002	2.85		PA1061	4.65
PA3609	2.84		PA3324	4.63
PA0604	2.84		PA4682	4.6
PA1073	2.83		PA4625	4.46
PA1418	2.81		PA1002	4.44
PA2535	2.81		PA3556	4.43
PA1804	2.81		PA0547	4.42
PA4152	2.81		PA0531	4.39
PA5387	2.8		PA2311	4.33
PA1255	2.78		PA4040	4.31
PA5324	2.78		PA3035	4.29
PA0221	2.77		PA5108	4.26
PA3844	2.76		PA2133	4.19
PA5065	2.75		PA3478	4.12
PA4908	2.74		PA3450	4.09
PA3342	2.74		PA4298	4.01
PA0439	2.72		PA4299	3.85
PA5428	2.71		PA2576	3.83
PA2342	2.71		PA4296	3.82
PA3492	2.67		PA5093	3.81
PA1913	2.67		PA0485	3.76
PA1751	2.67		PA0283	3.75
PA1070	2.64		PA4773	3.73
PA0358	2.62		PA3584	3.71
PA1245	2.62		PA1218	3.65
PA1072	2.62		PA0026	3.6
PA1923	2.61		PA4635	3.6
PA3216	2.61		PA4300	3.6
PA1569	2.6		PA4305	3.56
PA2792	2.59		PA3477	3.52
PA3111	2.58		PA4836	3.51
PA0443	2.58		PA2031	3.51
PA0253	2.56		PA4907	3.5
PA1924	2.55		PA2587	3.5
PA4866	2.55		PA4379	3.48
PA2111	2.55		PA2441	3.45
PA1852	2.54		PA4837	3.45
PA5509	2.54		PA3323	3.44
PA0235	2.52		PA4681	3.43
PA0069	2.52		PA4294	3.39
PA5186	2.51		PA4236	3.37
PA0258	2.49		PA2639	3.35
PA1583	2.49		PA4649	3.33
PA1775	2.49		PA1877	3.33
PA1925	2.48		PA5383	3.33
PA4198	2.48		PA5024	3.3
PA0623	2.47		PA3829	3.29
PA1712	2.47		PA5502	3.29
PA5228	2.46		PA3920	3.23
PA2550	2.45		PA3661	3.23
PA5327	2.44		PA5497	3.18
PA1954	2.44		PA2452	3.13
PA3925	2.43		PA3287	3.12
PA5006	2.42		PA2131	3.12
PA2116	2.42		PA4070	3.12
PA3110	2.41		PA1784	3.1
PA4597	2.4		PA0201	3.08
PA3784	2.4		PA0530	3.06
PA2968	2.4		PA3445	3.06
PA0216	2.39		PA3347	3.05
PA3895	2.38		PA2714	3.05
PA2028	2.38		PA2197	3.01
PA1497	2.37		PA5246	2.94
PA1725	2.37		PA3557	2.94
PA3074	2.36		PA1905	2.92
PA1711	2.36		PA0743	2.9
PA0918	2.36		PA1060	2.86
PA5129	2.36		PA2699	2.86
PA3820	2.35		PA3443	2.86
PA2552	2.35		PA1062	2.84
PA1360	2.34		PA2030	2.84
PA3643	2.34		PA0811	2.8
PA1367	2.33		PA2050	2.8
PA1646	2.33		PA1728	2.8
PA2928	2.33		PA1285	2.78
PA5450	2.32		PA1063	2.78
PA3700	2.31		PA4190	2.77
PA5447	2.31		PA2593	2.74
PA5292	2.31		PA2310	2.74
PA3427	2.3		PA4303	2.74
PA0102	2.3		PA4356	2.7
PA5236	2.29		PA2782	2.69
PA0404	2.29		PA4776	2.67
PA0958	2.29		PA2080	2.67
PA1178	2.28		PA3514	2.64
PA3401	2.28		PA0695	2.64
PA1425	2.28		PA5107	2.62
PA1146	2.28		PA2702	2.62
PA2667	2.28		PA4870	2.62
PA0437	2.27		PA1871	2.59
PA1354	2.27		PA4475	2.59
PA4479	2.25		PA0821	2.52
PA2340	2.25		PA3795	2.51
PA2533	2.25		PA2761	2.5
PA4801	2.24		PA2816	2.49
PA3837	2.23		PA3931	2.49
PA0807	2.22		PA4782	2.48
PA3853	2.21		PA0223	2.47
PA3852	2.21		PA1742	2.47
PA5544	2.21		PA2737	2.46
PA4593	2.2		PA5546	2.45
PA2115	2.2		PA0731	2.45
PA4003	2.2		PA0588	2.4
PA3495	2.2		PA4919	2.38
PA2447	2.2		PA1738	2.37
PA3997	2.19		PA1068	2.36
PA3139	2.18		PA2121	2.35
PA4806	2.18		PA2226	2.3
PA2678	2.18		PA0851	2.3
PA4004	2.18		PA3932	2.3
PA1200	2.18		PA2312	2.29
PA4506	2.17		PA1004	2.25
PA0375	2.17		PA0144	2.24
PA1998	2.17		PA1835	2.22
PA4437	2.17		PA0888	2.21
PA3000	2.15		PA0730	2.21
PA4364	2.14		PA4170	2.2
PA5323	2.13		PA4175	2.19
PA2509	2.13		PA4878	2.19
PA0968	2.13		PA0852	2.18
PA4928	2.13		PA3127	2.17
PA5458	2.12		PA0667	2.16
PA0304	2.12		PA0705	2.14
PA0496	2.12		PA4515	2.13
PA1276	2.11		PA1106	2.13
PA3378	2.11		PA1055	2.12
PA4603	2.11		PA2308	2.12
PA5167	2.11		PA3340	2.11
PA1698	2.1		PA0976	2.11
PA4026	2.1		PA3981	2.11
PA1873	2.1		PA0448	2.11
PA0757	2.09		PA1571	2.09
PA0615	2.09		PA2120	2.09
PA4135	2.09		PA0708	2.05
PA0535	2.09		PA2481	2.05
PA0611	2.09		PA5191	2.04
PA1949	2.09		PA3938	2.04
PA4199	2.09		PA4778	2.02
PA1019	2.08		PA3992	2.02
PA2341	2.08		PA3937	2
PA1479	2.08
PA2904	2.08
PA2551	2.08
PA0600	2.07
PA4436	2.06
PA3217	2.06
PA2711	2.06
PA0702	2.06
PA1181	2.05
PA4046	2.05
PA5308	2.04
PA0182	2.03
PA3178	2.03
PA4087	2.03
PA4643	2.02
PA0147	2.02
PA5096	2.02
PA0693	2.01
PA2995	2.01
PA2430	2.01
PA3685	2
PA4744	2
PA4848	2
PA0009	2

## Sheet: Table S6
Table S6. Differentially expressed genes from microarray profiling comparing ATCC 33988 grown in glycerol to PAO1 grown in glycerol.
Microarray Probe ID	Fold change 33988+Gly/PAO1+Gly		Microarray Probe ID	Fold change PAO1+Gly/33988+Gly
PA0709	120.259		PA1169	1192.69
PA1555	113.772		PA1168	948.826
PA1556	110.661		PA3329	300.246
PA4500	70.0348		PA3905	155.417
PA1557	68.1197		PA3330	117.784
PA1673	61.3929		PA3904	112.206
PA0710	60.5477		PA2303	99.0442
PA0141	59.7141		PA1927	86.2229
PA5173	56.8859		PA1901	80.4489
PA0987	50.2134		PA3907	77.1717
PA5172	48.8403		PA4140	72.5046
PA2127	48.1679		PA3331	65.7993
PA2119	42.5179		PA4141	56.493
PA2126	40.7859		PA4139	55.3304
PA0519	38.8542		PA3908	54.5686
PA4498	37.2715		PA1897	48.1679
PA1183	36.0019		PA2305	47.1766
PA5171	34.2968		PA3334	42.5179
PA3613	33.5909		PA4142	38.5859
PA1746	33.3589		PA3333	36.0019
PA4328	32.2226		PA3906	35.261
PA5027	31.125		PA1893	33.5909
PA3278	30.91		PA3328	30.91
PA0515	30.6965		PA1894	30.0647
PA5475	28.6408		PA4143	24.9333
PA5208	27.8576		PA1895	22.4711
PA5170	27.6652		PA2304	22.3159
PA3337	27.4741		PA3332	22.1618
PA5427	27.0958		PA4218	21.259
PA1429	26.7228		PA1244	19.1597
PA0514	25.8125		PA2494	18.8959
PA4348	24.4201		PA4220	18.7654
PA3880	24.2515		PA3326	18.3792
PA4571	23.9176		PA2591	18.2522
PA4587	23.4254		PA3724	17.1484
PA3309	21.5557		PA2495	17.0299
PA5479	20.9663		PA5482	17.0299
PA4352	20.9663		PA2929	16.9123
PA0518	20.6776		PA1892	16.7955
PA5232	18.507		PA3335	16
PA0835	17.7531		PA1896	15.8895
PA2753	17.6305		PA4190	15.6707
PA5231	16.7955		PA4677	15.3482
PA4610	16.7955		PA0572	14.9285
PA0517	16.4498		PA4739	13.5479
PA0986	16.3362		PA0489	13.4543
PA4685	16.3362		PA5481	13.1775
PA2501	15.0324		PA4862	13.0864
PA0979	14.3204		PA3327	12.4666
PA0459	14.2215		PA4884	12.3805
PA3465	14.0257		PA2493	12.3805
PA0836	14.0257		PA5111	12.2101
PA0200	13.4543		PA1014	12.042
PA0526	13.1775		PA4738	11.9588
PA4494	12.996		PA2512	11.6318
PA2458	12.996		PA5460	11.2356
PA1546	12.7286		PA2302	11.1579
PA3875	12.6407		PA4219	11.0809
PA0671	12.5533		PA4144	10.9283
PA3839	12.4666		PA1651	10.4107
PA4772	12.3805		PA4231	9.78112
PA3879	12.3805		PA2306	9.57983
PA3458	12.295		PA4224	9.31787
PA1525	12.1257		PA4883	9.31787
PA4611	11.6318		PA3367	9.12611
PA1789	11.6318		PA1613	9.12611
PA3572	11.3137		PA2413	9.06307
PA2574	11.1579		PA2522	9.00047
PA0295	10.7034		PA4222	8.9383
PA3614	10.1965		PA2423	8.45614
PA4067	9.98664		PA4131	8.1681
PA5168	9.84916		PA3477	8.1681
PA2567	9.84916		PA4221	7.94474
PA1647	9.84916		PA3926	7.78124
PA5230	9.64646		PA2587	7.51618
PA0978	9.31787		PA4230	7.4127
PA1076	9.25351		PA4335	7.4127
PA3432	9.18959		PA2928	7.31065
PA3840	9.18959		PA0784	6.9644
PA3912	8.87656		PA0730	6.9163
PA0516	8.81524		PA1131	6.82108
PA5167	8.75435		PA4175	6.63456
PA2179	8.51496		PA2031	6.63456
PA3740	8.45614		PA2425	6.58873
PA0713	8.28212		PA3376	6.45313
PA0834	8.1681		PA1108	6.23332
PA0513	8.1681		PA1215	6.1475
PA1259	8.05564		PA0826	6.1475
PA4542	8.05564		PA4778	6.10504
PA5169	8		PA3467	6.10504
PA5495	7.88986		PA0277	6.06287
PA1197	7.83536		PA1068	6.02099
PA3431	7.78124		PA1785	5.9794
PA1196	7.78124		PA3535	5.89708
PA0714	7.56846		PA3222	5.77572
PA1247	7.31065		PA3479	5.73582
PA1246	7.11074		PA2702	5.6962
PA3277	6.82108		PA2018	5.65685
PA4337	6.72717		PA1250	5.61778
PA1049	6.72717		PA4783	5.61778
PA4620	6.72717		PA0450	5.54044
PA3859	6.6807		PA5114	5.54044
PA4630	6.58873		PA0316	5.54044
PA0024	6.45313		PA1003	5.42642
PA3126	6.32033		PA3229	5.38893
PA3054	6.27667		PA2785	5.35171
PA1414	6.1475		PA4336	5.31474
PA3913	6.1475		PA2440	5.31474
PA0411	6.10504		PA4306	5.31474
PA1604	6.06287		PA4158	5.27803
PA1245	5.9794		PA2592	5.24157
PA5026	5.93809		PA2703	5.24157
PA1537	5.93809		PA0144	5.24157
PA0910	5.89708		PA1510	5.20537
PA0670	5.6962		PA1891	5.09824
PA4493	5.65685		PA1186	5.06303
PA0409	5.57897		PA2214	5.02805
PA3768	5.57897		PA4882	4.89056
PA0545	5.42642		PA2747	4.85678
PA5494	5.42642		PA3061	4.72397
PA3878	5.31474		PA0093	4.72397
PA2188	5.31474		PA0851	4.72397
PA4358	5.27803		PA4119	4.69134
PA1608	5.27803		PA1869	4.62675
PA1561	5.09824		PA1639	4.62675
PA0408	5.02805		PA2513	4.62675
PA0410	4.95883		PA2939	4.59479
PA3615	4.92458		PA0264	4.59479
PA4506	4.85678		PA2581	4.59479
PA4861	4.85678		PA0321	4.53154
PA2630	4.85678		PA3336	4.53154
PA3631	4.65893		PA0849	4.50023
PA4523	4.56305		PA2532	4.46915
PA3671	4.53154		PA2269	4.46915
PA1466	4.50023		PA4651	4.43828
PA2444	4.50023		PA1876	4.37717
PA4235	4.46915		PA4223	4.31691
PA3350	4.46915		PA1062	4.25748
PA2826	4.46915		PA1688	4.25748
PA0542	4.37717		PA3408	4.22807
PA1395	4.37717		PA4625	4.19887
PA0985	4.28709		PA0485	4.16986
PA1881	4.28709		PA1159	4.16986
PA1456	4.25748		PA0997	4.11246
PA0911	4.25748		PA4623	4.02782
PA0612	4.25748		PA1061	4.02782
PA0624	4.25748		PA4886	4
PA1123	4.19887		PA4105	4
PA0403	4.16986		PA3096	3.97237
PA5051	4.16986		PA1147	3.94493
PA0402	4.14106		PA0852	3.94493
PA0145	4.14106		PA3062	3.89062
PA3121	4.14106		PA5219	3.89062
PA1880	4.08405		PA4146	3.86375
PA0401	4.05584		PA1358	3.81055
PA0886	4		PA0855	3.81055
PA5061	4		PA2863	3.81055
PA1551	3.94493		PA1170	3.78423
PA5238	3.94493		PA1326	3.75809
PA0412	3.91768		PA1693	3.75809
PA2224	3.91768		PA1908	3.75809
PA1127	3.91768		PA3021	3.73213
PA1126	3.91768		PA4869	3.73213
PA1454	3.89062		PA3098	3.68075
PA0807	3.86375		PA4203	3.65533
PA1650	3.81055		PA0996	3.65533
PA3575	3.78423		PA4921	3.65533
PA4771	3.78423		PA1843	3.63008
PA2453	3.78423		PA2301	3.63008
PA0201	3.75809		PA2019	3.63008
PA0443	3.75809		PA2514	3.605
PA4531	3.75809		PA0138	3.5801
PA4349	3.70635		PA0122	3.5801
PA5496	3.68075		PA3314	3.55537
PA5440	3.68075		PA4320	3.55537
PA1445	3.65533		PA1015	3.55537
PA2382	3.63008		PA0086	3.55537
PA1514	3.63008		PA3716	3.50642
PA4621	3.55537		PA4963	3.50642
PA1452	3.50642		PA1048	3.4822
PA1517	3.4822		PA2763	3.45815
PA4026	3.4822		PA0933	3.45815
PA3767	3.4822		PA1627	3.43426
PA1338	3.4822		PA4509	3.41054
PA4236	3.45815		PA2164	3.38698
PA2867	3.43426		PA4040	3.38698
PA2047	3.38698		PA3116	3.38698
PA1549	3.36359		PA4590	3.36359
PA1455	3.36359		PA0328	3.36359
PA0025	3.29436		PA3498	3.36359
PA3708	3.29436		PA2030	3.34035
PA3632	3.27161		PA2464	3.34035
PA5392	3.27161		PA2145	3.34035
PA3114	3.24901		PA2166	3.31728
PA2381	3.24901		PA3361	3.29436
PA1339	3.22657		PA1842	3.29436
PA2954	3.20428		PA4227	3.29436
PA1085	3.20428		PA2661	3.27161
PA4347	3.20428		PA4932	3.24901
PA5242	3.18215		PA4917	3.24901
PA3024	3.18215		PA5099	3.24901
PA1084	3.16017		PA2476	3.24901
PA0276	3.13834		PA4754	3.24901
PA2788	3.13834		PA4602	3.24901
PA1016	3.11666		PA3485	3.22657
PA1100	3.11666		PA0043	3.22657
PA3115	3.09513		PA2491	3.22657
PA3341	3.07375		PA1325	3.22657
PA1923	3.03143		PA2441	3.20428
PA3216	3.03143		PA3725	3.20428
PA5054	3.03143		PA5400	3.16017
PA1103	3.01049		PA0938	3.13834
PA2323	2.96905		PA3059	3.13834
PA1228	2.96905		PA1618	3.13834
PA3758	2.94854		PA4319	3.11666
PA2048	2.92817		PA1145	3.11666
PA0294	2.90795		PA0052	3.11666
PA3342	2.90795		PA4847	3.11666
PA4502	2.90795		PA5205	3.11666
PA4596	2.86791		PA3557	3.11666
PA1457	2.86791		PA4130	3.09513
PA1102	2.8481		PA1689	3.09513
PA2654	2.82843		PA5220	3.09513
PA2446	2.80889		PA2831	3.09513
PA0907	2.80889		PA3730	3.09513
PA1834	2.80889		PA2171	3.09513
PA1050	2.78949		PA2245	3.09513
PA1443	2.78949		PA0431	3.09513
PA2955	2.78949		PA2594	3.09513
PA1920	2.77022		PA2684	3.07375
PA1446	2.77022		PA4919	3.07375
PA1833	2.77022		PA4485	3.07375
PA3430	2.75108		PA3523	3.03143
PA3885	2.73208		PA2085	3.03143
PA3882	2.69447		PA1216	3.03143
PA0625	2.67586		PA2087	3.03143
PA3232	2.67586		PA3794	3.03143
PA1459	2.67586		PA0047	3.01049
PA4812	2.65737		PA2154	3.01049
PA5052	2.65737		PA1069	2.9897
PA1082	2.63902		PA0260	2.9897
PA2632	2.63902		PA1396	2.96905
PA1444	2.63902		PA2739	2.96905
PA1453	2.63902		PA4920	2.96905
PA1461	2.62079		PA2039	2.96905
PA5408	2.60268		PA3060	2.96905
PA1516	2.58471		PA4300	2.94854
PA0787	2.58471		PA4379	2.94854
PA1909	2.58471		PA4489	2.92817
PA1333	2.58471		PA3099	2.92817
PA0147	2.56685		PA3403	2.92817
PA5043	2.56685		PA4661	2.88786
PA5381	2.54912		PA0705	2.88786
PA1548	2.54912		PA4334	2.88786
PA1088	2.54912		PA3728	2.88786
PA2805	2.53151		PA1060	2.86791
PA1718	2.53151		PA3035	2.86791
PA0626	2.51403		PA1044	2.86791
PA1465	2.51403		PA5126	2.86791
PA1922	2.51403		PA0037	2.8481
PA1195	2.49666		PA3619	2.8481
PA4922	2.49666		PA3823	2.8481
PA0346	2.47942		PA4330	2.8481
PA3919	2.47942		PA3112	2.8481
PA0614	2.47942		PA5290	2.82843
PA0121	2.46229		PA4782	2.82843
PA1464	2.44528		PA1995	2.82843
PA4464	2.44528		PA0028	2.82843
PA4309	2.44528		PA1775	2.82843
PA0613	2.42839		PA4331	2.78949
PA5040	2.41162		PA3293	2.78949
PA1462	2.41162		PA1217	2.78949
PA2279	2.41162		PA3930	2.78949
PA1341	2.41162		PA3968	2.78949
PA4329	2.39496		PA2169	2.77022
PA4465	2.39496		PA0659	2.77022
PA1603	2.37841		PA4992	2.77022
PA4199	2.36199		PA5568	2.77022
PA2445	2.34567		PA1224	2.77022
PA1473	2.31338		PA1573	2.77022
PA1458	2.2974		PA4077	2.75108
PA1925	2.2974		PA4612	2.75108
PA4520	2.28153		PA0676	2.73208
PA4581	2.28153		PA2660	2.73208
PA0026	2.26577		PA0070	2.73208
PA3766	2.26577		PA2146	2.71321
PA3343	2.25012		PA2483	2.71321
PA0627	2.25012		PA1286	2.71321
PA1087	2.25012		PA4885	2.71321
PA0616	2.23457		PA3475	2.71321
PA4929	2.23457		PA3292	2.69447
PA2028	2.20381		PA0285	2.69447
PA2561	2.20381		PA5525	2.69447
PA1954	2.20381		PA2544	2.69447
PA2280	2.20381		PA0248	2.69447
PA0165	2.18859		PA1570	2.69447
PA1105	2.18859		PA3727	2.67586
PA4027	2.18859		PA4133	2.65737
PA1073	2.17347		PA1578	2.65737
PA0618	2.17347		PA0733	2.65737
PA1460	2.15846		PA3992	2.65737
PA4499	2.15846		PA3735	2.63902
PA0617	2.14355		PA4724	2.63902
PA2633	2.14355		PA5451	2.63902
PA1104	2.12874		PA5033	2.63902
PA1423	2.11404		PA4079	2.63902
PA1722	2.11404		PA0603	2.62079
PA3393	2.11404		PA4116	2.62079
PA0291	2.11404		PA5333	2.62079
PA1094	2.09943		PA2945	2.60268
PA0365	2.08493		PA0279	2.60268
PA0655	2.08493		PA3590	2.60268
PA2443	2.08493		PA2774	2.60268
PA1086	2.05623		PA2197	2.60268
PA4469	2.05623		PA3558	2.60268
PA1790	2.02792		PA3729	2.60268
PA0387	2.02792		PA5019	2.60268
PA2707	2.01391		PA3959	2.58471
PA1083	2.01391		PA2041	2.58471
PA1447	2		PA2862	2.56685
PA2868	2		PA2672	2.56685
			PA2350	2.56685
			PA3863	2.56685
			PA0143	2.56685
			PA0828	2.56685
			PA2496	2.54912
			PA2976	2.54912
			PA4848	2.53151
			PA1509	2.53151
			PA0547	2.53151
			PA0461	2.53151
			PA4317	2.51403
			PA2540	2.51403
			PA3183	2.51403
			PA1146	2.49666
			PA2533	2.49666
			PA2786	2.47942
			PA1776	2.47942
			PA3276	2.47942
			PA4624	2.47942
			PA4145	2.47942
			PA3369	2.46229
			PA0563	2.46229
			PA1511	2.46229
			PA2482	2.46229
			PA2088	2.46229
			PA2078	2.46229
			PA3165	2.46229
			PA2781	2.46229
			PA5295	2.44528
			PA4601	2.44528
			PA3370	2.44528
			PA3063	2.44528
			PA3433	2.44528
			PA4907	2.44528
			PA5345	2.42839
			PA0810	2.42839
			PA4591	2.42839
			PA5113	2.42839
			PA0262	2.42839
			PA5430	2.42839
			PA1006	2.42839
			PA0565	2.42839
			PA1276	2.42839
			PA2969	2.41162
			PA2530	2.41162
			PA0877	2.41162
			PA0949	2.41162
			PA5089	2.41162
			PA5351	2.39496
			PA0755	2.39496
			PA3765	2.39496
			PA2049	2.39496
			PA2229	2.39496
			PA1285	2.39496
			PA3102	2.39496
			PA2968	2.37841
			PA2813	2.37841
			PA1674	2.37841
			PA4295	2.37841
			PA1817	2.37841
			PA3642	2.37841
			PA1629	2.37841
			PA3097	2.37841
			PA2568	2.37841
			PA2617	2.37841
			PA1024	2.37841
			PA3267	2.36199
			PA4076	2.36199
			PA0092	2.36199
			PA1611	2.36199
			PA3667	2.36199
			PA0126	2.34567
			PA2005	2.34567
			PA3536	2.34567
			PA3661	2.34567
			PA5358	2.34567
			PA3726	2.32947
			PA2764	2.32947
			PA2481	2.32947
			PA1377	2.32947
			PA4492	2.32947
			PA2345	2.32947
			PA2025	2.32947
			PA0821	2.31338
			PA3566	2.31338
			PA1898	2.31338
			PA3101	2.2974
			PA4779	2.2974
			PA3402	2.2974
			PA0583	2.2974
			PA3312	2.2974
			PA4551	2.2974
			PA3221	2.2974
			PA3928	2.28153
			PA1063	2.28153
			PA2883	2.28153
			PA0421	2.26577
			PA0831	2.26577
			PA4089	2.26577
			PA4923	2.26577
			PA4132	2.26577
			PA3650	2.25012
			PA1007	2.25012
			PA2211	2.25012
			PA4080	2.25012
			PA3246	2.25012
			PA4626	2.25012
			PA3111	2.25012
			PA4550	2.25012
			PA4490	2.23457
			PA3847	2.23457
			PA5156	2.23457
			PA2560	2.23457
			PA2198	2.23457
			PA0539	2.23457
			PA5234	2.23457
			PA1413	2.23457
			PA3162	2.21914
			PA0798	2.21914
			PA3850	2.21914
			PA3478	2.21914
			PA4476	2.21914
			PA3934	2.21914
			PA5394	2.21914
			PA1037	2.20381
			PA3110	2.20381
			PA2576	2.20381
			PA3486	2.20381
			PA4171	2.20381
			PA5194	2.20381
			PA4321	2.20381
			PA1160	2.18859
			PA5132	2.18859
			PA0188	2.18859
			PA0921	2.18859
			PA3169	2.18859
			PA2682	2.18859
			PA2042	2.17347
			PA3104	2.17347
			PA5502	2.17347
			PA2152	2.17347
			PA4679	2.17347
			PA0432	2.17347
			PA5532	2.17347
			PA1784	2.15846
			PA2971	2.15846
			PA4491	2.15846
			PA3483	2.15846
			PA1848	2.15846
			PA5476	2.15846
			PA4174	2.14355
			PA1292	2.14355
			PA5441	2.12874
			PA2721	2.12874
			PA5457	2.12874
			PA5048	2.12874
			PA0333	2.12874
			PA4541	2.11404
			PA5341	2.11404
			PA2977	2.11404
			PA3275	2.11404
			PA3262	2.11404
			PA5535	2.11404
			PA2837	2.09943
			PA4286	2.09943
			PA3387	2.09943
			PA1164	2.09943
			PA4104	2.09943
			PA1020	2.09943
			PA3264	2.09943
			PA0094	2.09943
			PA4988	2.08493
			PA0429	2.08493
			PA5130	2.08493
			PA0103	2.08493
			PA1788	2.08493
			PA5162	2.08493
			PA2212	2.08493
			PA0924	2.08493
			PA4444	2.08493
			PA3488	2.08493
			PA0020	2.07053
			PA0736	2.07053
			PA3103	2.07053
			PA3967	2.07053
			PA5437	2.07053
			PA2717	2.07053
			PA0239	2.07053
			PA3161	2.07053
			PA5066	2.07053
			PA5002	2.07053
			PA2720	2.05623
			PA3452	2.05623
			PA4129	2.05623
			PA3806	2.05623
			PA3285	2.05623
			PA2115	2.05623
			PA0894	2.05623
			PA3294	2.05623
			PA1846	2.05623
			PA0375	2.05623
			PA2628	2.05623
			PA3903	2.04202
			PA4535	2.04202
			PA0267	2.04202
			PA0398	2.04202
			PA2511	2.04202
			PA4918	2.02792
			PA0021	2.02792
			PA2906	2.02792
			PA2588	2.02792
			PA0299	2.02792
			PA2503	2.02792
			PA3410	2.02792
			PA0706	2.01391
			PA5129	2.01391
			PA0734	2.01391
			PA2780	2.01391
			PA1972	2.01391
			PA1287	2.01391
			PA1130	2.01391
			PA0501	2.01391
			PA3820	2.01391
			PA1960	2.01391
			PA1890	2.01391
			PA5121	2.01391
			PA1589	2.01391
			PA1508	2
			PA2809	2
			PA3764	2
			PA0261	2
			PA2543	2
			PA3389	2
			PA1033	2
			PA3095	2
			PA0265	2
			PA1965	2
			PA1193	2
			PA1031	2

## Sheet: Table S7 
Table S7. Differentially expressed genes from microarray profiling comparing ATCC 33988 grown in glycerol to ATCC 33988 grown in n-alkanes.
Microarray Probe ID	Fold change 33988+Gly/33988+Alk		Microarray Probe ID	Fold change 33988+Alk/33988+Gly
PA1556	93.7015		PA3422	152.219
PA1555	89.2636		PA2274	138.141
PA0141	82.1393		PA4206	116.97
PA0515	78.7932		PA4207	95.6704
PA1127	71.0124		PA0364	85.6274
PA2127	69.551		PA0829	56.493
PA1557	61.8199		PA2550	49.8665
PA5231	57.68		PA4205	48.8403
PA4587	51.2685		PA4437	41.9326
PA1982	50.5626		PA3427	41.6429
PA0514	48.8403		PA0850	40.2244
PA0517	48.8403		PA3387	35.0174
PA3584	43.1115		PA0839	34.0598
PA0519	42.5179		PA4738	32.8996
PA3181	41.0696		PA0830	31.125
PA4571	39.6706		PA1648	29.8571
PA4683	38.0546		PA5482	29.6508
PA5303	37.2715		PA4813	29.446
PA0527	37.2715		PA4912	29.0406
PA3913	37.2715		PA4884	28.6408
PA5230	34.5353		PA4654	27.8576
PA3912	33.8246		PA2146	27.6652
PA5232	33.5909		PA0366	27.2843
PA3431	32.6724		PA5020	26.7228
PA3432	31.3414		PA3718	25.1067
PA5427	28.2465		PA0365	23.7524
PA5171	28.0514		PA4590	23.7524
PA0709	27.8576		PA4782	23.2636
PA0516	27.2843		PA4909	22.9433
PA1746	27.2843		PA1525	21.5557
PA0526	26.1729		PA4739	20.5348
PA1051	25.9921		PA4008	20.1122
PA2444	25.8125		PA3421	19.5622
PA4772	25.1067		PA3454	19.1597
PA1673	24.761		PA4888	18.7654
PA2126	24.59		PA1542	17.6305
PA5173	24.2515		PA1829	17.5087
PA1183	24.0839		PA3234	17.3878
PA3278	23.5883		PA0264	17.1484
PA5027	22.4711		PA0349	17.1484
PA4348	22.0087		PA1761	16.3362
PA3182	21.4068		PA4517	16.1113
PA1546	20.6776		PA4883	15.8895
PA4235	18.6357		PA0806	15.7797
PA2119	18.3792		PA4862	15.7797
PA3840	18.3792		PA2151	14.723
PA5208	17.7531		PA4773	14.5203
PA3613	17.7531		PA4913	14.1232
PA5475	17.3878		PA0311	13.9288
PA5172	17.0299		PA2166	13.8326
PA1429	17.0299		PA3235	13.8326
PA0295	16.6795		PA1208	13.1775
PA1196	16.6795		PA2862	13.0864
PA2754	16.5642		PA0321	13.0864
PA0518	16		PA1190	12.3805
PA5479	16		PA2161	12.295
PA5302	16		PA0738	12.2101
PA5446	15.8895		PA3032	11.8762
PA4494	15.6707		PA5481	11.8762
PA3880	15.455		PA2493	11.4716
PA0710	15.1369		PA1828	11.4716
PA0201	14.723		PA1764	11.3137
PA2382	14.6213		PA3284	11.1579
PA1126	14.5203		PA4591	11.1579
PA4328	14.5203		PA4208	11.0809
PA3582	14.5203		PA5391	11.0809
PA0835	13.737		PA3568	10.3388
PA3337	13.737		PA1765	10.2674
PA4067	12.996		PA3557	10.2674
PA4139	12.4666		PA3066	10.1965
PA3309	12.3805		PA1178	10.1965
PA4542	12.295		PA2224	10.1261
PA4620	12.2101		PA1628	10.0561
PA3446	11.9588		PA4911	10.0561
PA5304	11.8762		PA2863	9.84916
PA4610	11.5514		PA1249	9.78112
PA0409	11.3137		PA2303	9.78112
PA4352	11.1579		PA0450	9.64646
PA2323	10.7779		PA0572	9.44794
PA1561	10.5561		PA2557	9.38268
PA3183	10.4831		PA1109	9.38268
PA1317	10.0561		PA0845	9.31787
PA0836	9.84916		PA4882	9.31787
PA0512	9.78112		PA0105	9.25351
PA2753	9.57983		PA4886	9.18959
PA3839	9.44794		PA0111	9.06307
PA0730	9.00047		PA2171	9.06307
PA0872	8.9383		PA0790	9.06307
PA0459	8.9383		PA3079	9.06307
PA2929	8.81524		PA0841	9.06307
PA0036	8.81524		PA1108	8.9383
PA2446	8.75435		PA1762	8.9383
PA3458	8.69388		PA3283	8.9383
PA5207	8.57419		PA5325	8.9383
PA2340	8.57419		PA2411	8.81524
PA3879	8.57419		PA2368	8.75435
PA0410	8.33973		PA2634	8.63383
PA2379	8.28212		PA4910	8.63383
PA3614	8		PA5234	8.63383
PA0284	7.67411		PA0112	8.51496
PA1596	7.51618		PA1250	8.45614
PA4762	7.46426		PA5137	8.45614
PA1197	7.31065		PA3038	8.28212
PA2664	7.31065		PA2371	8.22491
PA1981	7.31065		PA2122	8.22491
PA0545	7.31065		PA3553	8
PA1320	7.26015		PA1354	7.94474
PA1647	7.21		PA1831	7.83536
PA4493	7.21		PA0110	7.83536
PA0408	7.21		PA4119	7.72749
PA2501	7.1602		PA0697	7.67411
PA4621	7.11074		PA2850	7.67411
PA5235	7.06162		PA2142	7.6211
PA3631	7.01285		PA3925	7.56846
PA5170	6.6807		PA2418	7.4127
PA3580	6.58873		PA2573	7.4127
PA1789	6.58873		PA0113	7.31065
PA3581	6.54322		PA4680	7.31065
PA1123	6.54322		PA4592	7.26015
PA2630	6.49802		PA3676	7.26015
PA1881	6.45313		PA2169	7.21
PA2193	6.45313		PA2919	7.21
PA4771	6.40856		PA0508	7.21
PA3859	6.40856		PA4623	7.1602
PA3579	6.36429		PA1763	7.06162
PA2662	6.32033		PA4681	7.01285
PA4236	6.27667		PA1559	7.01285
PA3450	6.27667		PA1343	7.01285
PA2276	6.23332		PA3367	6.9644
PA3193	6.10504		PA2574	6.9163
PA1604	6.02099		PA3552	6.86852
PA5495	5.93809		PA1629	6.82108
PA2194	5.81589		PA1353	6.72717
PA3218	5.6962		PA0274	6.72717
PA2324	5.65685		PA3922	6.6807
PA2338	5.57897		PA1048	6.63456
PA2378	5.57897		PA2172	6.63456
PA3768	5.54044		PA4774	6.58873
PA0403	5.54044		PA0604	6.58873
PA4611	5.54044		PA4362	6.54322
PA2445	5.46416		PA0887	6.45313
PA0513	5.46416		PA0324	6.36429
PA5054	5.42642		PA3049	6.36429
PA3336	5.42642		PA0208	6.32033
PA3632	5.38893		PA2170	6.32033
PA1076	5.38893		PA3370	6.32033
PA0402	5.31474		PA3324	6.27667
PA2341	5.27803		PA3558	6.23332
PA0024	5.27803		PA3300	6.19026
PA0962	5.09824		PA1830	6.19026
PA3661	5.02805		PA2551	6.19026
PA0511	4.99332		PA0348	6.19026
PA5026	4.99332		PA4189	6.1475
PA3615	4.89056		PA4692	6.10504
PA1456	4.89056		PA2433	6.10504
PA2639	4.89056		PA0322	6.10504
PA3195	4.85678		PA4589	6.06287
PA5053	4.82323		PA3959	6.02099
PA3190	4.82323		PA1560	6.02099
PA1195	4.82323		PA2374	5.93809
PA0531	4.78991		PA0108	5.93809
PA3126	4.78991		PA2361	5.89708
PA0281	4.75683		PA0828	5.85634
PA0411	4.69134		PA3277	5.81589
PA5494	4.69134		PA0840	5.81589
PA1099	4.65893		PA5429	5.81589
PA0542	4.65893		PA2747	5.81589
PA1880	4.62675		PA2532	5.81589
PA1325	4.56305		PA2366	5.81589
PA3054	4.56305		PA4009	5.77572
PA3114	4.53154		PA4876	5.77572
PA3465	4.53154		PA2370	5.77572
PA0714	4.53154		PA3930	5.6962
PA1656	4.50023		PA5450	5.6962
PA5440	4.50023		PA0350	5.6962
PA1455	4.46915		PA0565	5.6962
PA0834	4.34694		PA5452	5.65685
PA2047	4.34694		PA5348	5.57897
PA0412	4.31691		PA3556	5.54044
PA0713	4.31691		PA4015	5.54044
PA5051	4.31691		PA2099	5.54044
PA2009	4.22807		PA2164	5.50217
PA0985	4.22807		PA4908	5.50217
PA3767	4.19887		PA1630	5.46416
PA0401	4.19887		PA1540	5.46416
PA3191	4.19887		PA4775	5.46416
PA3583	4.16986		PA1979	5.42642
PA1453	4.16986		PA2269	5.31474
PA2663	4.14106		PA1186	5.27803
PA1084	4.14106		PA4023	5.27803
PA2048	4.08405		PA2165	5.24157
PA1318	4.02782		PA4297	5.24157
PA2342	3.97237		PA2785	5.24157
PA1550	3.94493		PA1849	5.20537
PA1457	3.94493		PA1569	5.16941
PA2339	3.91768		PA2245	5.16941
PA5497	3.89062		PA2360	5.1337
PA0779	3.86375		PA2519	5.1337
PA3911	3.83706		PA2174	5.09824
PA4770	3.83706		PA5453	5.06303
PA4465	3.83706		PA4682	5.06303
PA2567	3.78423		PA1978	5.06303
PA4759	3.78423		PA2367	5.02805
PA3194	3.78423		PA1848	5.02805
PA0161	3.78423		PA2533	5.02805
PA1603	3.75809		PA1970	5.02805
PA1414	3.75809		PA4327	4.99332
PA4761	3.75809		PA4889	4.95883
PA5530	3.75809		PA2114	4.92458
PA2911	3.70635		PA0216	4.89056
PA3115	3.68075		PA5451	4.89056
PA4421	3.65533		PA3229	4.85678
PA3121	3.63008		PA3921	4.82323
PA4619	3.605		PA2254	4.82323
PA3575	3.5801		PA1545	4.78991
PA1049	3.5801		PA2025	4.78991
PA0200	3.55537		PA0507	4.69134
PA3341	3.53081		PA2214	4.65893
PA1454	3.50642		PA0367	4.62675
PA2204	3.45815		PA0175	4.59479
PA0035	3.45815		PA0557	4.59479
PA5016	3.45815		PA1159	4.59479
PA0042	3.38698		PA3282	4.53154
PA1319	3.38698		PA2938	4.50023
PA3878	3.36359		PA3222	4.50023
PA1551	3.36359		PA5545	4.50023
PA2954	3.31728		PA4112	4.46915
PA1098	3.31728		PA5314	4.46915
PA0997	3.27161		PA4147	4.46915
PA2453	3.24901		PA2190	4.43828
PA1657	3.24901		PA5359	4.40762
PA1549	3.22657		PA2365	4.40762
PA3350	3.22657		PA1348	4.40762
PA4596	3.16017		PA3677	4.40762
PA4629	3.16017		PA0106	4.40762
PA0282	3.16017		PA2173	4.40762
PA1321	3.13834		PA4594	4.40762
PA4922	3.11666		PA3233	4.37717
PA5496	3.11666		PA2061	4.37717
PA3792	3.07375		PA1649	4.37717
PA0283	3.07375		PA2405	4.37717
PA4836	3.07375		PA1041	4.34694
PA2261	3.07375		PA1419	4.34694
PA3637	3.05252		PA3860	4.34694
PA1443	3.01049		PA2746	4.31691
PA3931	3.01049		PA3080	4.31691
PA1658	3.01049		PA0328	4.28709
PA4583	2.9897		PA0214	4.25748
PA0865	2.96905		PA5154	4.25748
PA5462	2.94854		PA1170	4.25748
PA4826	2.94854		PA0795	4.22807
PA3173	2.92817		PA5180	4.22807
PA0294	2.90795		PA2042	4.22807
PA4916	2.90795		PA4874	4.19887
PA2441	2.90795		PA3836	4.16986
PA5043	2.88786		PA2178	4.14106
PA3018	2.86791		PA4306	4.11246
PA4918	2.82843		PA0599	4.08405
PA3572	2.82843		PA2363	4.08405
PA2955	2.80889		PA3267	4.05584
PA4411	2.78949		PA2134	4.02782
PA3966	2.78949		PA5275	4.02782
PA5052	2.77022		PA1775	3.97237
PA4347	2.77022		PA2152	3.97237
PA2867	2.77022		PA1024	3.97237
PA1050	2.75108		PA4593	3.97237
PA2640	2.75108		PA5312	3.97237
PA1445	2.75108		PA3334	3.97237
PA1077	2.75108		PA3356	3.94493
PA1101	2.73208		PA0474	3.94493
PA1102	2.73208		PA0195	3.91768
PA0025	2.71321		PA3408	3.91768
PA3939	2.71321		PA1230	3.91768
PA4329	2.71321		PA0921	3.91768
PA4420	2.69447		PA4096	3.91768
PA1790	2.69447		PA3420	3.89062
PA1803	2.69447		PA0196	3.89062
PA2632	2.69447		PA1413	3.89062
PA5436	2.65737		PA0746	3.89062
PA3177	2.63902		PA0102	3.86375
PA1834	2.62079		PA3096	3.86375
PA4410	2.62079		PA2196	3.86375
PA1057	2.60268		PA2384	3.83706
PA4919	2.60268		PA5347	3.83706
PA5415	2.60268		PA5447	3.83706
PA4760	2.58471		PA3554	3.81055
PA4743	2.58471		PA5448	3.81055
PA2275	2.56685		PA5061	3.81055
PA0388	2.56685		PA2470	3.75809
PA0026	2.54912		PA4203	3.75809
PA4310	2.54912		PA2252	3.75809
PA1085	2.54912		PA1257	3.75809
PA1083	2.54912		PA2717	3.75809
PA1462	2.53151		PA4300	3.75809
PA1920	2.51403		PA1172	3.73213
PA0905	2.49666		PA1538	3.70635
PA0263	2.49666		PA2135	3.70635
PA1082	2.46229		PA3369	3.70635
PA3932	2.46229		PA2002	3.70635
PA5072	2.46229		PA0273	3.68075
PA1452	2.46229		PA4337	3.68075
PA4414	2.46229		PA3534	3.68075
PA3776	2.44528		PA5313	3.68075
PA1106	2.44528		PA0173	3.65533
PA4940	2.44528		PA5351	3.65533
PA4528	2.42839		PA3960	3.65533
PA4464	2.42839		PA2541	3.65533
PA3636	2.42839		PA3137	3.63008
PA0191	2.41162		PA4980	3.63008
PA5110	2.41162		PA4289	3.63008
PA0781	2.41162		PA4224	3.63008
PA3119	2.37841		PA0279	3.605
PA0171	2.37841		PA0603	3.605
PA5472	2.36199		PA1674	3.605
PA1086	2.36199		PA2369	3.605
PA2633	2.36199		PA0867	3.5801
PA5109	2.32947		PA2507	3.5801
PA2642	2.32947		PA5550	3.5801
PA3978	2.31338		PA1510	3.5801
PA2744	2.2974		PA0827	3.5801
PA1428	2.2974		PA3250	3.53081
PA4408	2.2974		PA0798	3.53081
PA1100	2.28153		PA5181	3.53081
PA1444	2.28153		PA0796	3.50642
PA4417	2.26577		PA0129	3.50642
PA4419	2.26577		PA4981	3.50642
PA1516	2.26577		PA0909	3.50642
PA2840	2.26577		PA0188	3.4822
PA2624	2.23457		PA1748	3.4822
PA2780	2.23457		PA1023	3.4822
PA2038	2.23457		PA3266	3.43426
PA2755	2.21914		PA5326	3.43426
PA2638	2.21914		PA2721	3.43426
PA1087	2.20381		PA0363	3.41054
PA1543	2.20381		PA4055	3.41054
PA2625	2.18859		PA4103	3.41054
PA4538	2.17347		PA4330	3.41054
PA1442	2.17347		PA3555	3.41054
PA1103	2.15846		PA5544	3.41054
PA0307	2.15846		PA0215	3.38698
PA2698	2.14355		PA3837	3.38698
PA4920	2.14355		PA0831	3.36359
PA3967	2.14355		PA4313	3.36359
PA5364	2.12874		PA4146	3.36359
PA2454	2.11404		PA1179	3.36359
PA5244	2.11404		PA1774	3.36359
PA0712	2.08493		PA5153	3.36359
PA2641	2.07053		PA1734	3.36359
PA4115	2.07053		PA3110	3.34035
PA0396	2.07053		PA1743	3.34035
PA5046	2.05623		PA1248	3.34035
PA2050	2.05623		PA3180	3.34035
PA4416	2.05623		PA5542	3.34035
PA4415	2.04202		PA3379	3.34035
PA5015	2.04202		PA0043	3.31728
PA5243	2.01391		PA1351	3.31728
PA0390	2.01391		PA0473	3.29436
PA0125	2.01391		PA1998	3.29436
PA4557	2.01391		PA1260	3.29436
PA2629	2.01391		PA2764	3.29436
PA1833	2.01391		PA2897	3.27161
			PA3249	3.27161
			PA2210	3.24901
			PA4290	3.24901
			PA2116	3.24901
			PA0039	3.24901
			PA0849	3.22657
			PA5060	3.22657
			PA4199	3.22657
			PA1418	3.22657
			PA3412	3.22657
			PA4296	3.22657
			PA4788	3.22657
			PA2767	3.22657
			PA4377	3.20428
			PA2679	3.20428
			PA1286	3.18215
			PA1399	3.18215
			PA0605	3.16017
			PA1259	3.13834
			PA2159	3.11666
			PA2000	3.11666
			PA2904	3.11666
			PA3403	3.11666
			PA0177	3.11666
			PA0862	3.09513
			PA2540	3.09513
			PA4298	3.09513
			PA1688	3.07375
			PA2304	3.07375
			PA3651	3.07375
			PA2115	3.07375
			PA4885	3.07375
			PA2822	3.07375
			PA0815	3.07375
			PA3639	3.07375
			PA2832	3.05252
			PA1636	3.05252
			PA0265	3.03143
			PA5324	3.03143
			PA3451	3.03143
			PA2918	3.03143
			PA0300	3.03143
			PA0740	3.01049
			PA3779	3.01049
			PA1737	3.01049
			PA1177	2.9897
			PA2207	2.9897
			PA5112	2.9897
			PA2509	2.9897
			PA2715	2.9897
			PA2892	2.96905
			PA2322	2.96905
			PA4949	2.96905
			PA2539	2.94854
			PA0851	2.94854
			PA2871	2.94854
			PA0176	2.94854
			PA2250	2.94854
			PA5159	2.92817
			PA2752	2.92817
			PA4143	2.92817
			PA0783	2.90795
			PA1376	2.90795
			PA4776	2.90795
			PA0174	2.90795
			PA3289	2.90795
			PA3749	2.90795
			PA3231	2.90795
			PA4986	2.88786
			PA2410	2.88786
			PA1173	2.88786
			PA2211	2.86791
			PA1349	2.86791
			PA4598	2.86791
			PA1639	2.86791
			PA1819	2.8481
			PA4175	2.8481
			PA5186	2.8481
			PA3325	2.8481
			PA3251	2.8481
			PA0290	2.82843
			PA2968	2.82843
			PA1913	2.82843
			PA3638	2.82843
			PA0606	2.82843
			PA0702	2.82843
			PA3760	2.82843
			PA3237	2.82843
			PA3650	2.80889
			PA5424	2.80889
			PA2138	2.80889
			PA1276	2.80889
			PA4733	2.80889
			PA1617	2.80889
			PA4925	2.78949
			PA5454	2.78949
			PA4606	2.78949
			PA0109	2.78949
			PA1400	2.78949
			PA0754	2.78949
			PA2052	2.78949
			PA3072	2.78949
			PA1284	2.78949
			PA2188	2.77022
			PA3013	2.77022
			PA2776	2.77022
			PA1591	2.77022
			PA2544	2.77022
			PA2074	2.77022
			PA3288	2.77022
			PA1020	2.77022
			PA1539	2.77022
			PA2475	2.77022
			PA5327	2.75108
			PA5543	2.75108
			PA3401	2.75108
			PA2777	2.75108
			PA5449	2.73208
			PA5156	2.73208
			PA1619	2.73208
			PA1991	2.73208
			PA1906	2.71321
			PA0797	2.71321
			PA3928	2.71321
			PA4787	2.71321
			PA0266	2.71321
			PA4496	2.69447
			PA4285	2.69447
			PA1255	2.69447
			PA1311	2.69447
			PA0178	2.67586
			PA4833	2.67586
			PA5185	2.67586
			PA1047	2.67586
			PA3740	2.67586
			PA2949	2.67586
			PA5430	2.67586
			PA0168	2.65737
			PA0007	2.65737
			PA4777	2.65737
			PA0297	2.65737
			PA2768	2.65737
			PA5457	2.63902
			PA3438	2.63902
			PA2301	2.63902
			PA2705	2.63902
			PA1817	2.63902
			PA5442	2.63902
			PA1066	2.63902
			PA4982	2.63902
			PA2267	2.62079
			PA0298	2.62079
			PA3681	2.62079
			PA1146	2.62079
			PA1856	2.62079
			PA1890	2.62079
			PA1860	2.62079
			PA3024	2.62079
			PA2710	2.60268
			PA1147	2.60268
			PA1247	2.60268
			PA1852	2.58471
			PA2554	2.58471
			PA1409	2.58471
			PA0235	2.58471
			PA1356	2.56685
			PA4158	2.56685
			PA1949	2.56685
			PA2358	2.56685
			PA0119	2.56685
			PA3136	2.54912
			PA5328	2.54912
			PA1992	2.54912
			PA2491	2.54912
			PA1227	2.53151
			PA5085	2.53151
			PA0814	2.53151
			PA2383	2.53151
			PA4184	2.53151
			PA0707	2.53151
			PA2435	2.53151
			PA1698	2.53151
			PA1946	2.53151
			PA4301	2.51403
			PA3649	2.51403
			PA1200	2.51403
			PA2553	2.51403
			PA1019	2.51403
			PA2636	2.49666
			PA4887	2.49666
			PA3023	2.49666
			PA1274	2.49666
			PA3704	2.49666
			PA0933	2.49666
			PA2345	2.49666
			PA3670	2.49666
			PA0566	2.47942
			PA3986	2.47942
			PA4497	2.47942
			PA1491	2.47942
			PA2704	2.47942
			PA3000	2.47942
			PA0061	2.47942
			PA0157	2.47942
			PA4036	2.46229
			PA2617	2.46229
			PA2893	2.46229
			PA4926	2.46229
			PA3453	2.46229
			PA4948	2.46229
			PA2123	2.46229
			PA2552	2.46229
			PA2424	2.46229
			PA2001	2.46229
			PA4198	2.46229
			PA5465	2.46229
			PA1110	2.44528
			PA2809	2.44528
			PA2874	2.44528
			PA3236	2.44528
			PA3252	2.44528
			PA5115	2.44528
			PA3097	2.44528
			PA3949	2.42839
			PA4601	2.42839
			PA2511	2.42839
			PA3510	2.42839
			PA3176	2.42839
			PA3705	2.42839
			PA1180	2.42839
			PA1136	2.42839
			PA2668	2.42839
			PA0332	2.42839
			PA2364	2.42839
			PA3619	2.42839
			PA2494	2.42839
			PA3426	2.42839
			PA5390	2.41162
			PA5106	2.41162
			PA4988	2.41162
			PA0665	2.41162
			PA4607	2.41162
			PA0957	2.41162
			PA2536	2.41162
			PA1823	2.41162
			PA3111	2.41162
			PA3343	2.41162
			PA4200	2.39496
			PA1185	2.39496
			PA0894	2.39496
			PA2067	2.39496
			PA3924	2.39496
			PA4299	2.39496
			PA2481	2.39496
			PA3594	2.37841
			PA2951	2.37841
			PA0753	2.37841
			PA2430	2.37841
			PA3825	2.37841
			PA5023	2.37841
			PA0693	2.37841
			PA0163	2.37841
			PA2890	2.37841
			PA4131	2.37841
			PA0104	2.37841
			PA1960	2.37841
			PA3679	2.37841
			PA3317	2.37841
			PA3844	2.37841
			PA1711	2.36199
			PA2981	2.36199
			PA1327	2.36199
			PA1895	2.36199
			PA2546	2.36199
			PA2969	2.36199
			PA1357	2.36199
			PA1578	2.36199
			PA1280	2.36199
			PA0424	2.36199
			PA2691	2.34567
			PA2183	2.34567
			PA5249	2.34567
			PA4065	2.34567
			PA0241	2.34567
			PA3956	2.34567
			PA4174	2.34567
			PA1312	2.34567
			PA1145	2.32947
			PA0312	2.32947
			PA2909	2.32947
			PA2518	2.32947
			PA1438	2.32947
			PA0803	2.32947
			PA5192	2.32947
			PA5509	2.31338
			PA2011	2.31338
			PA2287	2.31338
			PA2878	2.31338
			PA2628	2.31338
			PA4202	2.31338
			PA0477	2.31338
			PA0296	2.31338
			PA4828	2.31338
			PA2003	2.31338
			PA2542	2.2974
			PA1434	2.2974
			PA3519	2.2974
			PA0140	2.2974
			PA4283	2.2974
			PA2906	2.2974
			PA0780	2.28153
			PA4436	2.28153
			PA2240	2.28153
			PA3430	2.28153
			PA4076	2.26577
			PA0917	2.26577
			PA2920	2.26577
			PA3028	2.26577
			PA0742	2.26577
			PA2482	2.26577
			PA3014	2.26577
			PA2436	2.26577
			PA1595	2.26577
			PA3492	2.26577
			PA1164	2.25012
			PA3253	2.25012
			PA4444	2.25012
			PA3388	2.25012
			PA1074	2.25012
			PA2229	2.25012
			PA2434	2.25012
			PA5458	2.25012
			PA3361	2.23457
			PA5290	2.23457
			PA2917	2.23457
			PA0028	2.23457
			PA1788	2.23457
			PA2439	2.23457
			PA3669	2.23457
			PA1972	2.23457
			PA2438	2.23457
			PA1643	2.23457
			PA5057	2.21914
			PA2212	2.21914
			PA1910	2.21914
			PA3702	2.21914
			PA4129	2.21914
			PA4581	2.21914
			PA4024	2.20381
			PA2950	2.20381
			PA1263	2.20381
			PA5031	2.20381
			PA4848	2.20381
			PA3355	2.20381
			PA3963	2.20381
			PA0224	2.20381
			PA3689	2.20381
			PA2375	2.18859
			PA3846	2.18859
			PA2496	2.18859
			PA1163	2.18859
			PA3256	2.18859
			PA2189	2.18859
			PA3399	2.18859
			PA0275	2.18859
			PA4902	2.18859
			PA1618	2.18859
			PA4017	2.17347
			PA2660	2.17347
			PA4476	2.17347
			PA1940	2.17347
			PA5157	2.17347
			PA2872	2.17347
			PA1053	2.15846
			PA4162	2.15846
			PA1199	2.15846
			PA1689	2.15846
			PA0993	2.15846
			PA1271	2.15846
			PA3985	2.15846
			PA5476	2.15846
			PA4013	2.15846
			PA4332	2.15846
			PA5311	2.15846
			PA2477	2.15846
			PA3112	2.15846
			PA0584	2.14355
			PA1277	2.14355
			PA3279	2.14355
			PA4984	2.14355
			PA1484	2.14355
			PA0455	2.14355
			PA4101	2.14355
			PA1947	2.14355
			PA3362	2.14355
			PA2982	2.14355
			PA2888	2.14355
			PA3123	2.14355
			PA4929	2.14355
			PA1287	2.14355
			PA5150	2.12874
			PA4201	2.12874
			PA4994	2.12874
			PA1613	2.12874
			PA3595	2.12874
			PA0218	2.12874
			PA4903	2.12874
			PA1572	2.12874
			PA3838	2.11404
			PA3530	2.11404
			PA5082	2.11404
			PA3855	2.11404
			PA4286	2.11404
			PA1670	2.11404
			PA0250	2.09943
			PA1233	2.09943
			PA1360	2.09943
			PA0848	2.09943
			PA1599	2.09943
			PA5527	2.09943
			PA1797	2.09943
			PA1928	2.08493
			PA1728	2.08493
			PA4284	2.08493
			PA2720	2.08493
			PA4016	2.08493
			PA3098	2.08493
			PA4706	2.07053
			PA1741	2.07053
			PA2088	2.07053
			PA2555	2.07053
			PA2431	2.07053
			PA0377	2.07053
			PA1375	2.07053
			PA4010	2.07053
			PA3286	2.07053
			PA3533	2.07053
			PA3794	2.07053
			PA1073	2.07053
			PA1847	2.05623
			PA5292	2.05623
			PA5299	2.05623
			PA0915	2.05623
			PA0438	2.05623
			PA1994	2.05623
			PA0793	2.05623
			PA1954	2.05623
			PA3264	2.05623
			PA4634	2.05623
			PA3022	2.05623
			PA2024	2.05623
			PA4176	2.04202
			PA0757	2.04202
			PA4778	2.04202
			PA5456	2.04202
			PA0253	2.04202
			PA5065	2.04202
			PA0743	2.04202
			PA1072	2.04202
			PA3091	2.02792
			PA0958	2.02792
			PA1488	2.02792
			PA3214	2.02792
			PA0951	2.02792
			PA1350	2.02792
			PA1039	2.02792
			PA3089	2.02792
			PA2053	2.02792
			PA5126	2.02792
			PA0600	2.01391
			PA4997	2.01391
			PA3753	2.01391
			PA5291	2.01391
			PA4786	2.01391
			PA3950	2.01391
			PA2111	2.01391
			PA3905	2.01391
			PA1889	2.01391
			PA1832	2.01391
			PA4653	2.01391
			PA0143	2.01391
			PA5309	2.01391
			PA0792	2.01391
			PA4764	2
			PA2095	2
			PA0543	2
			PA0268	2
			PA1573	2
			PA3299	2
			PA1579	2
			PA1222	2
			PA2066	2
			PA5548	2

## Sheet: Table S8
Table S8. Differentially expressed genes from microarray profiling comparing PAO1 grown in glycerol to PAO1 grown in n-alkanes.
Microarray Probe ID	Fold change PAO1+Gly/PAO1+Alk		Microarray Probe ID	Fold change PAO1+Alk/PAO1+Gly
PA2929	101.125		PA1525	229.126
PA3181	55.7152		PA4589	186.108
PA4140	52.7098		PA4813	106.891
PA1169	46.5271		PA4590	91.7731
PA3188	45.2548		PA0311	88.647
PA3182	33.1285		PA2574	67.6492
PA1168	29.446		PA0365	52.7098
PA0730	28.2465		PA4680	52.3457
PA4142	24.2515		PA0364	51.9842
PA1051	24.0839		PA3518	51.9842
PA4143	23.7524		PA0829	49.8665
PA3183	22.1618		PA3516	45.8866
PA1127	20.5348		PA2128	44.6318
PA2343	20.393		PA0366	40.2244
PA1317	18.1261		PA2358	34.0598
PA3584	14.5203		PA2129	33.3589
PA1671	14.42		PA4681	32.2226
PA4139	13.8326		PA2222	31.779
PA4335	13.5479		PA2223	31.125
PA3190	13.3614		PA4682	30.0647
PA4141	12.3805		PA4304	30.0647
PA3191	12.295		PA4773	29.0406
PA2928	12.042		PA3519	28.443
PA0872	11.7942		PA2862	28.2465
PA1319	11.7127		PA2655	26.9087
PA5111	11.0809		PA0830	25.9921
PA1321	10.8528		PA4306	24.761
PA2340	10.8528		PA4437	24.4201
PA1982	10.2674		PA2224	24.4201
PA3193	10.2674		PA2863	23.5883
PA4336	10.0561		PA1762	22.9433
PA2342	10.0561		PA3552	22.6274
PA0171	9.38268		PA3324	22.1618
PA3192	9.00047		PA1617	21.7057
PA4144	8.81524		PA3553	21.259
PA5235	8.69388		PA0027	21.259
PA3581	8.39773		PA0850	21.1121
PA2341	8.33973		PA2357	20.6776
PA2338	8.22491		PA4297	20.5348
PA2378	8.1681		PA4782	20.393
PA0036	7.94474		PA1761	19.5622
PA3189	7.67411		PA3515	19.0273
PA1318	7.6211		PA1797	18.8959
PA3195	7.6211		PA3559	18.507
PA2339	7.3615		PA3885	17.3878
PA1320	7.26015		PA3416	17.2677
PA3194	7.21		PA3427	17.1484
PA2214	6.82108		PA1763	17.0299
PA3582	6.6807		PA3740	16.1113
PA3187	6.58873		PA4337	15.7797
PA0985	6.1475		PA1190	15.0324
PA4932	6.06287		PA2426	14.9285
PA1981	5.57897		PA2564	14.8254
PA3580	5.54044		PA4653	14.42
PA1052	5.46416		PA4774	14.1232
PA5568	5.46416		PA3558	14.0257
PA2513	5.24157		PA3556	13.9288
PA2009	5.16941		PA2550	13.9288
PA5046	4.99332		PA1537	13.8326
PA3408	4.95883		PA1875	13.3614
PA3579	4.95883		PA2362	13.1775
PA3967	4.78991		PA3422	12.1257
PA4672	4.72397		PA2746	11.6318
PA4921	4.72397		PA1759	11.5514
PA0035	4.69134		PA3032	11.5514
PA2379	4.69134		PA1560	11.4716
PA4933	4.65893		PA0839	11.3924
PA4412	4.56305		PA4654	11.3137
PA0316	4.53154		PA1284	11.0043
PA2276	4.40762		PA1208	11.0043
PA4685	4.40762		PA3554	10.9283
PA4485	4.37717		PA0738	10.9283
PA1126	4.34694		PA4293	10.8528
PA2512	4.25748		PA3454	10.6295
PA4105	4.25748		PA0348	10.5561
PA4826	4.22807		PA4008	10.3388
PA2440	4.19887		PA3283	10.0561
PA2382	4.14106		PA2634	9.98664
PA2344	4.11246		PA3325	9.91766
PA3643	3.94493		PA4775	9.84916
PA1771	3.94493		PA2779	9.78112
PA3432	3.94493		PA1764	9.71356
PA5400	3.94493		PA3557	9.64646
PA3820	3.89062		PA3530	9.51366
PA4258	3.78423		PA1559	9.44794
PA4673	3.78423		PA0508	9.44794
PA4694	3.78423		PA4776	9.31787
PA2625	3.70635		PA1765	9.31787
PA4744	3.70635		PA4298	9.12611
PA4269	3.68075		PA5020	9.12611
PA3661	3.63008		PA2570	8.9383
PA4260	3.605		PA3387	8.9383
PA4917	3.55537		PA0108	8.87656
PA3904	3.4822		PA3555	8.81524
PA0034	3.4822		PA2188	8.63383
PA4272	3.43426		PA0349	8.57419
PA0904	3.43426		PA2686	8.51496
PA4938	3.43426		PA1874	8.39773
PA3716	3.41054		PA4296	8.22491
PA2840	3.41054		PA2573	8.05564
PA4742	3.41054		PA0106	8
PA4919	3.36359		PA1887	7.83536
PA3906	3.36359		PA2850	7.83536
PA0277	3.34035		PA2274	7.78124
PA4920	3.31728		PA3277	7.72749
PA2019	3.31728		PA0507	7.67411
PA2323	3.31728		PA0367	7.67411
PA4244	3.31728		PA0806	7.56846
PA4484	3.29436		PA3234	7.56846
PA2698	3.24901		PA3875	7.51618
PA5470	3.24901		PA1542	7.4127
PA0382	3.24901		PA0276	7.4127
PA3700	3.22657		PA2480	7.3615
PA0284	3.22657		PA4623	7.3615
PA5274	3.20428		PA1760	7.31065
PA3184	3.20428		PA3323	7.31065
PA5010	3.18215		PA4206	7.31065
PA0781	3.18215		PA1902	7.1602
PA3431	3.18215		PA4305	7.1602
PA2792	3.18215		PA4648	7.01285
PA4266	3.18215		PA4009	6.9644
PA4414	3.16017		PA0113	6.86852
PA4421	3.16017		PA0671	6.82108
PA2744	3.16017		PA1829	6.82108
PA0226	3.13834		PA2486	6.77396
PA4447	3.13834		PA0105	6.6807
PA2275	3.11666		PA0840	6.63456
PA0085	3.11666		PA1828	6.63456
PA4256	3.11666		PA2130	6.63456
PA4274	3.07375		PA2370	6.58873
PA4695	3.07375		PA1259	6.58873
PA2987	3.07375		PA4299	6.49802
PA5117	3.07375		PA0887	6.36429
PA0380	3.05252		PA2845	6.32033
PA3655	3.05252		PA4777	6.32033
PA4670	3.05252		PA5460	6.32033
PA4250	3.03143		PA3441	6.27667
PA0260	3.03143		PA2768	6.27667
PA4415	3.03143		PA4205	6.27667
PA1646	3.03143		PA4327	6.27667
PA3293	3.01049		PA2767	6.23332
PA4255	3.01049		PA2707	6.23332
PA1098	3.01049		PA4358	6.1475
PA3139	3.01049		PA4888	6.1475
PA4261	3.01049		PA3860	6.10504
PA4273	2.9897		PA4881	6.06287
PA5113	2.9897		PA0176	6.02099
PA4420	2.9897		PA2374	5.9794
PA3642	2.96905		PA0107	5.93809
PA4866	2.96905		PA4889	5.89708
PA4918	2.96905		PA2024	5.77572
PA3163	2.96905		PA2161	5.77572
PA0636	2.94854		PA5383	5.57897
PA0041	2.94854		PA3024	5.54044
PA4004	2.94854		PA1728	5.54044
PA1006	2.92817		PA2759	5.50217
PA0629	2.92817		PA3678	5.50217
PA0573	2.92817		PA0178	5.50217
PA4964	2.92817		PA2719	5.50217
PA4559	2.90795		PA2132	5.42642
PA4240	2.88786		PA1172	5.35171
PA1971	2.86791		PA0743	5.27803
PA4847	2.86791		PA3284	5.24157
PA2795	2.8481		PA4573	5.24157
PA4253	2.82843		PA0886	5.24157
PA1792	2.82843		PA4523	5.24157
PA3907	2.82843		PA2714	5.20537
PA4662	2.82843		PA4357	5.20537
PA4267	2.80889		PA2221	5.16941
PA5016	2.78949		PA1648	5.16941
PA0170	2.77022		PA2452	5.09824
PA1394	2.77022		PA0848	5.06303
PA4934	2.77022		PA1876	5.06303
PA4582	2.77022		PA3361	5.02805
PA5341	2.75108		PA0177	4.99332
PA0913	2.75108		PA4359	4.99332
PA3149	2.75108		PA3671	4.99332
PA4830	2.75108		PA3596	4.95883
PA2650	2.75108		PA0585	4.95883
PA3148	2.75108		PA3235	4.95883
PA0646	2.73208		PA3676	4.92458
PA0971	2.73208		PA4302	4.92458
PA2441	2.71321		PA1345	4.89056
PA4257	2.71321		PA0111	4.85678
PA4259	2.71321		PA5167	4.75683
PA3635	2.69447		PA0110	4.72397
PA4745	2.69447		PA0452	4.69134
PA4916	2.69447		PA1970	4.65893
PA4410	2.67586		PA0112	4.59479
PA3344	2.65737		PA1545	4.59479
PA0641	2.65737		PA4300	4.56305
PA1583	2.65737		PA3418	4.50023
PA1591	2.65737		PA3520	4.50023
PA5110	2.65737		PA1173	4.46915
PA5174	2.65737		PA1310	4.46915
PA4172	2.65737		PA2131	4.43828
PA5295	2.63902		PA1650	4.40762
PA5066	2.63902		PA3758	4.37717
PA3205	2.63902		PA1636	4.37717
PA5002	2.63902		PA3038	4.31691
PA4239	2.62079		PA2122	4.28709
PA5434	2.62079		PA3523	4.28709
PA4417	2.62079		PA1898	4.25748
PA3736	2.62079		PA3252	4.22807
PA4567	2.60268		PA3430	4.19887
PA4408	2.58471		PA1333	4.14106
PA3990	2.58471		PA4692	4.14106
PA0630	2.58471		PA4362	4.14106
PA0903	2.58471		PA2134	4.11246
PA0539	2.58471		PA2361	4.11246
PA0668	2.56685		PA4649	4.08405
PA4671	2.56685		PA3237	4.08405
PA4629	2.54912		PA0841	4.08405
PA4743	2.54912		PA4651	4.02782
PA3112	2.54912		PA3253	4.02782
PA4262	2.53151		PA3049	4.02782
PA4557	2.53151		PA4290	4.02782
PA4940	2.53151		PA4294	4
PA5558	2.53151		PA2483	3.97237
PA0354	2.53151		PA1951	3.97237
PA0718	2.51403		PA1348	3.97237
PA3068	2.51403		PA3014	3.97237
PA3866	2.51403		PA3829	3.97237
PA3895	2.51403		PA1177	3.97237
PA4413	2.51403		PA3180	3.94493
PA4640	2.51403		PA5234	3.94493
PA4416	2.49666		PA1332	3.91768
PA5555	2.49666		PA2493	3.91768
PA2912	2.47942		PA0739	3.91768
PA3821	2.47942		PA1736	3.89062
PA3978	2.47942		PA2808	3.86375
PA4334	2.47942		PA0586	3.78423
PA5562	2.47942		PA2920	3.78423
PA4665	2.47942		PA3925	3.75809
PA1325	2.47942		PA3319	3.73213
PA3823	2.47942		PA0208	3.73213
PA0375	2.47942		PA1349	3.73213
PA5557	2.47942		PA1344	3.70635
PA3654	2.46229		PA2504	3.68075
PA2786	2.46229		PA2562	3.65533
PA3807	2.46229		PA1343	3.65533
PA3602	2.46229		PA4199	3.65533
PA5290	2.44528		PA1215	3.65533
PA2977	2.44528		PA2816	3.63008
PA4720	2.44528		PA4207	3.63008
PA3583	2.44528		PA3677	3.63008
PA4740	2.44528		PA3919	3.63008
PA0004	2.42839		PA1888	3.5801
PA4439	2.42839		PA1830	3.55537
PA2697	2.42839		PA1637	3.55537
PA0621	2.42839		PA0179	3.55537
PA2543	2.42839		PA3723	3.53081
PA3997	2.42839		PA1228	3.50642
PA0578	2.41162		PA5429	3.4822
PA3735	2.41162		PA5168	3.45815
PA4855	2.41162		PA2943	3.45815
PA2950	2.41162		PA1341	3.45815
PA4238	2.41162		PA5169	3.45815
PA4560	2.41162		PA3796	3.43426
PA5130	2.41162		PA0506	3.43426
PA4935	2.39496		PA0443	3.41054
PA0968	2.39496		PA0693	3.41054
PA3111	2.39496		PA1175	3.41054
PA4145	2.39496		PA1942	3.41054
PA4254	2.39496		PA1353	3.38698
PA4999	2.39496		PA1339	3.38698
PA3636	2.39496		PA3250	3.38698
PA5300	2.39496		PA0587	3.36359
PA4251	2.37841		PA1415	3.36359
PA5471	2.37841		PA4630	3.36359
PA2976	2.37841		PA1109	3.34035
PA0126	2.36199		PA1877	3.31728
PA3117	2.36199		PA4925	3.31728
PA4135	2.36199		PA0196	3.29436
PA0631	2.36199		PA4024	3.24901
PA3164	2.36199		PA2196	3.24901
PA3743	2.36199		PA1174	3.24901
PA4490	2.34567		PA5392	3.22657
PA5021	2.34567		PA3479	3.22657
PA1844	2.34567		PA0215	3.20428
PA5193	2.34567		PA5546	3.20428
PA2203	2.34567		PA3936	3.18215
PA0964	2.34567		PA3013	3.18215
PA4268	2.32947		PA0026	3.18215
PA4316	2.32947		PA1831	3.16017
PA3116	2.32947		PA3451	3.16017
PA3158	2.32947		PA4633	3.16017
PA3728	2.32947		PA3835	3.16017
PA0390	2.32947		PA2618	3.13834
PA1189	2.32947		PA4312	3.13834
PA0554	2.32947		PA1523	3.13834
PA0654	2.31338		PA5347	3.13834
PA2587	2.31338		PA3287	3.11666
PA0358	2.31338		PA4833	3.11666
PA2898	2.31338		PA4520	3.11666
PA5015	2.31338		PA3782	3.09513
PA4489	2.2974		PA1249	3.09513
PA0144	2.2974		PA3712	3.07375
PA0356	2.2974		PA1176	3.07375
PA3887	2.2974		PA4677	3.07375
PA0772	2.2974		PA0175	3.05252
PA4479	2.2974		PA2717	3.05252
PA4848	2.2974		PA1340	3.01049
PA0627	2.28153		PA2360	3.01049
PA1511	2.28153		PA2715	3.01049
PA3167	2.28153		PA0815	2.9897
PA0261	2.26577		PA1245	2.9897
PA3488	2.26577		PA5217	2.9897
PA0050	2.25012		PA1507	2.94854
PA2740	2.25012		PA1558	2.94854
PA4271	2.25012		PA4363	2.94854
PA4696	2.25012		PA0195	2.88786
PA0620	2.23457		PA1178	2.88786
PA3769	2.23457		PA0363	2.86791
PA4441	2.23457		PA3461	2.8481
PA0009	2.23457		PA0529	2.8481
PA0428	2.23457		PA0929	2.8481
PA0635	2.23457		PA1649	2.8481
PA3312	2.23457		PA3460	2.80889
PA4372	2.23457		PA3600	2.80889
PA0961	2.21914		PA4504	2.80889
PA2684	2.21914		PA3986	2.78949
PA4562	2.21914		PA0867	2.78949
PA4923	2.21914		PA4093	2.78949
PA5072	2.21914		PA2705	2.77022
PA4728	2.21914		PA0795	2.77022
PA4270	2.20381		PA4301	2.77022
PA0628	2.20381		PA3688	2.75108
PA0583	2.20381		PA2072	2.75108
PA0115	2.20381		PA2443	2.75108
PA4419	2.20381		PA4326	2.75108
PA5222	2.18859		PA1871	2.75108
PA3169	2.18859		PA0174	2.73208
PA5556	2.18859		PA5061	2.73208
PA3166	2.17347		PA0496	2.71321
PA0715	2.17347		PA1470	2.69447
PA1768	2.17347		PA3006	2.69447
PA2642	2.17347		PA3123	2.69447
PA4237	2.17347		PA2121	2.67586
PA5513	2.15846		PA0180	2.67586
PA3058	2.15846		PA3534	2.67586
PA3162	2.14355		PA4594	2.67586
PA0923	2.14355		PA3526	2.65737
PA4411	2.14355		PA1216	2.65737
PA0649	2.14355		PA2893	2.65737
PA3165	2.12874		PA1930	2.65737
PA3246	2.12874		PA0566	2.63902
PA0659	2.12874		PA5454	2.63902
PA1657	2.12874		PA1041	2.62079
PA4278	2.12874		PA2826	2.62079
PA1068	2.11404		PA0109	2.62079
PA2624	2.11404		PA4502	2.62079
PA4622	2.11404		PA4929	2.62079
PA4598	2.11404		PA0780	2.60268
PA3486	2.11404		PA0448	2.60268
PA5554	2.11404		PA1914	2.60268
PA1793	2.11404		PA3957	2.58471
PA3725	2.11404		PA1538	2.58471
PA0046	2.09943		PA2919	2.56685
PA0419	2.09943		PA2604	2.54912
PA0638	2.09943		PA2659	2.51403
PA3803	2.09943		PA4307	2.51403
PA4854	2.09943		PA2071	2.49666
PA1097	2.09943		PA2846	2.49666
PA1150	2.09943		PA3282	2.49666
PA3156	2.09943		PA1179	2.47942
PA0227	2.09943		PA2868	2.47942
PA1508	2.08493		PA2864	2.46229
PA0047	2.08493		PA1342	2.46229
PA3999	2.08493		PA2120	2.46229
PA0642	2.08493		PA3969	2.46229
PA5564	2.08493		PA2375	2.44528
PA3646	2.08493		PA1246	2.42839
PA0577	2.07053		PA3442	2.42839
PA0749	2.07053		PA0599	2.42839
PA4852	2.07053		PA1921	2.42839
PA2075	2.07053		PA5359	2.42839
PA2935	2.07053		PA2239	2.41162
PA0033	2.07053		PA2487	2.41162
PA4104	2.07053		PA2429	2.41162
PA4263	2.05623		PA3340	2.41162
PA4245	2.05623		PA0114	2.39496
PA0103	2.05623		PA2706	2.39496
PA0437	2.05623		PA1931	2.39496
PA0501	2.05623		PA2799	2.39496
PA0404	2.05623		PA2233	2.37841
PA4668	2.05623		PA4369	2.37841
PA5373	2.05623		PA1403	2.36199
PA2018	2.04202		PA4200	2.34567
PA4628	2.04202		PA3995	2.34567
PA5071	2.04202		PA0484	2.32947
PA3634	2.04202		PA1748	2.32947
PA2741	2.02792		PA4054	2.32947
PA3659	2.02792		PA4303	2.2974
PA4449	2.02792		PA4657	2.2974
PA4849	2.02792		PA0983	2.28153
PA4152	2.02792		PA3706	2.26577
PA3744	2.01391		PA2915	2.26577
PA2649	2.01391		PA0117	2.26577
PA3223	2.01391		PA1311	2.26577
PA1843	2.01391		PA2551	2.26577
PA2712	2.01391		PA1619	2.26577
PA1570	2.01391		PA1742	2.26577
PA5003	2.01391		PA2025	2.26577
PA0017	2		PA3354	2.25012
PA5403	2		PA1390	2.23457
PA0570	2		PA1003	2.21914
PA4518	2		PA1539	2.21914
			PA4717	2.21914
			PA1338	2.21914
			PA4527	2.21914
			PA4781	2.21914
			PA3882	2.21914
			PA3708	2.20381
			PA0713	2.18859
			PA1473	2.18859
			PA4814	2.18859
			PA0745	2.17347
			PA2654	2.17347
			PA0796	2.17347
			PA4607	2.17347
			PA1112	2.15846
			PA2889	2.14355
			PA3514	2.14355
			PA3720	2.14355
			PA5056	2.14355
			PA5533	2.14355
			PA0746	2.14355
			PA2381	2.12874
			PA2555	2.12874
			PA4389	2.12874
			PA4025	2.11404
			PA3472	2.11404
			PA2897	2.09943
			PA1562	2.09943
			PA2481	2.09943
			PA5408	2.09943
			PA0250	2.08493
			PA2363	2.08493
			PA2310	2.08493
			PA4843	2.08493
			PA0297	2.07053
			PA0447	2.07053
			PA0482	2.05623
			PA5185	2.05623
			PA2917	2.05623
			PA1117	2.05623
			PA1860	2.05623
			PA0264	2.04202
			PA1832	2.04202
			PA2307	2.04202
			PA4736	2.04202
			PA4838	2.02792
			PA3229	2.01391
			PA4309	2.01391
			PA0828	2
			PA1642	2
			PA1755	2
