# Supplementary material for: A comprehensive multi-omics approach uncovers adaptations for growth and survival of Pseudomonas aeruginosa on n-alkanes
Source: BMC Genomics. 2017 Apr 28;18:334. doi: 10.1186/s12864-017-3708-4 (PMC5410065; doi:10.1186/s12864-017-3708-4)
Supplement: Supplementary file 3 — RNA-seq results. (XLSX 141 kb) [file 12864_2017_3708_MOESM3_ESM.xlsx]

## Sheet: Table S9
Table S9. Genes differentially expressed at the level of total RNA when comparing ATCC 33988 grown in n-alkanes to PAO1 grown in n-alkanes. PsDB indicates Pseduomonas database, RAST indicates Rapid Annotation Using Subsystem Technology server (RAST).
RAST 33988 Gene ID	RAST 33988 Product/Function	PAO1 PsDB Gene ID	PAO1 PsDB Product/Function	RAST PAO1 Gene ID	RAST PAO1 Product/Function	Fold Change PAO1+ Alk /33988+ Alk		RAST 33988 Gene ID	RAST 33988 Product/Function	PAO1 PsDB Annotation	PAO1 PsDB Product/Function	RAST PAO1 Gene ID	RAST PAO1 Product/Function	Fold Change 33988 Alk /PAO1 Alk
298.3.peg.4113	5-methyltetrahydropteroyltriglutamate--homocysteine methyltransferase (EC 2.1.1.14)	PA1927	5-methyltetrahydropteroyltriglutamate-homocysteine S-methyltransferase', 'Dbxref=gi:15597123	6666666.97382.peg.2006	5-methyltetrahydropteroyltriglutamate--homocysteine methyltransferase (EC 2.1.1.14)	250		298.3.peg.983	"""Dipeptide-binding ABC transporter, periplasmic substrate-binding component (TC 3.A.1.5.2)"""	PA4500	probable binding protein component of ABC transporter', 'Dbxref=gi:15599696	6666666.97382.peg.4708	"""Dipeptide-binding ABC transporter, periplasmic substrate-binding component (TC 3.A.1.5.2)"""	46.3909
298.3.peg.754	FIG00956118: hypothetical protein	PA5460	hypothetical protein', 'Dbxref=gi:15600653	6666666.97382.peg.5713	FIG00956118: hypothetical protein	31.746		298.3.peg.985	"""Outer membrane porin, OprD family"""	PA4501	Glycine-glutamate dipeptide porin OpdP', 'Dbxref=gi:15599697	6666666.97382.peg.4709	"""Outer membrane porin, OprD family"""	46.0409
298.3.peg.4855	Uncharacterized protein ImpA	PA0082	TssA1', 'Dbxref=gi:15595280	6666666.97382.peg.86	Uncharacterized protein ImpA	24.7525		298.3.peg.2553	FIG00953823: hypothetical protein	PA3960	hypothetical protein', 'Dbxref=gi:15599155	6666666.97382.peg.4149	FIG00953823: hypothetical protein	43.2263
298.3.peg.4749	FIG00955848: hypothetical protein	PA1244	hypothetical protein', 'Dbxref=gi:15596441	6666666.97382.peg.1289	FIG00955848: hypothetical protein	23.4192		298.3.peg.980	probable metallopeptidase	PA4498	probable metallopeptidase', 'Dbxref=gi:15599694	6666666.97382.peg.4706	probable metallopeptidase	35.4187
298.3.peg.411	"""Anthranilate synthase, amidotransferase component (EC 4.1.3.27) # TrpAb"""	PA1002	anthranilate synthase component II', 'Dbxref=gi:15596199	6666666.97382.peg.1033	"""Anthranilate synthase, amidotransferase component (EC 4.1.3.27) # TrpAb"""	19.3798		298.3.peg.5306	probable acetyltransferase	PA3368	probable acetyltransferase', 'Dbxref=gi:15598564	6666666.97382.peg.3526	probable acetyltransferase	13.2443
298.3.peg.100	Nitrite reductase [NAD(P)H] small subunit (EC 1.7.1.4)	PA1780	assimilatory nitrite reductase small subunit', 'Dbxref=gi:15596977	6666666.97382.peg.1843	Nitrite reductase [NAD(P)H] small subunit (EC 1.7.1.4)	18.9036		298.3.peg.3869	Probable Co/Zn/Cd efflux system membrane fusion protein	PA4206	probable Resistance-Nodulation-Cell Division (RND) efflux membrane fusion protein precursor', 'Dbxref=gi:15599401	6666666.97382.peg.4406	Probable Co/Zn/Cd efflux system membrane fusion protein	11.9688
298.3.peg.5193	Putative fimbrial chaperone	PA2129	chaperone CupA2', 'Dbxref=gi:15597325	6666666.97382.peg.2223	Putative fimbrial chaperone	18.797		298.3.peg.3868	RND multidrug efflux transporter; Acriflavin resistance protein	PA4207	probable Resistance-Nodulation-Cell Division (RND) efflux transporter', 'Dbxref=gi:15599402	6666666.97382.peg.4407	RND multidrug efflux transporter; Acriflavin resistance protein	11.1634
298.3.peg.2876	CinA domain protein	PA2141	hypothetical protein', 'Dbxref=gi:15597337	6666666.97382.peg.2236	CinA domain protein	14.0056		298.3.peg.4585	FIG00958388: hypothetical protein	PA2274	hypothetical protein', 'Dbxref=gi:15597470	6666666.97382.peg.2375	FIG00958388: hypothetical protein	11.0778
298.3.peg.5167	"""RhlA, 3-(3-hydroxyalkanoyloxy)alkanoic acids (HAAs) synthase"""	PA3479	rhamnosyltransferase chain A', 'Dbxref=gi:15598675	6666666.97382.peg.3642	"""RhlA, 3-(3-hydroxyalkanoyloxy)alkanoic acids (HAAs) synthase"""	13.2802		298.3.peg.4752	"""ABC-type protease exporter, membrane fusion protein (MFP) family component PrtE/AprE"""	PA1247	alkaline protease secretion protein AprE', 'Dbxref=gi:15596444	6666666.97382.peg.1292	"""ABC-type protease exporter, membrane fusion protein (MFP) family component PrtE/AprE"""	10.9559
298.3.peg.3468	Multidrug efflux transporter MexF	PA2494	Resistance-Nodulation-Cell Division (RND) multidrug efflux transporter MexF', 'Dbxref=gi:15597690	6666666.97382.peg.2604	Multidrug efflux transporter MexF	13.1062		298.3.peg.4584	Alcohol dehydrogenase (EC 1.1.1.1)	PA2275	probable alcohol dehydrogenase (Zn-dependent)', 'Dbxref=gi:15597471	6666666.97382.peg.2376	Alcohol dehydrogenase (EC 1.1.1.1)	9.83073
298.3.peg.2418	"""transcriptional regulator, LuxR family"""	PA2591	VqsR', 'Dbxref=gi:15597787	6666666.97382.peg.2709	"""transcriptional regulator, LuxR family"""	13.0039		298.3.peg.2765	Cytochrome c5	PA5328	SphB', 'Dbxref=gi:15600521	6666666.97382.peg.5575	Cytochrome c5	9.64916
298.3.peg.5239	FIG00953309: hypothetical protein			6666666.97382.peg.4373	FIG00953309: hypothetical protein	12.3305		298.3.peg.2453	hypothetical protein			6666666.97382.peg.2675	hypothetical protein	9.60971
298.3.peg.410	Multiple virulence factor regulator MvfR/PqsR	PA1003	Transcriptional regulator MvfR', 'Dbxref=gi:15596200	6666666.97382.peg.1034	Multiple virulence factor regulator MvfR/PqsR	11.7371		298.3.peg.3870	Nucleoside-diphosphate-sugar epimerases	PA4205	hypothetical protein', 'Dbxref=gi:15599400	6666666.97382.peg.4405	Nucleoside-diphosphate-sugar epimerases	9.23135
298.3.peg.4253	Benzoate transport protein	PA1651	probable transporter', 'Dbxref=gi:15596848	6666666.97382.peg.1709	Benzoate transport protein	11.2867		298.3.peg.557	Major facilitator superfamily	PA3718	probable major facilitator superfamily (MFS) transporter', 'Dbxref=gi:15598913	6666666.97382.peg.3889	Major facilitator superfamily	9.21692
298.3.peg.5809	"""Transporter, LysE family"""	PA2306	AmbA', 'Dbxref=gi:15597502	6666666.97382.peg.2409	"""Transporter, LysE family"""	11.1483		298.3.peg.4675	FIG067310: hypothetical protein	PA3422	hypothetical protein', 'Dbxref=gi:15598618	6666666.97382.peg.3582	FIG067310: hypothetical protein	8.83546
298.3.peg.4727	Putative membrane protein YeiH	PA5383	conserved hypothetical protein', 'Dbxref=gi:15600576	6666666.97382.peg.5635	Putative membrane protein YeiH	10.5708		298.3.peg.5598	hypothetical protein			6666666.97382.peg.2443	hypothetical protein	8.41062
298.3.peg.4654	Alkanesulfonates transport system permease protein	PA3443	probable permease of ABC transporter', 'Dbxref=gi:15598639	6666666.97382.peg.3604	Alkanesulfonates transport system permease protein	9.54198		298.3.peg.2552	FIG00956599: hypothetical protein	PA3959	hypothetical protein', 'Dbxref=gi:15599154	6666666.97382.peg.4148	FIG00956599: hypothetical protein	8.14686
298.3.peg.5804	FIG00957142: hypothetical protein	PA2311	hypothetical protein', 'Dbxref=gi:15597507	6666666.97382.peg.2414	FIG00957142: hypothetical protein	8.40336		298.3.peg.4753	Outer membrane protein tolC precursor	PA1248	Alkaline protease secretion outer membrane protein AprF precursor', 'Dbxref=gi:15596445	6666666.97382.peg.1293	Outer membrane protein tolC precursor	8.07475
298.3.peg.1410	L-carnitine dehydratase/bile acid-inducible protein F	PA0446	conserved hypothetical protein', 'Dbxref=gi:15595643	6666666.97382.peg.469	L-carnitine dehydratase/bile acid-inducible protein F	8.02568		298.3.peg.3287	General secretion pathway protein C	PA0679	hypothetical protein', 'Dbxref=gi:15595876	6666666.97382.peg.709	General secretion pathway protein C	7.59072
298.3.peg.4771	Permease of the drug/metabolite transporter (DMT) superfamily	PA1265	hypothetical protein', 'Dbxref=gi:15596462	6666666.97382.peg.1312	Permease of the drug/metabolite transporter (DMT) superfamily	7.72798		298.3.peg.979	"""Dipeptide-binding ABC transporter, periplasmic substrate-binding component (TC 3.A.1.5.2)"""	PA4497	probable binding protein component of ABC transporter', 'Dbxref=gi:15599693	6666666.97382.peg.4705	"""Dipeptide-binding ABC transporter, periplasmic substrate-binding component (TC 3.A.1.5.2)"""	7.48918
298.3.peg.5874	Isochorismatase (EC 3.3.2.1) of siderophore biosynthesis	PA4213	phenazine biosynthesis protein PhzD', 'Dbxref=gi:15599408	6666666.97382.peg.4414	Isochorismatase (EC 3.3.2.1) of siderophore biosynthesis	7.7101		298.3.peg.805	FIG00960817: hypothetical protein	PA2928	hypothetical protein', 'Dbxref=gi:15598124	6666666.97382.peg.3070	FIG00960817: hypothetical protein	7.45963
298.3.peg.4656	Organosulfonate utilization protein SsuF	PA3441	probable molybdopterin-binding protein', 'Dbxref=gi:15598637	6666666.97382.peg.3602	Organosulfonate utilization protein SsuF	7.6864		298.3.peg.2195	hypothetical protein	PA3186	Glucose/carbohydrate outer membrane porin OprB precursor', 'Dbxref=gi:15598382	6666666.97382.peg.3333	hypothetical protein	7.41843
298.3.peg.3479	"""Coenzyme F420-dependent N5,N10-methylene tetrahydromethanopterin reductase and related flavin-dependent oxidoreductases"""	PA2483	conserved hypothetical protein', 'Dbxref=gi:15597679	6666666.97382.peg.2593	"""Coenzyme F420-dependent N5,N10-methylene tetrahydromethanopterin reductase and related flavin-dependent oxidoreductases"""	7.5358		298.3.peg.3142	Peptidyl-tRNA hydrolase (EC 3.1.1.29)	PA4672	peptidyl-tRNA hydrolase', 'Dbxref=gi:15599867	6666666.97382.peg.4891	Peptidyl-tRNA hydrolase (EC 3.1.1.29)	7.31337
298.3.peg.4454	"""Polymyxin resistance protein ArnC, glycosyl transferase (EC 2.4.-.-)"""	PA3553	ArnC', 'Dbxref=gi:15598749	6666666.97382.peg.3718	"""Polymyxin resistance protein ArnC, glycosyl transferase (EC 2.4.-.-)"""	7.4184		298.3.peg.2953	FIG00956008: hypothetical protein	PA0274	hypothetical protein', 'Dbxref=gi:15595471	6666666.97382.peg.286	FIG00956008: hypothetical protein	7.07038
298.3.peg.3963	FIG00961553: hypothetical protein	PA2761	hypothetical protein', 'Dbxref=gi:15597957	6666666.97382.peg.2895	FIG00961553: hypothetical protein	7.25163		298.3.peg.185	"""Type III secretion cytoplasmic ATP synthase (EC 3.6.3.14, YscN,SpaL,MxiB,HrcN,EscN)"""	PA1697	ATP synthase in type III secretion system', 'Dbxref=gi:15596894	6666666.97382.peg.1757	"""Type III secretion cytoplasmic ATP synthase (EC 3.6.3.14, YscN,SpaL,MxiB,HrcN,EscN)"""	7.05941
298.3.peg.1119	Periplasmic septal ring factor with murein hydrolase activity EnvC/YibP	PA5133	conserved hypothetical protein', 'Dbxref=gi:15600326	6666666.97382.peg.5373	Periplasmic septal ring factor with murein hydrolase activity EnvC/YibP	7.01754		298.3.peg.3680	"""UDP-N-acetylglucosamine 4,6-dehydratase (EC 4.2.1.-)"""		probable transcriptional regulator', 'Dbxref=gi:15599269	6666666.97382.peg.3308	Cyclohexadienyl dehydrogenase (EC 1.3.1.12)(EC 1.3.1.43) / 5-Enolpyruvylshikimate-3-phosphate synthase (EC 2.5.1.19)	6.96275
298.3.peg.1885	hypothetical protein	PA2782	hypothetical protein', 'Dbxref=gi:15597978	6666666.97382.peg.2921	hypothetical protein	6.93963		298.3.peg.4751	"""ABC-type protease exporter, ATP-binding component PrtD/AprD"""	PA1246	alkaline protease secretion protein AprD', 'Dbxref=gi:15596443	6666666.97382.peg.1291	"""ABC-type protease exporter, ATP-binding component PrtD/AprD"""	6.82491
298.3.peg.3075	FIG00956603: hypothetical protein	PA2358	hypothetical protein', 'Dbxref=gi:15597554	6666666.97382.peg.2466	FIG00956603: hypothetical protein	6.91563		298.3.peg.4011	FIG00961859: hypothetical protein	PA2422	hypothetical protein', 'Dbxref=gi:15597618	6666666.97382.peg.2531	FIG00961859: hypothetical protein	6.79645
298.3.peg.950	Extracellular Matrix protein PelC	PA3062	PelC', 'Dbxref=gi:15598258	6666666.97382.peg.3212	Extracellular Matrix protein PelC	6.88231		298.3.peg.4761	2-methylaconitate racemase	PA1255	hypothetical protein', 'Dbxref=gi:15596452	6666666.97382.peg.1301	2-methylaconitate racemase	6.64017
298.3.peg.5643	Permease of the drug/metabolite transporter (DMT) superfamily	PA4783	conserved hypothetical protein', 'Dbxref=gi:15599977	6666666.97382.peg.5006	Permease of the drug/metabolite transporter (DMT) superfamily	6.77507		298.3.peg.2194	Glucose-selective porin OprB	PA3186	Glucose/carbohydrate outer membrane porin OprB precursor', 'Dbxref=gi:15598382	6666666.97382.peg.3332	Glucose-selective porin OprB	6.53796
298.3.peg.3146	FIG00953818: hypothetical protein	PA4677	hypothetical protein', 'Dbxref=gi:15599872	6666666.97382.peg.4895	FIG00953818: hypothetical protein	6.7659		298.3.peg.3255	FIG00961397: hypothetical protein	PA0709	hypothetical protein', 'Dbxref=gi:15595906	6666666.97382.peg.742	FIG00961397: hypothetical protein	6.49304
298.3.peg.2811	FIG00957200: hypothetical protein	PA2198	hypothetical protein', 'Dbxref=gi:15597394	6666666.97382.peg.2301	FIG00957200: hypothetical protein	6.76133		298.3.peg.5364	FIG00954627: hypothetical protein		hypothetical protein', 'Dbxref=gi:15600700	6666666.97382.peg.3430	FIG00954627: hypothetical protein	6.48204
298.3.peg.2362	Copper chaperone	PA3520	hypothetical protein', 'Dbxref=gi:15598716	6666666.97382.peg.3684	Copper chaperone	6.56168		298.3.peg.4762	"""ABC-type polar amino acid transport system, ATPase component"""	PA1256	amino acid ABC transporter ATP binding protein', 'Dbxref=gi:15596453	6666666.97382.peg.1302	"""ABC-type polar amino acid transport system, ATPase component"""	6.28386
298.3.peg.3074	FIG00955300: hypothetical protein			6666666.97382.peg.2467	FIG00955300: hypothetical protein	6.19195		298.3.peg.5944	MFS transporter	PA0273	probable major facilitator superfamily (MFS) transporter', 'Dbxref=gi:15595470	6666666.97382.peg.285	Cyanate permease	6.24761
298.3.peg.399	"""alpha-1,6-rhamnosyltransferase paralog"""	PA1014	probable glycosyl transferase', 'Dbxref=gi:15596211	6666666.97382.peg.1045	"""alpha-1,6-rhamnosyltransferase paralog"""	5.75043		298.3.peg.1683	Spermidine Putrescine ABC transporter permease component PotB (TC 3.A.1.11.1)	PA0605	AgtC', 'Dbxref=gi:15595802	6666666.97382.peg.640	Spermidine Putrescine ABC transporter permease component PotB (TC 3.A.1.11.1)	6.20509
298.3.peg.4270	Potassium-transporting ATPase C chain (EC 3.6.3.12) (TC 3.A.3.7.1)	PA1635	potassium-transporting ATPase, C chain', 'Dbxref=gi:15596832	6666666.97382.peg.1692	Potassium-transporting ATPase C chain (EC 3.6.3.12) (TC 3.A.3.7.1)	5.60538		298.3.peg.5949	Channel-forming transporter/cytolysins activator of TpsB family	PA0040	conserved hypothetical protein', 'Dbxref=gi:15595238	6666666.97382.peg.40	Channel-forming transporter/cytolysins activator of TpsB family	6.09911
298.3.peg.1963	Hydrolases of the alpha/beta superfamily	PA3829	hypothetical protein', 'Dbxref=gi:15599024	6666666.97382.peg.4008	Hydrolases of the alpha/beta superfamily	5.39084		298.3.peg.1067	Transcriptional regulatory protein RtcR	PA4581	transcriptional regulator RtcR', 'Dbxref=gi:15599777	6666666.97382.peg.4790	Transcriptional regulatory protein RtcR	6.03048
298.3.peg.5169	transcriptional regulator RhlR	PA3477	transcriptional regulator RhlR', 'Dbxref=gi:15598673	6666666.97382.peg.3640	transcriptional regulator RhlR	5.35906		298.3.peg.96	Nitrate/nitrite transporter	PA1783	nitrate transporter', 'Dbxref=gi:15596980	6666666.97382.peg.1846	Nitrate/nitrite transporter	5.58698
298.3.peg.4647	Alkyl hydroperoxide reductase subunit C-like protein	PA3450	probable antioxidant protein', 'Dbxref=gi:15598646	6666666.97382.peg.3611	Alkyl hydroperoxide reductase subunit C-like protein	5.30223		298.3.peg.3237	Alkyl sulfatase and related hydrolases	PA0740	SDS hydrolase SdsA1', 'Dbxref=gi:15595937	6666666.97382.peg.770	Alkyl sulfatase and related hydrolases	5.54921
298.3.peg.5478	FIG00964947: hypothetical protein	PA3340	hypothetical protein', 'Dbxref=gi:15598536	6666666.97382.peg.3498	FIG00964947: hypothetical protein	5.20291		298.3.peg.4755	"""Secreted alkaline metalloproteinase (EC 3.4.24.-), PrtA/B/C/G homolog"""	PA1249	alkaline metalloproteinase precursor', 'Dbxref=gi:15596446	6666666.97382.peg.1295	"""Secreted alkaline metalloproteinase (EC 3.4.24.-), PrtA/B/C/G homolog"""	5.39732
298.3.peg.4188	Ferrichrome-iron receptor	PA4837	probable outer membrane protein precursor', 'Dbxref=gi:15600030	6666666.97382.peg.5062	Ferrichrome-iron receptor	5.10204		298.3.peg.1305	"""ATPase, AFG1 family"""	PA4438	conserved hypothetical protein', 'Dbxref=gi:15599634	6666666.97382.peg.4645	"""ATPase, AFG1 family"""	5.38275
298.3.peg.4453	UDP-4-amino-4-deoxy-L-arabinose--oxoglutarate aminotransferase (EC 2.6.1.-)	PA3552	ArnB', 'Dbxref=gi:15598748	6666666.97382.peg.3717	UDP-4-amino-4-deoxy-L-arabinose--oxoglutarate aminotransferase (EC 2.6.1.-)	5.07357		298.3.peg.2763	FIG00953587: hypothetical protein	PA5326	SphD', 'Dbxref=gi:15600519	6666666.97382.peg.5573	FIG00953587: hypothetical protein	5.33621
298.3.peg.4582	Arsenical resistance operon repressor	PA2277	ArsR protein', 'Dbxref=gi:15597473	6666666.97382.peg.2378	Arsenical resistance operon repressor	4.90677		298.3.peg.1674	Holin	PA0614	hypothetical protein', 'Dbxref=gi:15595811	6666666.97382.peg.649	Holin	5.27958
298.3.peg.4889	"""Type I secretion system, membrane fusion protein LapC"""	PA1877	probable secretion protein', 'Dbxref=gi:15597074	6666666.97382.peg.1952	"""Type I secretion system, membrane fusion protein LapC"""	4.72813		298.3.peg.4471	3-hydroxyisobutyrate dehydrogenase (EC 1.1.1.31)	PA3569	3-hydroxyisobutyrate dehydrogenase', 'Dbxref=gi:15598765	6666666.97382.peg.3735	3-hydroxyisobutyrate dehydrogenase (EC 1.1.1.31)	5.15397
298.3.peg.4002	"""Pyoverdin biosynthesis protein PvdH, L-2,4-diaminobutyrate:2-oxoglutarate aminotransferase (EC 2.6.1.76)"""	PA2413	L-2,4-diaminobutyrate:2-ketoglutarate 4-aminotransferase, PvdH', 'Dbxref=gi:15597609	6666666.97382.peg.2522	"""Pyoverdin biosynthesis protein PvdH, L-2,4-diaminobutyrate:2-oxoglutarate aminotransferase (EC 2.6.1.76)"""	4.72144		298.3.peg.334	"""High-affinity leucine-specific transport system, periplasmic binding protein LivK (TC 3.A.1.4.1)"""	PA1074	branched-chain amino acid transport protein BraC', 'Dbxref=gi:15596271	6666666.97382.peg.1111	"""High-affinity leucine-specific transport system, periplasmic binding protein LivK (TC 3.A.1.4.1)"""	5.152
298.3.peg.2416	FIG00954504: hypothetical protein	PA2593	quorum threshold expression element, QteE', 'Dbxref=gi:15597789	6666666.97382.peg.2711	FIG00954504: hypothetical protein	4.71921		298.3.peg.192	"""Type III secretion inner membrane protein (YscU,SpaS,EscU,HrcU,SsaU, homologous to flagellar export components)"""	PA1690	translocation protein in type III secretion', 'Dbxref=gi:15596887	6666666.97382.peg.1750	"""Type III secretion inner membrane protein (YscU,SpaS,EscU,HrcU,SsaU, homologous to flagellar export components)"""	5.1176
298.3.peg.2409	Alkanesulfonate monooxygenase (EC 1.14.14.5)	PA2600	hypothetical protein', 'Dbxref=gi:15597796	6666666.97382.peg.2718	Alkanesulfonate monooxygenase (EC 1.14.14.5)	4.70367		298.3.peg.1515	FIG00962684: hypothetical protein	PA0346	hypothetical protein', 'Dbxref=gi:15595543	6666666.97382.peg.363	FIG00962684: hypothetical protein	5.06702
298.3.peg.2921	Glycine cleavage system transcriptional activator	PA0784	probable transcriptional regulator', 'Dbxref=gi:15595981	6666666.97382.peg.816	Glycine cleavage system transcriptional activator	4.59137		298.3.peg.2965	GGDEF domain protein	PA0285	conserved hypothetical protein', 'Dbxref=gi:15595482	6666666.97382.peg.298	GGDEF domain protein	5.00072
298.3.peg.2922	FMN-dependent NADH-azoreductase	PA0785	FMN-dependent NADH-azoreductase 1, AzoR1', 'Dbxref=gi:15595982	6666666.97382.peg.817	FMN-dependent NADH-azoreductase	4.50248		298.3.peg.4750	FIG00954291: hypothetical protein	PA1245	AprX', 'Dbxref=gi:15596442	6666666.97382.peg.1290	FIG00954291: hypothetical protein	4.83352
298.3.peg.3987	FIG00954348: hypothetical protein	PA2780	hypothetical protein', 'Dbxref=gi:15597976	6666666.97382.peg.2919	FIG00954348: hypothetical protein	4.49236		298.3.peg.4020	FIG00960314: hypothetical protein			6666666.97382.peg.2540	FIG00960314: hypothetical protein	4.77229
298.3.peg.4133	Taurine transport ATP-binding protein TauB	PA3937	probable ATP-binding component of ABC taurine transporter', 'Dbxref=gi:15599132	6666666.97382.peg.4125	Taurine transport ATP-binding protein TauB	4.32339		298.3.peg.2197	"""Glucose ABC transport system, inner membrane component 2"""	PA3188	probable permease of ABC sugar transporter', 'Dbxref=gi:15598384	6666666.97382.peg.3335	"""Glucose ABC transport system, inner membrane component 2"""	4.69649
298.3.peg.2963	FIG00956018: hypothetical protein	PA0284	hypothetical protein', 'Dbxref=gi:15595481	6666666.97382.peg.296	FIG00956018: hypothetical protein	4.25894		298.3.peg.4448	Cytosine/purine/uracil/thiamine/allantoin permease family protein	PA1419	probable transporter', 'Dbxref=gi:15596616	6666666.97382.peg.1466	Cytosine/purine/uracil/thiamine/allantoin permease family protein	4.69278
298.3.peg.3446	"""Benzoate 1,2-dioxygenase, ferredoxin reductase component; Anthranilate dioxygenase reductase"""	PA2514	anthranilate dioxygenase reductase', 'Dbxref=gi:15597710	6666666.97382.peg.2626	Anthranilate dioxygenase reductase	4.22476		298.3.peg.2199	"""Glucose ABC transport system, periplasmic sugar-binding protein"""	PA3190	probable binding protein component of ABC sugar transporter', 'Dbxref=gi:15598386	6666666.97382.peg.3337	"""Glucose ABC transport system, periplasmic sugar-binding protein"""	4.62625
298.3.peg.5953	FAD-dependent monooxygenase PhzS	PA4217	flavin-containing monooxygenase', 'Dbxref=gi:15599413	6666666.97382.peg.4418	FAD-dependent monooxygenase PhzS	4.2123		298.3.peg.986	"""Outer membrane porin, OprD family"""	PA4501	Glycine-glutamate dipeptide porin OpdP', 'Dbxref=gi:15599697	6666666.97382.peg.4709	"""Outer membrane porin, OprD family"""	4.60009
298.3.peg.1379	"""Transporter, LysE family"""	PA4365	probable transporter', 'Dbxref=gi:15599561	6666666.97382.peg.4571	"""Transporter, LysE family"""	4.20345		298.3.peg.1947	"""Glutathione S-transferase, unnamed subgroup 2 (EC 2.5.1.18)"""	PA3844	hypothetical protein', 'Dbxref=gi:15599039	6666666.97382.peg.4024	"""Glutathione S-transferase, unnamed subgroup 2 (EC 2.5.1.18)"""	4.47886
298.3.peg.348	Permease of the drug/metabolite transporter (DMT) superfamily	PA1060	hypothetical protein', 'Dbxref=gi:15596257	6666666.97382.peg.1097	Permease of the drug/metabolite transporter (DMT) superfamily	4.17885		298.3.peg.4308	"""Transcriptional regulator, LysR family"""	PA3776	probable transcriptional regulator', 'Dbxref=gi:15598971	6666666.97382.peg.3952	"""Transcriptional regulator, LysR family"""	4.46994
298.3.peg.2	DinG family ATP-dependent helicase CPE1197	PA1866	hypothetical protein', 'Dbxref=gi:15597063	6666666.97382.peg.1940	DinG family ATP-dependent helicase CPE1197	4.12882		298.3.peg.1306	FOG: TPR repeat	PA4437	hypothetical protein', 'Dbxref=gi:15599633	6666666.97382.peg.4644	FOG: TPR repeat	4.45435
298.3.peg.3198	"""RND efflux system, membrane fusion protein CmeA"""	PA2019	Resistance-Nodulation-Cell Division (RND) multidrug efflux membrane fusion protein precursor', 'Dbxref=gi:15597215	6666666.97382.peg.2102	"""RND efflux system, membrane fusion protein CmeA"""	4.09333		298.3.peg.1676	FIG00957497: hypothetical protein	PA0612	repressor, PtrB', 'Dbxref=gi:15595809	6666666.97382.peg.647	FIG00957497: hypothetical protein	4.41634
298.3.peg.2460	FIG001196: Membrane protein YedZ	PA4691	hypothetical protein', 'Dbxref=gi:15599885	6666666.97382.peg.4910	FIG001196: Membrane protein YedZ	4.05351		298.3.peg.2196	"""Glucose ABC transporter, ATP-binding subunit (EC 3.6.3.-)"""	PA3187	probable ATP-binding component of ABC transporter', 'Dbxref=gi:15598383	6666666.97382.peg.3334	"""Glucose ABC transporter, ATP-binding subunit (EC 3.6.3.-)"""	4.33745
298.3.peg.2814	Glycine oxidase ThiO (EC 1.4.3.19)	PA2195	hydrogen cyanide synthase HcnC', 'Dbxref=gi:15597391	6666666.97382.peg.2298	Glycine oxidase ThiO (EC 1.4.3.19)	3.99521		298.3.peg.3381	"""Branched-chain amino acid ABC transporter, amino acid-binding protein (TC 3.A.1.4.1)"""	PA4913	probable binding protein component of ABC transporter', 'Dbxref=gi:15600106	6666666.97382.peg.5140	"""Branched-chain amino acid ABC transporter, amino acid-binding protein (TC 3.A.1.4.1)"""	4.1504
298.3.peg.5526	Nitrogen regulation protein NR(I)	PA5125	two-component response regulator NtrC', 'Dbxref=gi:15600318	6666666.97382.peg.5363	Nitrogen regulation protein NR(I)	3.93082		298.3.peg.3567	Biotin carboxyl carrier protein	PA0493	probable biotin-requiring enzyme', 'Dbxref=gi:15595690	6666666.97382.peg.519	Biotin carboxyl carrier protein	4.14057
298.3.peg.5861	ABC transporter ATP-binding protein	PA0136	probable ATP-binding component of ABC transporter', 'Dbxref=gi:15595334	6666666.97382.peg.141	ABC transporter ATP-binding protein	3.88048		298.3.peg.3962	"""Outer membrane porin, OprD family"""	PA2760	OprQ', 'Dbxref=gi:15597956	6666666.97382.peg.2894	"""Outer membrane porin, OprD family"""	4.09074
298.3.peg.4187	FIG016157: Similar to nicotianamine synthase	PA4836	hypothetical protein', 'Dbxref=gi:15600029	6666666.97382.peg.5061	FIG016157: Similar to nicotianamine synthase	3.79939		298.3.peg.4763	Probable permease of ABC transporter	PA1257	amino acid ABC transporter membrane protein', 'Dbxref=gi:15596454	6666666.97382.peg.1303	Probable permease of ABC transporter	4.07472
298.3.peg.92	"""Nitrate ABC transporter, nitrate-binding protein"""	PA1786	NasS', 'Dbxref=gi:15596983	6666666.97382.peg.1850	"""Nitrate ABC transporter, nitrate-binding protein"""	3.74111		298.3.peg.335	High-affinity branched-chain amino acid transport system permease protein LivH (TC 3.A.1.4.1)	PA1073	branched-chain amino acid transport protein BraD', 'Dbxref=gi:15596270	6666666.97382.peg.1110	High-affinity branched-chain amino acid transport system permease protein LivH (TC 3.A.1.4.1)	4.0423
298.3.peg.3471	"""Alcohol dehydrogenase, zinc-containing"""	PA2491	MexS', 'Dbxref=gi:15597687	6666666.97382.peg.2601	"""Alcohol dehydrogenase, zinc-containing"""	3.71885		298.3.peg.5247	FIG00957620: hypothetical protein		probable acetolactate synthase large subunit', 'Dbxref=gi:15599375	6666666.97382.peg.4380	FIG00957620: hypothetical protein	4.0234
298.3.peg.4848	Short-chain dehydrogenase/reductase SDR	PA5031	probable short chain dehydrogenase', 'Dbxref=gi:15600224	6666666.97382.peg.5268	Short-chain dehydrogenase/reductase SDR	3.69822		298.3.peg.5730	Aldehyde dehydrogenase (EC 1.2.1.3)	PA4189	probable aldehyde dehydrogenase', 'Dbxref=gi:15599384	6666666.97382.peg.4389	Aldehyde dehydrogenase (EC 1.2.1.3)	4.01564
298.3.peg.3627	Phosphonate ABC transporter permease protein phnE1 (TC 3.A.1.9.1)	PA3316	probable permease of ABC transporter', 'Dbxref=gi:15598512	6666666.97382.peg.3472	Phosphonate ABC transporter permease protein phnE1 (TC 3.A.1.9.1)	3.69413		298.3.peg.3918	"""Outer membrane receptor proteins, mostly Fe transport"""	PA2057	hypothetical protein', 'Dbxref=gi:15597253	6666666.97382.peg.2143	"""Outer membrane receptor proteins, mostly Fe transport"""	3.96964
298.3.peg.617	FIG00954501: hypothetical protein	PA0026	phospholipase C, PlcB', 'Dbxref=gi:15595224	6666666.97382.peg.25	FIG00954501: hypothetical protein	3.66569		298.3.peg.2679	polyhydroxyalkanoate granule-associated protein PhaI	PA5061	conserved hypothetical protein', 'Dbxref=gi:15600254	6666666.97382.peg.5299	polyhydroxyalkanoate granule-associated protein PhaI	3.93555
298.3.peg.4302	D-alanyl-D-alanine dipeptidase (EC 3.4.13.22)			6666666.97382.peg.3958	D-alanyl-D-alanine dipeptidase (EC 3.4.13.22)	3.59842		298.3.peg.3380	High-affinity branched-chain amino acid transport system permease protein LivH (TC 3.A.1.4.1)	PA4912	branched chain amino acid ABC transporter membrane protein', 'Dbxref=gi:15600105	6666666.97382.peg.5139	High-affinity branched-chain amino acid transport system permease protein LivH (TC 3.A.1.4.1)	3.92216
298.3.peg.4914	probable vgr related protein	PA1511	conserved hypothetical protein', 'Dbxref=gi:15596708	6666666.97382.peg.1561	VgrG-3 protein	3.5461		298.3.peg.1594	FIG00953475: hypothetical protein	PA0910	hypothetical protein', 'Dbxref=gi:15596107	6666666.97382.peg.946	FIG00953475: hypothetical protein	3.91231
298.3.peg.3571	"""Competence protein F homolog, phosphoribosyltransferase domain; protein YhgH required for utilization of DNA as sole source of carbon and energy"""	PA0489	probable phosphoribosyl transferase', 'Dbxref=gi:15595686	6666666.97382.peg.515	"""Competence protein F homolog, phosphoribosyltransferase domain; protein YhgH required for utilization of DNA as sole source of carbon and energy"""	3.5137		298.3.peg.336	Branched-chain amino acid transport system permease protein LivM (TC 3.A.1.4.1)	PA1072	branched-chain amino acid transport protein BraE', 'Dbxref=gi:15596269	6666666.97382.peg.1109	Branched-chain amino acid transport system permease protein LivM (TC 3.A.1.4.1)	3.8177
298.3.peg.615	FIG00958158: hypothetical protein	PA0028	hypothetical protein', 'Dbxref=gi:15595226	6666666.97382.peg.27	FIG00958158: hypothetical protein	3.45185		298.3.peg.3898	FIG00956671: hypothetical protein			6666666.97382.peg.2163	FIG00956671: hypothetical protein	3.79103
298.3.peg.3472	Mannose-6-phosphate isomerase (EC 5.3.1.8)	PA2490	conserved hypothetical protein', 'Dbxref=gi:15597686	6666666.97382.peg.2600	Mannose-6-phosphate isomerase (EC 5.3.1.8)	3.43171		298.3.peg.1148	Inner membrane component of tripartite multidrug resistance system	PA5160	drug efflux transporter', 'Dbxref=gi:15600353	6666666.97382.peg.5402	Inner membrane component of tripartite multidrug resistance system	3.75677
298.3.peg.2415	Alkanesulfonates-binding protein	PA2594	conserved hypothetical protein', 'Dbxref=gi:15597790	6666666.97382.peg.2712	Alkanesulfonates-binding protein	3.42818		298.3.peg.1233	O-antigen acetylase	PA5238	probable O-antigen acetylase', 'Dbxref=gi:15600431	6666666.97382.peg.5482	O-antigen acetylase	3.7183
298.3.peg.347	Cysteine synthase (EC 2.5.1.47)	PA1061	conserved hypothetical protein', 'Dbxref=gi:15596258	6666666.97382.peg.1098	Cysteine synthase (EC 2.5.1.47)	3.39905		298.3.peg.772	Sensory box/GGDEF family protein	PA5442	conserved hypothetical protein', 'Dbxref=gi:15600635	6666666.97382.peg.5695	Sensory box/GGDEF family protein	3.6947
298.3.peg.346	Histone acetyltransferase HPA2 and related acetyltransferases	PA1062	hypothetical protein', 'Dbxref=gi:15596259	6666666.97382.peg.1099	Histone acetyltransferase HPA2 and related acetyltransferases	3.30579		298.3.peg.5973	Secreted protein Hcp	PA1512	secreted protein Hcp', 'Dbxref=gi:15596709	6666666.97382.peg.1562	Secreted protein Hcp	3.67977
298.3.peg.2422	"""PQS biosynthesis protein PqsH, similar to FAD-dependent monooxygenases"""	PA2587	probable FAD-dependent monooxygenase', 'Dbxref=gi:15597783	6666666.97382.peg.2705	"""PQS biosynthesis protein PqsH, similar to FAD-dependent monooxygenases"""	3.29164		298.3.peg.2762	Protein involved in meta-pathway of phenol degradation	PA5325	SphA', 'Dbxref=gi:15600518	6666666.97382.peg.5572	Protein involved in meta-pathway of phenol degradation	3.61537
298.3.peg.5882	"""Transcriptional regulator, LysR family"""	PA2316	probable transcriptional regulator', 'Dbxref=gi:15597512	6666666.97382.peg.2420	"""Transcriptional regulator, LysR family"""	3.28947		298.3.peg.1123	"""ABC-type amino acid transport, signal transduction systems, periplasmic component/domain"""	PA5137	hypothetical protein', 'Dbxref=gi:15600330	6666666.97382.peg.5377	"""ABC-type amino acid transport, signal transduction systems, periplasmic component/domain"""	3.60408
298.3.peg.4653	Alkanesulfonate monooxygenase (EC 1.14.14.5)	PA3444	conserved hypothetical protein', 'Dbxref=gi:15598640	6666666.97382.peg.3605	Alkanesulfonate monooxygenase (EC 1.14.14.5)	3.2457		298.3.peg.338	Branched-chain amino acid transport ATP-binding protein LivF (TC 3.A.1.4.1)	PA1070	branched-chain amino acid transport protein BraG', 'Dbxref=gi:15596267	6666666.97382.peg.1107	Branched-chain amino acid transport ATP-binding protein LivF (TC 3.A.1.4.1)	3.58595
298.3.peg.2112	"""3-oxoacyl-[acyl-carrier-protein] synthase, KASII (EC 2.3.1.179)"""	PA1373	3-oxoacyl-acyl carrier protein synthase II', 'Dbxref=gi:15596570	6666666.97382.peg.1423	"""3-oxoacyl-[acyl-carrier-protein] synthase, KASII (EC 2.3.1.179)"""	3.23415		298.3.peg.1543	"""Outer membrane porin, OprD family"""	PA0958	Basic amino acid, basic peptide and imipenem outer membrane porin OprD precursor', 'Dbxref=gi:15596155	6666666.97382.peg.997	"""Outer membrane porin, OprD family"""	3.58126
298.3.peg.3919	"""Regulatory protein, LysR:LysR, substrate-binding"""	PA2056	probable transcriptional regulator', 'Dbxref=gi:15597252	6666666.97382.peg.2142	"""Regulatory protein, LysR:LysR, substrate-binding"""	3.19591		298.3.peg.982	"""Transcriptional regulator, MerR family"""	PA4499	probable transcriptional regulator', 'Dbxref=gi:15599695	6666666.97382.peg.4707	"""Transcriptional regulator, MerR family"""	3.51946
298.3.peg.5633	Spermidine synthase (EC 2.5.1.16)	PA4774	hypothetical protein', 'Dbxref=gi:15599968	6666666.97382.peg.4996	Spermidine synthase (EC 2.5.1.16)	3.18573		298.3.peg.2031	"""transcriptional regulator MvaT, P16 subunit, putative"""	PA2667	MvaU', 'Dbxref=gi:15597863	6666666.97382.peg.2788	"""transcriptional regulator MvaT, P16 subunit, putative"""	3.51561
298.3.peg.3960	LysR family transcriptional regulator PA2758	PA2758	probable transcriptional regulator', 'Dbxref=gi:15597954	6666666.97382.peg.2892	LysR family transcriptional regulator PA2758	3.17864		298.3.peg.3378	Branched-chain amino acid transport ATP-binding protein LivG (TC 3.A.1.4.1)	PA4910	branched chain amino acid ABC transporter ATP binding protein', 'Dbxref=gi:15600103	6666666.97382.peg.5137	Branched-chain amino acid transport ATP-binding protein LivG (TC 3.A.1.4.1)	3.49011
298.3.peg.4272	Potassium-transporting ATPase A chain (EC 3.6.3.12) (TC 3.A.3.7.1)	PA1633	potassium-transporting ATPase, A chain', 'Dbxref=gi:15596830	6666666.97382.peg.1690	Potassium-transporting ATPase A chain (EC 3.6.3.12) (TC 3.A.3.7.1)	3.14367		298.3.peg.3379	Branched-chain amino acid transport system permease protein LivM (TC 3.A.1.4.1)	PA4911	probable permease of ABC branched-chain amino acid transporter', 'Dbxref=gi:15600104	6666666.97382.peg.5138	Branched-chain amino acid transport system permease protein LivM (TC 3.A.1.4.1)	3.48269
298.3.peg.150	"""Protein containing transglutaminase-like domain, putative cysteine protease"""	PA1732	conserved hypothetical protein', 'Dbxref=gi:15596929	6666666.97382.peg.1793	"""Protein containing transglutaminase-like domain, putative cysteine protease"""	3.07031		298.3.peg.3784	5-carboxymethyl-2-hydroxymuconate semialdehyde dehydrogenase (EC 1.2.1.60)	PA4123	5-carboxy-2-hydroxymuconate semialdehyde dehydrogenase', 'Dbxref=gi:15599318	6666666.97382.peg.4319	5-carboxymethyl-2-hydroxymuconate semialdehyde dehydrogenase (EC 1.2.1.60)	3.43482
298.3.peg.4134	Taurine transport system permease protein TauC	PA3936	probable permease of ABC taurine transporter', 'Dbxref=gi:15599131	6666666.97382.peg.4124	Taurine transport system permease protein TauC	3.06843		298.3.peg.1675	FIG00953945: hypothetical protein	PA0613	hypothetical protein', 'Dbxref=gi:15595810	6666666.97382.peg.648	FIG00953945: hypothetical protein	3.42507
298.3.peg.5632	"""S-adenosylmethionine decarboxylase proenzyme (EC 4.1.1.50), prokaryotic class 1B"""	PA4773	hypothetical protein', 'Dbxref=gi:15599967	6666666.97382.peg.4995	"""S-adenosylmethionine decarboxylase proenzyme (EC 4.1.1.50), prokaryotic class 1B"""	3.06185		298.3.peg.1684	"""ABC transporter, periplasmic spermidine putrescine-binding protein PotD (TC 3.A.1.11.1)"""	PA0604	AgtB', 'Dbxref=gi:15595801	6666666.97382.peg.639	"""ABC transporter, periplasmic spermidine putrescine-binding protein PotD (TC 3.A.1.11.1)"""	3.37593
298.3.peg.4483	Glycerol uptake facilitator protein	PA3581	glycerol uptake facilitator protein', 'Dbxref=gi:15598777	6666666.97382.peg.3747	Glycerol uptake facilitator protein	3.0349		298.3.peg.3455	"""Catechol 1,2-dioxygenase (EC 1.13.11.1)"""	PA2507	catechol 1,2-dioxygenase', 'Dbxref=gi:15597703	6666666.97382.peg.2617	"""Catechol 1,2-dioxygenase (EC 1.13.11.1)"""	3.35774
298.3.peg.5639	Permease of the drug/metabolite transporter (DMT) superfamily	PA4779	hypothetical protein', 'Dbxref=gi:15599973	6666666.97382.peg.5002	Permease of the drug/metabolite transporter (DMT) superfamily	3.03214		298.3.peg.337	Branched-chain amino acid transport ATP-binding protein LivG (TC 3.A.1.4.1)	PA1071	branched-chain amino acid transport protein BraF', 'Dbxref=gi:15596268	6666666.97382.peg.1108	Branched-chain amino acid transport ATP-binding protein LivG (TC 3.A.1.4.1)	3.35482
298.3.peg.79	hypothetical protein			6666666.97382.peg.1863	hypothetical protein	3.02389		298.3.peg.5754	"""Cobyrinic acid A,C-diamide synthase"""	PA1273	cobyrinic acid a,c-diamide synthase', 'Dbxref=gi:15596470	6666666.97382.peg.1321	"""Cobyrinic acid A,C-diamide synthase"""	3.32388
298.3.peg.949	Extracellular Matrix protein PelD	PA3061	PelD', 'Dbxref=gi:15598257	6666666.97382.peg.3211	Extracellular Matrix protein PelD	2.94551		298.3.peg.1181	Acyl-CoA dehydrogenase (EC 1.3.8.7)	PA5187	probable acyl-CoA dehydrogenase', 'Dbxref=gi:15600380	6666666.97382.peg.5430	Acyl-CoA dehydrogenase (EC 1.3.8.7)	3.28325
298.3.peg.1562	hypothetical protein PA0941	PA0941	hypothetical protein', 'Dbxref=gi:15596138	6666666.97382.peg.978	hypothetical protein PA0941	2.93427		298.3.peg.2281	Iron(III) dicitrate transport protein FecA @ Iron siderophore receptor protein	PA3268	probable TonB-dependent receptor', 'Dbxref=gi:15598464	6666666.97382.peg.3418	Iron(III) dicitrate transport protein FecA @ Iron siderophore receptor protein	3.24581
298.3.peg.5736	probable binding protein component of ABC transporter	PA4195	probable binding protein component of ABC transporter', 'Dbxref=gi:15599390	6666666.97382.peg.4395	probable binding protein component of ABC transporter	2.90951		298.3.peg.116	FIG00955249: hypothetical protein	PA1765	hypothetical protein', 'Dbxref=gi:15596962	6666666.97382.peg.1827	FIG00955249: hypothetical protein	3.18675
298.3.peg.3794	Sugar efflux transporter SotB	PA4113	probable major facilitator superfamily (MFS) transporter', 'Dbxref=gi:15599308	6666666.97382.peg.4309	Sugar efflux transporter SotB	2.84333		298.3.peg.5956	Putative large exoprotein involved in heme utilization or adhesion of ShlA/HecA/FhaA family	PA0041	probable hemagglutinin', 'Dbxref=gi:15595239	6666666.97382.peg.41	Putative large exoprotein involved in heme utilization or adhesion of ShlA/HecA/FhaA family	3.16543
298.3.peg.5168	"""RhlB, TDP-rhamnosyltransferase 1 (EC 2.4.1.-)"""	PA3478	rhamnosyltransferase chain B', 'Dbxref=gi:15598674	6666666.97382.peg.3641	"""RhlB, TDP-rhamnosyltransferase 1 (EC 2.4.1.-)"""	2.80899		298.3.peg.299	Multidrug resistance protein D	PA1108	probable major facilitator superfamily (MFS) transporter', 'Dbxref=gi:15596305	6666666.97382.peg.1146	Multidrug resistance protein D	3.14298
298.3.peg.3475	FIG00955073: hypothetical protein	PA2487	hypothetical protein', 'Dbxref=gi:15597683	6666666.97382.peg.2597	FIG00955073: hypothetical protein	2.78319		298.3.peg.3326	LysR-family transcriptional regulator	PA1312	probable transcriptional regulator', 'Dbxref=gi:15596509	6666666.97382.peg.1361	LysR-family transcriptional regulator	3.09519
298.3.peg.3957	"""Proteinase inhibitor I11, ecotin precursor"""	PA2755	ecotin precursor', 'Dbxref=gi:15597951	6666666.97382.peg.2889	"""Proteinase inhibitor I11, ecotin precursor"""	2.77624		298.3.peg.5752	Adenosylcobinamide-phosphate synthase (EC 6.3.1.10)	PA1275	cobalamin biosynthetic protein CobD', 'Dbxref=gi:15596472	6666666.97382.peg.1323	Adenosylcobinamide-phosphate synthase (EC 6.3.1.10)	3.0878
298.3.peg.5120	Alpha-ketoglutarate-dependent taurine dioxygenase (EC 1.14.11.17)	PA0193	hypothetical protein', 'Dbxref=gi:15595391	6666666.97382.peg.199	Alpha-ketoglutarate-dependent taurine dioxygenase (EC 1.14.11.17)	2.76014		298.3.peg.5126	"""membrane protein, putative"""	PA0188	hypothetical protein', 'Dbxref=gi:15595386	6666666.97382.peg.193	"""membrane protein, putative"""	3.0651
298.3.peg.2360	"""RND efflux system, inner membrane transporter CmeB"""	PA3522	probable Resistance-Nodulation-Cell Division (RND) efflux transporter', 'Dbxref=gi:15598718	6666666.97382.peg.3686	"""RND efflux system, inner membrane transporter CmeB"""	2.72851		298.3.peg.3377	Branched-chain amino acid transport ATP-binding protein LivF (TC 3.A.1.4.1)	PA4909	probable ATP-binding component of ABC transporter', 'Dbxref=gi:15600102	6666666.97382.peg.5136	Branched-chain amino acid transport ATP-binding protein LivF (TC 3.A.1.4.1)	3.05187
298.3.peg.2414	"""ABC-type nitrate/sulfonate/bicarbonate transport systems, periplasmic components"""	PA2595	conserved hypothetical protein', 'Dbxref=gi:15597791	6666666.97382.peg.2713	"""ABC-type nitrate/sulfonate/bicarbonate transport systems, periplasmic components"""	2.72777		298.3.peg.4116	hypothetical transporter PduT for various metalloporphyrins	PA1924	hypothetical protein', 'Dbxref=gi:15597120	6666666.97382.peg.2003	hypothetical transporter PduT for various metalloporphyrins	3.03857
298.3.peg.4869	Mll2356 protein	PA0096	hypothetical protein', 'Dbxref=gi:15595294	6666666.97382.peg.100	Mll2356 protein	2.71887		298.3.peg.2604	Rare lipoprotein A precursor	PA4000	RlpA', 'Dbxref=gi:15599195	6666666.97382.peg.4191	Rare lipoprotein A precursor	3.03766
298.3.peg.3955	FIG00956312: hypothetical protein			6666666.97382.peg.2887	FIG00956312: hypothetical protein	2.6976		298.3.peg.2946	N-acetylmuramoyl-L-alanine amidase (EC 3.5.1.28)	PA0807	AmpDh3', 'Dbxref=gi:15596004	6666666.97382.peg.841	N-acetylmuramoyl-L-alanine amidase (EC 3.5.1.28)	3.00738
298.3.peg.3375	"""Oxidoreductase, short chain dehydrogenase/reductase family"""	PA4907	probable short-chain dehydrogenase', 'Dbxref=gi:15600100	6666666.97382.peg.5134	"""Oxidoreductase, short chain dehydrogenase/reductase family"""	2.69179		298.3.peg.5630	Putative large exoprotein involved in heme utilization or adhesion of ShlA/HecA/FhaA family	PA2462	hypothetical protein', 'Dbxref=gi:15597658	6666666.97382.peg.2572	Putative large exoprotein involved in heme utilization or adhesion of ShlA/HecA/FhaA family	2.99348
298.3.peg.2810	3-hydroxyisobutyrate dehydrogenase and related beta-hydroxyacid dehydrogenases	PA2199	probable dehydrogenase', 'Dbxref=gi:15597395	6666666.97382.peg.2302	3-hydroxyisobutyrate dehydrogenase and related beta-hydroxyacid dehydrogenases	2.68962		298.3.peg.1161	"""TRAP-type C4-dicarboxylate transport system, large permease component"""	PA5169	DctM', 'Dbxref=gi:15600362	6666666.97382.peg.5411	"""TRAP-type C4-dicarboxylate transport system, large permease component"""	2.97946
298.3.peg.5613	SAM-dependent methyltransferases	PA2454	hypothetical protein', 'Dbxref=gi:15597650	6666666.97382.peg.2567	SAM-dependent methyltransferases	2.64061		298.3.peg.4115	FIG00957018: hypothetical protein	PA1925	hypothetical protein', 'Dbxref=gi:15597121	6666666.97382.peg.2004	FIG00957018: hypothetical protein	2.91601
298.3.peg.5285	Aspartate dehydrogenase homolog	PA3505	hypothetical protein', 'Dbxref=gi:15598701	6666666.97382.peg.3669	Aspartate dehydrogenase homolog	2.62192		298.3.peg.2761	"""Transcriptional regulator, AraC family"""	PA5324	Sphingosine-responsive Regulator, SphR', 'Dbxref=gi:15600517	6666666.97382.peg.5571	"""Transcriptional regulator, AraC family"""	2.91535
298.3.peg.3635	Xaa-Pro aminopeptidase (EC 3.4.11.9)	PA3323	conserved hypothetical protein', 'Dbxref=gi:15598519	6666666.97382.peg.3480	Methionine aminopeptidase (EC 3.4.11.18)	2.6001		298.3.peg.3805	FIG035246: DoxX family protein	PA4104	conserved hypothetical protein', 'Dbxref=gi:15599299	6666666.97382.peg.4298	FIG035246: DoxX family protein	2.91251
298.3.peg.97	Serine/threonine protein kinase (EC 2.7.11.1)	PA1782	probable serine/threonine-protein kinase', 'Dbxref=gi:15596979	6666666.97382.peg.1845	Serine/threonine protein kinase (EC 2.7.11.1)	2.58799		298.3.peg.221	ClpB protein	PA1662	clpV2', 'Dbxref=gi:15596859	6666666.97382.peg.1721	ClpB protein	2.90558
298.3.peg.688	3-oxoacyl-[acyl-carrier protein] reductase (EC 1.1.1.100)	PA5524	probable short-chain dehydrogenase', 'Dbxref=gi:15600717	6666666.97382.peg.5779	3-oxoacyl-[acyl-carrier protein] reductase (EC 1.1.1.100)	2.57467		298.3.peg.4831	Acetolactate synthase large subunit (EC 2.2.1.6)	PA4977	2-ketoarginine decarboxylase, AruI', 'Dbxref=gi:15600170	6666666.97382.peg.5207	Acetolactate synthase large subunit (EC 2.2.1.6)	2.89888
298.3.peg.2189	"""6-phosphogluconolactonase (EC 3.1.1.31), eukaryotic type"""	PA3182	6-phosphogluconolactonase', 'Dbxref=gi:15598378	6666666.97382.peg.3327	"""6-phosphogluconolactonase (EC 3.1.1.31), eukaryotic type"""	2.4426		298.3.peg.3216	Short chain fatty acids transporter	PA2002	conserved hypothetical protein', 'Dbxref=gi:15597198	6666666.97382.peg.2084	Short chain fatty acids transporter	2.893
298.3.peg.3278	Phosphate-binding DING protein (related to PstS)	PA0688	probable binding protein component of ABC transporter', 'Dbxref=gi:15595885	6666666.97382.peg.719	Phosphate-binding DING protein (related to PstS)	2.43132		298.3.peg.1142	"""Arginine ABC transporter, permease protein ArtQ"""	PA5154	probable permease of ABC transporter', 'Dbxref=gi:15600347	6666666.97382.peg.5396	"""Arginine ABC transporter, permease protein ArtQ"""	2.86455
298.3.peg.5883	FIG00553873: hypothetical protein	PA2317	probable oxidoreductase', 'Dbxref=gi:15597513	6666666.97382.peg.2421	FIG00553873: hypothetical protein	2.42307		298.3.peg.1468	FIG00958356: hypothetical protein			6666666.97382.peg.411	FIG00958356: hypothetical protein	2.83727
298.3.peg.5353	Phenazine modifying protein PhzH / Asparagine synthetase [glutamine-hydrolyzing] (EC 6.3.5.4)	PA0051	potential phenazine-modifying enzyme', 'Dbxref=gi:15595249	6666666.97382.peg.53	Phenazine modifying protein PhzH / Asparagine synthetase [glutamine-hydrolyzing] (EC 6.3.5.4)	2.40964		298.3.peg.1685	Putrescine transport ATP-binding protein PotA (TC 3.A.1.11.1)	PA0603	AgtA', 'Dbxref=gi:15595800	6666666.97382.peg.638	Putrescine transport ATP-binding protein PotA (TC 3.A.1.11.1)	2.81182
298.3.peg.5684	Phenylacetaldehyde dehydrogenase (EC 1.2.1.39)	PA4073	probable aldehyde dehydrogenase', 'Dbxref=gi:15599268	6666666.97382.peg.4265	Phenylacetaldehyde dehydrogenase (EC 1.2.1.39)	2.39866		298.3.peg.5229	hypothetical protein	PA1923	hypothetical protein', 'Dbxref=gi:15597119	6666666.97382.peg.2002	CobN component of cobalt chelatase involved in B12 biosynthesis	2.79111
298.3.peg.924	"""SoxH protein, homolog"""	PA3037	hypothetical protein', 'Dbxref=gi:15598233	6666666.97382.peg.3186	"""SoxH protein, homolog"""	2.39636		298.3.peg.4741	DgcA Dimethylglycine demethylase subunit A	PA5398	DgcA, Dimethylglycine catabolism', 'Dbxref=gi:15600591	6666666.97382.peg.5648	DgcA Dimethylglycine demethylase subunit A	2.7497
298.3.peg.4094	Ribokinase (EC 2.7.1.15)	PA1950	ribokinase', 'Dbxref=gi:15597146	6666666.97382.peg.2030	Ribokinase (EC 2.7.1.15)	2.3753		298.3.peg.117	Long-chain fatty acid transport protein	PA1764	hypothetical protein', 'Dbxref=gi:15596961	6666666.97382.peg.1826	Long-chain fatty acid transport protein	2.7094
298.3.peg.5877	Phenazine biosynthesis protein PhzG; Pyridoxamine 5'-phosphate oxidase (EC 1.4.3.5)	PA4216	probable pyridoxamine 5'-phosphate oxidase"", 'Dbxref=gi:15599412	6666666.97382.peg.4417	Phenazine biosynthesis protein PhzG; Pyridoxamine 5'-phosphate oxidase (EC 1.4.3.5)	2.3753		298.3.peg.2613	putative hydrolase	PA4008	probable hydrolase', 'Dbxref=gi:15599203	6666666.97382.peg.4199	putative hydrolase	2.69347
298.3.peg.1092	Serine hydroxymethyltransferase (EC 2.1.2.1)	PA4602	serine hydroxymethyltransferase', 'Dbxref=gi:15599798	6666666.97382.peg.4814	Serine hydroxymethyltransferase (EC 2.1.2.1)	2.35405		298.3.peg.764	Teichoic acid export ATP-binding protein TagH (EC 3.6.3.40)	PA5450	ABC subunit of A-band LPS efflux transporter', 'Dbxref=gi:15600643	6666666.97382.peg.5703	Teichoic acid export ATP-binding protein TagH (EC 3.6.3.40)	2.66296
298.3.peg.5234	Thioredoxin reductase (EC 1.8.1.9)	PA4170	hypothetical protein', 'Dbxref=gi:15599365	6666666.97382.peg.4368	Thioredoxin reductase (EC 1.8.1.9)	2.32937		298.3.peg.5228	hypothetical protein	PA1923	hypothetical protein', 'Dbxref=gi:15597119	6666666.97382.peg.2002	CobN component of cobalt chelatase involved in B12 biosynthesis	2.6415
298.3.peg.5746	Chitinase (EC 3.2.1.14)	PA2300	chitinase', 'Dbxref=gi:15597496	6666666.97382.peg.2403	Chitinase (EC 3.2.1.14)	2.32234		298.3.peg.1514	Glycerophosphoryl diester phosphodiesterase (EC 3.1.4.46)	PA0347	glycerophosphoryl diester phosphodiesterase, periplasmic', 'Dbxref=gi:15595544	6666666.97382.peg.364	Glycerophosphoryl diester phosphodiesterase (EC 3.1.4.46)	2.63261
298.3.peg.5651	FIG00954562: hypothetical protein	PA2440	hypothetical protein', 'Dbxref=gi:15597636	6666666.97382.peg.2551	FIG00954562: hypothetical protein	2.30468		298.3.peg.3039	Pyoverdine biosynthesis related protein PvdP	PA2392	PvdP', 'Dbxref=gi:15597588	6666666.97382.peg.2502	Pyoverdine biosynthesis related protein PvdP	2.61509
298.3.peg.2929	Integral membrane protein	PA0790	hypothetical protein', 'Dbxref=gi:15595987	6666666.97382.peg.824	Integral membrane protein	2.29938		298.3.peg.3188	FIG00954469: hypothetical protein	PA2029	hypothetical protein', 'Dbxref=gi:15597225	6666666.97382.peg.2112	FIG00954469: hypothetical protein	2.60567
298.3.peg.2813	"""Transcriptional regulator, TetR family"""	PA2196	TetR family transcriptional regulator', 'Dbxref=gi:15597392	6666666.97382.peg.2299	"""Transcriptional regulator, TetR family"""	2.29358		298.3.peg.4146	3-ketoacyl-CoA thiolase (EC 2.3.1.16) @ Acetyl-CoA acetyltransferase (EC 2.3.1.9)	PA3925	probable acyl-CoA thiolase', 'Dbxref=gi:15599120	6666666.97382.peg.4112	3-ketoacyl-CoA thiolase (EC 2.3.1.16) @ Acetyl-CoA acetyltransferase (EC 2.3.1.9)	2.5962
298.3.peg.4233	4-hydroxy-tetrahydrodipicolinate synthase (EC 4.3.3.7)	PA0223	probable dihydrodipicolinate synthetase', 'Dbxref=gi:15595420	6666666.97382.peg.232	4-hydroxy-tetrahydrodipicolinate synthase (EC 4.3.3.7)	2.29253		298.3.peg.1141	Lysine-arginine-ornithine-binding periplasmic protein precursor (TC 3.A.1.3.1)	PA5153	amino acid (lysine/arginine/ornithine/histidine/octopine) ABC transporter periplasmic binding protein', 'Dbxref=gi:15600346	6666666.97382.peg.5395	Lysine-arginine-ornithine-binding periplasmic protein precursor (TC 3.A.1.3.1)	2.59475
298.3.peg.4301	Transcriptional regulator containing an amidase domain and an AraC-type DNA-binding HTH domain	PA3782	probable transcriptional regulator', 'Dbxref=gi:15598977	6666666.97382.peg.3959	Transcriptional regulator containing an amidase domain and an AraC-type DNA-binding HTH domain	2.27946		298.3.peg.2786	DNA-binding protein HU-alpha	PA5348	probable DNA-binding protein', 'Dbxref=gi:15600541	6666666.97382.peg.5596	DNA-binding protein HU-alpha	2.5856
298.3.peg.2451	FIG00959115: hypothetical protein		phosphorylcholine phosphatase', 'Dbxref=gi:15600485	6666666.97382.peg.2677	FIG00959115: hypothetical protein	2.2779		298.3.peg.4108	FIG00953175: hypothetical protein	PA1934	hypothetical protein', 'Dbxref=gi:15597130	6666666.97382.peg.2013	FIG00953175: hypothetical protein	2.57717
298.3.peg.5153	probable fimbrial protein	PA4081	fimbrial subunit CupB6', 'Dbxref=gi:15599276	6666666.97382.peg.4273	probable fimbrial protein	2.26244		298.3.peg.3337	Ferrichrome-iron receptor	PA1322	probable TonB-dependent receptor', 'Dbxref=gi:15596519	6666666.97382.peg.1372	Ferrichrome-iron receptor	2.56939
298.3.peg.661	"""peptidase, M23/M37 family"""	PA5551	hypothetical protein', 'Dbxref=gi:15600744	6666666.97382.peg.5807	"""peptidase, M23/M37 family"""	2.2604		298.3.peg.2097	PhnB protein	PA1354	hypothetical protein', 'Dbxref=gi:15596551	6666666.97382.peg.1405	PhnB protein	2.56877
298.3.peg.1817	"""Transcriptional regulator, LysR family"""	PA2846	probable transcriptional regulator', 'Dbxref=gi:15598042	6666666.97382.peg.2986	"""Transcriptional regulator, LysR family"""	2.24266		298.3.peg.1673	hypothetical protein	PA0615	hypothetical protein', 'Dbxref=gi:15595812	6666666.97382.peg.650	hypothetical protein	2.5588
298.3.peg.4616	"""ABC-type multidrug transport system, ATPase component"""	PA4037	probable ATP-binding component of ABC transporter', 'Dbxref=gi:15599232	6666666.97382.peg.4227	"""ABC-type multidrug transport system, ATPase component"""	2.23864		298.3.peg.3212	4-hydroxybenzoate transporter	PA2006	probable major facilitator superfamily (MFS) transporter', 'Dbxref=gi:15597202	6666666.97382.peg.2088	4-hydroxybenzoate transporter	2.55558
298.3.peg.3973	ADP-ribose pyrophosphatase	PA2769	hypothetical protein', 'Dbxref=gi:15597965	6666666.97382.peg.2905	ADP-ribose pyrophosphatase	2.18866		298.3.peg.5304	VgrG protein	PA3486	conserved hypothetical protein', 'Dbxref=gi:15598682	6666666.97382.peg.3650	VgrG protein	2.54747
298.3.peg.5175	FIG00957849: hypothetical protein			6666666.97382.peg.3634	FIG00957849: hypothetical protein	2.1575		298.3.peg.4221	4-hydroxybenzoate transporter	PA0235	4-hydroxybenzoate transporter PcaK', 'Dbxref=gi:15595432	6666666.97382.peg.244	4-hydroxybenzoate transporter	2.54298
298.3.peg.4139	Methionine ABC transporter substrate-binding protein	PA3931	conserved hypothetical protein', 'Dbxref=gi:15599126	6666666.97382.peg.4119	Methionine ABC transporter substrate-binding protein	2.14638		298.3.peg.5389	Glutathione S-transferase (EC 2.5.1.18)	PA1466	hypothetical protein', 'Dbxref=gi:15596663	6666666.97382.peg.1515	Glutathione S-transferase (EC 2.5.1.18)	2.54245
298.3.peg.3034	"""PvdE, pyoverdine ABC export system, fused ATPase and permease components"""	PA2397	pyoverdine biosynthesis protein PvdE', 'Dbxref=gi:15597593	6666666.97382.peg.2507	"""PvdE, pyoverdine ABC export system, fused ATPase and permease components"""	2.13904		298.3.peg.1411	Beta-ureidopropionase (EC 3.5.1.6)	PA0444	N-carbamoyl-beta-alanine amidohydrolase', 'Dbxref=gi:15595641	6666666.97382.peg.467	Beta-ureidopropionase (EC 3.5.1.6)	2.53946
298.3.peg.951	Extracellular Matrix protein PelB	PA3063	PelB', 'Dbxref=gi:15598259	6666666.97382.peg.3213	Extracellular Matrix protein PelB	2.12495		298.3.peg.4760	1-pyrroline-4-hydroxy-2-carboxylate deaminase (EC 3.5.4.22)	PA1254	probable dihydrodipicolinate synthetase', 'Dbxref=gi:15596451	6666666.97382.peg.1300	1-pyrroline-4-hydroxy-2-carboxylate deaminase (EC 3.5.4.22)	2.53242
298.3.peg.3386	Nicotinamidase (EC 3.5.1.19)	PA4918	hypothetical protein', 'Dbxref=gi:15600111	6666666.97382.peg.5145	Nicotinamidase (EC 3.5.1.19)	2.0982		298.3.peg.2717	Putative FMN hydrolase (EC 3.1.3.-); 5-Amino-6-(5'-phosphoribitylamino)uracil phosphatase	PA5281	probable hydrolase', 'Dbxref=gi:15600474	6666666.97382.peg.5528	Putative FMN hydrolase (EC 3.1.3.-); 5-Amino-6-(5'-phosphoribitylamino)uracil phosphatase	2.53189
298.3.peg.890	"""Predicted transcriptional regulator for fatty acid degradation FadQ, TetR family"""	PA3006	transcriptional regulator PsrA', 'Dbxref=gi:15598202	6666666.97382.peg.3154	"""Predicted transcriptional regulator for fatty acid degradation FadQ, TetR family"""	2.08899		298.3.peg.762	Mannose-1-phosphate guanylyltransferase (GDP) (EC 2.7.7.22) / Mannose-6-phosphate isomerase (EC 5.3.1.8)	PA5452	phosphomannose isomerase/GDP-mannose WbpW', 'Dbxref=gi:15600645	6666666.97382.peg.5705	Mannose-1-phosphate guanylyltransferase (GDP) (EC 2.7.7.22) / Mannose-6-phosphate isomerase (EC 5.3.1.8)	2.52516
298.3.peg.4251	"""Transcriptional regulator, MarR family"""	PA1653	probable transcriptional regulator', 'Dbxref=gi:15596850	6666666.97382.peg.1711	"""Transcriptional regulator, MarR family"""	2.0816		298.3.peg.3098	FIG00955189: hypothetical protein	PA4630	hypothetical protein', 'Dbxref=gi:15599826	6666666.97382.peg.4846	FIG00955189: hypothetical protein	2.50554
298.3.peg.5483	"""Short-chain dehydrogenase, associated with 2-hydroxychromene-2-carboxylate isomerase family protein"""	PA0117	probable short chain dehydrogenase', 'Dbxref=gi:15595315	6666666.97382.peg.122	"""Short-chain dehydrogenase, associated with 2-hydroxychromene-2-carboxylate isomerase family protein"""	2.04708		298.3.peg.2061	Putative outer membrane lipoprotein	PA2695	conserved hypothetical protein', 'Dbxref=gi:15597891	6666666.97382.peg.2818	Putative outer membrane lipoprotein	2.49968
298.3.peg.2634	Outer membrane lipoprotein Blc	PA5107	outer membrane lipoprotein Blc', 'Dbxref=gi:15600300	6666666.97382.peg.5344	Outer membrane lipoprotein Blc	2.04457		298.3.peg.5827	Arginine permease RocE	PA4981	probable amino acid permease', 'Dbxref=gi:15600174	6666666.97382.peg.5212	Arginine permease RocE	2.48961
298.3.peg.144	"""Transcriptional regulator, LysR family"""	PA1738	probable transcriptional regulator', 'Dbxref=gi:15596935	6666666.97382.peg.1799	"""Transcriptional regulator, LysR family"""	2.04332		298.3.peg.1143	"""Amino acid ABC transporter, permease protein"""	PA5155	amino acid (lysine/arginine/ornithine/histidine/octopine) ABC transporter membrane protein', 'Dbxref=gi:15600348	6666666.97382.peg.5397	"""Amino acid ABC transporter, permease protein"""	2.48569
298.3.peg.5018	Phage protein	PA0821	hypothetical protein', 'Dbxref=gi:15596018	6666666.97382.peg.854	Phage protein	2.03335		298.3.peg.5753	"""Cobalamin biosynthesis protein BluB @ 5,6-dimethylbenzimidazole synthase, flavin destructase family"""	PA1274	conserved hypothetical protein', 'Dbxref=gi:15596471	6666666.97382.peg.1322	"""Cobalamin biosynthesis protein BluB @ 5,6-dimethylbenzimidazole synthase, flavin destructase family"""	2.4815
298.3.peg.1869	Transaldolase (EC 2.2.1.2)	PA2796	transaldolase', 'Dbxref=gi:15597992	6666666.97382.peg.2934	Transaldolase (EC 2.2.1.2)	2.00401		298.3.peg.4042	FIG00960523: hypothetical protein	PA0841	hypothetical protein', 'Dbxref=gi:15596038	6666666.97382.peg.874	FIG00960523: hypothetical protein	2.46506
								298.3.peg.1855	Osmosensitive K+ channel histidine kinase KdpD (EC 2.7.3.-)	PA2810	two-component sensor, CopS', 'Dbxref=gi:15598006	6666666.97382.peg.2948	Osmosensitive K+ channel histidine kinase KdpD (EC 2.7.3.-)	2.46345
								298.3.peg.962	TPR domain protein in aerotolerance operon	PA3074	hypothetical protein', 'Dbxref=gi:15598270	6666666.97382.peg.3224	TPR domain protein in aerotolerance operon	2.45647
Genes only called in PAO1 Genome								298.3.peg.1498	Phosphopantetheine adenylyltransferase (EC 2.7.7.3)	PA0363	phosphopantetheine adenylyltransferase', 'Dbxref=gi:15595560	6666666.97382.peg.381	Phosphopantetheine adenylyltransferase (EC 2.7.7.3)	2.43831
RAST PAO1 Gene ID	RAST PAO1 Product/Function	Total RNA Ave (RPKM)						298.3.peg.2551	endonuclease/exonuclease/phosphatase family protein	PA3958	hypothetical protein', 'Dbxref=gi:15599153	6666666.97382.peg.4147	endonuclease/exonuclease/phosphatase family protein	2.42788
6666666.97382.peg.4734	Type IV pilin PilA	9103.11						298.3.peg.4166	FIG00954361: hypothetical protein	PA4816	hypothetical protein', 'Dbxref=gi:15600009	6666666.97382.peg.5040	FIG00954361: hypothetical protein	2.42578
6666666.97382.peg.4466	Translation elongation factor Tu	7620.19						298.3.peg.275	putative aldo/keto reductase	PA1127	probable oxidoreductase', 'Dbxref=gi:15596324	6666666.97382.peg.1171	putative aldo/keto reductase	2.41524
6666666.97382.peg.623	hypothetical protein	3649.79						298.3.peg.4361	"""Urea ABC transporter, ATPase protein UrtD"""	PA4861	probable ATP-binding component of ABC transporter', 'Dbxref=gi:15600054	6666666.97382.peg.5088	"""Urea ABC transporter, ATPase protein UrtD"""	2.41045
6666666.97382.peg.3301	"""UDP-2-acetamido-3-amino-2,3-dideoxy-D-glucuronic acid acetyltransferase"""	3042.02						298.3.peg.1160	"""TRAP-type C4-dicarboxylate transport system, small permease component"""	PA5168	DctQ', 'Dbxref=gi:15600361	6666666.97382.peg.5410	"""TRAP-type C4-dicarboxylate transport system, small permease component"""	2.39886
6666666.97382.peg.4478	Translation elongation factor Tu	2657.72						298.3.peg.1378	Superoxide dismutase [Fe] (EC 1.15.1.1)	PA4366	superoxide dismutase', 'Dbxref=gi:15599562	6666666.97382.peg.4572	Superoxide dismutase [Fe] (EC 1.15.1.1)	2.39611
6666666.97382.peg.1479	N-acyl-L-homoserine lactone synthetase LasI	2488						298.3.peg.1138	"""Oxidoreductase, short chain dehydrogenase/reductase family"""	PA5150	probable short-chain dehydrogenase', 'Dbxref=gi:15600343	6666666.97382.peg.5392	"""Oxidoreductase, short chain dehydrogenase/reductase family"""	2.39046
6666666.97382.peg.3304	UDP-glucose 6-dehydrogenase (EC 1.1.1.22)	1984.79						298.3.peg.480	Ribonuclease HII (EC 3.1.26.4)	PA3642	ribonuclease HII', 'Dbxref=gi:15598838	6666666.97382.peg.3811	Ribonuclease HII (EC 3.1.26.4)	2.35716
6666666.97382.peg.2208	hypothetical protein	1355.07						298.3.peg.5967	Cobalt-precorrin-8x methylmutase (EC 5.4.1.2)	PA2905	precorrin isomerase CobH', 'Dbxref=gi:15598101	6666666.97382.peg.3046	Cobalt-precorrin-8x methylmutase (EC 5.4.1.2)	2.34215
6666666.97382.peg.5826	LSU ribosomal protein L34p	1289.75						298.3.peg.3736	"""NG,NG-dimethylarginine dimethylaminohydrolase 1 (EC 3.5.3.18)"""	PA1195	hypothetical protein', 'Dbxref=gi:15596392	6666666.97382.peg.1239	"""NG,NG-dimethylarginine dimethylaminohydrolase 1 (EC 3.5.3.18)"""	2.34016
6666666.97382.peg.2473	hypothetical protein	1185.3						298.3.peg.5476	FIG00956280: hypothetical protein	PA3342	hypothetical protein', 'Dbxref=gi:15598538	6666666.97382.peg.3500	FIG00956280: hypothetical protein	2.33689
6666666.97382.peg.5484	hypothetical protein	1017.71						298.3.peg.4449	"""sodium-solute symporter, putative"""	PA1418	probable sodium:solute symport protein', 'Dbxref=gi:15596615	6666666.97382.peg.1465	"""sodium-solute symporter, putative"""	2.33063
6666666.97382.peg.5787	"""Putative metal chaperone, involved in Zn homeostasis, GTPase of COG0523 family"""	1000.99						298.3.peg.603	hypothetical protein	PA0039	hypothetical protein', 'Dbxref=gi:15595237	6666666.97382.peg.39	hypothetical protein	2.32715
6666666.97382.peg.1614	Nucleoside-diphosphate-sugar epimerases	928.001						298.3.peg.2096	PhnB protein; putative DNA binding 3-demethylubiquinone-9 3-methyltransferase domain protein	PA1353	hypothetical protein', 'Dbxref=gi:15596550	6666666.97382.peg.1404	PhnB protein; putative DNA binding 3-demethylubiquinone-9 3-methyltransferase domain protein	2.32519
6666666.97382.peg.1478	N-3-oxododecanoyl-L-homoserine lactone quorum-sensing transcriptional activator @ Transcriptional regulator LasR	888.169						298.3.peg.961	BatA (Bacteroides aerotolerance operon)	PA3073	hypothetical protein', 'Dbxref=gi:15598269	6666666.97382.peg.3223	BatA (Bacteroides aerotolerance operon)	2.32419
6666666.97382.peg.4792	hypothetical protein	795.623						298.3.peg.3397	FIG00954617: hypothetical protein	PA4929	hypothetical protein', 'Dbxref=gi:15600122	6666666.97382.peg.5156	FIG00954617: hypothetical protein	2.32221
6666666.97382.peg.3303	UDP-2-acetamido-2-deoxy-D-glucuronic acid dehydrogenase (NAD+ cofactor)	752.293						298.3.peg.482	Acyl-[acyl-carrier-protein]--UDP-N-acetylglucosamine O-acyltransferase (EC 2.3.1.129)	PA3644	UDP-N-acetylglucosamine acyltransferase', 'Dbxref=gi:15598840	6666666.97382.peg.3813	Acyl-[acyl-carrier-protein]--UDP-N-acetylglucosamine O-acyltransferase (EC 2.3.1.129)	2.30986
6666666.97382.peg.4105	FIG00955242: hypothetical protein	686.111						298.3.peg.483	"""3-hydroxyacyl-[acyl-carrier-protein] dehydratase, FabZ form (EC 4.2.1.59)"""	PA3645	(3R)-hydroxymyristoyl-[acyl carrier protein] dehydratase', 'Dbxref=gi:15598841	6666666.97382.peg.3814	"""3-hydroxyacyl-[acyl-carrier-protein] dehydratase, FabZ form (EC 4.2.1.59)"""	2.28817
6666666.97382.peg.4966	Translation initiation factor 2	599.715						298.3.peg.3728	FIG00955859: hypothetical protein	PA1203	hypothetical protein', 'Dbxref=gi:15596400	6666666.97382.peg.1247	FIG00955859: hypothetical protein	2.28445
6666666.97382.peg.3300	Imidazole glycerol phosphate synthase cyclase subunit (EC 4.1.3.-)	479.732						298.3.peg.3809	hypothetical protein			6666666.97382.peg.4294	hypothetical protein	2.28014
6666666.97382.peg.2012	"""Periplasmic aromatic aldehyde oxidoreductase, molybdenum binding subunit YagR"""	472.096						298.3.peg.5209	Diadenosine tetraphosphate (Ap4A) hydrolase and other HIT family hydrolases	PA1906	hypothetical protein', 'Dbxref=gi:15597102	6666666.97382.peg.1982	Diadenosine tetraphosphate (Ap4A) hydrolase and other HIT family hydrolases	2.2589
6666666.97382.peg.3298	"""UDP-2,3-diacetamido-2,3-dideoxy-D-glucuronic acid 2-epimerase"""	469.243						298.3.peg.4310	"""Deacetylases, including yeast histone deacetylase and acetoin utilization protein"""	PA3774	probable acetylpolyamine aminohydrolase', 'Dbxref=gi:15598969	6666666.97382.peg.3950	"""Deacetylases, including yeast histone deacetylase and acetoin utilization protein"""	2.25685
6666666.97382.peg.2017	pathogenesis related protein	468.616						298.3.peg.131	Possible periplasmic thiredoxin	PA1751	hypothetical protein', 'Dbxref=gi:15596948	6666666.97382.peg.1812	Possible periplasmic thiredoxin	2.24303
6666666.97382.peg.1422	Superfamily I DNA and RNA helicases	403.948						298.3.peg.1597	FIG00953340: hypothetical protein	PA0907	hypothetical protein', 'Dbxref=gi:15596104	6666666.97382.peg.943	FIG00953340: hypothetical protein	2.24234
6666666.97382.peg.4511	hypothetical protein	401.331						298.3.peg.5475	FIG00956038: hypothetical protein	PA3343	hypothetical protein', 'Dbxref=gi:15598539	6666666.97382.peg.3501	FIG00956038: hypothetical protein	2.24027
6666666.97382.peg.678	FIG00961773: hypothetical protein	363.062						298.3.peg.1694	Survival protein SurA precursor (Peptidyl-prolyl cis-trans isomerase SurA) (EC 5.2.1.8)	PA0594	peptidyl-prolyl cis-trans isomerase SurA', 'Dbxref=gi:15595791	6666666.97382.peg.629	Survival protein SurA precursor (Peptidyl-prolyl cis-trans isomerase SurA) (EC 5.2.1.8)	2.23659
6666666.97382.peg.2859	"""Type I restriction-modification system, specificity subunit S (EC 3.1.21.3)"""	345.502						298.3.peg.5599	putative PQQ enzyme repeat	PA2336	hypothetical protein', 'Dbxref=gi:15597532	6666666.97382.peg.2442	putative PQQ enzyme repeat	2.22512
6666666.97382.peg.3302	O-antigen acetylase	314.096						298.3.peg.3582	GCN5-related N-acetyltransferase (EC 2.3.1.57)	PA0478	probable N-acetyltransferase', 'Dbxref=gi:15595675	6666666.97382.peg.504	GCN5-related N-acetyltransferase (EC 2.3.1.57)	2.21641
6666666.97382.peg.2855	HrgA protein	307.86						298.3.peg.4965	Methyl-accepting chemotaxis protein I (serine chemoreceptor protein)	PA1608	probable chemotaxis transducer', 'Dbxref=gi:15596805	6666666.97382.peg.1665	Methyl-accepting chemotaxis protein I (serine chemoreceptor protein)	2.20964
6666666.97382.peg.3297	"""UDP-2,3-diacetamido-2,3-dideoxy-D-mannuronic acid transferase"""	293.209						298.3.peg.333	FIG00958211: hypothetical protein			6666666.97382.peg.1112	FIG00958211: hypothetical protein	2.20027
6666666.97382.peg.2858	Putative DNA-binding protein in cluster with Type I restriction-modification system	292.631						298.3.peg.3189	"""Transcriptional regulator, AsnC family"""	PA2028	probable transcriptional regulator', 'Dbxref=gi:15597224	6666666.97382.peg.2111	"""Transcriptional regulator, AsnC family"""	2.18251
6666666.97382.peg.2857	Putative DNA-binding protein in cluster with Type I restriction-modification system	275.252						298.3.peg.4514	GlpG protein (membrane protein of glp regulon)	PA3086	hypothetical protein', 'Dbxref=gi:15598282	6666666.97382.peg.3237	GlpG protein (membrane protein of glp regulon)	2.18147
6666666.97382.peg.3299	putitive LPS biosynthesis protein	266.974						298.3.peg.485	Outer membrane protein H precursor	PA3647	probable outer membrane protein precursor', 'Dbxref=gi:15598843	6666666.97382.peg.3816	Outer membrane protein H precursor	2.17484
6666666.97382.peg.4093	hypothetical protein	256.88						298.3.peg.2546	Amidases related to nicotinamidase	PA3953	conserved hypothetical protein', 'Dbxref=gi:15599148	6666666.97382.peg.4142	Amidases related to nicotinamidase	2.16429
6666666.97382.peg.3295	Undecaprenyl-phosphate N-acetylglucosaminyl 1-phosphate transferase (EC 2.7.8.-)	210.306						298.3.peg.5173	Protein rarD	PA3473	hypothetical protein', 'Dbxref=gi:15598669	6666666.97382.peg.3636	Protein rarD	2.15579
6666666.97382.peg.117	"""Heme A synthase, cytochrome oxidase biogenesis protein Cox15-CtaA"""	209.179						298.3.peg.5437	pyocin protein	PA0985	pyocin S5', 'Dbxref=gi:15596182	6666666.97382.peg.1019	pyocin protein	2.15319
6666666.97382.peg.668	FIG00958178: hypothetical protein	201.356						298.3.peg.1231	"""2-polyprenylphenol hydroxylase and related flavodoxin oxidoreductases / CDP-6-deoxy-delta-3,4-glucoseen reductase-like"""	PA5236	probable aromatic hydrocarbon reductase', 'Dbxref=gi:15600429	6666666.97382.peg.5480	"""2-polyprenylphenol hydroxylase and related flavodoxin oxidoreductases / CDP-6-deoxy-delta-3,4-glucoseen reductase-like"""	2.1339
6666666.97382.peg.181	Methyl-accepting chemotaxis protein	198.467						298.3.peg.2893	Tricarboxylate transport sensor protein TctE	PA0757	probable two-component sensor', 'Dbxref=gi:15595954	6666666.97382.peg.787	Tricarboxylate transport sensor protein TctE	2.13315
6666666.97382.peg.55	hypothetical protein	181.888						298.3.peg.4757	Methyl-accepting chemotaxis protein I (serine chemoreceptor protein)	PA1251	probable chemotaxis transducer', 'Dbxref=gi:15596448	6666666.97382.peg.1297	Methyl-accepting chemotaxis protein I (serine chemoreceptor protein)	2.13089
6666666.97382.peg.2010	"""Periplasmic aromatic aldehyde oxidoreductase, iron-sulfur subunit YagT"""	176.523						298.3.peg.4707	"""2-Oxobutyrate oxidase, putative"""	PA0147	probable oxidoreductase', 'Dbxref=gi:15595345	6666666.97382.peg.153	"""2-Oxobutyrate oxidase, putative"""	2.11835
6666666.97382.peg.2861	hypothetical protein	173.61						298.3.peg.2193	hypothetical protein			6666666.97382.peg.3331	hypothetical protein	2.11392
6666666.97382.peg.2025	FIG00955031: hypothetical protein	164.511						298.3.peg.1045	Lipoprotein signal peptidase (EC 3.4.23.36)	PA4559	prolipoprotein signal peptidase', 'Dbxref=gi:15599755	6666666.97382.peg.4768	Lipoprotein signal peptidase (EC 3.4.23.36)	2.11225
6666666.97382.peg.752	coat protein B of bacteriophage Pf1)	147.477						298.3.peg.882	Na(+)-translocating NADH-quinone reductase subunit B (EC 1.6.5.-)	PA2998	Na+-translocating NADH:ubiquinone oxidoreductase subunit Nrq2', 'Dbxref=gi:15598194	6666666.97382.peg.3146	Na(+)-translocating NADH-quinone reductase subunit B (EC 1.6.5.-)	2.10968
6666666.97382.peg.2570	FIG00960646: hypothetical protein	146.131						298.3.peg.880	Na(+)-translocating NADH-quinone reductase subunit D (EC 1.6.5.-)	PA2996	Na+-translocating NADH:uniquinone oxidoreductase subunit Nqr4', 'Dbxref=gi:15598192	6666666.97382.peg.3144	Na(+)-translocating NADH-quinone reductase subunit D (EC 1.6.5.-)	2.10845
6666666.97382.peg.4047	pyocin protein	144.069						298.3.peg.766	Glycosyltransferase (EC 2.4.1.-)	PA5448	glycosyltransferase WbpY', 'Dbxref=gi:15600641	6666666.97382.peg.5701	Glycosyltransferase (EC 2.4.1.-)	2.10452
6666666.97382.peg.56	FIG00643583: hypothetical protein	142.775						298.3.peg.755	SAM-dependent methyltransferases	PA5459	hypothetical protein', 'Dbxref=gi:15600652	6666666.97382.peg.5712	SAM-dependent methyltransferases	2.10352
6666666.97382.peg.2571	Large exoproteins involved in heme utilization or adhesion	133.501						298.3.peg.5626	Acetoin dehydrogenase E1 component alpha-subunit (EC 1.2.4.-)	PA4150	probable dehydrogenase E1 component', 'Dbxref=gi:15599345	6666666.97382.peg.4348	Acetoin dehydrogenase E1 component alpha-subunit (EC 1.2.4.-)	2.10137
6666666.97382.peg.666	Acyl-CoA dehydrogenase; probable dibenzothiophene desulfurization enzyme	131.334						298.3.peg.2067	"""Outer membrane porin, OprD family"""	PA2700	proline porin OpdB', 'Dbxref=gi:15597896	6666666.97382.peg.2824	"""Outer membrane porin, OprD family"""	2.09842
6666666.97382.peg.1195	pyocin protein	128.861						298.3.peg.3399	Alanine racemase (EC 5.1.1.1)	PA4930	biosynthetic alanine racemase', 'Dbxref=gi:15600123	6666666.97382.peg.5157	Alanine racemase (EC 5.1.1.1)	2.0966
6666666.97382.peg.371	hypothetical protein	128.299						298.3.peg.5628	Short-chain alcohol dehydrogenase associated with acetoin utilization	PA4148	probable short-chain dehydrogenase', 'Dbxref=gi:15599343	6666666.97382.peg.4346	Short-chain alcohol dehydrogenase associated with acetoin utilization	2.08541
6666666.97382.peg.667	FIG00954095: hypothetical protein	128.069						298.3.peg.5406	Cytochrome c heme lyase subunit CcmH	PA1483	cytochrome c-type biogenesis protein', 'Dbxref=gi:15596680	6666666.97382.peg.1532	Cytochrome c heme lyase subunit CcmH	2.07661
6666666.97382.peg.3296	UDP-glucose 4-epimerase (EC 5.1.3.2)	122.658						298.3.peg.1955	ABC transporter permease protein	PA3837	probable permease of ABC transporter', 'Dbxref=gi:15599032	6666666.97382.peg.4016	ABC transporter permease protein	2.07302
6666666.97382.peg.1164	Peptide deformylase (EC 3.5.1.88)	117.313						298.3.peg.5755	Cob(I)alamin adenosyltransferase (EC 2.5.1.17)	PA1272	cob(I)alamin adenosyltransferase', 'Dbxref=gi:15596469	6666666.97382.peg.1320	Cob(I)alamin adenosyltransferase (EC 2.5.1.17)	2.06735
6666666.97382.peg.4250	Glutamate synthase [NADPH] large chain (EC 1.4.1.13)	116.473						298.3.peg.228	Nitrate reductase cytochrome c550-type subunit	PA1173	cytochrome c-type protein NapB precursor', 'Dbxref=gi:15596370	6666666.97382.peg.1216	Nitrate reductase cytochrome c550-type subunit	2.06354
6666666.97382.peg.1421	FIG00450309: hypothetical protein	115.937						298.3.peg.1066	Uncharacterized domain COG3236 / GTP cyclohydrolase II (EC 3.5.4.25)	PA4580	conserved hypothetical protein', 'Dbxref=gi:15599776	6666666.97382.peg.4789	Uncharacterized domain COG3236 / GTP cyclohydrolase II (EC 3.5.4.25)	2.06198
6666666.97382.peg.3324	Ribosomal large subunit pseudouridine synthase B (EC 4.2.1.70)	109.701						298.3.peg.2600	Lipoate synthase	PA3996	lipoate synthase', 'Dbxref=gi:15599191	6666666.97382.peg.4187	Lipoate synthase	2.05988
6666666.97382.peg.5275	"""DamX, an inner membrane protein involved in bile resistance"""	107.589						298.3.peg.2920	Proline/sodium symporter PutP (TC 2.A.21.2.1) @ Propionate/sodium symporter	PA0783	sodium/proline symporter PutP', 'Dbxref=gi:15595980	6666666.97382.peg.815	Proline/sodium symporter PutP (TC 2.A.21.2.1) @ Propionate/sodium symporter	2.05718
6666666.97382.peg.5252	FIG00958185: hypothetical protein	105.797						298.3.peg.5390	"""Transcriptional regulator, DeoR family"""	PA1467	hypothetical protein', 'Dbxref=gi:15596664	6666666.97382.peg.1516	"""Transcriptional regulator, DeoR family"""	2.05628
6666666.97382.peg.1977	2-keto-3-deoxy-D-arabino-heptulosonate-7-phosphate synthase II (EC 2.5.1.54)	105.288						298.3.peg.4151	"""Transcriptional regulator, LuxR family"""	PA3921	probable transcriptional regulator', 'Dbxref=gi:15599116	6666666.97382.peg.4107	"""Transcriptional regulator, LuxR family"""	2.04074
6666666.97382.peg.1432	General secretion pathway protein D	102.464						298.3.peg.2905	Signal peptidase I (EC 3.4.21.89)	PA0768	signal peptidase I', 'Dbxref=gi:15595965	6666666.97382.peg.799	Signal peptidase I (EC 3.4.21.89)	2.03773
6666666.97382.peg.5353	"""Transcriptional regulator, MerR family"""	99.9493						298.3.peg.5501	hypothetical protein	PA0136	probable ATP-binding component of ABC transporter', 'Dbxref=gi:15595334	6666666.97382.peg.141	ABC transporter ATP-binding protein	2.02009
6666666.97382.peg.677	FIG00962125: hypothetical protein	98.3974						298.3.peg.1159	"""TRAP-type C4-dicarboxylate transport system, periplasmic component"""	PA5167	DctP', 'Dbxref=gi:15600360	6666666.97382.peg.5409	"""TRAP-type C4-dicarboxylate transport system, periplasmic component"""	2.01782
6666666.97382.peg.592	FIG00964184: hypothetical protein	92.7857						298.3.peg.756	O-antigen acetylase	PA5458	hypothetical protein', 'Dbxref=gi:15600651	6666666.97382.peg.5711	O-antigen acetylase	2.01199
6666666.97382.peg.4014	FIG00962323: hypothetical protein	90.4393						298.3.peg.1536	Crossover junction endodeoxyribonuclease RuvC (EC 3.1.22.4)	PA0965	Holliday junction resolvase RuvC', 'Dbxref=gi:15596162	6666666.97382.peg.1004	Crossover junction endodeoxyribonuclease RuvC (EC 3.1.22.4)	2.00142
6666666.97382.peg.2836	FIG00953286: hypothetical protein	89.3964
6666666.97382.peg.676	hypothetical protein	88.2852						Genes only called in 33988 Genome
6666666.97382.peg.1440	Adenylylsulfate kinase (EC 2.7.1.25)	85.6526						RAST 33988 Gene ID	RAST 33988 Product/Function	Total RNA Ave (RPKM)
6666666.97382.peg.1433	hypothetical protein	85.0518						298.3.peg.2519	Preprotein translocase subunit SecG (TC 3.A.5.1.1)	3258.9
6666666.97382.peg.675	FIG00966085: hypothetical protein	84.7912						298.3.peg.4699	FIG00961348: hypothetical protein	1815.52
6666666.97382.peg.1790	FIG00965950: hypothetical protein	81.914						298.3.peg.3398	Beta-glucosidase (EC 3.2.1.21)	1518.84
6666666.97382.peg.4565	Chromosome segregation ATPases	77.1						298.3.peg.984	FIG00960455: hypothetical protein	1339.59
6666666.97382.peg.5624	hypothetical protein	76.8283						298.3.peg.3941	FIG00961448: hypothetical protein	1090.57
6666666.97382.peg.2115	FIG00955967: hypothetical protein	75.4043						298.3.peg.3680	"""UDP-N-acetylglucosamine 4,6-dehydratase (EC 4.2.1.-)"""	920.219
6666666.97382.peg.1398	FIG00966855: hypothetical protein	73.359						298.3.peg.847	FIG00959374: hypothetical protein	813.047
6666666.97382.peg.4345	hypothetical protein	72.4427						298.3.peg.3924	hypothetical protein	652.834
6666666.97382.peg.720	Phosphate-binding DING protein (related to PstS)	71.0285						298.3.peg.3679	Putative glycosyltransferase	637.777
6666666.97382.peg.2977	FIG00963589: hypothetical protein	71.0241						298.3.peg.4375	hypothetical protein	631.363
6666666.97382.peg.2192	Sulfur carrier protein adenylyltransferase ThiF	70.4042						298.3.peg.3867	FIG00957948: hypothetical protein	629.399
6666666.97382.peg.2508	"""Outer membrane ferripyoverdine receptor FpvA, TonB-dependent @ Ferric siderophore receptor, TonB dependent"""	69.7374						298.3.peg.5559	4-oxalocrotonate tautomerase (EC 5.3.2.-)	539.295
6666666.97382.peg.1672	Lipase (EC 3.1.1.3)	69.5663						298.3.peg.4754	hypothetical protein	474.569
6666666.97382.peg.3649	hypothetical protein	69.1535						298.3.peg.4376	hypothetical protein	467.155
6666666.97382.peg.1294	FIG00955856: hypothetical protein	67.6319						298.3.peg.5553	CRISPR-associated RecB family exonuclease Cas4	461.958
6666666.97382.peg.4048	Probable DNA invertase	64.3283						298.3.peg.5825	hypothetical protein	451.104
6666666.97382.peg.4688	Rod shape-determining protein MreC	59.2841						298.3.peg.3925	Endonuclease	441.869
6666666.97382.peg.2011	"""Periplasmic aromatic aldehyde oxidoreductase, FAD binding subunit YagS"""	55.73						298.3.peg.3922	DNA-cytosine methyltransferase (EC 2.1.1.37)	425.464
6666666.97382.peg.2014	Superfamily I DNA and RNA helicase	54.0627						298.3.peg.2315	Phage repressor protein C2	404.666
6666666.97382.peg.2120	FIG00957630: hypothetical protein	53.8904						298.3.peg.5007	hypothetical protein	389.434
6666666.97382.peg.2194	Cysteine synthase (EC 2.5.1.47)	53.5101						298.3.peg.3923	FIG01232333: hypothetical protein	366.941
6666666.97382.peg.2193	Sulfur carrier protein adenylyltransferase ThiF	53.1759						298.3.peg.5008	Putative oxidoreductase	354.837
6666666.97382.peg.1992	FIG00958240: hypothetical protein	51.3745						298.3.peg.5564	3-oxoacyl-[acyl-carrier protein] reductase (EC 1.1.1.100)	331.943
6666666.97382.peg.3619	Probable transmembrane protein	51.3284						298.3.peg.3929	Integrase	321.393
6666666.97382.peg.3788	hypothetical protein	49.9616						298.3.peg.5415	putative helicase	321.012
6666666.97382.peg.2346	FIG00957087: hypothetical protein	49.7143						298.3.peg.5097	FIG00960652: hypothetical protein	316.243
6666666.97382.peg.947	FIG00958771: hypothetical protein	47.4585						298.3.peg.2423	FIG00953460: hypothetical protein	311.614
6666666.97382.peg.5364	hypothetical protein	47.0486						298.3.peg.3349	FIG00953933: hypothetical protein	283.639
6666666.97382.peg.1435	hypothetical protein	46.0845						298.3.peg.1520	hypothetical protein	280.339
6666666.97382.peg.2509	"""Non-ribosomal peptide synthetase modules, pyoverdine @ Siderophore biosynthesis non-ribosomal peptide synthetase modules"""	41.8486						298.3.peg.5554	"""CRISPR-associated protein, Csd2/Csh2 family"""	277.139
6666666.97382.peg.604	hypothetical protein	41.5917						298.3.peg.1150	hypothetical protein	270.217
6666666.97382.peg.2190	"""Transcriptional regulator, GntR family domain / Aspartate aminotransferase (EC 2.6.1.1)"""	37.2349						298.3.peg.3926	FIG00715517: hypothetical protein	264.399
6666666.97382.peg.2510	Pyoverdine sidechain non-ribosomal peptide synthetase PvdJ	36.9448						298.3.peg.2563	ATP-dependent helicase HrpB	260.48
6666666.97382.peg.1428	FIG00955484: hypothetical protein	35.0936						298.3.peg.5563	"""Transcriptional regulator, TetR family"""	237.245
6666666.97382.peg.1420	"""ISPsy6, transposase"""	33.9887						298.3.peg.5013	FIG149030: hypothetical protein	223.725
6666666.97382.peg.1437	Twin-arginine translocation protein TatC	33.7529						298.3.peg.5010	hypothetical protein	213.92
6666666.97382.peg.2573	Channel-forming transporter/cytolysins activator of TpsB family	32.1163						298.3.peg.1521	hypothetical protein	213.692
6666666.97382.peg.2052	Branched-chain amino acid transport system carrier protein	31.9681						298.3.peg.4389	"""Transcriptional regulator, TetR family"""	212.44
6666666.97382.peg.346	Ribose 5-phosphate isomerase A (EC 5.3.1.6)	31.8094						298.3.peg.3829	hypothetical protein	209.37
6666666.97382.peg.2563	hypothetical protein	30.6492						298.3.peg.2337	COG1156: Archaeal/vacuolar-type H+-ATPase subunit B	208.31
6666666.97382.peg.2321	Dienelactone hydrolase and related enzymes	27.4732						298.3.peg.5273	hypothetical protein	194.466
6666666.97382.peg.1438	"""glycosyl transferase, family 2"""	27.4723						298.3.peg.2556	ATPase involved in DNA repair	189.669
6666666.97382.peg.273	Secreted protein Hcp	26.971						298.3.peg.1152	hypothetical protein	182.223
6666666.97382.peg.848	"""Putative translation initiation inhibitor, yjgF family"""	26.6081						298.3.peg.5411	"""Type I restriction-modification system, specificity subunit S (EC 3.1.21.3)"""	170.114
6666666.97382.peg.5310	FIG00958577: hypothetical protein	26.0465						298.3.peg.1588	hypothetical protein	167.317
6666666.97382.peg.2191	Permease of the drug/metabolite transporter (DMT) superfamily	25.7038						298.3.peg.5011	FIG007317: Chromosome segregation protein SMC-like	161.907
6666666.97382.peg.755	Zona occludens toxin	25.479						298.3.peg.3174	hypothetical protein	161.388
6666666.97382.peg.214	"""Transcriptional regulator, LysR family"""	25.1721						298.3.peg.5414	hypothetical protein	160.298
6666666.97382.peg.756	FIG00961373: hypothetical protein	24.4665						298.3.peg.5412	hypothetical protein	158.406
6666666.97382.peg.216	Triphosphoribosyl-dephospho-CoA synthetase (EC 2.7.8.25)	23.4349						298.3.peg.5006	FIG00965705: hypothetical protein	151.474
6666666.97382.peg.5372	hypothetical protein	22.5735						298.3.peg.5551	CRISPR-associated protein Cas2	148.426
6666666.97382.peg.219	Malonate decarboxylase gamma subunit	22.3089						298.3.peg.1517	hypothetical protein	142.252
6666666.97382.peg.4051	"""Type II secretory pathway, component ExeA (predicted ATPase)"""	21.8335						298.3.peg.2838	FIG00956084: hypothetical protein	140.611
6666666.97382.peg.2188	6-hexanolactone hydrolase	19.9979						298.3.peg.1425	ChaX protein	140.46
6666666.97382.peg.209	probable amidase	19.9766						298.3.peg.3856	Eha	139.719
6666666.97382.peg.1430	"""Transcriptional regulator, AraC family"""	19.1992						298.3.peg.2559	hypothetical protein	134.973
6666666.97382.peg.4050	"""COG3267: Type II secretory pathway, component ExeA (predicted ATPase)"""	19.1622						298.3.peg.1518	His-Xaa-Ser system radical SAM maturase HxsB	132.126
6666666.97382.peg.1621	FIG00953445: hypothetical protein	16.5173						298.3.peg.2343	FIG00962125: hypothetical protein	130.48
6666666.97382.peg.2324	"""Transcriptional regulator, LysR family"""	16.2552						298.3.peg.902	hypothetical protein	129.634
6666666.97382.peg.3225	BatD	15.8732						298.3.peg.5111	"""COG1088: dTDP-D-glucose 4,6-dehydratase"""	129.458
6666666.97382.peg.5214	FIG00956444: hypothetical protein	15.3703						298.3.peg.1519	hypothetical protein	127.543
6666666.97382.peg.211	Spermidine Putrescine ABC transporter permease component potC (TC_3.A.1.11.1)	14.2378						298.3.peg.2320	hypothetical protein	121.161
6666666.97382.peg.1310	hypothetical protein	14.1126						298.3.peg.5556	"""CRISPR-associated protein, Cas5d family"""	120.365
6666666.97382.peg.3713	Probable poly(beta-D-mannuronate) O-acetylase (EC 2.3.1.-)	13.3815						298.3.peg.5005	Histidinol-phosphatase (EC 3.1.3.15)	119.62
6666666.97382.peg.210	"""ABC transporter, periplasmic spermidine putrescine-binding protein PotD (TC 3.A.1.11.1)"""	13.2458						298.3.peg.5552	CRISPR-associated protein Cas1	118.534
6666666.97382.peg.1436	hypothetical protein	12.518						298.3.peg.5009	hypothetical protein	116.156
6666666.97382.peg.1276	FIG00954225: hypothetical protein	11.9926						298.3.peg.5822	Phage-related protein	114.41
6666666.97382.peg.757	putative integrase	11.8063						298.3.peg.4109	hypothetical protein	108.78
6666666.97382.peg.2323	Putative transcriptional regulator	11.4786						298.3.peg.5112	FIG00954712: hypothetical protein	107.033
6666666.97382.peg.1439	Glycosyltransferase (EC 2.4.1.-)	11.3582						298.3.peg.3060	FIG00961308: hypothetical protein	100.956
6666666.97382.peg.1431	hypothetical protein	11.1523						298.3.peg.5766	hypothetical protein	100.545
6666666.97382.peg.1981	Phenazine biosynthesis protein PhzG; Pyridoxamine 5'-phosphate oxidase (EC 1.4.3.5)	10.4321						298.3.peg.3033	"""Ferrichrome-iron receptor @ Ferric siderophore receptor, TonB dependent"""	99.7441
6666666.97382.peg.213	Putrescine transport ATP-binding protein PotA (TC 3.A.1.11.1)	9.93752						298.3.peg.2200	hypothetical protein	99.1744
6666666.97382.peg.221	Phosphoribosyl-dephospho-CoA transferase (EC 2.7.7.-)	9.43112						298.3.peg.5555	"""CRISPR-associated protein, Csd1 family"""	98.902
6666666.97382.peg.1318	FIG00960665: hypothetical protein	9.23821						298.3.peg.1871	Isochorismatase (EC 3.3.2.1)	93.8268
6666666.97382.peg.4049	putative integrase protein	9.11561						298.3.peg.5099	putative lipoprotein	92.721
6666666.97382.peg.1979	"""Anthranilate synthase, aminase component (EC 4.1.3.27)"""	8.91167						298.3.peg.3012	acetyltransferase	91.8473
6666666.97382.peg.212	Spermidine Putrescine ABC transporter permease component PotB (TC 3.A.1.11.1)	8.57275						298.3.peg.5565	hypothetical protein	88.6111
6666666.97382.peg.751	Helix destabilizing protein of bacteriophage Pf1	8.3989						298.3.peg.1876	FIG00958233: hypothetical protein	88.4308
6666666.97382.peg.4264	hypothetical protein	8.34236						298.3.peg.3550	hypothetical protein	88.3197
6666666.97382.peg.2564	Enterochelin esterase	7.18389						298.3.peg.1957	FIG00963733: hypothetical protein	83.4897
6666666.97382.peg.1978	hypothetical protein	7.12666						298.3.peg.5407	TnpR protein	81.6884
6666666.97382.peg.5122	Iron siderophore sensor protein	6.76679						298.3.peg.4380	Trx	81.0285
6666666.97382.peg.1980	Phenazine biosynthesis protein PhzF	6.53775						298.3.peg.5012	FIG039767: hypothetical protein	80.6764
6666666.97382.peg.1315	D-amino-acid oxidase (EC 1.4.3.3)	2.48228						298.3.peg.3260	Chloramphenicol acetyltransferase (EC 2.3.1.28)	80.084
6666666.97382.peg.1282	Outer membrane component of tripartite multidrug resistance system	2.31444						298.3.peg.2557	"""transcriptional regulator MvaT, P16 subunit, putative"""	79.8751
								298.3.peg.1149	Integrase	77.9615
								298.3.peg.5962	Putative large exoprotein involved in heme utilization or adhesion of ShlA/HecA/FhaA family	77.8454
								298.3.peg.5089	Predicted transcriptional regulators containing the CopG/Arc/MetJ DNA-binding domain	75.6875
								298.3.peg.5450	"""FIG051360: Periplasmic protein TonB, links inner and outer membranes"""	75.6736
								298.3.peg.2298	"""integrase, putative"""	74.8878
								298.3.peg.5560	"""NADH:flavin oxidoreductases, Old Yellow Enzyme family"""	73.8229
								298.3.peg.1523	"""Pyruvate/2-oxoglutarate dehydrogenase complex, dihydrolipoamide acyltransferase (E2) component, and related enzymes"""	71.7355
								298.3.peg.3989	hypothetical protein	71.0434
								298.3.peg.252	putative membrane protein	70.8529
								298.3.peg.5090	putative membrane protein	69.7447
								298.3.peg.5557	CRISPR-associated helicase Cas3	69.0872
								298.3.peg.2344	hypothetical protein	64.5808
								298.3.peg.2554	conserved domain protein	64.0501
								298.3.peg.5616	Rhs family protein	61.7893
								298.3.peg.3031	"""Non-ribosomal peptide synthetase modules, pyoverdine @ Siderophore biosynthesis non-ribosomal peptide synthetase modules"""	61.758
								298.3.peg.2561	hypothetical protein	61.2212
								298.3.peg.5785	Rhs-family protein	58.2737
								298.3.peg.5108	putative DNA helicase	57.7253
								298.3.peg.4405	FIG00960783: hypothetical protein	57.0863
								298.3.peg.5629	FIG00961420: hypothetical protein	56.8439
								298.3.peg.2301	hypothetical protein	56.0161
								298.3.peg.5451	FIG00955915: hypothetical protein	55.3014
								298.3.peg.5977	Pyoverdine sidechain non-ribosomal peptide synthetase PvdJ	54.2188
								298.3.peg.5448	Conjugative transfer protein PilM in PFGI-1-like cluster	51.2829
								298.3.peg.2560	"""Error-prone, lesion bypass DNA polymerase V (UmuC)"""	49.5959
								298.3.peg.3839	possible bacteriophage Mu G-like protein	49.3727
								298.3.peg.5109	putative membrane protein	48.5468
								298.3.peg.5409	hypothetical protein	48.0953
								298.3.peg.2342	hypothetical protein	46.771
								298.3.peg.4248	Rhs family protein	46.5
								298.3.peg.5101	FIG00958851: hypothetical protein	43.0392
								298.3.peg.5113	Soluble lytic murein transglycosylase and related regulatory proteins (some contain LysM/invasin domains)	42.7218
								298.3.peg.5455	FIG00957911: hypothetical protein	39.8525
								298.3.peg.3832	hypothetical protein	38.7989
								298.3.peg.3305	FIG00966001: hypothetical protein	38.5428
								298.3.peg.5951	Putative large exoprotein involved in heme utilization or adhesion of ShlA/HecA/FhaA family	38
								298.3.peg.5453	FIG00960315: hypothetical protein	37.812
								298.3.peg.4381	Protein involved in biosynthesis of mitomycin antibiotics/polyketide fumonisin	37.6886
								298.3.peg.5098	"""Type IV secretory pathway, VirB4 components"""	37.4592
								298.3.peg.2308	hypothetical protein	37.0905
								298.3.peg.2335	FIG00964183: hypothetical protein	36.3203
								298.3.peg.4404	Propionate catabolism operon regulatory protein PrpR	36.2456
								298.3.peg.3820	"""DNA adenine methyltransferase, phage-associated"""	35.577
								298.3.peg.5456	FIG046709: Hypothetical protein	35.4871
								298.3.peg.1524	Integrase	35.3156
								298.3.peg.2309	FIG00964821: hypothetical protein	34.8993
								298.3.peg.2334	FIG00956273: hypothetical protein	34.5189
								298.3.peg.5615	Rhs family protein	33.7047
								298.3.peg.2314	hypothetical protein	32.8299
								298.3.peg.3838	Mu-like prophage FluMu I protein	32.5199
								298.3.peg.5452	hypothetical protein	32.0567
								298.3.peg.4390	"""monooxygenase, flavin-binding family"""	31.5729
								298.3.peg.2311	Predicted transcriptional regulators	31.5238
								298.3.peg.5408	hypothetical protein	31.3539
								298.3.peg.3990	iron-chelator utilization protein	31.1415
								298.3.peg.3847	hypothetical protein	30.4882
								298.3.peg.3852	hypothetical protein	30.2893
								298.3.peg.4396	Flavohemoprotein (Hemoglobin-like protein) (Flavohemoglobin) (Nitric oxide dioxygenase) (EC 1.14.12.17)	29.9546
								298.3.peg.5115	Methyl-accepting chemotaxis protein	27.5739
								298.3.peg.4393	amino acid permease family protein	27.0918
								298.3.peg.5454	FIG034376: Hypothetical protein	25.8083
								298.3.peg.2317	NinG recombination protein	24.7689
								298.3.peg.3841	Mu-like prophage FluMu protein gp29	24.2937
								298.3.peg.5447	Conjugative transfer pilus-tip adhesin protein PilV in PFGI-1-like cluster	23.9141
								298.3.peg.4240	FIG00956549: hypothetical protein	23.6478
								298.3.peg.5561	OsmC family protein	23.4351
								298.3.peg.5100	putative exported protein	23.2482
								298.3.peg.4387	Nucleoside-diphosphate-sugar epimerases	23.2422
								298.3.peg.1872	"""Multidrug-efflux transporter, major facilitator superfamily (MFS) (TC 2.A.1)"""	23.184
								298.3.peg.5110	"""Type IV secretory pathway, VirD4 components"""	22.6978
								298.3.peg.3168	hypothetical protein	22.1479
								298.3.peg.5823	hypothetical protein	21.6644
								298.3.peg.2313	hypothetical protein	20.3727
								298.3.peg.2307	FIG00959863: hypothetical protein	20.2153
								298.3.peg.4391	"""hydrolase, alpha/beta fold family"""	19.8184
								298.3.peg.2333	FIG00954405: hypothetical protein	19.601
								298.3.peg.2332	hypothetical protein	19.4878
								298.3.peg.4392	Alcohol dehydrogenase (EC 1.1.1.1)	18.5033
								298.3.peg.4406	Paraquat-inducible protein B	18.1892
								298.3.peg.4246	VgrG protein	18.0753
								298.3.peg.257	FIG00958817: hypothetical protein	17.6811
								298.3.peg.3991	hypothetical protein	17.624
								298.3.peg.2338	FIG00967075: hypothetical protein	17.583
								298.3.peg.4383	FIG005548: transport protein	17.4201
								298.3.peg.5102	Possible exported protein	17.38
								298.3.peg.3032	"""Non-ribosomal peptide synthetase modules, pyoverdine @ Siderophore biosynthesis non-ribosomal peptide synthetase modules"""	16.78
								298.3.peg.5439	Conjugative transfer protein PilN in PFGI-1-like cluster	16.2074
								298.3.peg.3862	hypothetical protein	15.8988
								298.3.peg.4637	FIG00954671: hypothetical protein	15.6461
								298.3.peg.5445	Conjugative transfer protein PilS in PFGI-1-like cluster	14.9236
								298.3.peg.4394	4-aminobutyraldehyde dehydrogenase (EC 1.2.1.19)	14.3242
								298.3.peg.2328	ATP-dependent Clp protease proteolytic subunit (EC 3.4.21.92)	14.3048
								298.3.peg.5558	"""Error-prone, lesion bypass DNA polymerase V (UmuC)"""	14.2502
								298.3.peg.4555	FIG00957818: hypothetical protein	14.0229
								298.3.peg.3855	Phage transposase	13.868
								298.3.peg.2322	hypothetical protein	13.7635
								298.3.peg.5093	hypothetical protein	13.5135
								298.3.peg.4388	FIG00955335: hypothetical protein	13.328
								298.3.peg.5091	FIG00953975: hypothetical protein	13.2119
								298.3.peg.5107	Aconitase B	13.1916
								298.3.peg.4247	FIG00960195: hypothetical protein	12.5716
								298.3.peg.4385	FIG002188: hypothetical protein	12.2791
								298.3.peg.2336	FIG00963969: hypothetical protein	11.3606
								298.3.peg.5440	Conjugative transfer protein PilO in PFGI-1-like cluster	11.0809
								298.3.peg.2310	"""Transcriptional regulator, LuxR family"""	10.5412
								298.3.peg.2305	Phage-related protein	10.4955
								298.3.peg.5442	Conjugative transfer ATPase PilQ in PFGI-1-like cluster	9.52078
								298.3.peg.4399	AMP-binding protein	8.4468
								298.3.peg.4401	Butyryl-CoA dehydrogenase (EC 1.3.8.1)	6.74533
								298.3.peg.3828	Phage tail length tape-measure protein	5.62172
								298.3.peg.4400	Short-chain dehydrogenase/reductase SDR	3.156
								298.3.peg.5441	Conjugative transfer protein PilP in PFGI-1-like cluster	2.87205

## Sheet: Table S10
Table S10. Genes differentially expressed at the level of total RNA when comparing ATCC 33988 grown in glycerol to PAO1 grown in glycerol. PsDB indicates Pseduomonas database, RAST indicates Rapid Annotation Using Subsystem Technology server (RAST).
RAST 33988 Gene ID	RAST 33988 Product/Function	PAO1 PsDB Gene ID	PAO1 PsDB Product/Function	RAST PAO1 Gene ID	RAST PAO1 Product/Function	Fold Change PAO1+Gly/33988+Gly		RAST 33988 Gene ID	RAST 33988 Product/Function	PAO1 PsDB Gene ID	PAO1 PsDB Product/Function	RAST PAO1 Gene ID	RAST PAO1 Product/Function	Fold Change 33988 Gly /PAO1 Gly
298.3.peg.1818	FIG00953957: hypothetical protein	PA2845	hypothetical protein', 'Dbxref=gi:15598041	6666666.97382.peg.2985	FIG00953957: hypothetical protein	Not expressed in 33988+Gly		298.3.peg.2832	Peroxiredoxin	checked		6666666.97382.peg.2279	Peroxiredoxin	Gene not expressed in PAO1+Gly
298.3.peg.233	FIG00953897: hypothetical protein	PA1168	hypothetical protein', 'Dbxref=gi:15596365	6666666.97382.peg.1211	FIG00953897: hypothetical protein	442.478		298.3.peg.2553	FIG00953823: hypothetical protein	PA3960	hypothetical protein', 'Dbxref=gi:15599155	6666666.97382.peg.4149	FIG00953823: hypothetical protein	53.9715
298.3.peg.1888	FIG00961202: hypothetical protein	PA3904	hypothetical protein', 'Dbxref=gi:15599099	6666666.97382.peg.4088	FIG00961202: hypothetical protein	400		298.3.peg.5196	FIG00954159: hypothetical protein	PA2126.1	cupA gene regulator B, CgrB	6666666.97382.peg.2220	FIG00954159: hypothetical protein	51.2695
298.3.peg.5773	Non-ribosomal peptide synthetase modules and related proteins	PA2305	AmbB', 'Dbxref=gi:15597501	6666666.97382.peg.2408	Non-ribosomal peptide synthetase modules and related proteins	184.162		298.3.peg.983	"""Dipeptide-binding ABC transporter, periplasmic substrate-binding component (TC 3.A.1.5.2)"""	PA4500	probable binding protein component of ABC transporter', 'Dbxref=gi:15599696	6666666.97382.peg.4708	"""Dipeptide-binding ABC transporter, periplasmic substrate-binding component (TC 3.A.1.5.2)"""	37.3052
298.3.peg.5722	FIG00953525: hypothetical protein	PA3907	hypothetical protein', 'Dbxref=gi:15599102	6666666.97382.peg.4091	FIG00953525: hypothetical protein	152.439		298.3.peg.5198	Aldehyde dehydrogenase A (EC 1.2.1.22)	PA2125	probable aldehyde dehydrogenase', 'Dbxref=gi:15597321	6666666.97382.peg.2218	Aldehyde dehydrogenase A (EC 1.2.1.22)	35.2122
298.3.peg.3646	Acyl carrier protein	PA3334	probable acyl carrier protein', 'Dbxref=gi:15598530	6666666.97382.peg.3491	Acyl carrier protein	123.457		298.3.peg.5197	Co-activator of prophage gene expression IbrB	PA2126	cupA gene regulator C, CgrC', 'Dbxref=gi:15597322	6666666.97382.peg.2219	Co-activator of prophage gene expression IbrB	32.0315
298.3.peg.232	Arachidonate 15-lipoxygenase precursor (EC 1.13.11.33)	PA1169	probable lipoxygenase', 'Dbxref=gi:15596366	6666666.97382.peg.1212	Arachidonate 15-lipoxygenase precursor (EC 1.13.11.33)	118.765		298.3.peg.1164	Ornithine carbamoyltransferase (EC 2.1.3.3)	PA5172	ornithine carbamoyltransferase, catabolic', 'Dbxref=gi:15600365	6666666.97382.peg.5414	Ornithine carbamoyltransferase (EC 2.1.3.3)	30.6816
298.3.peg.4907	FIG00956968: hypothetical protein	PA1894	hypothetical protein', 'Dbxref=gi:15597091	6666666.97382.peg.1970	FIG00956968: hypothetical protein	116.009		298.3.peg.980	probable metallopeptidase	PA4498	probable metallopeptidase', 'Dbxref=gi:15599694	6666666.97382.peg.4706	probable metallopeptidase	30.0624
298.3.peg.3640	Salicylate hydroxylase (EC 1.14.13.1)	PA3328	probable FAD-dependent monooxygenase', 'Dbxref=gi:15598524	6666666.97382.peg.3485	Salicylate hydroxylase (EC 1.14.13.1)	113.507		298.3.peg.210	Hemerythrin-like protein PA1673	PA1673	hypothetical protein', 'Dbxref=gi:15596870	6666666.97382.peg.1732	Hemerythrin-like protein PA1673	29.4657
298.3.peg.3767	FIG00957977: hypothetical protein	PA4139	hypothetical protein', 'Dbxref=gi:15599334	6666666.97382.peg.4336	FIG00957977: hypothetical protein	105.152		298.3.peg.136	FIG00953797: hypothetical protein	PA1746	hypothetical protein', 'Dbxref=gi:15596943	6666666.97382.peg.1807	FIG00953797: hypothetical protein	27.0407
298.3.peg.3766	FAD/FMN-containing dehydrogenases	PA4140	hypothetical protein', 'Dbxref=gi:15599335	6666666.97382.peg.4337	FAD/FMN-containing dehydrogenases	95.511		298.3.peg.450	Xylulose-5-phosphate phosphoketolase (EC 4.1.2.9); Fructose-6-phosphate phosphoketolase (EC 4.1.2.22)	PA3613	hypothetical protein', 'Dbxref=gi:15598809	6666666.97382.peg.3780	Xylulose-5-phosphate phosphoketolase (EC 4.1.2.9); Fructose-6-phosphate phosphoketolase (EC 4.1.2.22)	23.3225
298.3.peg.3765	FIG00960578: hypothetical protein	PA4141	hypothetical protein', 'Dbxref=gi:15599336	6666666.97382.peg.4338	FIG00960578: hypothetical protein	91.9118		298.3.peg.5867	Polyphosphate kinase 2 (EC 2.7.4.1)	PA0141	conserved hypothetical protein', 'Dbxref=gi:15595339	6666666.97382.peg.147	Polyphosphate kinase 2 (EC 2.7.4.1)	22.9496
298.3.peg.1887	FIG00957107: hypothetical protein	PA3905	hypothetical protein', 'Dbxref=gi:15599100	6666666.97382.peg.4089	FIG00957107: hypothetical protein	90.8265		298.3.peg.5772	"""Transcriptional regulator, MarR family"""	PA3458	probable transcriptional regulator', 'Dbxref=gi:15598654	6666666.97382.peg.3620	"""Transcriptional regulator, MarR family"""	20.8481
298.3.peg.3645	"""3-oxoacyl-[acyl-carrier-protein] synthase, KASIII (EC 2.3.1.41)"""	PA3333	3-oxoacyl-[acyl-carrier-protein] synthase III', 'Dbxref=gi:15598529	6666666.97382.peg.3490	"""3-oxoacyl-[acyl-carrier-protein] synthase, KASIII (EC 2.3.1.41)"""	89.6057		298.3.peg.3538	Cytochrome cd1 nitrite reductase (EC:1.7.2.1)	PA0519	nitrite reductase precursor', 'Dbxref=gi:15595716	6666666.97382.peg.548	Cytochrome cd1 nitrite reductase (EC:1.7.2.1)	20.6293
298.3.peg.3644	Ketosteroid isomerase-related protein	PA3332	conserved hypothetical protein', 'Dbxref=gi:15598528	6666666.97382.peg.3489	Ketosteroid isomerase-related protein	85.9845		298.3.peg.1100	Putative copper export protein	PA4610	hypothetical protein', 'Dbxref=gi:15599806	6666666.97382.peg.4822	Putative copper export protein	19.972
298.3.peg.3642	Short-chain dehydrogenase/reductase SDR	PA3330	probable short chain dehydrogenase', 'Dbxref=gi:15598526	6666666.97382.peg.3487	Short-chain dehydrogenase/reductase SDR	71.9942		298.3.peg.5195	Co-activator of prophage gene expression IbrA	PA2127	cupA gene regulator A, CgrA', 'Dbxref=gi:15597323	6666666.97382.peg.2221	Co-activator of prophage gene expression IbrA	19.7254
298.3.peg.5723	FIG00958659: hypothetical protein	PA3908	hypothetical protein', 'Dbxref=gi:15599103	6666666.97382.peg.4092	FIG00958659: hypothetical protein	68.2594		298.3.peg.3461	FIG00956682: hypothetical protein	PA2501	hypothetical protein', 'Dbxref=gi:15597697	6666666.97382.peg.2611	FIG00956682: hypothetical protein	18.0326
298.3.peg.3764	HlyD family secretion protein	PA4142	probable secretion protein', 'Dbxref=gi:15599337	6666666.97382.peg.4339	HlyD family secretion protein	64.3915		298.3.peg.1394	1-acyl-sn-glycerol-3-phosphate acyltransferase (EC 2.3.1.51)	PA4351	OlsA', 'Dbxref=gi:15599547	6666666.97382.peg.4555	1-acyl-sn-glycerol-3-phosphate acyltransferase (EC 2.3.1.51)	17.887
298.3.peg.5961	hypothetical protein	PA2305	AmbB', 'Dbxref=gi:15597501	6666666.97382.peg.2408	Non-ribosomal peptide synthetase modules and related proteins	56.4653		298.3.peg.3463	Probable deaminase	PA2499	probable deaminase', 'Dbxref=gi:15597695	6666666.97382.peg.2609	Probable deaminase	16.906
298.3.peg.5748	Non-ribosomal peptide synthetase modules and related proteins	PA2302	AmbE', 'Dbxref=gi:15597498	6666666.97382.peg.2405	Non-ribosomal peptide synthetase modules and related proteins	50.025		298.3.peg.2552	FIG00956599: hypothetical protein	PA3959	hypothetical protein', 'Dbxref=gi:15599154	6666666.97382.peg.4148	FIG00956599: hypothetical protein	16.5532
298.3.peg.3641	Malonyl CoA-acyl carrier protein transacylase (EC 2.3.1.39)	PA3329	hypothetical protein', 'Dbxref=gi:15598525	6666666.97382.peg.3486	Malonyl CoA-acyl carrier protein transacylase (EC 2.3.1.39)	47.5511		298.3.peg.1163	Arginine deiminase (EC 3.5.3.6)	PA5171	arginine deiminase', 'Dbxref=gi:15600364	6666666.97382.peg.5413	Arginine deiminase (EC 3.5.3.6)	16.0587
298.3.peg.3639	Malonyl CoA-acyl carrier protein transacylase (EC 2.3.1.39)	PA3327	probable non-ribosomal peptide synthetase', 'Dbxref=gi:15598523	6666666.97382.peg.3484	Malonyl CoA-acyl carrier protein transacylase (EC 2.3.1.39)	47.4608		298.3.peg.5000	Alcohol dehydrogenase (EC 1.1.1.1)	PA5427	alcohol dehydrogenase', 'Dbxref=gi:15600620	6666666.97382.peg.5678	Alcohol dehydrogenase (EC 1.1.1.1)	15.7578
298.3.peg.5775	SyrP-like protein	PA2303	AmbD', 'Dbxref=gi:15597499	6666666.97382.peg.2406	SyrP-like protein	47.3261		298.3.peg.1914	FIG00954415: hypothetical protein	PA3880	conserved hypothetical protein', 'Dbxref=gi:15599075	6666666.97382.peg.4062	FIG00954415: hypothetical protein	15.6426
298.3.peg.5776	Basic proline-rich protein precursor	PA2302	AmbE', 'Dbxref=gi:15597498	6666666.97382.peg.2405	Non-ribosomal peptide synthetase modules and related proteins	36.036		298.3.peg.3462	Cyanate transport protein CynX	PA2500	probable major facilitator superfamily (MFS) transporter', 'Dbxref=gi:15597696	6666666.97382.peg.2610	Cyanate transport protein CynX	15.0861
298.3.peg.3643	putative cytochrome P450 hydroxylase	PA3331	cytochrome P450', 'Dbxref=gi:15598527	6666666.97382.peg.3488	putative cytochrome P450 hydroxylase	35.6379		298.3.peg.5728	Putative protease	PA3913	probable protease', 'Dbxref=gi:15599108	6666666.97382.peg.4098	Putative protease	15.0027
298.3.peg.1886	FIG00956077: hypothetical protein	PA3906	hypothetical protein', 'Dbxref=gi:15599101	6666666.97382.peg.4090	FIG00956077: hypothetical protein	32.8947		298.3.peg.5362	FIG00957319: hypothetical protein	PA3278	hypothetical protein', 'Dbxref=gi:15598474	6666666.97382.peg.3428	FIG00957319: hypothetical protein	14.1363
298.3.peg.5777	hypothetical protein	PA2302	AmbE', 'Dbxref=gi:15597498	6666666.97382.peg.2405	Non-ribosomal peptide synthetase modules and related proteins	31.5657		298.3.peg.135	FIG00955181: hypothetical protein	PA1747	hypothetical protein', 'Dbxref=gi:15596944	6666666.97382.peg.1808	FIG00955181: hypothetical protein	13.8634
298.3.peg.3762	"""Type I secretion system, outer membrane component LapE"""	PA4144	probable outer membrane protein precursor', 'Dbxref=gi:15599339	6666666.97382.peg.4341	"""Type I secretion system, outer membrane component LapE"""	28.3527		298.3.peg.4844	Universal stress protein family 4	PA5027	hypothetical protein', 'Dbxref=gi:15600220	6666666.97382.peg.5264	Universal stress protein family 4	13.7311
298.3.peg.3467	Outer membrane protein OprN	PA2495	Multidrug efflux outer membrane protein OprN precursor', 'Dbxref=gi:15597691	6666666.97382.peg.2605	Outer membrane protein OprN	26.9034		298.3.peg.134	Enoyl-CoA hydratase/isomerase family protein	PA1748	probable enoyl-CoA hydratase/isomerase', 'Dbxref=gi:15596945	6666666.97382.peg.1809	Enoyl-CoA hydratase/isomerase family protein	13.5673
298.3.peg.3638	ATP-dependent Clp protease proteolytic subunit (EC 3.4.21.92)	PA3326	ClpP2', 'Dbxref=gi:15598522	6666666.97382.peg.3483	ATP-dependent Clp protease proteolytic subunit (EC 3.4.21.92)	25.5363		298.3.peg.4564	Acetolactate synthase large subunit (EC 2.2.1.6)	PA1417	probable decarboxylase', 'Dbxref=gi:15596614	6666666.97382.peg.1464	Acetolactate synthase large subunit (EC 2.2.1.6)	13.4163
298.3.peg.4749	FIG00955848: hypothetical protein	PA1244	hypothetical protein', 'Dbxref=gi:15596441	6666666.97382.peg.1289	FIG00955848: hypothetical protein	25.1889		298.3.peg.3868	RND multidrug efflux transporter; Acriflavin resistance protein	PA4207	probable Resistance-Nodulation-Cell Division (RND) efflux transporter', 'Dbxref=gi:15599402	6666666.97382.peg.4407	RND multidrug efflux transporter; Acriflavin resistance protein	13.0954
298.3.peg.5170	N-acyl-L-homoserine lactone synthetase RhlL	PA3476	autoinducer synthesis protein RhlI', 'Dbxref=gi:15598672	6666666.97382.peg.3639	N-acyl-L-homoserine lactone synthetase RhlL	24.8262		298.3.peg.4035	Phosphate acetyltransferase (EC 2.3.1.8)	PA0835	phosphate acetyltransferase', 'Dbxref=gi:15596032	6666666.97382.peg.867	Phosphate acetyltransferase (EC 2.3.1.8)	12.7789
298.3.peg.4855	Uncharacterized protein ImpA	PA0082	TssA1', 'Dbxref=gi:15595280	6666666.97382.peg.86	Uncharacterized protein ImpA	23.4028		298.3.peg.1393	Universal stress protein family 4	PA4352	conserved hypothetical protein', 'Dbxref=gi:15599548	6666666.97382.peg.4556	Universal stress protein family 4	12.7434
298.3.peg.3637	FIG00956734: hypothetical protein	PA3325	conserved hypothetical protein', 'Dbxref=gi:15598521	6666666.97382.peg.3482	FIG00956734: hypothetical protein	19.1314		298.3.peg.5436	Putative hemolysin	PA4350	OlsB', 'Dbxref=gi:15599546	6666666.97382.peg.4554	Putative hemolysin	12.4625
298.3.peg.3763	"""Type I secretion system ATPase, LssB family LapB"""	PA4143	probable toxin transporter', 'Dbxref=gi:15599338	6666666.97382.peg.4340	"""Type I secretion system ATPase, LssB family LapB"""	17.6647		298.3.peg.3649	ADP-L-glycero-D-manno-heptose-6-epimerase (EC 5.1.3.20)	PA3337	ADP-L-glycero-D-mannoheptose 6-epimerase', 'Dbxref=gi:15598533	6666666.97382.peg.3494	ADP-L-glycero-D-manno-heptose-6-epimerase (EC 5.1.3.20)	12.1622
298.3.peg.2418	"""transcriptional regulator, LuxR family"""	PA2591	VqsR', 'Dbxref=gi:15597787	6666666.97382.peg.2709	"""transcriptional regulator, LuxR family"""	16.218		298.3.peg.3620	Universal stress protein UspA and related nucleotide-binding proteins	PA3309	conserved hypothetical protein', 'Dbxref=gi:15598505	6666666.97382.peg.3465	Universal stress protein UspA and related nucleotide-binding proteins	12.1444
298.3.peg.754	FIG00956118: hypothetical protein	PA5460	hypothetical protein', 'Dbxref=gi:15600653	6666666.97382.peg.5713	FIG00956118: hypothetical protein	15.7505		298.3.peg.1162	Arginine/ornithine antiporter ArcD	PA5170	arginine/ornithine antiporter', 'Dbxref=gi:15600363	6666666.97382.peg.5412	Arginine/ornithine antiporter ArcD	12.0611
298.3.peg.5954	AmpG permease	PA4218	AmpP', 'Dbxref=gi:15599414	6666666.97382.peg.4419	AmpG permease	14.806		298.3.peg.3531	Universal stress protein family 5	PA4328	hypothetical protein', 'Dbxref=gi:15599524	6666666.97382.peg.4532	Universal stress protein family 5	11.8407
298.3.peg.4906	Penicillin amidase (EC 3.5.1.11)	PA1893	hypothetical protein', 'Dbxref=gi:15597090	6666666.97382.peg.1969	Penicillin amidase (EC 3.5.1.11)	14.6456		298.3.peg.5206	Alcohol dehydrogenase (EC 1.1.1.1)	PA2119	alcohol dehydrogenase (Zn-dependent)', 'Dbxref=gi:15597315	6666666.97382.peg.2210	Alcohol dehydrogenase (EC 1.1.1.1)	11.7594
298.3.peg.5774	SyrP-like protein	PA2304	AmbC', 'Dbxref=gi:15597500	6666666.97382.peg.2407	SyrP-like protein	14.0272		298.3.peg.4036	Acetate kinase (EC 2.7.2.1)	PA0836	acetate kinase', 'Dbxref=gi:15596033	6666666.97382.peg.868	Acetate kinase (EC 2.7.2.1)	11.7088
298.3.peg.4904	FIG00962810: hypothetical protein	PA1891	hypothetical protein', 'Dbxref=gi:15597088	6666666.97382.peg.1967	FIG00962810: hypothetical protein	12.9232		298.3.peg.738	"""Acetyl-CoA synthetase (ADP-forming) alpha and beta chains, putative"""	PA5475	hypothetical protein', 'Dbxref=gi:15600668	6666666.97382.peg.5729	"""Acetyl-CoA synthetase (ADP-forming) alpha and beta chains, putative"""	11.2499
298.3.peg.4909	FIG00958758: hypothetical protein	PA1896	hypothetical protein', 'Dbxref=gi:15597093	6666666.97382.peg.1972	FIG00958758: hypothetical protein	11.6973		298.3.peg.979	"""Dipeptide-binding ABC transporter, periplasmic substrate-binding component (TC 3.A.1.5.2)"""	PA4497	probable binding protein component of ABC transporter', 'Dbxref=gi:15599693	6666666.97382.peg.4705	"""Dipeptide-binding ABC transporter, periplasmic substrate-binding component (TC 3.A.1.5.2)"""	10.9539
298.3.peg.806	Threonine efflux protein	PA2929	hypothetical protein', 'Dbxref=gi:15598125	6666666.97382.peg.3071	Threonine efflux protein	11.3482		298.3.peg.1915	Nitrate/nitrite response regulator protein	PA3879	two-component response regulator NarL', 'Dbxref=gi:15599074	6666666.97382.peg.4061	Nitrate/nitrite response regulator protein	10.8875
298.3.peg.2056	IroE protein	PA2689	hypothetical protein', 'Dbxref=gi:15597885	6666666.97382.peg.2812	IroE protein	11.3353		298.3.peg.3154	hypothetical protein	PA4685	hypothetical protein', 'Dbxref=gi:15599880	6666666.97382.peg.4903	hypothetical protein	10.6924
298.3.peg.4914	probable vgr related protein	PA1511	conserved hypothetical protein', 'Dbxref=gi:15596708	6666666.97382.peg.1561	VgrG-3 protein	10.9854		298.3.peg.3806	Inner membrane protein	PA4103	hypothetical protein', 'Dbxref=gi:15599298	6666666.97382.peg.4297	Inner membrane protein	10.2098
298.3.peg.271	Permeases of the major facilitator superfamily	PA1131	probable major facilitator superfamily (MFS) transporter', 'Dbxref=gi:15596328	6666666.97382.peg.1175	Permeases of the major facilitator superfamily	10.9349		298.3.peg.1063	DnaK suppressor protein	PA4577	hypothetical protein', 'Dbxref=gi:15599773	6666666.97382.peg.4786	DnaK suppressor protein	9.93795
298.3.peg.3093	hypothetical protein	PA4625	cyclic diguanylate-regulated TPS partner A, CdrA', 'Dbxref=gi:15599821	6666666.97382.peg.4841	Large exoproteins involved in heme utilization or adhesion	10.6496		298.3.peg.208	Smr domain protein	PA1675	conserved hypothetical protein', 'Dbxref=gi:15596872	6666666.97382.peg.1734	Smr domain protein	9.76991
298.3.peg.2630	Lactoylglutathione lyase (EC 4.4.1.5)	PA5111	lactoylglutathione lyase', 'Dbxref=gi:15600304	6666666.97382.peg.5348	Lactoylglutathione lyase (EC 4.4.1.5)	10.0715		298.3.peg.1101	FIG00960409: hypothetical protein	PA4611	hypothetical protein', 'Dbxref=gi:15599807	6666666.97382.peg.4823	FIG00960409: hypothetical protein	9.60526
298.3.peg.4908	FIG00954031: hypothetical protein	PA1895	hypothetical protein', 'Dbxref=gi:15597092	6666666.97382.peg.1971	FIG00954031: hypothetical protein	9.59693		298.3.peg.5225	"""Ribonucleotide reductase of class III (anaerobic), large subunit (EC 1.17.4.2)"""	PA1920	class III (anaerobic) ribonucleoside-triphosphate reductase subunit, NrdD', 'Dbxref=gi:15597116	6666666.97382.peg.1999	"""Ribonucleotide reductase of class III (anaerobic), large subunit (EC 1.17.4.2)"""	9.40882
298.3.peg.4253	Benzoate transport protein	PA1651	probable transporter', 'Dbxref=gi:15596848	6666666.97382.peg.1709	Benzoate transport protein	9.58038		298.3.peg.1396	ATP-dependent Clp protease ATP-binding subunit ClpA	PA0459	probable ClpA/B protease ATP binding subunit', 'Dbxref=gi:15595656	6666666.97382.peg.483	ATP-dependent Clp protease ATP-binding subunit ClpA	9.29013
298.3.peg.5351	RNA:NAD 2'-phosphotransferase	PA0054	conserved hypothetical protein', 'Dbxref=gi:15595252	6666666.97382.peg.56	RNA:NAD 2'-phosphotransferase	9.48857		298.3.peg.1161	"""TRAP-type C4-dicarboxylate transport system, large permease component"""	PA5169	DctM', 'Dbxref=gi:15600362	6666666.97382.peg.5411	"""TRAP-type C4-dicarboxylate transport system, large permease component"""	9.16878
298.3.peg.3817	FIG00958200: hypothetical protein	checked	probable phenazine-specific methyltransferase', 'Dbxref=gi:15599404	6666666.97382.peg.4410	FIG00958200: hypothetical protein	9.1878		298.3.peg.1057	Putative diheme cytochrome c-553	PA4571	probable cytochrome c', 'Dbxref=gi:15599767	6666666.97382.peg.4780	Putative diheme cytochrome c-553	8.79742
298.3.peg.189	"""Type III secretion inner membrane protein (YscR,SpaR,HrcR,EscR,homologous to flagellar export components)"""	PA1693	translocation protein in type III secretion', 'Dbxref=gi:15596890	6666666.97382.peg.1753	"""Type III secretion inner membrane protein (YscR,SpaR,HrcR,EscR,homologous to flagellar export components)"""	9.18105		298.3.peg.1953	probable sodium:sulfate symporter	PA3839	probable sodium:sulfate symporter', 'Dbxref=gi:15599034	6666666.97382.peg.4018	probable sodium:sulfate symporter	8.6914
298.3.peg.5871	"""Dihydroaeruginoate synthetase PchE, non-ribosomal peptide synthetase modules"""	PA4226	dihydroaeruginoic acid synthetase', 'Dbxref=gi:15599422	6666666.97382.peg.4427	Siderophore biosynthesis non-ribosomal peptide synthetase modules	8.6949		298.3.peg.89	FIG00955285: hypothetical protein	PA1788	hypothetical protein', 'Dbxref=gi:15596985	6666666.97382.peg.1853	FIG00955285: hypothetical protein	8.64564
298.3.peg.3181	FIG00961614: hypothetical protein	PA2038	hypothetical protein', 'Dbxref=gi:15597234	6666666.97382.peg.2121	FIG00961614: hypothetical protein	8.43526		298.3.peg.4257	Sulfate permease	PA1647	probable sulfate transporter', 'Dbxref=gi:15596844	6666666.97382.peg.1705	Sulfate permease	8.62021
298.3.peg.3647	SAM-dependent methyltransferases	PA3335	hypothetical protein', 'Dbxref=gi:15598531	6666666.97382.peg.3492	SAM-dependent methyltransferases	8.33403		298.3.peg.1226	"""ABC-type multidrug transport system, permease component"""	PA5231	probable ATP-binding/permease fusion ABC transporter', 'Dbxref=gi:15600424	6666666.97382.peg.5475	"""ABC-type multidrug transport system, permease component"""	8.56871
298.3.peg.563	"""Vibriolysin, extracellular zinc protease (EC 3.4.24.25) @ Pseudolysin, extracellular zinc protease (EC 3.4.24.26)"""	PA3724	elastase LasB', 'Dbxref=gi:15598919	6666666.97382.peg.3895	"""Vibriolysin, extracellular zinc protease (EC 3.4.24.25) @ Pseudolysin, extracellular zinc protease (EC 3.4.24.26)"""	8.20479		298.3.peg.1744	L-fuco-beta-pyranose dehydrogenase (EC 1.1.1.122)	PA0545	hypothetical protein', 'Dbxref=gi:15595742	6666666.97382.peg.576	L-fuco-beta-pyranose dehydrogenase (EC 1.1.1.122)	8.54271
298.3.peg.4905	FIG00953943: hypothetical protein	PA1892	hypothetical protein', 'Dbxref=gi:15597089	6666666.97382.peg.1968	FIG00953943: hypothetical protein	8.11293		298.3.peg.5691	Outer membrane protein W precursor	PA4067	Outer membrane protein OprG precursor', 'Dbxref=gi:15599262	6666666.97382.peg.4257	Outer membrane protein W precursor	8.50239
298.3.peg.254	Urea carboxylase-related amino acid permease	PA1147	probable amino acid permease', 'Dbxref=gi:15596344	6666666.97382.peg.1192	Urea carboxylase-related amino acid permease	8.09061		298.3.peg.2143	"""Coproporphyrinogen III oxidase, oxygen-independent (EC 1.3.99.22)"""	PA1546	oxygen-independent coproporphyrinogen III oxidase', 'Dbxref=gi:15596743	6666666.97382.peg.1597	"""Coproporphyrinogen III oxidase, oxygen-independent (EC 1.3.99.22)"""	8.44951
298.3.peg.2422	"""PQS biosynthesis protein PqsH, similar to FAD-dependent monooxygenases"""	PA2587	probable FAD-dependent monooxygenase', 'Dbxref=gi:15597783	6666666.97382.peg.2705	"""PQS biosynthesis protein PqsH, similar to FAD-dependent monooxygenases"""	8.05997		298.3.peg.4034	FIG018329: 1-acyl-sn-glycerol-3-phosphate acyltransferase	PA0834	conserved hypothetical protein', 'Dbxref=gi:15596031	6666666.97382.peg.866	FIG018329: 1-acyl-sn-glycerol-3-phosphate acyltransferase	8.26438
298.3.peg.5809	"""Transporter, LysE family"""	PA2306	AmbA', 'Dbxref=gi:15597502	6666666.97382.peg.2409	"""Transporter, LysE family"""	8.01603		298.3.peg.5434	CDP-abequose synthase (Fragment)	PA4348	conserved hypothetical protein', 'Dbxref=gi:15599544	6666666.97382.peg.4552	CDP-abequose synthase (Fragment)	7.89799
298.3.peg.3887	Asparagine synthetase [glutamine-hydrolyzing] (EC 6.3.5.4)	PA2084	probable asparagine synthetase', 'Dbxref=gi:15597280	6666666.97382.peg.2174	Asparagine synthetase [glutamine-hydrolyzing] (EC 6.3.5.4)	7.94597		298.3.peg.3183	SAM-dependent methyltransferases	PA2034	hypothetical protein', 'Dbxref=gi:15597230	6666666.97382.peg.2118	SAM-dependent methyltransferases	7.86706
298.3.peg.5873	2-keto-3-deoxy-D-arabino-heptulosonate-7-phosphate synthase II (EC 2.5.1.54) # AroA II	PA4212	phenazine biosynthesis protein PhzC', 'Dbxref=gi:15599407	6666666.97382.peg.4413	2-keto-3-deoxy-D-arabino-heptulosonate-7-phosphate synthase II (EC 2.5.1.54) # AroA II	7.88333		298.3.peg.5889	MotA/TolQ/ExbB proton channel family protein	PA0198	transport protein ExbB', 'Dbxref=gi:15595395	6666666.97382.peg.205	MotA/TolQ/ExbB proton channel family protein	7.84897
298.3.peg.817	"""Aminopeptidase Y (Arg, Lys, Leu preference) (EC 3.4.11.15)"""	PA2939	probable aminopeptidase', 'Dbxref=gi:15598135	6666666.97382.peg.3082	"""Aminopeptidase Y (Arg, Lys, Leu preference) (EC 3.4.11.15)"""	7.87898		298.3.peg.5207	FIG00962886: hypothetical protein	checked		6666666.97382.peg.2209	FIG00962886: hypothetical protein	7.80293
298.3.peg.5872	hypothetical protein	PA4225	pyochelin synthetase', 'Dbxref=gi:15599421	6666666.97382.peg.4426	Peptide synthetase	7.70713		298.3.peg.1676	FIG00957497: hypothetical protein	PA0612	repressor, PtrB', 'Dbxref=gi:15595809	6666666.97382.peg.647	FIG00957497: hypothetical protein	7.76298
298.3.peg.4339	Thiosulfate reductase cytochrome B subunit (membrane anchoring protein)	PA4883	hypothetical protein', 'Dbxref=gi:15600076	6666666.97382.peg.5110	Thiosulfate reductase cytochrome B subunit (membrane anchoring protein)	7.64059		298.3.peg.452	"""Metallo-beta-lactamase family protein, RNA-specific"""	PA3614	hypothetical protein', 'Dbxref=gi:15598810	6666666.97382.peg.3782	"""Metallo-beta-lactamase family protein, RNA-specific"""	7.59254
298.3.peg.5637	Cu(I)-responsive transcriptional regulator	PA4778	CueR', 'Dbxref=gi:15599972	6666666.97382.peg.5000	Cu(I)-responsive transcriptional regulator	7.62835		298.3.peg.737	hypothetical protein	checked	hypothetical protein', 'Dbxref=gi:15600668	6666666.97382.peg.5730	hypothetical protein	7.37058
298.3.peg.5651	FIG00954562: hypothetical protein	PA2440	hypothetical protein', 'Dbxref=gi:15597636	6666666.97382.peg.2551	FIG00954562: hypothetical protein	7.5861		298.3.peg.331	FIG00954070: hypothetical protein	PA1076	hypothetical protein', 'Dbxref=gi:15596273	6666666.97382.peg.1114	FIG00954070: hypothetical protein	7.34083
298.3.peg.3468	Multidrug efflux transporter MexF	PA2494	Resistance-Nodulation-Cell Division (RND) multidrug efflux transporter MexF', 'Dbxref=gi:15597690	6666666.97382.peg.2604	Multidrug efflux transporter MexF	7.34646		298.3.peg.1202	Probable low-affinity inorganic phosphate transporter	PA5207	probable phosphate transporter', 'Dbxref=gi:15600400	6666666.97382.peg.5451	Probable low-affinity inorganic phosphate transporter	7.23622
298.3.peg.4888	"""Type I secretion system ATPase, LssB family LapB"""	PA1876	probable ATP-binding/permease fusion ABC transporter', 'Dbxref=gi:15597073	6666666.97382.peg.1951	"""Type I secretion system ATPase, LssB family LapB"""	7.00574		298.3.peg.1027	ClpB protein	PA4542	ClpB protein', 'Dbxref=gi:15599738	6666666.97382.peg.4751	ClpB protein	7.18239
298.3.peg.5880	probable ATP-binding/permease fusion ABC transporter	PA4222	probable ATP-binding component of ABC transporter', 'Dbxref=gi:15599418	6666666.97382.peg.4423	Transport ATP-binding protein CydC	7.00329		298.3.peg.1594	FIG00953475: hypothetical protein	PA0910	hypothetical protein', 'Dbxref=gi:15596107	6666666.97382.peg.946	FIG00953475: hypothetical protein	7.17656
298.3.peg.4756	Alkaline proteinase inhibitor precursor	PA1250	alkaline proteinase inhibitor AprI', 'Dbxref=gi:15596447	6666666.97382.peg.1296	Alkaline proteinase inhibitor precursor	6.96233		298.3.peg.3614	hypothetical protein	loner		6666666.97382.peg.3459	hypothetical protein	7.17086
298.3.peg.2362	Copper chaperone	PA3520	hypothetical protein', 'Dbxref=gi:15598716	6666666.97382.peg.3684	Copper chaperone	6.90751		298.3.peg.3953	FIG00954945: hypothetical protein	PA2753	hypothetical protein', 'Dbxref=gi:15597949	6666666.97382.peg.2885	FIG00954945: hypothetical protein	7.15885
298.3.peg.5731	"""2-octaprenyl-3-methyl-6-methoxy-1,4-benzoquinol hydroxylase (EC 1.14.13.-)"""	PA4190	probable FAD-dependent monooxygenase', 'Dbxref=gi:15599385	6666666.97382.peg.4390	"""2-octaprenyl-3-methyl-6-methoxy-1,4-benzoquinol hydroxylase (EC 1.14.13.-)"""	6.64187		298.3.peg.88	Universal stress protein family 7	PA1789	hypothetical protein', 'Dbxref=gi:15596986	6666666.97382.peg.1854	Universal stress protein family 7	7.15478
298.3.peg.2889	Tricarboxylate transport protein TctB	PA0753	hypothetical protein', 'Dbxref=gi:15595950	6666666.97382.peg.783	Tricarboxylate transport protein TctB	6.56297		298.3.peg.3167	Antibiotic biosynthesis monooxygenase domain protein	PA2048	hypothetical protein', 'Dbxref=gi:15597244	6666666.97382.peg.2134	Antibiotic biosynthesis monooxygenase domain protein	7.10448
298.3.peg.3942	FIG00953543: hypothetical protein	PA2747	hypothetical protein', 'Dbxref=gi:15597943	6666666.97382.peg.2874	FIG00953543: hypothetical protein	6.50957		298.3.peg.4037	FIG00956983: hypothetical protein	checked		6666666.97382.peg.869	FIG00956983: hypothetical protein	7.10216
298.3.peg.5169	transcriptional regulator RhlR	PA3477	transcriptional regulator RhlR', 'Dbxref=gi:15598673	6666666.97382.peg.3640	transcriptional regulator RhlR	6.48929		298.3.peg.739	"""Metalloprotease, insulinase family"""	PA5474	probable metalloprotease', 'Dbxref=gi:15600667	6666666.97382.peg.5728	"""Metalloprotease, insulinase family"""	7.01469
298.3.peg.4913	Phenazine biosynthesis protein PhzB	PA1900	probable phenazine biosynthesis protein', 'Dbxref=gi:15597097	6666666.97382.peg.1976	Phenazine biosynthesis protein PhzB	6.40615		298.3.peg.2976	Putrescine ABC transporter putrescine-binding protein PotF (TC 3.A.1.11.2)	PA0295	probable periplasmic polyamine binding protein', 'Dbxref=gi:15595492	6666666.97382.peg.308	Putrescine ABC transporter putrescine-binding protein PotF (TC 3.A.1.11.2)	6.97522
298.3.peg.4526	Nicotinate-nucleotide--dimethylbenzimidazole phosphoribosyltransferase (EC 2.4.2.21)	PA1279	nicotinate-nucleotide--dimethylbenzimidazole phosphoribosyltransferase', 'Dbxref=gi:15596476	6666666.97382.peg.1327	Nicotinate-nucleotide--dimethylbenzimidazole phosphoribosyltransferase (EC 2.4.2.21)	6.24181		298.3.peg.1683	Spermidine Putrescine ABC transporter permease component PotB (TC 3.A.1.11.1)	PA0605	AgtC', 'Dbxref=gi:15595802	6666666.97382.peg.640	Spermidine Putrescine ABC transporter permease component PotB (TC 3.A.1.11.1)	6.93557
298.3.peg.5879	"""Outer membrane ferripyoverdine receptor FpvB, for Type I pyoverdine"""	PA4221	Fe(III)-pyochelin outer membrane receptor precursor', 'Dbxref=gi:15599417	6666666.97382.peg.4422	"""Ferric siderophore receptor, TonB dependent"""	6.03282		298.3.peg.4540	FIG00953120: hypothetical protein	PA1394	hypothetical protein', 'Dbxref=gi:15596591	6666666.97382.peg.1441	FIG00953120: hypothetical protein	6.88829
298.3.peg.3249	(R)-3-hydroxydecanoyl-ACP:CoA transacylase PhaG (3-hydroxyacyl-CoA-acyl carrier protein transferase) (EC 2.4.1.-)	PA0730	probable transferase', 'Dbxref=gi:15595927	6666666.97382.peg.758	(R)-3-hydroxydecanoyl-ACP:CoA transacylase PhaG (3-hydroxyacyl-CoA-acyl carrier protein transferase) (EC 2.4.1.-)	5.9319		298.3.peg.2551	endonuclease/exonuclease/phosphatase family protein	PA3958	hypothetical protein', 'Dbxref=gi:15599153	6666666.97382.peg.4147	endonuclease/exonuclease/phosphatase family protein	6.829
298.3.peg.190	"""Type III secretion inner membrane protein (YscS,homologous to flagellar export components)"""	PA1692	probable translocation protein in type III secretion', 'Dbxref=gi:15596889	6666666.97382.peg.1752	"""Type III secretion inner membrane protein (YscS,homologous to flagellar export components)"""	5.85652		298.3.peg.1593	FIG00957643: hypothetical protein	PA0912	hypothetical protein', 'Dbxref=gi:15596109	6666666.97382.peg.948	FIG00957643: hypothetical protein	6.80779
298.3.peg.5976	Secreted protein Hcp	PA5267	secreted protein Hcp', 'Dbxref=gi:15600460	6666666.97382.peg.5513	Secreted protein Hcp	5.84795		298.3.peg.732	Glutamate-aspartate carrier protein	PA5479	proton-glutamate symporter', 'Dbxref=gi:15600672	6666666.97382.peg.5735	Glutamate-aspartate carrier protein	6.74335
298.3.peg.4910	Sterol desaturase	PA1897	hypothetical protein', 'Dbxref=gi:15597094	6666666.97382.peg.1973	Sterol desaturase	5.80215		298.3.peg.361	Pyridoxamine 5'-phosphate oxidase (EC 1.4.3.5)	PA1049	pyridoxine 5'-phosphate oxidase"", 'Dbxref=gi:15596246	6666666.97382.peg.1084	Pyridoxamine 5'-phosphate oxidase (EC 1.4.3.5)	6.72647
298.3.peg.5048	hypothetical protein	PA4226	dihydroaeruginoic acid synthetase', 'Dbxref=gi:15599422	6666666.97382.peg.4427	Siderophore biosynthesis non-ribosomal peptide synthetase modules	5.74944		298.3.peg.2026	NnrS protein involved in response to NO	PA2662	conserved hypothetical protein', 'Dbxref=gi:15597858	6666666.97382.peg.2783	NnrS protein involved in response to NO	6.59976
298.3.peg.5050	"""2,3-dihydroxybenzoate-AMP ligase (EC 2.7.7.58) of siderophore biosynthesis"""	PA4228	pyochelin biosynthesis protein PchD', 'Dbxref=gi:15599424	6666666.97382.peg.4429	"""2,3-dihydroxybenzoate-AMP ligase (EC 2.7.7.58) of siderophore biosynthesis"""	5.70679		298.3.peg.1225	"""ABC-type multidrug transport system, permease component"""	PA5230	probable permease of ABC transporter', 'Dbxref=gi:15600423	6666666.97382.peg.5474	"""ABC-type multidrug transport system, permease component"""	6.56397
298.3.peg.2070	FIG00956660: hypothetical protein	PA2703	Tsi2', 'Dbxref=gi:15597899	6666666.97382.peg.2827	FIG00956660: hypothetical protein	5.66861		298.3.peg.5890	"""Ferric siderophore transport system, periplasmic binding protein TonB"""	PA0197	TonB2', 'Dbxref=gi:15595394	6666666.97382.peg.204	"""Ferric siderophore transport system, periplasmic binding protein TonB"""	6.45427
298.3.peg.5167	"""RhlA, 3-(3-hydroxyalkanoyloxy)alkanoic acids (HAAs) synthase"""	PA3479	rhamnosyltransferase chain A', 'Dbxref=gi:15598675	6666666.97382.peg.3642	"""RhlA, 3-(3-hydroxyalkanoyloxy)alkanoic acids (HAAs) synthase"""	5.52547		298.3.peg.1203	Phosphate transport regulator (distant homolog of PhoU)	PA5208	conserved hypothetical protein', 'Dbxref=gi:15600401	6666666.97382.peg.5452	Phosphate transport regulator (distant homolog of PhoU)	6.36533
298.3.peg.4272	Potassium-transporting ATPase A chain (EC 3.6.3.12) (TC 3.A.3.7.1)	PA1633	potassium-transporting ATPase, A chain', 'Dbxref=gi:15596830	6666666.97382.peg.1690	Potassium-transporting ATPase A chain (EC 3.6.3.12) (TC 3.A.3.7.1)	5.50691		298.3.peg.4563	D-2-hydroxyglutarate dehydrogenase	PA1416	conserved hypothetical protein', 'Dbxref=gi:15596613	6666666.97382.peg.1463	D-2-hydroxyglutarate dehydrogenase	6.30932
298.3.peg.4806	Predicted signal transduction protein	PA4955	hypothetical protein', 'Dbxref=gi:15600148	6666666.97382.peg.5182	Predicted signal transduction protein	5.50237		298.3.peg.4562	"""SoxH protein, homolog"""	PA1415	hypothetical protein', 'Dbxref=gi:15596612	6666666.97382.peg.1462	"""SoxH protein, homolog"""	6.19427
298.3.peg.3967	FIG00953205: hypothetical protein	checked		6666666.97382.peg.2899	FIG00953205: hypothetical protein	5.46837		298.3.peg.3295	RecA/RadA recombinase	PA0671	hypothetical protein', 'Dbxref=gi:15595868	6666666.97382.peg.701	RecA/RadA recombinase	6.18444
298.3.peg.414	"""PQS biosynthesis protein PqsD, similar to 3-oxoacyl-[acyl-carrier-protein] synthase III"""	PA0999	3-oxoacyl-[acyl-carrier-protein] synthase III', 'Dbxref=gi:15596196	6666666.97382.peg.1030	"""PQS biosynthesis protein PqsD, similar to 3-oxoacyl-[acyl-carrier-protein] synthase III"""	5.22357		298.3.peg.1138	"""Oxidoreductase, short chain dehydrogenase/reductase family"""	PA5150	probable short-chain dehydrogenase', 'Dbxref=gi:15600343	6666666.97382.peg.5392	"""Oxidoreductase, short chain dehydrogenase/reductase family"""	6.14493
298.3.peg.2417	Spermidine/putrescine-binding periplasmic protein	PA2592	probable periplasmic spermidine/putrescine-binding protein', 'Dbxref=gi:15597788	6666666.97382.peg.2710	Spermidine/putrescine-binding periplasmic protein	5.1913		298.3.peg.4317	Multicopper oxidase	PA3768	probable metallo-oxidoreductase', 'Dbxref=gi:15598963	6666666.97382.peg.3944	Multicopper oxidase	6.10343
298.3.peg.3759	Transcriptional activator of acetoin dehydrogenase operon AcoR	PA4147	transcriptional regulator AcoR', 'Dbxref=gi:15599342	6666666.97382.peg.4344	Transcriptional activator of acetoin dehydrogenase operon AcoR	5.16716		298.3.peg.275	putative aldo/keto reductase	PA1127	probable oxidoreductase', 'Dbxref=gi:15596324	6666666.97382.peg.1171	putative aldo/keto reductase	6.08109
298.3.peg.2094	hypothetical protein	PA2727	hypothetical protein', 'Dbxref=gi:15597923	6666666.97382.peg.2852	Superfamily I DNA and RNA helicases and helicase subunits	5.13189		298.3.peg.558	FIG00953867: hypothetical protein	PA3719	antirepressor for MexR, ArmR', 'Dbxref=gi:15598914	6666666.97382.peg.3890	FIG00953867: hypothetical protein	6.01389
298.3.peg.5422	ThiJ/PfpI family protein	PA4336	conserved hypothetical protein', 'Dbxref=gi:15599532	6666666.97382.peg.4540	ThiJ/PfpI family protein	5.01153		298.3.peg.1932	phospholipase/carboxylesterase family protein	PA3859	carboxylesterase', 'Dbxref=gi:15599054	6666666.97382.peg.4039	phospholipase/carboxylesterase family protein	5.97695
298.3.peg.5716	Acyl carrier protein	PA1869	probable acyl carrier protein', 'Dbxref=gi:15597066	6666666.97382.peg.1944	Acyl carrier protein	4.97043		298.3.peg.1448	twitching motility protein PilJ	PA0411	twitching motility protein PilJ', 'Dbxref=gi:15595608	6666666.97382.peg.431	twitching motility protein PilJ	5.96789
298.3.peg.410	Multiple virulence factor regulator MvfR/PqsR	PA1003	Transcriptional regulator MvfR', 'Dbxref=gi:15596200	6666666.97382.peg.1034	Multiple virulence factor regulator MvfR/PqsR	4.95491		298.3.peg.360	Sugar diacid utilization regulator SdaR	PA1050	conserved hypothetical protein', 'Dbxref=gi:15596247	6666666.97382.peg.1085	Sugar diacid utilization regulator SdaR	5.96773
298.3.peg.4458	"""Polymyxin resistance protein PmrL, sucrose-6 phosphate hydrolase"""	PA3557	ArnE', 'Dbxref=gi:15598753	6666666.97382.peg.3722	"""Polymyxin resistance protein PmrL, sucrose-6 phosphate hydrolase"""	4.92514		298.3.peg.5887	hypothetical protein	PA0200	hypothetical protein', 'Dbxref=gi:15595397	6666666.97382.peg.207	hypothetical protein	5.91297
298.3.peg.4856	Uncharacterized protein ImpB	PA0083	TssB1', 'Dbxref=gi:15595281	6666666.97382.peg.87	Uncharacterized protein ImpB	4.80908		298.3.peg.1227	HlyD family secretion protein	PA5232	conserved hypothetical protein', 'Dbxref=gi:15600425	6666666.97382.peg.5476	HlyD family secretion protein	5.83514
298.3.peg.2841	Regulator of cell morphogenesis and NO signaling	PA2171	hypothetical protein', 'Dbxref=gi:15597367	6666666.97382.peg.2270	Regulator of cell morphogenesis and NO signaling	4.79754		298.3.peg.4961	FIG00953334: hypothetical protein	PA1604	hypothetical protein', 'Dbxref=gi:15596801	6666666.97382.peg.1661	FIG00953334: hypothetical protein	5.77648
298.3.peg.3963	FIG00961553: hypothetical protein	PA2761	hypothetical protein', 'Dbxref=gi:15597957	6666666.97382.peg.2895	FIG00961553: hypothetical protein	4.68845		298.3.peg.3621	Phosphoethanolamine transferase EptA specific for the 1 phosphate group of core-lipid A	PA3310	conserved hypothetical protein', 'Dbxref=gi:15598506	6666666.97382.peg.3466	Phosphoethanolamine transferase EptA specific for the 1 phosphate group of core-lipid A	5.74582
298.3.peg.29	FIG00958769: hypothetical protein	PA1842	hypothetical protein', 'Dbxref=gi:15597039	6666666.97382.peg.1913	FIG00958769: hypothetical protein	4.65896		298.3.peg.1456	Uracil phosphoribosyltransferase (EC 2.4.2.9) / Pyrimidine operon regulatory protein PyrR	PA0403	transcriptional regulator PyrR', 'Dbxref=gi:15595600	6666666.97382.peg.423	Uracil phosphoribosyltransferase (EC 2.4.2.9) / Pyrimidine operon regulatory protein PyrR	5.73867
298.3.peg.5352	FIG00957746: hypothetical protein	PA0052	hypothetical protein', 'Dbxref=gi:15595250	6666666.97382.peg.54	FIG00957746: hypothetical protein	4.63843		298.3.peg.453	Decarboxylase family protein	PA3615	hypothetical protein', 'Dbxref=gi:15598811	6666666.97382.peg.3783	Decarboxylase family protein	5.69577
298.3.peg.950	Extracellular Matrix protein PelC	PA3062	PelC', 'Dbxref=gi:15598258	6666666.97382.peg.3212	Extracellular Matrix protein PelC	4.53165		298.3.peg.5972	"""Non-ribosomal peptide synthetase modules, pyoverdine @ Siderophore biosynthesis non-ribosomal peptide synthetase modules"""	PA2402	probable non-ribosomal peptide synthetase', 'Dbxref=gi:15597598	6666666.97382.peg.2511	Pyoverdine sidechain non-ribosomal peptide synthetase PvdJ	5.67977
298.3.peg.3776	"""Type cbb3 cytochrome oxidase biogenesis protein CcoG, involved in Cu oxidation"""	PA4131	probable iron-sulfur protein', 'Dbxref=gi:15599326	6666666.97382.peg.4327	"""Type cbb3 cytochrome oxidase biogenesis protein CcoG, involved in Cu oxidation"""	4.52591		298.3.peg.4474	FIG00960133: hypothetical protein	PA3572	hypothetical protein', 'Dbxref=gi:15598768	6666666.97382.peg.3738	FIG00960133: hypothetical protein	5.57424
298.3.peg.1116	FIG00953777: hypothetical protein	PA4623	hypothetical protein', 'Dbxref=gi:15599819	6666666.97382.peg.4839	FIG00953777: hypothetical protein	4.5104		298.3.peg.989	Dipeptide transport system permease protein DppC (TC 3.A.1.5.2)	PA4504	probable permease of ABC transporter', 'Dbxref=gi:15599700	6666666.97382.peg.4712	Dipeptide transport system permease protein DppC (TC 3.A.1.5.2)	5.40975
298.3.peg.3711	FIG00953421: hypothetical protein	PA1220	hypothetical protein', 'Dbxref=gi:15596417	6666666.97382.peg.1264	FIG00953421: hypothetical protein	4.4619		298.3.peg.1160	"""TRAP-type C4-dicarboxylate transport system, small permease component"""	PA5168	DctQ', 'Dbxref=gi:15600361	6666666.97382.peg.5410	"""TRAP-type C4-dicarboxylate transport system, small permease component"""	5.38598
298.3.peg.411	"""Anthranilate synthase, amidotransferase component (EC 4.1.3.27) # TrpAb"""	PA1002	anthranilate synthase component II', 'Dbxref=gi:15596199	6666666.97382.peg.1033	"""Anthranilate synthase, amidotransferase component (EC 4.1.3.27) # TrpAb"""	4.42909		298.3.peg.2166	O-acetylhomoserine sulfhydrylase (EC 2.5.1.49)	PA1567	conserved hypothetical protein', 'Dbxref=gi:15596764	6666666.97382.peg.1622	O-acetylhomoserine sulfhydrylase (EC 2.5.1.49)	5.32761
298.3.peg.5746	Chitinase (EC 3.2.1.14)	PA2300	chitinase', 'Dbxref=gi:15597496	6666666.97382.peg.2403	Chitinase (EC 3.2.1.14)	4.39039		298.3.peg.942	FIG00953360: hypothetical protein	PA3054	hypothetical protein', 'Dbxref=gi:15598250	6666666.97382.peg.3204	FIG00953360: hypothetical protein	5.31927
298.3.peg.3629	FIG00954787: hypothetical protein	PA3318	hypothetical protein', 'Dbxref=gi:15598514	6666666.97382.peg.3474	FIG00954787: hypothetical protein	4.35161		298.3.peg.5057	Bacterioferritin	PA4235	bacterial ferritin', 'Dbxref=gi:15599431	6666666.97382.peg.4436	Bacterioferritin	5.28594
298.3.peg.5884	FIG074102: hypothetical protein	PA2318	hypothetical protein', 'Dbxref=gi:15597514	6666666.97382.peg.2422	FIG074102: hypothetical protein	4.2653		298.3.peg.5228	hypothetical protein	PA1923	hypothetical protein', 'Dbxref=gi:15597119	6666666.97382.peg.2002	CobN component of cobalt chelatase involved in B12 biosynthesis	5.27684
298.3.peg.5488	FIG00957103: hypothetical protein	PA0122	rahU', 'Dbxref=gi:15595320	6666666.97382.peg.127	FIG00957103: hypothetical protein	4.16181		298.3.peg.4842	O-acetylhomoserine sulfhydrylase (EC 2.5.1.49) / O-succinylhomoserine sulfhydrylase (EC 2.5.1.48)	PA5025	homocysteine synthase', 'Dbxref=gi:15600218	6666666.97382.peg.5262	O-acetylhomoserine sulfhydrylase (EC 2.5.1.49) / O-succinylhomoserine sulfhydrylase (EC 2.5.1.48)	5.2411
298.3.peg.4911	QscR quorum-sensing control repressor	PA1898	quorum-sensing control repressor', 'Dbxref=gi:15597095	6666666.97382.peg.1974	QscR quorum-sensing control repressor	4.15093		298.3.peg.1952	Ribosomal RNA large subunit methyltransferase F (EC 2.1.1.51)	PA3840	conserved hypothetical protein', 'Dbxref=gi:15599035	6666666.97382.peg.4019	Ribosomal RNA large subunit methyltransferase F (EC 2.1.1.51)	5.21606
298.3.peg.231	"""Membrane protein TerC, possibly involved in tellurium resistance"""	PA1170	conserved hypothetical protein', 'Dbxref=gi:15596367	6666666.97382.peg.1213	"""Membrane protein TerC, possibly involved in tellurium resistance"""	4.14422		298.3.peg.4561	hypothetical protein	PA1414	hypothetical protein', 'Dbxref=gi:15596611	6666666.97382.peg.1461	hypothetical protein	5.09649
298.3.peg.2	DinG family ATP-dependent helicase CPE1197	PA1866	hypothetical protein', 'Dbxref=gi:15597063	6666666.97382.peg.1940	DinG family ATP-dependent helicase CPE1197	4.13702		298.3.peg.5685	probable amino acid permease	PA4072	probable amino acid permease', 'Dbxref=gi:15599267	6666666.97382.peg.4263	probable amino acid permease	5.08005
298.3.peg.3897	"""transcriptional regulator, MerR family"""	PA2076	probable transcriptional regulator', 'Dbxref=gi:15597272	6666666.97382.peg.2164	"""transcriptional regulator, MerR family"""	4.13001		298.3.peg.3390	Azurin	PA4922	azurin precursor', 'Dbxref=gi:15600115	6666666.97382.peg.5149	Azurin	5.07624
298.3.peg.1410	L-carnitine dehydratase/bile acid-inducible protein F	PA0446	conserved hypothetical protein', 'Dbxref=gi:15595643	6666666.97382.peg.469	L-carnitine dehydratase/bile acid-inducible protein F	4.12712		298.3.peg.1675	FIG00953945: hypothetical protein	PA0613	hypothetical protein', 'Dbxref=gi:15595810	6666666.97382.peg.648	FIG00953945: hypothetical protein	5.05502
298.3.peg.4757	Methyl-accepting chemotaxis protein I (serine chemoreceptor protein)	PA1251	probable chemotaxis transducer', 'Dbxref=gi:15596448	6666666.97382.peg.1297	Methyl-accepting chemotaxis protein I (serine chemoreceptor protein)	4.11133		298.3.peg.2516	Translation initiation factor 2	PA4744	translation initiation factor IF-2', 'Dbxref=gi:15599938	6666666.97382.peg.2873	FIG00961448: hypothetical protein	5.04989
298.3.peg.5171	Cyclohexadienyl dehydratase (EC 4.2.1.51)(EC 4.2.1.91)	PA3475	cyclohexadienyl dehydratase precursor', 'Dbxref=gi:15598671	6666666.97382.peg.3638	Cyclohexadienyl dehydratase (EC 4.2.1.51)(EC 4.2.1.91)	4.09517		298.3.peg.3918	"""Outer membrane receptor proteins, mostly Fe transport"""	PA2057	hypothetical protein', 'Dbxref=gi:15597253	6666666.97382.peg.2143	"""Outer membrane receptor proteins, mostly Fe transport"""	5.0238
298.3.peg.5840	FIG00956479: hypothetical protein	PA0261	hypothetical protein', 'Dbxref=gi:15595458	6666666.97382.peg.271	FIG00956479: hypothetical protein	4.07681		298.3.peg.2442	GAF domain/GGDEF domain/EAL domain protein	PA2567	hypothetical protein', 'Dbxref=gi:15597763	6666666.97382.peg.2686	GAF domain/GGDEF domain/EAL domain protein	5.00988
298.3.peg.3245	DNA or RNA helicases of superfamily II	PA0734	hypothetical protein', 'Dbxref=gi:15595931	6666666.97382.peg.762	DNA or RNA helicases of superfamily II	4.04384		298.3.peg.1449	type IV pili signal transduction protein PilI	PA0410	twitching motility protein PilI', 'Dbxref=gi:15595607	6666666.97382.peg.430	type IV pili signal transduction protein PilI	5.0091
298.3.peg.3092	hypothetical protein	PA4625	cyclic diguanylate-regulated TPS partner A, CdrA', 'Dbxref=gi:15599821	6666666.97382.peg.4841	Large exoproteins involved in heme utilization or adhesion	4.01526		298.3.peg.276	FIG00955550: hypothetical protein	PA1126	hypothetical protein', 'Dbxref=gi:15596323	6666666.97382.peg.1170	FIG00955550: hypothetical protein	4.97082
298.3.peg.3560	FIG00956634: hypothetical protein	checked		6666666.97382.peg.526	FIG00956634: hypothetical protein	3.91819		298.3.peg.1766	Nitric oxide reductase activation protein NorD	PA0525	probable dinitrification protein NorD', 'Dbxref=gi:15595722	6666666.97382.peg.554	Nitric oxide reductase activation protein NorD	4.96713
298.3.peg.193	"""Phosphoglycerol transferase and related proteins, alkaline phosphatase superfamily"""	PA1689	conserved hypothetical protein', 'Dbxref=gi:15596886	6666666.97382.peg.1749	"""Phosphoglycerol transferase and related proteins, alkaline phosphatase superfamily"""	3.86011		298.3.peg.4436	Membrane bound c-di-GMP receptor LapD	PA1433	conserved hypothetical protein', 'Dbxref=gi:15596630	6666666.97382.peg.1480	Membrane bound c-di-GMP receptor LapD	4.96352
298.3.peg.3278	Phosphate-binding DING protein (related to PstS)	PA0688	probable binding protein component of ABC transporter', 'Dbxref=gi:15595885	6666666.97382.peg.719	Phosphate-binding DING protein (related to PstS)	3.8432		298.3.peg.1069	hypothetical protein	checked	probable major facilitator superfamily (MFS) transporter', 'Dbxref=gi:15599331	6666666.97382.peg.4792	hypothetical protein	4.90826
298.3.peg.3257	transcriptional regulator ToxR	PA0707	transcriptional regulator ToxR', 'Dbxref=gi:15595904	6666666.97382.peg.740	transcriptional regulator ToxR	3.73888		298.3.peg.5001	Transcriptional regulator	PA5428	probable transcriptional regulator', 'Dbxref=gi:15600621	6666666.97382.peg.5679	Transcriptional regulator	4.85839
298.3.peg.3259	"""alpha-1,6-rhamnosyltransferase"""	PA0705	alpha-1,6-rhamnosyltransferase MigA', 'Dbxref=gi:15595902	6666666.97382.peg.738	"""alpha-1,6-rhamnosyltransferase"""	3.71678		298.3.peg.2946	N-acetylmuramoyl-L-alanine amidase (EC 3.5.1.28)	PA0807	AmpDh3', 'Dbxref=gi:15596004	6666666.97382.peg.841	N-acetylmuramoyl-L-alanine amidase (EC 3.5.1.28)	4.84087
298.3.peg.2921	Glycine cleavage system transcriptional activator	PA0784	probable transcriptional regulator', 'Dbxref=gi:15595981	6666666.97382.peg.816	Glycine cleavage system transcriptional activator	3.71443		298.3.peg.4409	hypothetical protein	PA1458		6666666.97382.peg.1507	Signal transduction histidine kinase CheA (EC 2.7.3.-)	4.80802
298.3.peg.28	5-methyltetrahydrofolate--homocysteine methyltransferase (EC 2.1.1.13)	PA1843	methionine synthase', 'Dbxref=gi:15597040	6666666.97382.peg.1914	5-methyltetrahydrofolate--homocysteine methyltransferase (EC 2.1.1.13)	3.70329		298.3.peg.4965	Methyl-accepting chemotaxis protein I (serine chemoreceptor protein)	PA1608	probable chemotaxis transducer', 'Dbxref=gi:15596805	6666666.97382.peg.1665	Methyl-accepting chemotaxis protein I (serine chemoreceptor protein)	4.80699
298.3.peg.5028	FIG00954209: hypothetical protein	PA2230	hypothetical protein', 'Dbxref=gi:15597426	6666666.97382.peg.2328	FIG00954209: hypothetical protein	3.65417		298.3.peg.5190	"""Putative pilus chaperone, PapD family"""	PA2132	chaperone CupA5', 'Dbxref=gi:15597328	6666666.97382.peg.2226	"""Putative pilus chaperone, PapD family"""	4.80168
298.3.peg.3891	Kynureninase (EC 3.7.1.3)	PA2080	kynureninase KynU', 'Dbxref=gi:15597276	6666666.97382.peg.2170	Kynureninase (EC 3.7.1.3)	3.64272		298.3.peg.5435	Acyl-CoA dehydrogenase; probable dibenzothiophene desulfurization enzyme	PA4349	hypothetical protein', 'Dbxref=gi:15599545	6666666.97382.peg.4553	Acyl-CoA dehydrogenase; probable dibenzothiophene desulfurization enzyme	4.70153
298.3.peg.948	Extracellular Matrix protein PelE	PA3060	PelE', 'Dbxref=gi:15598256	6666666.97382.peg.3210	Extracellular Matrix protein PelE	3.63319		298.3.peg.1674	Holin	PA0614	hypothetical protein', 'Dbxref=gi:15595811	6666666.97382.peg.649	Holin	4.70112
298.3.peg.5925	Biotin carboxyl carrier protein of acetyl-CoA carboxylase	PA4847	biotin carboxyl carrier protein (BCCP)', 'Dbxref=gi:15600040	6666666.97382.peg.5073	Biotin carboxyl carrier protein of acetyl-CoA carboxylase	3.60724		298.3.peg.3077	Alkanesulfonate monooxygenase (EC 1.14.14.5)	PA2356	methanesulfonate sulfonatase MsuD', 'Dbxref=gi:15597552	6666666.97382.peg.2464	Alkanesulfonate monooxygenase (EC 1.14.14.5)	4.68583
298.3.peg.805	FIG00960817: hypothetical protein	PA2928	hypothetical protein', 'Dbxref=gi:15598124	6666666.97382.peg.3070	FIG00960817: hypothetical protein	3.58757		298.3.peg.469	Putative transport system permease protein	PA3631	conserved hypothetical protein', 'Dbxref=gi:15598827	6666666.97382.peg.3800	Putative transport system permease protein	4.64506
298.3.peg.5161	FIG00958987: hypothetical protein	PA3485	hypothetical protein', 'Dbxref=gi:15598681	6666666.97382.peg.3648	FIG00958987: hypothetical protein	3.5859		298.3.peg.3118	Sigma-fimbriae uncharacterized paralogous subunit	PA4648	Pilin subunit CupE1', 'Dbxref=gi:15599843	6666666.97382.peg.4867	Sigma-fimbriae uncharacterized paralogous subunit	4.62464
298.3.peg.4501	General secretion pathway protein I	PA3099	general secretion pathway protein I', 'Dbxref=gi:15598295	6666666.97382.peg.3250	General secretion pathway protein I	3.55139		298.3.peg.447	"""ABC transporter, periplasmic spermidine putrescine-binding protein PotD (TC 3.A.1.11.1)"""	PA3610	polyamine transport protein PotD', 'Dbxref=gi:15598806	6666666.97382.peg.3777	"""ABC transporter, periplasmic spermidine putrescine-binding protein PotD (TC 3.A.1.11.1)"""	4.61238
298.3.peg.5240	Lysyl endopeptidase (EC 3.4.21.50)	PA4175	protease IV', 'Dbxref=gi:15599370	6666666.97382.peg.4374	Lysyl endopeptidase (EC 3.4.21.50)	3.51679		298.3.peg.4475	"""Multidrug resistance transporter, Bcr/CflA family"""	PA3573	probable major facilitator superfamily (MFS) transporter', 'Dbxref=gi:15598769	6666666.97382.peg.3739	"""Multidrug resistance transporter, Bcr/CflA family"""	4.6064
298.3.peg.242	Cold shock protein CspA	PA1159	probable cold-shock protein', 'Dbxref=gi:15596356	6666666.97382.peg.1202	Cold shock protein CspA	3.4756		298.3.peg.1764	Nitric oxide -responding transcriptional regulator Dnr (Crp/Fnr family)	PA0527	transcriptional regulator Dnr', 'Dbxref=gi:15595724	6666666.97382.peg.556	Nitric oxide -responding transcriptional regulator Dnr (Crp/Fnr family)	4.59747
298.3.peg.2811	FIG00957200: hypothetical protein	PA2198	hypothetical protein', 'Dbxref=gi:15597394	6666666.97382.peg.2301	FIG00957200: hypothetical protein	3.47355		298.3.peg.4599	Epimerase KguE	PA2260	hypothetical protein', 'Dbxref=gi:15597456	6666666.97382.peg.2361	Epimerase KguE	4.58065
298.3.peg.444	Putrescine transport ATP-binding protein PotA (TC 3.A.1.11.1)	PA3607	polyamine transport protein PotA', 'Dbxref=gi:15598803	6666666.97382.peg.3774	Putrescine transport ATP-binding protein PotA (TC 3.A.1.11.1)	3.46921		298.3.peg.5182	Permeases of the major facilitator superfamily	PA3465	conserved hypothetical protein', 'Dbxref=gi:15598661	6666666.97382.peg.3627	Permeases of the major facilitator superfamily	4.57977
298.3.peg.4302	D-alanyl-D-alanine dipeptidase (EC 3.4.13.22)	checked		6666666.97382.peg.3958	D-alanyl-D-alanine dipeptidase (EC 3.4.13.22)	3.4382		298.3.peg.2831	"""Protein-N(5)-glutamine methyltransferase PrmC, methylates polypeptide chain release factors RF1 and RF2"""	PA2179	hypothetical protein', 'Dbxref=gi:15597375	6666666.97382.peg.2280	"""Protein-N(5)-glutamine methyltransferase PrmC, methylates polypeptide chain release factors RF1 and RF2"""	4.55654
298.3.peg.3471	"""Alcohol dehydrogenase, zinc-containing"""	PA2491	MexS', 'Dbxref=gi:15597687	6666666.97382.peg.2601	"""Alcohol dehydrogenase, zinc-containing"""	3.42759		298.3.peg.4845	Chromosome (plasmid) partitioning protein ParA	PA5028	conserved hypothetical protein', 'Dbxref=gi:15600221	6666666.97382.peg.5265	Chromosome (plasmid) partitioning protein ParA	4.53696
298.3.peg.804	FIG00953512: hypothetical protein	PA2927	hypothetical protein', 'Dbxref=gi:15598123	6666666.97382.peg.3069	FIG00953512: hypothetical protein	3.41834		298.3.peg.2436	Alkane-1 monooxygenase (EC 1.14.15.3)	PA2574	alkane-1-monooxygenase', 'Dbxref=gi:15597770	6666666.97382.peg.2692	Alkane-1 monooxygenase (EC 1.14.15.3)	4.5288
298.3.peg.5950	hypothetical protein	PA2462	hypothetical protein', 'Dbxref=gi:15597658	6666666.97382.peg.2572	Putative large exoprotein involved in heme utilization or adhesion of ShlA/HecA/FhaA family	3.38868		298.3.peg.4410	Chemotaxis response - phosphatase CheZ	PA1457	chemotaxis protein CheZ', 'Dbxref=gi:15596654	6666666.97382.peg.1506	Chemotaxis response - phosphatase CheZ	4.5178
298.3.peg.4306	"""Transcriptional regulator, LysR family"""	PA3778	probable transcriptional regulator', 'Dbxref=gi:15598973	6666666.97382.peg.3954	"""Transcriptional regulator, LysR family"""	3.34863		298.3.peg.3098	FIG00955189: hypothetical protein	PA4630	hypothetical protein', 'Dbxref=gi:15599826	6666666.97382.peg.4846	FIG00955189: hypothetical protein	4.50023
298.3.peg.346	Histone acetyltransferase HPA2 and related acetyltransferases	PA1062	hypothetical protein', 'Dbxref=gi:15596259	6666666.97382.peg.1099	Histone acetyltransferase HPA2 and related acetyltransferases	3.33078		298.3.peg.3039	Pyoverdine biosynthesis related protein PvdP	PA2392	PvdP', 'Dbxref=gi:15597588	6666666.97382.peg.2502	Pyoverdine biosynthesis related protein PvdP	4.49277
298.3.peg.4056	FIG00953517: hypothetical protein	PA0855	hypothetical protein', 'Dbxref=gi:15596052	6666666.97382.peg.888	FIG00953517: hypothetical protein	3.31862		298.3.peg.4363	"""Urea ABC transporter, permease protein UrtB"""	PA4859	probable permease of ABC transporter', 'Dbxref=gi:15600052	6666666.97382.peg.5086	"""Urea ABC transporter, permease protein UrtB"""	4.46194
298.3.peg.3198	"""RND efflux system, membrane fusion protein CmeA"""	PA2019	Resistance-Nodulation-Cell Division (RND) multidrug efflux membrane fusion protein precursor', 'Dbxref=gi:15597215	6666666.97382.peg.2102	"""RND efflux system, membrane fusion protein CmeA"""	3.2789		298.3.peg.3036	"""PvdO, pyoverdine responsive serine/threonine kinase (predicted by OlgaV)"""	PA2395	PvdO', 'Dbxref=gi:15597591	6666666.97382.peg.2505	"""PvdO, pyoverdine responsive serine/threonine kinase (predicted by OlgaV)"""	4.4521
298.3.peg.4619	FIG00961806: hypothetical protein	PA4040	hypothetical protein', 'Dbxref=gi:15599235	6666666.97382.peg.4230	FIG00961806: hypothetical protein	3.27247		298.3.peg.1447	Chemotaxis protein methyltransferase CheR (EC 2.1.1.80)	PA0412	methyltransferase PilK', 'Dbxref=gi:15595609	6666666.97382.peg.432	Chemotaxis protein methyltransferase CheR (EC 2.1.1.80)	4.45025
298.3.peg.194	FIG00953791: hypothetical protein	PA1688	hypothetical protein', 'Dbxref=gi:15596885	6666666.97382.peg.1748	FIG00953791: hypothetical protein	3.2684		298.3.peg.1795	Methyl-accepting chemotaxis protein	PA2867	probable chemotaxis transducer', 'Dbxref=gi:15598063	6666666.97382.peg.3008	Methyl-accepting chemotaxis protein	4.40268
298.3.peg.4873	FIG00958458: hypothetical protein	PA0100	hypothetical protein', 'Dbxref=gi:15595298	6666666.97382.peg.104	FIG00958458: hypothetical protein	3.2568		298.3.peg.1159	"""TRAP-type C4-dicarboxylate transport system, periplasmic component"""	PA5167	DctP', 'Dbxref=gi:15600360	6666666.97382.peg.5409	"""TRAP-type C4-dicarboxylate transport system, periplasmic component"""	4.38561
298.3.peg.3108	FIG00955938: hypothetical protein	PA4638	hypothetical protein', 'Dbxref=gi:15599834	6666666.97382.peg.4856	FIG00955938: hypothetical protein	3.17854		298.3.peg.775	Putative protease	PA5440	probable peptidase', 'Dbxref=gi:15600633	6666666.97382.peg.5692	Putative protease	4.34793
298.3.peg.4053	Chitin binding protein	PA0852	chitin-binding protein CbpD precursor', 'Dbxref=gi:15596049	6666666.97382.peg.885	Chitin binding protein	3.17612		298.3.peg.5046	"""Branched-chain alpha-keto acid dehydrogenase, E1 component, alpha subunit (EC 1.2.4.4)"""	PA2247	2-oxoisovalerate dehydrogenase (alpha subunit)', 'Dbxref=gi:15597443	6666666.97382.peg.2347	"""Branched-chain alpha-keto acid dehydrogenase, E1 component, alpha subunit (EC 1.2.4.4)"""	4.31964
298.3.peg.4858	Uncharacterized protein ImpD	PA0085	Hcp1', 'Dbxref=gi:15595283	6666666.97382.peg.89	Uncharacterized protein ImpD	3.16426		298.3.peg.991	Dipeptide transport ATP-binding protein DppF (TC 3.A.1.5.2)	PA4506	probable ATP-binding component of ABC dipeptide transporter', 'Dbxref=gi:15599702	6666666.97382.peg.4714	Dipeptide transport ATP-binding protein DppF (TC 3.A.1.5.2)	4.28797
298.3.peg.5335	Autotransporter adhesin	PA0070	TagQ1', 'Dbxref=gi:15595268	6666666.97382.peg.73	Autotransporter adhesin	3.16146		298.3.peg.5690	FIG00961523: hypothetical protein	checked	exodeoxyribonuclease V beta chain', 'Dbxref=gi:15599480	6666666.97382.peg.4258	FIG00961523: hypothetical protein	4.28326
298.3.peg.3761	"""Transcriptional regulator, LysR family"""	PA4145	probable transcriptional regulator', 'Dbxref=gi:15599340	6666666.97382.peg.4342	"""Transcriptional regulator, LysR family"""	3.13519		298.3.peg.2159	Aerotaxis receptor Aer	PA1561	aerotaxis receptor Aer', 'Dbxref=gi:15596758	6666666.97382.peg.1615	Aerotaxis receptor Aer	4.27225
298.3.peg.2730	GGDEF domain/EAL domain protein	PA5295	hypothetical protein', 'Dbxref=gi:15600488	6666666.97382.peg.5541	GGDEF domain/EAL domain protein	3.12989		298.3.peg.3954	Probable transmembrane protein	PA2754	conserved hypothetical protein', 'Dbxref=gi:15597950	6666666.97382.peg.2886	Probable transmembrane protein	4.26124
298.3.peg.339	FOG: TPR repeat	PA1069	hypothetical protein', 'Dbxref=gi:15596266	6666666.97382.peg.1106	FOG: TPR repeat	3.12266		298.3.peg.470	UPF0033 protein YedF	PA3632	conserved hypothetical protein', 'Dbxref=gi:15598828	6666666.97382.peg.3801	UPF0033 protein YedF	4.24607
298.3.peg.4503	General secretion pathway protein K	PA3097	general secretion pathway protein K', 'Dbxref=gi:15598293	6666666.97382.peg.3248	General secretion pathway protein K	3.12256		298.3.peg.1931	Acetyl-coenzyme A synthetase (EC 6.2.1.1)	PA3860	probable AMP-binding enzyme', 'Dbxref=gi:15599055	6666666.97382.peg.4040	Acetyl-coenzyme A synthetase (EC 6.2.1.1)	4.22333
298.3.peg.3636	putative oxidoreductase	PA3324	probable short-chain dehydrogenase', 'Dbxref=gi:15598520	6666666.97382.peg.3481	putative oxidoreductase	3.10598		298.3.peg.5612	Phosphonate ABC transporter phosphate-binding periplasmic component (TC 3.A.1.9.1)	PA2453	hypothetical protein', 'Dbxref=gi:15597649	6666666.97382.peg.2566	Phosphonate ABC transporter phosphate-binding periplasmic component (TC 3.A.1.9.1)	4.21254
298.3.peg.3011	Alkaline phosphatase isozyme conversion protein precursor (EC 3.4.11.-)	PA0328	arginine-specific autotransporter of Pseudomonas aeruginosa, AaaA', 'Dbxref=gi:15595525	6666666.97382.peg.343	Alkaline phosphatase isozyme conversion protein precursor (EC 3.4.11.-)	3.05773		298.3.peg.5730	Aldehyde dehydrogenase (EC 1.2.1.3)	PA4189	probable aldehyde dehydrogenase', 'Dbxref=gi:15599384	6666666.97382.peg.4389	Aldehyde dehydrogenase (EC 1.2.1.3)	4.18976
298.3.peg.3387	Nicotinate phosphoribosyltransferase (EC 2.4.2.11)	PA4919	nicotinate phosphoribosyltransferase', 'Dbxref=gi:15600112	6666666.97382.peg.5146	Nicotinate phosphoribosyltransferase (EC 2.4.2.11)	3.01632		298.3.peg.1457	Aspartate carbamoyltransferase (EC 2.1.3.2)	PA0402	aspartate carbamoyltransferase', 'Dbxref=gi:15595599	6666666.97382.peg.422	Aspartate carbamoyltransferase (EC 2.1.3.2)	4.18402
298.3.peg.661	"""peptidase, M23/M37 family"""	PA5551	hypothetical protein', 'Dbxref=gi:15600744	6666666.97382.peg.5807	"""peptidase, M23/M37 family"""	2.98963		298.3.peg.5832	Probable type IV pilus assembly FimV-related transmembrane protein	PA3115	Motility protein FimV', 'Dbxref=gi:15598311	6666666.97382.peg.3266	Probable type IV pilus assembly FimV-related transmembrane protein	4.13901
298.3.peg.5638	Uncharacterized protein conserved in bacteria	checked	CueR', 'Dbxref=gi:15599972	6666666.97382.peg.5001	Uncharacterized protein conserved in bacteria	2.98481		298.3.peg.619	"""Coproporphyrinogen III oxidase, aerobic (EC 1.3.3.3)"""	PA0024	coproporphyrinogen III oxidase, aerobic', 'Dbxref=gi:15595222	6666666.97382.peg.23	"""Coproporphyrinogen III oxidase, aerobic (EC 1.3.3.3)"""	4.13217
298.3.peg.3559	Biotin synthase (EC 2.8.1.6)	PA0500	biotin synthase', 'Dbxref=gi:15595697	6666666.97382.peg.527	Biotin synthase (EC 2.8.1.6)	2.98401		298.3.peg.715	Ribonucleotide reductase of class II (coenzyme B12-dependent) (EC 1.17.4.1)	PA5497	class II (cobalamin-dependent) ribonucleotide-diphosphate reductase subunit, NrdJa', 'Dbxref=gi:15600690	6666666.97382.peg.5752	Ribonucleotide reductase of class II (coenzyme B12-dependent) (EC 1.17.4.1)	4.12971
298.3.peg.4502	General secretion pathway protein J	PA3098	general secretion pathway protein J', 'Dbxref=gi:15598294	6666666.97382.peg.3249	General secretion pathway protein J	2.96824		298.3.peg.4892	Isoquinoline 1-oxidoreductase beta subunit (EC 1.3.99.16)	PA1880	probable oxidoreductase', 'Dbxref=gi:15597077	6666666.97382.peg.1955	Isoquinoline 1-oxidoreductase beta subunit (EC 1.3.99.16)	4.12662
298.3.peg.3446	"""Benzoate 1,2-dioxygenase, ferredoxin reductase component; Anthranilate dioxygenase reductase"""	PA2514	anthranilate dioxygenase reductase', 'Dbxref=gi:15597710	6666666.97382.peg.2626	Anthranilate dioxygenase reductase	2.94568		298.3.peg.3488	"""Transcriptional regulator, AraC family"""	PA4288	probable transcriptional regulator', 'Dbxref=gi:15599484	6666666.97382.peg.4489	"""Transcriptional regulator, AraC family"""	4.11056
298.3.peg.2922	FMN-dependent NADH-azoreductase	PA0785	FMN-dependent NADH-azoreductase 1, AzoR1', 'Dbxref=gi:15595982	6666666.97382.peg.817	FMN-dependent NADH-azoreductase	2.93902		298.3.peg.3170	"""Transcriptional regulator, AraC family"""	PA2047	probable transcriptional regulator', 'Dbxref=gi:15597243	6666666.97382.peg.2132	"""Transcriptional regulator, AraC family"""	4.10575
298.3.peg.272	"""RhlC, TDP-rhamnosyltransferase 2 (EC 2.4.1.-)"""	PA1130	rhamnosyltransferase 2', 'Dbxref=gi:15596327	6666666.97382.peg.1174	"""RhlC, TDP-rhamnosyltransferase 2 (EC 2.4.1.-)"""	2.92723		298.3.peg.3250	FIG00953866: hypothetical protein	PA0714	hypothetical protein', 'Dbxref=gi:15595911	6666666.97382.peg.747	FIG00953866: hypothetical protein	4.07045
298.3.peg.2451	FIG00959115: hypothetical protein	checked	phosphorylcholine phosphatase', 'Dbxref=gi:15600485	6666666.97382.peg.2677	FIG00959115: hypothetical protein	2.9146		298.3.peg.209	GTP cyclohydrolase I (EC 3.5.4.16) type 1	PA1674	GTP cyclohydrolase I precursor', 'Dbxref=gi:15596871	6666666.97382.peg.1733	GTP cyclohydrolase I (EC 3.5.4.16) type 1	4.05595
298.3.peg.5841	probable vgr related protein	PA0262	conserved hypothetical protein', 'Dbxref=gi:15595459	6666666.97382.peg.272	VgrG protein	2.91307		298.3.peg.2687	ATP-dependent protease HslV (EC 3.4.25.-)	PA5053	heat shock protein HslV', 'Dbxref=gi:15600246	6666666.97382.peg.5291	ATP-dependent protease HslV (EC 3.4.25.-)	4.01734
298.3.peg.3479	"""Coenzyme F420-dependent N5,N10-methylene tetrahydromethanopterin reductase and related flavin-dependent oxidoreductases"""	PA2483	conserved hypothetical protein', 'Dbxref=gi:15597679	6666666.97382.peg.2593	"""Coenzyme F420-dependent N5,N10-methylene tetrahydromethanopterin reductase and related flavin-dependent oxidoreductases"""	2.91273		298.3.peg.990	Dipeptide transport ATP-binding protein DppD (TC 3.A.1.5.2)	PA4505	probable ATP-binding component of ABC transporter', 'Dbxref=gi:15599701	6666666.97382.peg.4713	Dipeptide transport ATP-binding protein DppD (TC 3.A.1.5.2)	4.01666
298.3.peg.555	Urea amidohydrolase (urease) alpha subunit	PA3716	hypothetical protein', 'Dbxref=gi:15598911	6666666.97382.peg.3887	Urea amidohydrolase (urease) alpha subunit	2.8729		298.3.peg.5807	Taurine transport ATP-binding protein TauB	PA2308	probable ATP-binding component of ABC transporter', 'Dbxref=gi:15597504	6666666.97382.peg.2411	Taurine transport ATP-binding protein TauB	4.01015
298.3.peg.4141	"""putative Cytochrome bd2, subunit I / Cyanide insensitive terminal oxidase, subunit I"""	PA3930	cyanide insensitive terminal oxidase', 'Dbxref=gi:15599125	6666666.97382.peg.4117	"""putative Cytochrome bd2, subunit I / Cyanide insensitive terminal oxidase, subunit I"""	2.86928		298.3.peg.1916	Nitrate/nitrite sensor protein (EC 2.7.3.-)	PA3878	two-component sensor NarX', 'Dbxref=gi:15599073	6666666.97382.peg.4060	Nitrate/nitrite sensor protein (EC 2.7.3.-)	3.99171
298.3.peg.1427	Guanosine polyphosphate pyrophosphohydrolases/synthetases	PA0431	hypothetical protein', 'Dbxref=gi:15595628	6666666.97382.peg.452	Guanosine polyphosphate pyrophosphohydrolases/synthetases	2.85812		298.3.peg.4574	FIG00953513: hypothetical protein	PA2285	hypothetical protein', 'Dbxref=gi:15597481	6666666.97382.peg.2386	FIG00953513: hypothetical protein	3.97993
298.3.peg.4556	"""Deacetylases, including yeast histone deacetylase and acetoin utilization protein"""	PA1409	acetylpolyamine aminohydrolase', 'Dbxref=gi:15596606	6666666.97382.peg.1456	"""Deacetylases, including yeast histone deacetylase and acetoin utilization protein"""	2.85812		298.3.peg.718	FIG00953549: hypothetical protein	PA5494	hypothetical protein', 'Dbxref=gi:15600687	6666666.97382.peg.5749	FIG00953549: hypothetical protein	3.97724
298.3.peg.2278	Quaternary ammonium compound-resistance protein SugE	PA3265	probable transporter', 'Dbxref=gi:15598461	6666666.97382.peg.3415	Quaternary ammonium compound-resistance protein SugE	2.84616		298.3.peg.3273	MotA/TolQ/ExbB proton channel family protein	PA0693	transport protein ExbB2', 'Dbxref=gi:15595890	6666666.97382.peg.725	MotA/TolQ/ExbB proton channel family protein	3.97061
298.3.peg.5201	Sterol desaturase	PA2122	hypothetical protein', 'Dbxref=gi:15597318	6666666.97382.peg.2215	Sterol desaturase	2.84535		298.3.peg.1233	O-antigen acetylase	PA5238	probable O-antigen acetylase', 'Dbxref=gi:15600431	6666666.97382.peg.5482	O-antigen acetylase	3.96278
298.3.peg.4737	Cardiolipin synthetase (EC 2.7.8.-)	PA5394	cardiolipin synthase', 'Dbxref=gi:15600587	6666666.97382.peg.5644	Cardiolipin synthetase (EC 2.7.8.-)	2.8443		298.3.peg.1458	Dihydroorotase (EC 3.5.2.3)	PA0401	noncatalytic dihydroorotase-like protein', 'Dbxref=gi:15595598	6666666.97382.peg.421	Dihydroorotase (EC 3.5.2.3)	3.96189
298.3.peg.1460	Cystathionine beta-synthase (EC 4.2.1.22)	PA0399	cystathionine beta-synthase', 'Dbxref=gi:15595596	6666666.97382.peg.419	Cystathionine beta-synthase (EC 4.2.1.22)	2.84018		298.3.peg.4318	tRNA-specific adenosine-34 deaminase (EC 3.5.4.-)	PA3767	conserved hypothetical protein', 'Dbxref=gi:15598962	6666666.97382.peg.3943	tRNA-specific adenosine-34 deaminase (EC 3.5.4.-)	3.9547
298.3.peg.4457	"""Polymyxin resistance protein ArnT, undecaprenyl phosphate-alpha-L-Ara4N transferase; Melittin resistance protein PqaB"""	PA3556	inner membrane L-Ara4N transferase ArnT', 'Dbxref=gi:15598752	6666666.97382.peg.3721	"""Polymyxin resistance protein ArnT, undecaprenyl phosphate-alpha-L-Ara4N transferase; Melittin resistance protein PqaB"""	2.83198		298.3.peg.4411	Chemotaxis regulator - transmits chemoreceptor signals to flagelllar motor components CheY	PA1456	two-component response regulator CheY', 'Dbxref=gi:15596653	6666666.97382.peg.1505	Chemotaxis regulator - transmits chemoreceptor signals to flagelllar motor components CheY	3.93603
298.3.peg.3575	Protein rarD	PA0485	conserved hypothetical protein', 'Dbxref=gi:15595682	6666666.97382.peg.511	Protein rarD	2.82486		298.3.peg.5191	Putative exported protein precursor	PA2131	fimbrial subunit CupA4', 'Dbxref=gi:15597327	6666666.97382.peg.2225	Putative exported protein precursor	3.92109
298.3.peg.3388	NAD synthetase (EC 6.3.1.5)	PA4920	NH3-dependent NAD synthetase', 'Dbxref=gi:15600113	6666666.97382.peg.5147	NAD synthetase (EC 6.3.1.5)	2.82183		298.3.peg.3397	FIG00954617: hypothetical protein	PA4929	hypothetical protein', 'Dbxref=gi:15600122	6666666.97382.peg.5156	FIG00954617: hypothetical protein	3.91885
298.3.peg.4500	General secretion pathway protein H	PA3100	General secretion pathway outer membrane protein H precursor', 'Dbxref=gi:15598296	6666666.97382.peg.3251	General secretion pathway protein H	2.81349		298.3.peg.4258	Methyl-accepting chemotaxis protein I (serine chemoreceptor protein)	PA1646	probable chemotaxis transducer', 'Dbxref=gi:15596843	6666666.97382.peg.1704	Methyl-accepting chemotaxis protein I (serine chemoreceptor protein)	3.91123
298.3.peg.3973	ADP-ribose pyrophosphatase	PA2769	hypothetical protein', 'Dbxref=gi:15597965	6666666.97382.peg.2905	ADP-ribose pyrophosphatase	2.81096		298.3.peg.1765	FIG00954819: hypothetical protein	PA0526	hypothetical protein', 'Dbxref=gi:15595723	6666666.97382.peg.555	FIG00954819: hypothetical protein	3.90285
298.3.peg.1779	FIG00953827: hypothetical protein	PA2883	hypothetical protein', 'Dbxref=gi:15598079	6666666.97382.peg.3024	FIG00953827: hypothetical protein	2.79486		298.3.peg.5361	"""Oxidoreductase, short chain dehydrogenase/reductase family"""	PA3277	probable short-chain dehydrogenase', 'Dbxref=gi:15598473	6666666.97382.peg.3427	"""Oxidoreductase, short chain dehydrogenase/reductase family"""	3.9026
298.3.peg.4646	FIG00957037: hypothetical protein	PA3451	hypothetical protein', 'Dbxref=gi:15598647	6666666.97382.peg.3612	FIG00957037: hypothetical protein	2.74401		298.3.peg.1514	Glycerophosphoryl diester phosphodiesterase (EC 3.1.4.46)	PA0347	glycerophosphoryl diester phosphodiesterase, periplasmic', 'Dbxref=gi:15595544	6666666.97382.peg.364	Glycerophosphoryl diester phosphodiesterase (EC 3.1.4.46)	3.87263
298.3.peg.3180	FIG00955248: hypothetical protein	PA2039	hypothetical protein', 'Dbxref=gi:15597235	6666666.97382.peg.2122	FIG00955248: hypothetical protein	2.7362		298.3.peg.2378	FIG002776: hypothetical protein	PA2630	conserved hypothetical protein', 'Dbxref=gi:15597826	6666666.97382.peg.2749	FIG002776: hypothetical protein	3.85748
298.3.peg.3131	Lipid A 3-O-deacylase	PA4661	Lipid A 3-O-deacylase', 'Dbxref=gi:15599856	6666666.97382.peg.4880	Lipid A 3-O-deacylase	2.73217		298.3.peg.2951	FIG00955154: hypothetical protein	PA0812	hypothetical protein', 'Dbxref=gi:15596009	6666666.97382.peg.846	FIG00955154: hypothetical protein	3.8314
298.3.peg.5580	FIG00957227: hypothetical protein	PA2464	hypothetical protein', 'Dbxref=gi:15597660	6666666.97382.peg.2574	FIG00957227: hypothetical protein	2.72532		298.3.peg.618	Shikimate 5-dehydrogenase I alpha (EC 1.1.1.25)	PA0025	shikimate dehydrogenase', 'Dbxref=gi:15595223	6666666.97382.peg.24	Shikimate 5-dehydrogenase I alpha (EC 1.1.1.25)	3.81705
298.3.peg.908	FIG00959628: hypothetical protein	PA3021	hypothetical protein', 'Dbxref=gi:15598217	6666666.97382.peg.3170	FIG00959628: hypothetical protein	2.72109		298.3.peg.4412	RNA polymerase sigma factor for flagellar operon	PA1455	sigma factor FliA', 'Dbxref=gi:15596652	6666666.97382.peg.1504	RNA polymerase sigma factor for flagellar operon	3.81209
298.3.peg.5418	FOG: GGDEF domain	PA4332	hypothetical protein', 'Dbxref=gi:15599528	6666666.97382.peg.4536	FOG: GGDEF domain	2.69811		298.3.peg.1920	Respiratory nitrate reductase beta chain (EC 1.7.99.4)	PA3874	respiratory nitrate reductase beta chain', 'Dbxref=gi:15599069	6666666.97382.peg.4056	Respiratory nitrate reductase beta chain (EC 1.7.99.4)	3.78377
298.3.peg.5420	Manganese transport protein MntH	PA4334	probable transport protein', 'Dbxref=gi:15599530	6666666.97382.peg.4538	Manganese transport protein MntH	2.68955		298.3.peg.5347	Thioredoxin-like protein clustered with PA0057	PA0058	DsbM', 'Dbxref=gi:15595256	6666666.97382.peg.61	Thioredoxin-like protein clustered with PA0057	3.75385
298.3.peg.3386	Nicotinamidase (EC 3.5.1.19)	PA4918	hypothetical protein', 'Dbxref=gi:15600111	6666666.97382.peg.5145	Nicotinamidase (EC 3.5.1.19)	2.6723		298.3.peg.976	Sensor histidine kinase PrrB (RegB) (EC 2.7.3.-)	PA4494	RoxS', 'Dbxref=gi:15599690	6666666.97382.peg.4702	Sensor histidine kinase PrrB (RegB) (EC 2.7.3.-)	3.70235
298.3.peg.5614	FIG00954657: hypothetical protein	PA2455	hypothetical protein', 'Dbxref=gi:15597651	6666666.97382.peg.2568	FIG00954657: hypothetical protein	2.66333		298.3.peg.4893	Isoquinoline 1-oxidoreductase alpha subunit (EC 1.3.99.16)	PA1881	probable oxidoreductase', 'Dbxref=gi:15597078	6666666.97382.peg.1956	Isoquinoline 1-oxidoreductase alpha subunit (EC 1.3.99.16)	3.6902
298.3.peg.3375	"""Oxidoreductase, short chain dehydrogenase/reductase family"""	PA4907	probable short-chain dehydrogenase', 'Dbxref=gi:15600100	6666666.97382.peg.5134	"""Oxidoreductase, short chain dehydrogenase/reductase family"""	2.65837		298.3.peg.1917	Nitrate/nitrite transporter NarK	PA3877	nitrite extrusion protein 1', 'Dbxref=gi:15599072	6666666.97382.peg.4059	Nitrate/nitrite transporter NarK	3.68269
298.3.peg.345	FIG00953747: hypothetical protein	PA1063	hypothetical protein', 'Dbxref=gi:15596260	6666666.97382.peg.1100	FIG00953747: hypothetical protein	2.65322		298.3.peg.3819	FIG00957948: hypothetical protein	PA4208	probable outer membrane protein precursor', 'Dbxref=gi:15599403	6666666.97382.peg.4408	FIG00957948: hypothetical protein	3.64366
298.3.peg.3628	Putative outer membrane lipoprotein	PA3317	hypothetical protein', 'Dbxref=gi:15598513	6666666.97382.peg.3473	Putative outer membrane lipoprotein	2.65217		298.3.peg.3237	Alkyl sulfatase and related hydrolases	PA0740	SDS hydrolase SdsA1', 'Dbxref=gi:15595937	6666666.97382.peg.770	Alkyl sulfatase and related hydrolases	3.61914
298.3.peg.568	Inner membrane protein YqiK	PA3729	conserved hypothetical protein', 'Dbxref=gi:15598924	6666666.97382.peg.3900	Inner membrane protein YqiK	2.64662		298.3.peg.1515	FIG00962684: hypothetical protein	PA0346	hypothetical protein', 'Dbxref=gi:15595543	6666666.97382.peg.363	FIG00962684: hypothetical protein	3.6101
298.3.peg.3374	Transcriptional regulator for ferulate or vanillate catabolism	PA4906	probable transcriptional regulator', 'Dbxref=gi:15600099	6666666.97382.peg.5133	Transcriptional regulator for ferulate or vanillate catabolism	2.64236		298.3.peg.5888	Biopolymer transport protein ExbD/TolR	PA0199	transport protein ExbD', 'Dbxref=gi:15595396	6666666.97382.peg.206	Biopolymer transport protein ExbD/TolR	3.60486
298.3.peg.2429	FIG00955305: hypothetical protein	PA2581	hypothetical protein', 'Dbxref=gi:15597777	6666666.97382.peg.2699	FIG00955305: hypothetical protein	2.6372		298.3.peg.5866	Alkyl hydroperoxide reductase protein F (EC 1.6.4.-)	PA0140	alkyl hydroperoxide reductase subunit F', 'Dbxref=gi:15595338	6666666.97382.peg.146	Alkyl hydroperoxide reductase protein F (EC 1.6.4.-)	3.60347
298.3.peg.1565	FIG00959341: hypothetical protein	checked		6666666.97382.peg.975	FIG00959341: hypothetical protein	2.62688		298.3.peg.5689	UDP-glucose 4-epimerase (EC 5.1.3.2)	PA4068	probable epimerase', 'Dbxref=gi:15599263	6666666.97382.peg.4259	UDP-glucose 4-epimerase (EC 5.1.3.2)	3.5905
298.3.peg.3524	FIG00955538: hypothetical protein	PA4321	hypothetical protein', 'Dbxref=gi:15599517	6666666.97382.peg.4525	FIG00955538: hypothetical protein	2.62281		298.3.peg.1451	twitching motility protein PilG	PA0408	twitching motility protein PilG', 'Dbxref=gi:15595605	6666666.97382.peg.428	twitching motility protein PilG	3.55905
298.3.peg.2162	tRNA 5-methylaminomethyl-2-thiouridine synthase TusA	PA1564	conserved hypothetical protein', 'Dbxref=gi:15596761	6666666.97382.peg.1618	tRNA 5-methylaminomethyl-2-thiouridine synthase TusA	2.61671		298.3.peg.1962	"""Transcriptional regulator, AraC family"""	PA3830	probable transcriptional regulator', 'Dbxref=gi:15599025	6666666.97382.peg.4009	"""Transcriptional regulator, AraC family"""	3.53413
298.3.peg.3341	Threonine dehydratase biosynthetic (EC 4.3.1.19)	PA1326	threonine dehydratase, biosynthetic', 'Dbxref=gi:15596523	6666666.97382.peg.1376	Threonine dehydratase biosynthetic (EC 4.3.1.19)	2.61458		298.3.peg.343	probable uroporphyrin-III c-methyltransferase (EC 2.1.1.107)	PA1065	conserved hypothetical protein', 'Dbxref=gi:15596262	6666666.97382.peg.1102	probable uroporphyrin-III c-methyltransferase (EC 2.1.1.107)	3.52544
298.3.peg.3246	Ribosomal small subunit pseudouridine synthase A (EC 4.2.1.70)	PA0733	probable pseudouridylate synthase', 'Dbxref=gi:15595930	6666666.97382.peg.761	Ribosomal small subunit pseudouridine synthase A (EC 4.2.1.70)	2.60437		298.3.peg.5433	Beta-lactamase class C and other penicillin binding proteins	PA4347	hypothetical protein', 'Dbxref=gi:15599543	6666666.97382.peg.4551	Beta-lactamase class C and other penicillin binding proteins	3.49891
298.3.peg.5334	FIG00957151: hypothetical protein	PA0071	TagR1', 'Dbxref=gi:15595269	6666666.97382.peg.74	FIG00957151: hypothetical protein	2.60261		298.3.peg.2281	Iron(III) dicitrate transport protein FecA @ Iron siderophore receptor protein	PA3268	probable TonB-dependent receptor', 'Dbxref=gi:15598464	6666666.97382.peg.3418	Iron(III) dicitrate transport protein FecA @ Iron siderophore receptor protein	3.47937
298.3.peg.348	Permease of the drug/metabolite transporter (DMT) superfamily	PA1060	hypothetical protein', 'Dbxref=gi:15596257	6666666.97382.peg.1097	Permease of the drug/metabolite transporter (DMT) superfamily	2.5945		298.3.peg.3961	FIG00953126: hypothetical protein	PA2759	hypothetical protein', 'Dbxref=gi:15597955	6666666.97382.peg.2893	FIG00953126: hypothetical protein	3.46093
298.3.peg.4710	Nucleoside 2-deoxyribosyltransferase	PA0144	hypothetical protein', 'Dbxref=gi:15595342	6666666.97382.peg.150	Nucleoside 2-deoxyribosyltransferase	2.59296		298.3.peg.3670	"""Transcriptional regulator, TetR family"""	PA3133	probable transcriptional regulator', 'Dbxref=gi:15598329	6666666.97382.peg.3284	"""Transcriptional regulator, TetR family"""	3.44221
298.3.peg.5644	"""Leucine-responsive regulatory protein, regulator for leucine (or lrp) regulon and high-affinity branched-chain amino acid transport system"""	PA4784	probable transcriptional regulator', 'Dbxref=gi:15599978	6666666.97382.peg.5007	"""Leucine-responsive regulatory protein, regulator for leucine (or lrp) regulon and high-affinity branched-chain amino acid transport system"""	2.58906		298.3.peg.3956	FIG00954274: hypothetical protein	checked	hypothetical protein', 'Dbxref=gi:15599775	6666666.97382.peg.2888	FIG00954274: hypothetical protein	3.44152
298.3.peg.387	Enoyl-[acyl-carrier-protein] reductase [FMN] (EC 1.3.1.9)	PA1024	2-Nitropropane Dioxygenase', 'Dbxref=gi:15596221	6666666.97382.peg.1057	Enoyl-[acyl-carrier-protein] reductase [FMN] (EC 1.3.1.9)	2.58652		298.3.peg.4582	Arsenical resistance operon repressor	PA2277	ArsR protein', 'Dbxref=gi:15597473	6666666.97382.peg.2378	Arsenical resistance operon repressor	3.43344
298.3.peg.1718	FIG00956193: hypothetical protein	PA0572	hypothetical protein', 'Dbxref=gi:15595769	6666666.97382.peg.603	FIG00956193: hypothetical protein	2.57958		298.3.peg.163	Type III secretion cytoplasmic protein (YscF)	PA1719	type III export protein PscF', 'Dbxref=gi:15596916	6666666.97382.peg.1779	Type III secretion cytoplasmic protein (YscF)	3.37606
298.3.peg.3520	PROBABLE PROLINE AND GLYCINE RICH TRANSMEMBRANE PROTEIN	PA4317	hypothetical protein', 'Dbxref=gi:15599513	6666666.97382.peg.4521	PROBABLE PROLINE AND GLYCINE RICH TRANSMEMBRANE PROTEIN	2.57175		298.3.peg.277	NAD-dependent protein deacetylase of SIR2 family	PA1125	probable cobalamin biosynthetic protein', 'Dbxref=gi:15596322	6666666.97382.peg.1169	NAD-dependent protein deacetylase of SIR2 family	3.3608
298.3.peg.3450	benABC operon transcriptional activator BenR	PA2511	AntR', 'Dbxref=gi:15597707	6666666.97382.peg.2622	benABC operon transcriptional activator BenR	2.56852		298.3.peg.5437	pyocin protein	PA0985	pyocin S5', 'Dbxref=gi:15596182	6666666.97382.peg.1019	pyocin protein	3.35897
298.3.peg.3258	Chloramphenicol acetyltransferase (EC 2.3.1.28)	PA0706	chloramphenicol acetyltransferase', 'Dbxref=gi:15595903	6666666.97382.peg.739	Chloramphenicol acetyltransferase (EC 2.3.1.28)	2.55213		298.3.peg.3533	Nitric-oxide reductase subunit B (EC 1.7.99.7)	PA0524	nitric-oxide reductase subunit B', 'Dbxref=gi:15595721	6666666.97382.peg.553	Nitric-oxide reductase subunit B (EC 1.7.99.7)	3.34075
298.3.peg.2778	Threonine efflux protein	PA5341	hypothetical protein', 'Dbxref=gi:15600534	6666666.97382.peg.5588	Threonine efflux protein	2.54797		298.3.peg.1450	twitching motility protein PilH	PA0409	twitching motility protein PilH', 'Dbxref=gi:15595606	6666666.97382.peg.429	twitching motility protein PilH	3.33819
298.3.peg.2569	Coproporphyrinogen III oxidase and related Fe-S oxidoreductases	PA3967	hypothetical protein', 'Dbxref=gi:15599162	6666666.97382.peg.4156	Coproporphyrinogen III oxidase and related Fe-S oxidoreductases	2.51313		298.3.peg.3142	Peptidyl-tRNA hydrolase (EC 3.1.1.29)	PA4672	peptidyl-tRNA hydrolase', 'Dbxref=gi:15599867	6666666.97382.peg.4891	Peptidyl-tRNA hydrolase (EC 3.1.1.29)	3.32848
298.3.peg.426	3-hydroxyacyl-CoA dehydrogenase (EC 1.1.1.35) / Enoyl CoA hydratase (EC 4.2.1.17)	PA3590	probable hydroxyacyl-CoA dehydrogenase', 'Dbxref=gi:15598786	6666666.97382.peg.3757	3-hydroxyacyl-CoA dehydrogenase (EC 1.1.1.35) / Enoyl CoA hydratase (EC 4.2.1.17)	2.51073		298.3.peg.2689	Arginyl-tRNA synthetase (EC 6.1.1.19)	PA5051	arginyl-tRNA synthetase', 'Dbxref=gi:15600244	6666666.97382.peg.5289	Arginyl-tRNA synthetase (EC 6.1.1.19)	3.32443
298.3.peg.5478	FIG00964947: hypothetical protein	PA3340	hypothetical protein', 'Dbxref=gi:15598536	6666666.97382.peg.3498	FIG00964947: hypothetical protein	2.49663		298.3.peg.3037	"""Pyoverdin biosynthesis protein PvdN, putative aminotransferase, class V"""	PA2394	PvdN', 'Dbxref=gi:15597590	6666666.97382.peg.2504	"""Pyoverdin biosynthesis protein PvdN, putative aminotransferase, class V"""	3.29394
298.3.peg.949	Extracellular Matrix protein PelD	PA3061	PelD', 'Dbxref=gi:15598257	6666666.97382.peg.3211	Extracellular Matrix protein PelD	2.49482		298.3.peg.2147	"""Putative analog of CcoH, COG3198"""	PA1550	hypothetical protein', 'Dbxref=gi:15596747	6666666.97382.peg.1601	"""Putative analog of CcoH, COG3198"""	3.29173
298.3.peg.2050	VgrG protein	PA2685	VgrG4', 'Dbxref=gi:15597881	6666666.97382.peg.2807	VgrG protein	2.48725		298.3.peg.4444	Methyl-accepting chemotaxis protein	PA1423	BdlA', 'Dbxref=gi:15596620	6666666.97382.peg.1470	Methyl-accepting chemotaxis protein	3.28978
298.3.peg.415	"""PQS biosynthesis protein PqsC, similar to 3-oxoacyl-[acyl-carrier-protein] synthase III"""	PA0998	PqsC', 'Dbxref=gi:15596195	6666666.97382.peg.1029	"""PQS biosynthesis protein PqsC, similar to 3-oxoacyl-[acyl-carrier-protein] synthase III"""	2.48682		298.3.peg.2134	"""Oxidoreductase, short-chain dehydrogenase/reductase family (EC 1.1.1.-)"""	PA1537	probable short-chain dehydrogenase', 'Dbxref=gi:15596734	6666666.97382.peg.1588	"""Oxidoreductase, short-chain dehydrogenase/reductase family (EC 1.1.1.-)"""	3.28442
298.3.peg.14	Cytochrome c oxidase subunit CcoN (EC 1.9.3.1)	PA1856	probable cytochrome oxidase subunit', 'Dbxref=gi:15597053	6666666.97382.peg.1928	Cytochrome c oxidase subunit CcoN (EC 1.9.3.1)	2.48478		298.3.peg.393	Sialic acid transporter (permease) NanT	PA1019	cis,cis-muconate transporter MucK', 'Dbxref=gi:15596216	6666666.97382.peg.1051	Sialic acid transporter (permease) NanT	3.27948
298.3.peg.825	FIG00962236: hypothetical protein	checked		6666666.97382.peg.3090	FIG00962236: hypothetical protein	2.48219		298.3.peg.451	hypothetical protein	checked	hypothetical protein', 'Dbxref=gi:15598809	6666666.97382.peg.3781	hypothetical protein	3.27728
298.3.peg.104	"""DNA-directed RNA polymerase specialized sigma subunit, sigma24-like"""	PA1776	ECF sigma factor SigX', 'Dbxref=gi:15596973	6666666.97382.peg.1839	"""DNA-directed RNA polymerase specialized sigma subunit, sigma24-like"""	2.47598		298.3.peg.4843	Histone acetyltransferase HPA2 and related acetyltransferases	PA5026	hypothetical protein', 'Dbxref=gi:15600219	6666666.97382.peg.5263	Histone acetyltransferase HPA2 and related acetyltransferases	3.27315
298.3.peg.30	"""FIG042921: similarity to aminoacyl-tRNA editing enzymes YbaK, ProX"""	PA1841	hypothetical protein', 'Dbxref=gi:15597038	6666666.97382.peg.1912	"""FIG042921: similarity to aminoacyl-tRNA editing enzymes YbaK, ProX"""	2.46372		298.3.peg.3615	FIG00955615: hypothetical protein	checked		6666666.97382.peg.3460	FIG00955615: hypothetical protein	3.23923
298.3.peg.4505	General secretion pathway protein M	PA3095	general secretion pathway protein M', 'Dbxref=gi:15598291	6666666.97382.peg.3246	General secretion pathway protein M	2.45954		298.3.peg.2148	"""Type cbb3 cytochrome oxidase biogenesis protein CcoG, involved in Cu oxidation"""	PA1551	probable ferredoxin', 'Dbxref=gi:15596748	6666666.97382.peg.1602	"""Type cbb3 cytochrome oxidase biogenesis protein CcoG, involved in Cu oxidation"""	3.23114
298.3.peg.3426	"""Thiol peroxidase, Tpx-type (EC 1.11.1.15)"""	PA2532	thiol peroxidase', 'Dbxref=gi:15597728	6666666.97382.peg.2646	"""Thiol peroxidase, Tpx-type (EC 1.11.1.15)"""	2.45906		298.3.peg.304	Flagellar assembly protein FliH	PA1103	probable flagellar assembly protein', 'Dbxref=gi:15596300	6666666.97382.peg.1141	Flagellar assembly protein FliH	3.22569
298.3.peg.5760	Probable lipoprotein	PA0046	hypothetical protein', 'Dbxref=gi:15595244	6666666.97382.peg.47	Probable lipoprotein	2.45272		298.3.peg.1747	Protein yqjC precursor	PA0542	conserved hypothetical protein', 'Dbxref=gi:15595739	6666666.97382.peg.573	Protein yqjC precursor	3.20456
298.3.peg.693	cytosolic long-chain acyl-CoA thioester hydrolase family protein	PA5519	conserved hypothetical protein', 'Dbxref=gi:15600712	6666666.97382.peg.5774	cytosolic long-chain acyl-CoA thioester hydrolase family protein	2.44942		298.3.peg.3784	5-carboxymethyl-2-hydroxymuconate semialdehyde dehydrogenase (EC 1.2.1.60)	PA4123	5-carboxy-2-hydroxymuconate semialdehyde dehydrogenase', 'Dbxref=gi:15599318	6666666.97382.peg.4319	5-carboxymethyl-2-hydroxymuconate semialdehyde dehydrogenase (EC 1.2.1.60)	3.19871
298.3.peg.5159	Methyltransferase (EC 2.1.1.-)	PA4075	hypothetical protein', 'Dbxref=gi:15599270	6666666.97382.peg.4267	Methyltransferase (EC 2.1.1.-)	2.43475		298.3.peg.4707	"""2-Oxobutyrate oxidase, putative"""	PA0147	probable oxidoreductase', 'Dbxref=gi:15595345	6666666.97382.peg.153	"""2-Oxobutyrate oxidase, putative"""	3.17186
298.3.peg.3558	8-amino-7-oxononanoate synthase (EC 2.3.1.47)	PA0501	8-amino-7-oxononanoate synthase', 'Dbxref=gi:15595698	6666666.97382.peg.528	8-amino-7-oxononanoate synthase (EC 2.3.1.47)	2.42907		298.3.peg.2146	Type cbb3 cytochrome oxidase biogenesis protein CcoI; Copper-translocating P-type ATPase (EC 3.6.3.4)	PA1549	probable cation-transporting P-type ATPase', 'Dbxref=gi:15596746	6666666.97382.peg.1600	Type cbb3 cytochrome oxidase biogenesis protein CcoI; Copper-translocating P-type ATPase (EC 3.6.3.4)	3.15043
298.3.peg.1117	Hemolysin activation/secretion protein associated with VreARI signalling system	PA4624	cyclic diguanylate-regulated TPS partner B, CdrB', 'Dbxref=gi:15599820	6666666.97382.peg.4840	Hemolysin activation/secretion protein associated with VreARI signalling system	2.42589		298.3.peg.4029	Alpha/beta hydrolase fold (EC 3.8.1.5)	PA0829	probable hydrolase', 'Dbxref=gi:15596026	6666666.97382.peg.861	Alpha/beta hydrolase fold (EC 3.8.1.5)	3.10672
298.3.peg.2279	Cold shock protein CspG	PA3266	cold acclimation protein B', 'Dbxref=gi:15598462	6666666.97382.peg.3416	Cold shock protein CspG	2.42401		298.3.peg.5186	FIG028593: membrane protein	checked		6666666.97382.peg.2230	FIG028593: membrane protein	3.08021
298.3.peg.4453	UDP-4-amino-4-deoxy-L-arabinose--oxoglutarate aminotransferase (EC 2.6.1.-)	PA3552	ArnB', 'Dbxref=gi:15598748	6666666.97382.peg.3717	UDP-4-amino-4-deoxy-L-arabinose--oxoglutarate aminotransferase (EC 2.6.1.-)	2.42248		298.3.peg.4584	Alcohol dehydrogenase (EC 1.1.1.1)	PA2275	probable alcohol dehydrogenase (Zn-dependent)', 'Dbxref=gi:15597471	6666666.97382.peg.2376	Alcohol dehydrogenase (EC 1.1.1.1)	3.06363
298.3.peg.4497	General secretion pathway protein E	PA3103	general secretion pathway protein E', 'Dbxref=gi:15598299	6666666.97382.peg.3254	General secretion pathway protein E	2.41633		298.3.peg.999	Ferrichrome-iron receptor	PA4514	probable outer membrane receptor for iron transport', 'Dbxref=gi:15599710	6666666.97382.peg.4722	Ferrichrome-iron receptor	3.05218
298.3.peg.2232	Protein secretion chaperonin CsaA	PA3221	CsaA protein', 'Dbxref=gi:15598417	6666666.97382.peg.3369	Protein secretion chaperonin CsaA	2.40385		298.3.peg.982	"""Transcriptional regulator, MerR family"""	PA4499	probable transcriptional regulator', 'Dbxref=gi:15599695	6666666.97382.peg.4707	"""Transcriptional regulator, MerR family"""	3.04756
298.3.peg.1243	Cytochrome c family protein	PA5248	hypothetical protein', 'Dbxref=gi:15600441	6666666.97382.peg.5493	Cytochrome c family protein	2.40211		298.3.peg.5227	Colicin I receptor precursor	PA1922	probable TonB-dependent receptor', 'Dbxref=gi:15597118	6666666.97382.peg.2001	TonB-dependent receptor; Outer membrane receptor for ferrienterochelin and colicins	3.04528
298.3.peg.1941	FIG00955969: hypothetical protein	PA3850	hypothetical protein', 'Dbxref=gi:15599045	6666666.97382.peg.4030	FIG00955969: hypothetical protein	2.39578		298.3.peg.1858	Copper tolerance protein	PA2807	hypothetical protein', 'Dbxref=gi:15598003	6666666.97382.peg.2945	Copper tolerance protein	3.03078
298.3.peg.4337	DNA-binding heavy metal response regulator	PA4885	two-component response regulator', 'Dbxref=gi:15600078	6666666.97382.peg.5112	DNA-binding heavy metal response regulator	2.39475		298.3.peg.3947	FIG00957655: hypothetical protein	PA2750	hypothetical protein', 'Dbxref=gi:15597946	6666666.97382.peg.2879	FIG00957655: hypothetical protein	3.02759
298.3.peg.947	"""Extracellular matrix protein PelF, glycosyltransferase, group 1"""	PA3059	PelF', 'Dbxref=gi:15598255	6666666.97382.peg.3209	"""Extracellular matrix protein PelF, glycosyltransferase, group 1"""	2.39149		298.3.peg.975	Dna binding response regulator PrrA (RegA)	PA4493	RoxR', 'Dbxref=gi:15599689	6666666.97382.peg.4701	Dna binding response regulator PrrA (RegA)	3.0161
298.3.peg.3584	Hydantoin permease	PA0476	probable permease', 'Dbxref=gi:15595673	6666666.97382.peg.502	Hydantoin permease	2.38629		298.3.peg.5771	Asparagine synthetase [glutamine-hydrolyzing] (EC 6.3.5.4)	PA3459	probable glutamine amidotransferase', 'Dbxref=gi:15598655	6666666.97382.peg.3621	Asparagine synthetase [glutamine-hydrolyzing] (EC 6.3.5.4)	3.01524
298.3.peg.3081	Glycerophosphoryl diester phosphodiesterase (EC 3.1.4.46)	PA2352	probable glycerophosphoryl diester phosphodiesterase', 'Dbxref=gi:15597548	6666666.97382.peg.2460	Glycerophosphoryl diester phosphodiesterase (EC 3.1.4.46)	2.38282		298.3.peg.1918	Nitrate/nitrite transporter NarK	PA3876	nitrite extrusion protein 2', 'Dbxref=gi:15599071	6666666.97382.peg.4058	Nitrate/nitrite transporter NarK	3.00937
298.3.peg.399	"""alpha-1,6-rhamnosyltransferase paralog"""	PA1014	probable glycosyl transferase', 'Dbxref=gi:15596211	6666666.97382.peg.1045	"""alpha-1,6-rhamnosyltransferase paralog"""	2.38231		298.3.peg.4541	FIG00958383: hypothetical protein	PA1395	hypothetical protein', 'Dbxref=gi:15596592	6666666.97382.peg.1442	FIG00958383: hypothetical protein	3.00901
298.3.peg.3587	Glutathione S-transferase family protein	PA0473	probable glutathione S-transferase', 'Dbxref=gi:15595670	6666666.97382.peg.499	Glutathione S-transferase family protein	2.3775		298.3.peg.2066	Exoenzymes regulatory protein AepA precursor	PA2699	hypothetical protein', 'Dbxref=gi:15597895	6666666.97382.peg.2823	Exoenzymes regulatory protein AepA precursor	2.98282
298.3.peg.851	Phosphate:acyl-ACP acyltransferase PlsX	PA2969	fatty acid biosynthesis protein PlsX', 'Dbxref=gi:15598165	6666666.97382.peg.3115	Phosphate:acyl-ACP acyltransferase PlsX	2.36765		298.3.peg.836	"""lipoprotein, putative"""	PA2955	hypothetical protein', 'Dbxref=gi:15598151	6666666.97382.peg.3101	"""lipoprotein, putative"""	2.97343
298.3.peg.85	"""UDP-2,3-diacylglucosamine diphosphatase (EC 3.6.1.54)"""	PA1792	conserved hypothetical protein', 'Dbxref=gi:15596989	6666666.97382.peg.1857	"""UDP-2,3-diacylglucosamine diphosphatase (EC 3.6.1.54)"""	2.36586		298.3.peg.1678	transcriptional regulator PrtN	PA0610	transcriptional regulator PrtN', 'Dbxref=gi:15595807	6666666.97382.peg.645	transcriptional regulator PrtN	2.96635
298.3.peg.460	RNA polymerase sigma factor RpoS	PA3622	sigma factor RpoS', 'Dbxref=gi:15598818	6666666.97382.peg.3791	RNA polymerase sigma factor RpoS	2.35405		298.3.peg.1673	hypothetical protein	PA0615	hypothetical protein', 'Dbxref=gi:15595812	6666666.97382.peg.650	hypothetical protein	2.93207
298.3.peg.1881	FOG: GAF domain	PA2786	hypothetical protein', 'Dbxref=gi:15597982	6666666.97382.peg.2925	FOG: GAF domain	2.34351		298.3.peg.3529	FOG: TPR repeat	PA4326	hypothetical protein', 'Dbxref=gi:15599522	6666666.97382.peg.4530	FOG: TPR repeat	2.92638
298.3.peg.564	Single-stranded-DNA-specific exonuclease RecJ (EC 3.1.-.-)	PA3725	single-stranded-DNA-specific exonuclease RecJ', 'Dbxref=gi:15598920	6666666.97382.peg.3896	Single-stranded-DNA-specific exonuclease RecJ (EC 3.1.-.-)	2.34241		298.3.peg.4291	hypothetical protein	checked	2-isopropylmalate synthase', 'Dbxref=gi:161486762	6666666.97382.peg.3969	hypothetical protein	2.90553
298.3.peg.937	FIG00955306: hypothetical protein	checked		6666666.97382.peg.3199	FIG00955306: hypothetical protein	2.33907		298.3.peg.5330	Nitrous-oxide reductase (EC 1.7.99.6)	PA3392	nitrous-oxide reductase precursor', 'Dbxref=gi:15598588	6666666.97382.peg.3550	Nitrous-oxide reductase (EC 1.7.99.6)	2.88881
298.3.peg.3917	Substrate-binding periplasmic component of uncharacterized ABC transporter	PA2058	probable binding protein component of ABC transporter', 'Dbxref=gi:15597254	6666666.97382.peg.2144	Substrate-binding periplasmic component of uncharacterized ABC transporter	2.33716		298.3.peg.4583	Hypothetical transcriptional regulator YqhC	PA2276	probable transcriptional regulator', 'Dbxref=gi:15597472	6666666.97382.peg.2377	Hypothetical transcriptional regulator YqhC	2.88805
298.3.peg.1768	Translation initiation factor 2 (IF-2; GTPase)	PA2894	hypothetical protein', 'Dbxref=gi:15598090	6666666.97382.peg.3035	Translation initiation factor 2 (IF-2; GTPase)	2.33667		298.3.peg.2965	GGDEF domain protein	PA0285	conserved hypothetical protein', 'Dbxref=gi:15595482	6666666.97382.peg.298	GGDEF domain protein	2.85889
298.3.peg.1425	ChaX protein	checked		6666666.97382.peg.454	ChaX protein	2.33122		298.3.peg.4176	"""Mg(2+) transport ATPase, P-type (EC 3.6.3.2)"""	PA4825	Mg(2+) transport ATPase, P-type 2', 'Dbxref=gi:15600018	6666666.97382.peg.5050	"""Mg(2+) transport ATPase, P-type (EC 3.6.3.2)"""	2.85306
298.3.peg.3185	"""Transcriptional regulator, GntR family domain / Aspartate aminotransferase (EC 2.6.1.1)"""	PA2032	probable transcriptional regulator', 'Dbxref=gi:15597228	6666666.97382.peg.2116	"""Transcriptional regulator, GntR family domain / Aspartate aminotransferase (EC 2.6.1.1)"""	2.32423		298.3.peg.4449	"""sodium-solute symporter, putative"""	PA1418	probable sodium:solute symport protein', 'Dbxref=gi:15596615	6666666.97382.peg.1465	"""sodium-solute symporter, putative"""	2.85048
298.3.peg.4867	FIG00960169: hypothetical protein	PA0094	hypothetical protein', 'Dbxref=gi:15595292	6666666.97382.peg.98	FIG00960169: hypothetical protein	2.31739		298.3.peg.3124	Permeases of the major facilitator superfamily	PA4654	probable major facilitator superfamily (MFS) transporter', 'Dbxref=gi:15599849	6666666.97382.peg.4873	Permeases of the major facilitator superfamily	2.84594
298.3.peg.3213	Sigma-54 dependent transcriptional regulator	PA2005	probable transcriptional regulator', 'Dbxref=gi:15597201	6666666.97382.peg.2087	Sigma-54 dependent transcriptional regulator	2.31675		298.3.peg.1067	Transcriptional regulatory protein RtcR	PA4581	transcriptional regulator RtcR', 'Dbxref=gi:15599777	6666666.97382.peg.4790	Transcriptional regulatory protein RtcR	2.83584
298.3.peg.688	3-oxoacyl-[acyl-carrier protein] reductase (EC 1.1.1.100)	PA5524	probable short-chain dehydrogenase', 'Dbxref=gi:15600717	6666666.97382.peg.5779	3-oxoacyl-[acyl-carrier protein] reductase (EC 1.1.1.100)	2.31498		298.3.peg.2989	FIG00957482: hypothetical protein	checked	hypothetical protein', 'Dbxref=gi:15596314	6666666.97382.peg.321	FIG00957482: hypothetical protein	2.82367
298.3.peg.1166	3-oxoacyl-(acyl-carrier-protein) synthase	PA5174	probable beta-ketoacyl synthase', 'Dbxref=gi:15600367	6666666.97382.peg.5416	3-oxoacyl-(acyl-carrier-protein) synthase	2.30931		298.3.peg.3202	"""Predicted transcriptional regulator LiuR of leucine degradation pathway, MerR family"""	PA2016	regulator of liu genes', 'Dbxref=gi:15597212	6666666.97382.peg.2098	"""Predicted transcriptional regulator LiuR of leucine degradation pathway, MerR family"""	2.80084
298.3.peg.4496	General secretion pathway protein C	PA3104	secretion protein XcpP', 'Dbxref=gi:15598300	6666666.97382.peg.3255	General secretion pathway protein C	2.30734		298.3.peg.5229	hypothetical protein	PA1923	hypothetical protein', 'Dbxref=gi:15597119	6666666.97382.peg.2002	CobN component of cobalt chelatase involved in B12 biosynthesis	2.78501
298.3.peg.3199	"""RND efflux system, inner membrane transporter CmeB"""	PA2018	Resistance-Nodulation-Cell Division (RND) multidrug efflux transporter', 'Dbxref=gi:15597214	6666666.97382.peg.2101	"""RND efflux system, inner membrane transporter CmeB"""	2.29111		298.3.peg.5664	"""Glyceraldehyde-3-phosphate dehydrogenase, putative"""	PA2323	probable glyceraldehyde-3-phosphate dehydrogenase', 'Dbxref=gi:15597519	6666666.97382.peg.2429	"""Glyceraldehyde-3-phosphate dehydrogenase, putative"""	2.78105
298.3.peg.4969	FIG00953467: hypothetical protein	PA1612	hypothetical protein', 'Dbxref=gi:15596809	6666666.97382.peg.1669	FIG00953467: hypothetical protein	2.28775		298.3.peg.2988	"""Transcriptional regulator, AraC family"""	PA0306	probable transcriptional regulator', 'Dbxref=gi:15595503	6666666.97382.peg.320	"""Transcriptional regulator, AraC family"""	2.75036
298.3.peg.4711	Inosine-uridine preferring nucleoside hydrolase (EC 3.2.2.1)	PA0143	purine nucleosidase Nuh', 'Dbxref=gi:119167454	6666666.97382.peg.149	Inosine-uridine preferring nucleoside hydrolase (EC 3.2.2.1)	2.27547		298.3.peg.3680	"""UDP-N-acetylglucosamine 4,6-dehydratase (EC 4.2.1.-)"""	checked	probable transcriptional regulator', 'Dbxref=gi:15599269	6666666.97382.peg.3308	Cyclohexadienyl dehydrogenase (EC 1.3.1.12)(EC 1.3.1.43) / 5-Enolpyruvylshikimate-3-phosphate synthase (EC 2.5.1.19)	2.74739
298.3.peg.1428	"""5,10-methylenetetrahydrofolate reductase (EC 1.5.1.20)"""	PA0430	5,10-methylenetetrahydrofolate reductase', 'Dbxref=gi:15595627	6666666.97382.peg.451	"""5,10-methylenetetrahydrofolate reductase (EC 1.5.1.20)"""	2.27438		298.3.peg.1306	FOG: TPR repeat	PA4437	hypothetical protein', 'Dbxref=gi:15599633	6666666.97382.peg.4644	FOG: TPR repeat	2.73382
298.3.peg.2750	Omega-amino acid--pyruvate aminotransferase (EC 2.6.1.18)	PA5313	Transaminase', 'Dbxref=gi:15600506	6666666.97382.peg.5560	Omega-amino acid--pyruvate aminotransferase (EC 2.6.1.18)	2.25489		298.3.peg.227	Uncharacterized protein ImpA	PA1656	HsiA2', 'Dbxref=gi:15596853	6666666.97382.peg.1715	Uncharacterized protein ImpA	2.73278
298.3.peg.2170	"""transcriptional regulator, MerR family"""	PA1570	probable transcriptional regulator', 'Dbxref=gi:15596767	6666666.97382.peg.1626	"""transcriptional regulator, MerR family"""	2.25372		298.3.peg.5058	Catalase (EC 1.11.1.6)	PA4236	catalase', 'Dbxref=gi:15599432	6666666.97382.peg.4437	Catalase (EC 1.11.1.6)	2.72983
298.3.peg.643	"""Inner membrane protein translocase component YidC, long form"""	PA5568	conserved hypothetical protein', 'Dbxref=gi:15600761	6666666.97382.peg.5824	"""Inner membrane protein translocase component YidC, long form"""	2.23095		298.3.peg.323	Flagellar P-ring protein FlgI	PA1084	flagellar P-ring protein precursor FlgI', 'Dbxref=gi:15596281	6666666.97382.peg.1122	Flagellar P-ring protein FlgI	2.72862
298.3.peg.4612	FIG00963000: hypothetical protein	PA4033	MucE', 'Dbxref=gi:15599228	6666666.97382.peg.4223	FIG00963000: hypothetical protein	2.22321		298.3.peg.5022	Glyoxalase/bleomycin resistance protein/dioxygenase	PA0817	probable ring-cleaving dioxygenase', 'Dbxref=gi:15596014	6666666.97382.peg.851	Glyoxalase/bleomycin resistance protein/dioxygenase	2.7198
298.3.peg.5492	FIG00957304: hypothetical protein	PA0126	hypothetical protein', 'Dbxref=gi:15595324	6666666.97382.peg.131	FIG00957304: hypothetical protein	2.22277		298.3.peg.1794	"""Phage terminase, small subunit"""	PA2868	hypothetical protein', 'Dbxref=gi:15598064	6666666.97382.peg.3009	"""Phage terminase, small subunit"""	2.70563
298.3.peg.3893	Phenylalanine-specific permease	PA2079	probable amino acid permease', 'Dbxref=gi:15597275	6666666.97382.peg.2168	Phenylalanine-specific permease	2.22143		298.3.peg.992	L-lysine permease	PA4507	hypothetical protein', 'Dbxref=gi:15599703	6666666.97382.peg.4715	L-lysine permease	2.69713
298.3.peg.1185	FIG00954455: hypothetical protein	PA5191	hypothetical protein', 'Dbxref=gi:15600384	6666666.97382.peg.5434	FIG00954455: hypothetical protein	2.22069		298.3.peg.2543	L-lactate permease	PA4770	L-lactate permease', 'Dbxref=gi:15599964	6666666.97382.peg.4992	L-lactate permease	2.69629
298.3.peg.2190	Glucose-6-phosphate 1-dehydrogenase (EC 1.1.1.49)	PA3183	glucose-6-phosphate 1-dehydrogenase', 'Dbxref=gi:15598379	6666666.97382.peg.3328	Glucose-6-phosphate 1-dehydrogenase (EC 1.1.1.49)	2.21833		298.3.peg.303	Flagellum-specific ATP synthase FliI	PA1104	flagellum-specific ATP synthase FliI', 'Dbxref=gi:15596301	6666666.97382.peg.1142	Flagellum-specific ATP synthase FliI	2.69049
298.3.peg.3523	"""5'-nucleotidase/2',3'-cyclic phosphodiesterase and related esterases"""	PA4320	hypothetical protein', 'Dbxref=gi:15599516	6666666.97382.peg.4524	"""5'-nucleotidase/2',3'-cyclic phosphodiesterase and related esterases"""	2.21107		298.3.peg.322	Flagellar protein FlgJ [peptidoglycan hydrolase] (EC 3.2.1.-)	PA1085	flagellar protein FlgJ', 'Dbxref=gi:15596282	6666666.97382.peg.1123	Flagellar protein FlgJ [peptidoglycan hydrolase] (EC 3.2.1.-)	2.68086
298.3.peg.4828	"""Type I secretion outer membrane protein, TolC precursor"""	PA4974	probable outer membrane protein precursor', 'Dbxref=gi:15600167	6666666.97382.peg.5204	"""Type I secretion outer membrane protein, TolC precursor"""	2.21038		298.3.peg.2067	"""Outer membrane porin, OprD family"""	PA2700	proline porin OpdB', 'Dbxref=gi:15597896	6666666.97382.peg.2824	"""Outer membrane porin, OprD family"""	2.68003
298.3.peg.4826	FIG00956472: hypothetical protein	checked		6666666.97382.peg.5202	FIG00956472: hypothetical protein	2.20172		298.3.peg.4470	Propionate--CoA ligase (EC 6.2.1.17)	PA3568	probable acetyl-coa synthetase', 'Dbxref=gi:15598764	6666666.97382.peg.3734	Propionate--CoA ligase (EC 6.2.1.17)	2.66864
298.3.peg.2280	1-acyl-sn-glycerol-3-phosphate acyltransferase (EC 2.3.1.51)	PA3267	hypothetical protein', 'Dbxref=gi:15598463	6666666.97382.peg.3417	1-acyl-sn-glycerol-3-phosphate acyltransferase (EC 2.3.1.51)	2.20032		298.3.peg.2688	Cell division protein FtsN	PA5052	hypothetical protein', 'Dbxref=gi:15600245	6666666.97382.peg.5290	Cell division protein FtsN	2.66127
298.3.peg.2729	Glycine cleavage system transcriptional activator	PA5293	probable transcriptional regulator', 'Dbxref=gi:15600486	6666666.97382.peg.5540	Glycine cleavage system transcriptional activator	2.1994		298.3.peg.3812	"""Carbohydrate-selective porin, OprB family superfamily"""	PA4099	hypothetical protein', 'Dbxref=gi:15599294	6666666.97382.peg.4291	"""Carbohydrate-selective porin, OprB family superfamily"""	2.65911
298.3.peg.539	hypothetical protein	checked	Adhesin-like protein CupE6', 'Dbxref=gi:15599848	6666666.97382.peg.3871	hypothetical protein	2.17604		298.3.peg.3051	FIG00954421: hypothetical protein	PA2381	hypothetical protein', 'Dbxref=gi:15597577	6666666.97382.peg.2490	FIG00954421: hypothetical protein	2.61993
298.3.peg.3324	2-aminoethylphosphonate:pyruvate aminotransferase (EC 2.6.1.37)	PA1310	2-aminoethylphosphonate:pyruvate aminotransferase', 'Dbxref=gi:15596507	6666666.97382.peg.1359	2-aminoethylphosphonate:pyruvate aminotransferase (EC 2.6.1.37)	2.17169		298.3.peg.2017	Methyl-accepting chemotaxis protein	PA2654	probable chemotaxis transducer', 'Dbxref=gi:15597850	6666666.97382.peg.2774	Methyl-accepting chemotaxis protein	2.60351
298.3.peg.5926	Biotin carboxylase of acetyl-CoA carboxylase (EC 6.3.4.14)	PA4848	biotin carboxylase', 'Dbxref=gi:15600041	6666666.97382.peg.5074	Biotin carboxylase of acetyl-CoA carboxylase (EC 6.3.4.14)	2.17127		298.3.peg.5386	CheW domain protein	PA1463	hypothetical protein', 'Dbxref=gi:15596660	6666666.97382.peg.1512	CheW domain protein	2.59254
298.3.peg.3774	Cytochrome c oxidase subunit CcoN (EC 1.9.3.1)	PA4133	cytochrome c oxidase subunit (cbb3-type)', 'Dbxref=gi:15599328	6666666.97382.peg.4329	Cytochrome c oxidase subunit CcoN (EC 1.9.3.1)	2.16539		298.3.peg.5381	Signal transduction histidine kinase CheA (EC 2.7.3.-)	PA1458	probable two-component sensor', 'Dbxref=gi:15596655	6666666.97382.peg.1507	Signal transduction histidine kinase CheA (EC 2.7.3.-)	2.59206
298.3.peg.5416	Enoyl-CoA hydratase (EC 4.2.1.17)	PA4330	probable enoyl-CoA hydratase/isomerase', 'Dbxref=gi:15599526	6666666.97382.peg.4534	Enoyl-CoA hydratase (EC 4.2.1.17)	2.16282		298.3.peg.1181	Acyl-CoA dehydrogenase (EC 1.3.8.7)	PA5187	probable acyl-CoA dehydrogenase', 'Dbxref=gi:15600380	6666666.97382.peg.5430	Acyl-CoA dehydrogenase (EC 1.3.8.7)	2.58334
298.3.peg.3094	D-3-phosphoglycerate dehydrogenase (EC 1.1.1.95)	PA4626	glycerate dehydrogenase', 'Dbxref=gi:15599822	6666666.97382.peg.4842	D-3-phosphoglycerate dehydrogenase (EC 1.1.1.95)	2.1582		298.3.peg.5306	probable acetyltransferase	PA3368	probable acetyltransferase', 'Dbxref=gi:15598564	6666666.97382.peg.3526	probable acetyltransferase	2.57624
298.3.peg.1727	Integral membrane protein	PA0563	conserved hypothetical protein', 'Dbxref=gi:15595760	6666666.97382.peg.594	Integral membrane protein	2.15119		298.3.peg.795	FIG00956652: hypothetical protein	PA2919	hypothetical protein', 'Dbxref=gi:15598115	6666666.97382.peg.3060	FIG00956652: hypothetical protein	2.56185
298.3.peg.952	Extracellular Matrix protein PelA	PA3064	PelA', 'Dbxref=gi:15598260	6666666.97382.peg.3214	Extracellular Matrix protein PelA	2.14335		298.3.peg.1756	FIG00960964: hypothetical protein	checked		6666666.97382.peg.564	FIG00960964: hypothetical protein	2.5474
298.3.peg.77	Sensory histidine kinase in two-component regulatory system with RstA	PA1798	two-component sensor, ParS', 'Dbxref=gi:15596995	6666666.97382.peg.1865	Sensory histidine kinase in two-component regulatory system with RstA	2.14073		298.3.peg.912	Aerobic glycerol-3-phosphate dehydrogenase (EC 1.1.5.3)	PA3025	probable FAD-dependent glycerol-3-phosphate dehydrogenase', 'Dbxref=gi:15598221	6666666.97382.peg.3174	Aerobic glycerol-3-phosphate dehydrogenase (EC 1.1.5.3)	2.52513
298.3.peg.603	hypothetical protein	PA0039	hypothetical protein', 'Dbxref=gi:15595237	6666666.97382.peg.39	hypothetical protein	2.13584		298.3.peg.161	"""Type III secretion effector protein (YopR, encoded by YscH)"""	PA1721	type III export protein PscH', 'Dbxref=gi:15596918	6666666.97382.peg.1781	"""Type III secretion effector protein (YopR, encoded by YscH)"""	2.52255
298.3.peg.3179	Gamma-glutamyl-putrescine synthetase (EC 6.3.1.11)	PA2040	Glutamylpolyamine synthetase', 'Dbxref=gi:15597236	6666666.97382.peg.2123	glutamine synthetase family protein	2.13374		298.3.peg.4763	Probable permease of ABC transporter	PA1257	amino acid ABC transporter membrane protein', 'Dbxref=gi:15596454	6666666.97382.peg.1303	Probable permease of ABC transporter	2.51664
298.3.peg.783	Protein export cytoplasm protein SecA ATPase RNA helicase (TC 3.A.5.1.1)	PA5433	conserved hypothetical protein', 'Dbxref=gi:15600626	6666666.97382.peg.5684	Protein export cytoplasm protein SecA ATPase RNA helicase (TC 3.A.5.1.1)	2.13079		298.3.peg.4415	Flagellar biosynthesis protein FlhA	PA1452	flagellar biosynthesis protein FlhA', 'Dbxref=gi:15596649	6666666.97382.peg.1501	Flagellar biosynthesis protein FlhA	2.50257
298.3.peg.850	Malonyl CoA-acyl carrier protein transacylase (EC 2.3.1.39)	PA2968	malonyl-CoA-[acyl-carrier-protein] transacylase', 'Dbxref=gi:15598164	6666666.97382.peg.3114	Malonyl CoA-acyl carrier protein transacylase (EC 2.3.1.39)	2.12256		298.3.peg.87	tRNA-(ms[2]io[6]A)-hydroxylase (EC 1.-.-.-)	PA1790	hypothetical protein', 'Dbxref=gi:15596987	6666666.97382.peg.1855	tRNA-(ms[2]io[6]A)-hydroxylase (EC 1.-.-.-)	2.50174
298.3.peg.2789	Rubredoxin	PA5350	Rubredoxin 2', 'Dbxref=gi:15600543	6666666.97382.peg.5599	Rubredoxin	2.1213		298.3.peg.4981	putative membrane protein	PA5409	hypothetical protein', 'Dbxref=gi:15600602	6666666.97382.peg.5659	putative membrane protein	2.49789
298.3.peg.2087	FIG00957793: hypothetical protein	PA2720	hypothetical protein', 'Dbxref=gi:15597916	6666666.97382.peg.2845	FIG00957793: hypothetical protein	2.11909		298.3.peg.1855	Osmosensitive K+ channel histidine kinase KdpD (EC 2.7.3.-)	PA2810	two-component sensor, CopS', 'Dbxref=gi:15598006	6666666.97382.peg.2948	Osmosensitive K+ channel histidine kinase KdpD (EC 2.7.3.-)	2.49684
298.3.peg.5148	putative fimbrial major protein precursor	PA4086	probable fimbrial subunit CupB1', 'Dbxref=gi:15599281	6666666.97382.peg.4278	putative fimbrial major protein precursor	2.11564		298.3.peg.4420	Flagellar biosynthesis protein FliQ	PA1447	flagellar biosynthetic protein FliQ', 'Dbxref=gi:15596644	6666666.97382.peg.1496	Flagellar biosynthesis protein FliQ	2.49667
298.3.peg.3709	Membrane-bound lytic murein transglycosylase A precursor (EC 3.2.1.-)	PA1222	probable membrane-bound lytic murein transglycolase A', 'Dbxref=gi:15596419	6666666.97382.peg.1266	Membrane-bound lytic murein transglycosylase A precursor (EC 3.2.1.-)	2.1147		298.3.peg.1496	FIG028932: hypothetical protein	PA0365	hypothetical protein', 'Dbxref=gi:15595562	6666666.97382.peg.383	FIG028932: hypothetical protein	2.47616
298.3.peg.2790	Rubredoxin	PA5351	Rubredoxin 1', 'Dbxref=gi:15600544	6666666.97382.peg.5600	Rubredoxin	2.10926		298.3.peg.2158	Nucleoside-diphosphate-sugar epimerases	PA1559	hypothetical protein', 'Dbxref=gi:15596756	6666666.97382.peg.1613	Nucleoside-diphosphate-sugar epimerases	2.47422
298.3.peg.972	hypothetical protein	PA4490	MagC', 'Dbxref=gi:15599686	6666666.97382.peg.4698	hypothetical protein	2.10659		298.3.peg.2646	"""Histidine ABC transporter, permease protein (TC 3.A.1)"""	PA5095	probable permease of ABC transporter', 'Dbxref=gi:15600288	6666666.97382.peg.5332	"""Histidine ABC transporter, permease protein (TC 3.A.1)"""	2.4684
298.3.peg.421	Mutator MutT protein	PA0990	conserved hypothetical protein', 'Dbxref=gi:15596187	6666666.97382.peg.1023	Mutator MutT protein	2.10323		298.3.peg.1749	probable membrane protein NMA1176	PA0540	hypothetical protein', 'Dbxref=gi:15595737	6666666.97382.peg.571	probable membrane protein NMA1176	2.46624
298.3.peg.3522	FIG01248689: hypothetical protein	PA4319	conserved hypothetical protein', 'Dbxref=gi:15599515	6666666.97382.peg.4523	FIG01248689: hypothetical protein	2.09096		298.3.peg.174	Type III secretion host injection protein (YopB)	PA1708	translocator protein PopB', 'Dbxref=gi:15596905	6666666.97382.peg.1768	Type III secretion host injection protein (YopB)	2.45789
298.3.peg.5799	response regulator	PA0267	hypothetical protein', 'Dbxref=gi:15595464	6666666.97382.peg.279	response regulator	2.09034		298.3.peg.5485	probable dicarboxylate transporter	PA0119	probable dicarboxylate transporter', 'Dbxref=gi:15595317	6666666.97382.peg.124	probable dicarboxylate transporter	2.45269
298.3.peg.971	UPF0192 protein all5100 precursor	PA4489	MagD', 'Dbxref=gi:15599685	6666666.97382.peg.4697	UPF0192 protein all5100 precursor	2.08917		298.3.peg.4605	Histone acetyltransferase HPA2 and related acetyltransferases	PA4026	probable acetyltransferase', 'Dbxref=gi:15599221	6666666.97382.peg.4217	Histone acetyltransferase HPA2 and related acetyltransferases	2.44782
298.3.peg.4207	Histone acetyltransferase HPA2 and related acetyltransferases	PA0249	probable acetyltransferase', 'Dbxref=gi:15595446	6666666.97382.peg.258	Histone acetyltransferase HPA2 and related acetyltransferases	2.08773		298.3.peg.1397	Permeases of the major facilitator superfamily	PA0458	probable major facilitator superfamily (MFS) transporter', 'Dbxref=gi:15595655	6666666.97382.peg.482	Permeases of the major facilitator superfamily	2.43466
298.3.peg.973	hypothetical protein	PA4491	MagB', 'Dbxref=gi:15599687	6666666.97382.peg.4699	FIG00955149: hypothetical protein	2.08451		298.3.peg.5020	FIG00956623: hypothetical protein	PA0819	hypothetical protein', 'Dbxref=gi:15596016	6666666.97382.peg.853	FIG00956623: hypothetical protein	2.43406
298.3.peg.1215	FIG00955077: hypothetical protein	PA5220	hypothetical protein', 'Dbxref=gi:15600413	6666666.97382.peg.5464	FIG00955077: hypothetical protein	2.0806		298.3.peg.1860	Chromosome segregation ATPases	PA2805	hypothetical protein', 'Dbxref=gi:15598001	6666666.97382.peg.2943	Chromosome segregation ATPases	2.42848
298.3.peg.4872	FIG00957260: hypothetical protein	PA0099	hypothetical protein', 'Dbxref=gi:15595297	6666666.97382.peg.103	FIG00957260: hypothetical protein	2.07913		298.3.peg.5478	FIG00964947: hypothetical protein	PA3340	hypothetical protein', 'Dbxref=gi:15598536	6666666.97382.peg.3497	Tfp pilus assembly protein FimV	2.41962
298.3.peg.1155	Glucose-1-phosphate thymidylyltransferase (EC 2.7.7.24)	PA5163	glucose-1-phosphate thymidylyltransferase', 'Dbxref=gi:15600356	6666666.97382.peg.5405	Glucose-1-phosphate thymidylyltransferase (EC 2.7.7.24)	2.06855		298.3.peg.4162	Formate dehydrogenase O alpha subunit (EC 1.2.1.2) @ selenocysteine-containing	PA4812	formate dehydrogenase-O, major subunit', 'Dbxref=gi:119167457	6666666.97382.peg.5036	Formate dehydrogenase O alpha subunit (EC 1.2.1.2) @ selenocysteine-containing	2.40561
298.3.peg.2594	DNA polymerase III delta subunit (EC 2.7.7.7)	PA3989	DNA polymerase III, delta subunit', 'Dbxref=gi:15599184	6666666.97382.peg.4181	DNA polymerase III delta subunit (EC 2.7.7.7)	2.06445		298.3.peg.324	Flagellar L-ring protein FlgH	PA1083	flagellar L-ring protein precursor FlgH', 'Dbxref=gi:15596280	6666666.97382.peg.1121	Flagellar L-ring protein FlgH	2.40167
298.3.peg.2499	2-amino-4-hydroxy-6-hydroxymethyldihydropteridine pyrophosphokinase (EC 2.7.6.3)	PA4728	2-amino-4-hydroxy-6-hydroxymethyldihydropteridine pyrophosphokinase', 'Dbxref=gi:15599922	6666666.97382.peg.4949	2-amino-4-hydroxy-6-hydroxymethyldihydropteridine pyrophosphokinase (EC 2.7.6.3)	2.05782		298.3.peg.2243	"""3'-5' exonuclease domain similar to epsilon subunit of DNA polymerase III, PA3232-type"""	PA3232	probable nuclease', 'Dbxref=gi:15598428	6666666.97382.peg.3380	"""3'-5' exonuclease domain similar to epsilon subunit of DNA polymerase III, PA3232-type"""	2.39029
298.3.peg.3689	Methylthioribose-1-phosphate isomerase (EC 5.3.1.23)	PA3169	5-methylthioribose-1-phosphate isomerase MtnA', 'Dbxref=gi:15598365	6666666.97382.peg.3313	Methylthioribose-1-phosphate isomerase (EC 5.3.1.23)	2.05309		298.3.peg.5016	FIG00956017: hypothetical protein	PA0824	hypothetical protein', 'Dbxref=gi:15596021	6666666.97382.peg.856	FIG00956017: hypothetical protein	2.38779
298.3.peg.3957	"""Proteinase inhibitor I11, ecotin precursor"""	PA2755	ecotin precursor', 'Dbxref=gi:15597951	6666666.97382.peg.2889	"""Proteinase inhibitor I11, ecotin precursor"""	2.05212		298.3.peg.2952	Cysteine desulfurase (EC 2.8.1.7)	PA0813	hypothetical protein', 'Dbxref=gi:15596010	6666666.97382.peg.847	Cysteine desulfurase (EC 2.8.1.7)	2.3846
298.3.peg.1526	Queuosine Biosynthesis QueE Radical SAM	PA0975	probable radical activating enzyme', 'Dbxref=gi:15596172	6666666.97382.peg.1014	Queuosine Biosynthesis QueE Radical SAM	2.04645		298.3.peg.3736	"""NG,NG-dimethylarginine dimethylaminohydrolase 1 (EC 3.5.3.18)"""	PA1195	hypothetical protein', 'Dbxref=gi:15596392	6666666.97382.peg.1239	"""NG,NG-dimethylarginine dimethylaminohydrolase 1 (EC 3.5.3.18)"""	2.3846
298.3.peg.4499	General secretion pathway protein G	PA3101	general secretion pathway protein G', 'Dbxref=gi:15598297	6666666.97382.peg.3252	General secretion pathway protein G	2.03496		298.3.peg.5468	Flagellar basal-body P-ring formation protein FlgA	PA3350	hypothetical protein', 'Dbxref=gi:15598546	6666666.97382.peg.3508	Flagellar basal-body P-ring formation protein FlgA	2.37672
298.3.peg.1169	ADP compounds hydrolase NudE (EC 3.6.1.-)	PA5176	conserved hypothetical protein', 'Dbxref=gi:15600369	6666666.97382.peg.5418	ADP compounds hydrolase NudE (EC 3.6.1.-)	2.02988		298.3.peg.142	FIG00953931: hypothetical protein	PA1740	hypothetical protein', 'Dbxref=gi:15596937	6666666.97382.peg.1801	FIG00953931: hypothetical protein	2.36789
298.3.peg.3988	FIG00953241: hypothetical protein	PA2781	hypothetical protein', 'Dbxref=gi:15597977	6666666.97382.peg.2920	FIG00953241: hypothetical protein	2.02446		298.3.peg.4424	Flagellar motor switch protein FliM	PA1443	flagellar motor switch protein FliM', 'Dbxref=gi:15596640	6666666.97382.peg.1492	Flagellar motor switch protein FliM	2.36277
298.3.peg.5417	2-polyprenylphenol hydroxylase and related flavodoxin oxidoreductases	PA4331	probable ferredoxin reductase', 'Dbxref=gi:15599527	6666666.97382.peg.4535	2-polyprenylphenol hydroxylase and related flavodoxin oxidoreductases	2.01873		298.3.peg.306	Flagellar M-ring protein FliF	PA1101	Flagella M-ring outer membrane protein precursor', 'Dbxref=gi:15596298	6666666.97382.peg.1139	Flagellar M-ring protein FliF	2.35908
298.3.peg.461	Lipoprotein NlpD	PA3623	conserved hypothetical protein', 'Dbxref=gi:15598819	6666666.97382.peg.3792	Lipoprotein NlpD	2.01406		298.3.peg.2975	"""Transcriptional regulator, TetR family"""	PA0294	transcriptional regulator AguR', 'Dbxref=gi:15595491	6666666.97382.peg.307	"""Transcriptional regulator, TetR family"""	2.35817
								298.3.peg.5515	Butyryl-CoA dehydrogenase (EC 1.3.8.1)	PA2552	probable acyl-CoA dehydrogenase', 'Dbxref=gi:15597748	6666666.97382.peg.2667	Butyryl-CoA dehydrogenase (EC 1.3.8.1)	2.35606
Genes only called in PAO1 genome								298.3.peg.4217	"""membrane protein, putative"""	PA0239	hypothetical protein', 'Dbxref=gi:15595436	6666666.97382.peg.248	"""membrane protein, putative"""	2.34447
								298.3.peg.1919	Respiratory nitrate reductase alpha chain (EC 1.7.99.4)	PA3875	respiratory nitrate reductase alpha chain', 'Dbxref=gi:15599070	6666666.97382.peg.4057	Respiratory nitrate reductase alpha chain (EC 1.7.99.4)	2.33076
RAST PAO1 Gene ID	RAST PAO1 Product/Function	PAO1 Ave Total RNA						298.3.peg.309	Flagellar sensor histidine kinase FleS	PA1098	two-component sensor', 'Dbxref=gi:15596295	6666666.97382.peg.1136	Flagellar sensor histidine kinase FleS	2.3118
6666666.97382.peg.4466	Translation elongation factor Tu	17548.2						298.3.peg.2024	FIG00957834: hypothetical protein	PA2661	hypothetical protein', 'Dbxref=gi:15597857	6666666.97382.peg.2781	FIG00957834: hypothetical protein	2.30106
6666666.97382.peg.4734	Type IV pilin PilA	6515.02						298.3.peg.3215	D-beta-hydroxybutyrate dehydrogenase (EC 1.1.1.30)	PA2003	3-hydroxybutyrate dehydrogenase', 'Dbxref=gi:15597199	6666666.97382.peg.2085	D-beta-hydroxybutyrate dehydrogenase (EC 1.1.1.30)	2.29781
6666666.97382.peg.4478	Translation elongation factor Tu	5154.83						298.3.peg.2763	FIG00953587: hypothetical protein	PA5326	SphD', 'Dbxref=gi:15600519	6666666.97382.peg.5573	FIG00953587: hypothetical protein	2.2917
6666666.97382.peg.3301	"""UDP-2-acetamido-3-amino-2,3-dideoxy-D-glucuronic acid acetyltransferase"""	4415.31						298.3.peg.5226	Methyltransferase	PA1921	hypothetical protein', 'Dbxref=gi:15597117	6666666.97382.peg.2000	Methyltransferase	2.28316
6666666.97382.peg.3304	UDP-glucose 6-dehydrogenase (EC 1.1.1.22)	3113.08						298.3.peg.1586	Cytochrome B561	PA0918	cytochrome b561', 'Dbxref=gi:15596115	6666666.97382.peg.954	Cytochrome B561	2.27908
6666666.97382.peg.5826	LSU ribosomal protein L34p	1709.2						298.3.peg.2948	Manganese transport protein MntH	PA0809		6666666.97382.peg.843	Manganese transport protein MntH	2.27657
6666666.97382.peg.4966	Translation initiation factor 2	1590.88						298.3.peg.4958	Isoquinoline 1-oxidoreductase beta subunit (EC 1.3.99.16)	PA1601	probable aldehyde dehydrogenase', 'Dbxref=gi:15596798	6666666.97382.peg.1658	Isoquinoline 1-oxidoreductase beta subunit (EC 1.3.99.16)	2.27638
6666666.97382.peg.5787	"""Putative metal chaperone, involved in Zn homeostasis, GTPase of COG0523 family"""	1387.96						298.3.peg.5388	FIG00953562: hypothetical protein	PA1465	hypothetical protein', 'Dbxref=gi:15596662	6666666.97382.peg.1514	FIG00953562: hypothetical protein	2.27496
6666666.97382.peg.3303	UDP-2-acetamido-2-deoxy-D-glucuronic acid dehydrogenase (NAD+ cofactor)	1330.66						298.3.peg.5387	Positive regulator of CheA protein activity (CheW)	PA1464	probable purine-binding chemotaxis protein', 'Dbxref=gi:15596661	6666666.97382.peg.1513	Positive regulator of CheA protein activity (CheW)	2.2735
6666666.97382.peg.5484	hypothetical protein	1272.49						298.3.peg.334	"""High-affinity leucine-specific transport system, periplasmic binding protein LivK (TC 3.A.1.4.1)"""	PA1074	branched-chain amino acid transport protein BraC', 'Dbxref=gi:15596271	6666666.97382.peg.1111	"""High-affinity leucine-specific transport system, periplasmic binding protein LivK (TC 3.A.1.4.1)"""	2.26006
6666666.97382.peg.623	hypothetical protein	1230.52						298.3.peg.1947	"""Glutathione S-transferase, unnamed subgroup 2 (EC 2.5.1.18)"""	PA3844	hypothetical protein', 'Dbxref=gi:15599039	6666666.97382.peg.4024	"""Glutathione S-transferase, unnamed subgroup 2 (EC 2.5.1.18)"""	2.24854
6666666.97382.peg.3300	Imidazole glycerol phosphate synthase cyclase subunit (EC 4.1.3.-)	1025.13						298.3.peg.5833	tRNA pseudouridine synthase A (EC 4.2.1.70)	PA3114	tRNA-pseudouridine synthase I', 'Dbxref=gi:15598310	6666666.97382.peg.3265	tRNA pseudouridine synthase A (EC 4.2.1.70)	2.24729
6666666.97382.peg.3298	"""UDP-2,3-diacetamido-2,3-dideoxy-D-glucuronic acid 2-epimerase"""	988.051						298.3.peg.2227	FIG027190: Putative transmembrane protein	PA3216	hypothetical protein', 'Dbxref=gi:15598412	6666666.97382.peg.3364	FIG027190: Putative transmembrane protein	2.24591
6666666.97382.peg.1479	N-acyl-L-homoserine lactone synthetase LasI	927.658						298.3.peg.546	Chemotaxis signal transduction protein	PA3707	hypothetical protein', 'Dbxref=gi:15598902	6666666.97382.peg.3878	Chemotaxis signal transduction protein	2.24479
6666666.97382.peg.3299	putitive LPS biosynthesis protein	665.007						298.3.peg.301	FIG00957901: hypothetical protein	PA1106	hypothetical protein', 'Dbxref=gi:15596303	6666666.97382.peg.1144	FIG00957901: hypothetical protein	2.23242
6666666.97382.peg.1478	N-3-oxododecanoyl-L-homoserine lactone quorum-sensing transcriptional activator @ Transcriptional regulator LasR	588.279						298.3.peg.5477	Transcriptional regulator SlyA	PA3341	probable transcriptional regulator', 'Dbxref=gi:15598537	6666666.97382.peg.3499	Transcriptional regulator SlyA	2.21879
6666666.97382.peg.678	FIG00961773: hypothetical protein	587.785						298.3.peg.5220	probable amino acid permease	PA1916	probable amino acid permease', 'Dbxref=gi:15597112	6666666.97382.peg.1994	probable amino acid permease	2.20045
6666666.97382.peg.3297	"""UDP-2,3-diacetamido-2,3-dideoxy-D-mannuronic acid transferase"""	520.567						298.3.peg.4418	Flagellar biosynthesis protein FlhB	PA1449	flagellar biosynthetic protein FlhB', 'Dbxref=gi:15596646	6666666.97382.peg.1498	Flagellar biosynthesis protein FlhB	2.19417
6666666.97382.peg.3302	O-antigen acetylase	507.022						298.3.peg.2449	Methyl-accepting chemotaxis protein I (serine chemoreceptor protein)	PA2561	CtpH', 'Dbxref=gi:15597757	6666666.97382.peg.2679	Methyl-accepting chemotaxis protein I (serine chemoreceptor protein)	2.1849
6666666.97382.peg.2017	pathogenesis related protein	396.359						298.3.peg.3053	Isoquinoline 1-oxidoreductase alpha subunit (EC 1.3.99.16)	PA2379	probable oxidoreductase', 'Dbxref=gi:15597575	6666666.97382.peg.2488	Isoquinoline 1-oxidoreductase alpha subunit (EC 1.3.99.16)	2.1846
6666666.97382.peg.2855	HrgA protein	384.264						298.3.peg.2555	ATP-dependent helicase HrpB	PA3961	probable ATP-dependent helicase', 'Dbxref=gi:15599156	6666666.97382.peg.4150	ATP-dependent helicase HrpB	2.18212
6666666.97382.peg.2473	hypothetical protein	364.263						298.3.peg.1012	Type IV fimbrial assembly protein PilC	PA4527	still frameshift type 4 fimbrial biogenesis protein PilC', 'Dbxref=gi:15599723	6666666.97382.peg.4736	Type IV fimbrial assembly protein PilC	2.15989
6666666.97382.peg.2859	"""Type I restriction-modification system, specificity subunit S (EC 3.1.21.3)"""	362.639						298.3.peg.5934	"""DNA-binding response regulator, LuxR family"""	PA1980	response regulator EraR', 'Dbxref=gi:15597176	6666666.97382.peg.2062	"""DNA-binding response regulator, LuxR family"""	2.15818
6666666.97382.peg.1422	Superfamily I DNA and RNA helicases	355.177						298.3.peg.1278	PTS IIA-like nitrogen-regulatory protein PtsN	PA4464	nitrogen regulatory IIA protein', 'Dbxref=gi:15599660	6666666.97382.peg.4672	PTS IIA-like nitrogen-regulatory protein PtsN	2.15566
6666666.97382.peg.2858	Putative DNA-binding protein in cluster with Type I restriction-modification system	345.575						298.3.peg.1238	Porphobilinogen synthase (EC 4.2.1.24)	PA5243	delta-aminolevulinic acid dehydratase', 'Dbxref=gi:15600436	6666666.97382.peg.5488	Porphobilinogen synthase (EC 4.2.1.24)	2.14415
6666666.97382.peg.4792	hypothetical protein	302.201						298.3.peg.4116	hypothetical transporter PduT for various metalloporphyrins	PA1924	hypothetical protein', 'Dbxref=gi:15597120	6666666.97382.peg.2003	hypothetical transporter PduT for various metalloporphyrins	2.14168
6666666.97382.peg.2857	Putative DNA-binding protein in cluster with Type I restriction-modification system	270.286						298.3.peg.5524	"""DNA-directed RNA polymerase, beta subunit/140 kD subunit"""	PA5123	hypothetical protein', 'Dbxref=gi:15600316	6666666.97382.peg.5361	FIG00953806: hypothetical protein	2.1303
6666666.97382.peg.668	FIG00958178: hypothetical protein	258.043						298.3.peg.5173	Protein rarD	PA3473	hypothetical protein', 'Dbxref=gi:15598669	6666666.97382.peg.3636	Protein rarD	2.12843
6666666.97382.peg.4047	pyocin protein	256.761						298.3.peg.397	FIG00956627: hypothetical protein	checked		6666666.97382.peg.1047	FIG00956627: hypothetical protein	2.11941
6666666.97382.peg.3296	UDP-glucose 4-epimerase (EC 5.1.3.2)	240.272						298.3.peg.981	"""Transcriptional regulator, MerR family"""	PA4499	probable transcriptional regulator', 'Dbxref=gi:15599695	6666666.97382.peg.4707	"""Transcriptional regulator, MerR family"""	2.09655
6666666.97382.peg.4105	FIG00955242: hypothetical protein	234.769						298.3.peg.3895	FIG00953422: hypothetical protein	PA2078	hypothetical protein', 'Dbxref=gi:15597274	6666666.97382.peg.2166	FIG00953422: hypothetical protein	2.0905
6666666.97382.peg.2012	"""Periplasmic aromatic aldehyde oxidoreductase, molybdenum binding subunit YagR"""	228.582						298.3.peg.545	probable protein methyltransferase	PA3706	probable protein methyltransferase', 'Dbxref=gi:15598901	6666666.97382.peg.3877	probable protein methyltransferase	2.08871
6666666.97382.peg.3295	Undecaprenyl-phosphate N-acetylglucosaminyl 1-phosphate transferase (EC 2.7.8.-)	215.745						298.3.peg.1398	Uncharacterized conserved protein	PA0457.1	hypothetical membrane protein', 'Dbxref=gi:208972292	6666666.97382.peg.481	Uncharacterized conserved protein	2.07866
6666666.97382.peg.56	hypothetical protein', 'Dbxref=gi:15595251	207.498						298.3.peg.42	"""Peptidase, U7 family"""	PA1832	probable protease', 'Dbxref=gi:15597029	6666666.97382.peg.1900	"""Peptidase, U7 family"""	2.07213
6666666.97382.peg.666	Acyl-CoA dehydrogenase; probable dibenzothiophene desulfurization enzyme	183.028						298.3.peg.1006	Methyl-accepting chemotaxis protein I (serine chemoreceptor protein)	PA4520	probable chemotaxis transducer', 'Dbxref=gi:15599716	6666666.97382.peg.4729	Methyl-accepting chemotaxis protein I (serine chemoreceptor protein)	2.05451
6666666.97382.peg.371	hypothetical protein	182.316						298.3.peg.374	FIG00955029: hypothetical protein	PA1036	hypothetical protein', 'Dbxref=gi:15596233	6666666.97382.peg.1071	FIG00955029: hypothetical protein	2.0531
6666666.97382.peg.2571	Large exoproteins involved in heme utilization or adhesion	179.473						298.3.peg.2015	Methyl-accepting chemotaxis protein	PA2652	probable chemotaxis transducer', 'Dbxref=gi:15597848	6666666.97382.peg.2772	Methyl-accepting chemotaxis protein	2.05231
6666666.97382.peg.676	hypothetical protein	171.983						298.3.peg.2668	Methyl-accepting chemotaxis protein I (serine chemoreceptor protein)	PA5072	probable chemotaxis transducer', 'Dbxref=gi:15600265	6666666.97382.peg.5311	Methyl-accepting chemotaxis protein I (serine chemoreceptor protein)	2.05035
6666666.97382.peg.667	FIG00954095: hypothetical protein	170.64						298.3.peg.1343	Glutathione S-transferase	PA4401	probable glutathione S-transferase', 'Dbxref=gi:15599597	6666666.97382.peg.4607	Glutathione S-transferase	2.03262
6666666.97382.peg.2066	Aldehyde dehydrogenase (EC 1.2.1.3)	164.564						298.3.peg.3221	Acetoacetyl-CoA synthetase (EC 6.2.1.16)	PA1997	probable AMP-binding enzyme', 'Dbxref=gi:15597193	6666666.97382.peg.2079	Acetoacetyl-CoA synthetase (EC 6.2.1.16)	2.02639
6666666.97382.peg.4093	hypothetical protein	164.413						298.3.peg.4677	"""Transcriptional regulator, LuxR family"""	PA3420	probable transcriptional regulator', 'Dbxref=gi:15598616	6666666.97382.peg.3580	"""Transcriptional regulator, LuxR family"""	2.02571
6666666.97382.peg.592	FIG00964184: hypothetical protein	162.565						298.3.peg.4960	"""Transcriptional regulator, MarR family"""	PA1603	probable transcriptional regulator', 'Dbxref=gi:15596800	6666666.97382.peg.1660	"""Transcriptional regulator, MarR family"""	2.00839
6666666.97382.peg.2208	hypothetical protein	139.495						298.3.peg.4830	Aspartate aminotransferase (EC 2.6.1.1)	PA4976	Arginine:Pyruvate Transaminas, AruH', 'Dbxref=gi:15600169	6666666.97382.peg.5206	Aspartate aminotransferase (EC 2.6.1.1)	2.00024
6666666.97382.peg.3324	Ribosomal large subunit pseudouridine synthase B (EC 4.2.1.70)	128.561
6666666.97382.peg.1421	FIG00450309: hypothetical protein	122.067						Genes present in 33988 Only
6666666.97382.peg.4511	hypothetical protein	121.474
6666666.97382.peg.55	hypothetical protein	112.493						RAST 33988 Gene ID	RAST 33988 Product/Function	33988 Ave Total RNA
6666666.97382.peg.5275	"""DamX, an inner membrane protein involved in bile resistance"""	111.123						298.3.peg.2519	Preprotein translocase subunit SecG (TC 3.A.5.1.1)	2808.74
6666666.97382.peg.675	FIG00966085: hypothetical protein	109.516						298.3.peg.5553	CRISPR-associated RecB family exonuclease Cas4	2172.75
6666666.97382.peg.1195	pyocin protein	108.039						298.3.peg.5554	"""CRISPR-associated protein, Csd2/Csh2 family"""	1360.45
6666666.97382.peg.752	coat protein B of bacteriophage Pf1)	92.2848						298.3.peg.5556	"""CRISPR-associated protein, Cas5d family"""	1041.82
6666666.97382.peg.1440	Adenylylsulfate kinase (EC 2.7.1.25)	89.7961						298.3.peg.5962	Putative large exoprotein involved in heme utilization or adhesion of ShlA/HecA/FhaA family	934.414
6666666.97382.peg.4565	Chromosome segregation ATPases	89.72						298.3.peg.5008	Putative oxidoreductase	906.041
6666666.97382.peg.2570	FIG00960646: hypothetical protein	87.325						298.3.peg.4375	hypothetical protein	891.26
6666666.97382.peg.4048	Probable DNA invertase	85.9198						298.3.peg.5555	"""CRISPR-associated protein, Csd1 family"""	820.498
6666666.97382.peg.2861	hypothetical protein	85.7035						298.3.peg.3680	"""UDP-N-acetylglucosamine 4,6-dehydratase (EC 4.2.1.-)"""	749.96
6666666.97382.peg.4213	Aldehyde dehydrogenase (EC 1.2.1.3)	83.7709						298.3.peg.5007	hypothetical protein	697.202
6666666.97382.peg.2025	FIG00955031: hypothetical protein	80.6745						298.3.peg.4376	hypothetical protein	643.148
6666666.97382.peg.1432	General secretion pathway protein D	80.4058						298.3.peg.847	FIG00959374: hypothetical protein	597.858
6666666.97382.peg.5252	FIG00958185: hypothetical protein	79.3913						298.3.peg.3398	Beta-glucosidase (EC 3.2.1.21)	586.192
6666666.97382.peg.720	Phosphate-binding DING protein (related to PstS)	79.1512						298.3.peg.3679	Putative glycosyltransferase	578.874
6666666.97382.peg.4860	PhnB protein; putative DNA binding 3-demethylubiquinone-9 3-methyltransferase domain protein	71.2607						298.3.peg.2200	hypothetical protein	572.916
6666666.97382.peg.4688	Rod shape-determining protein MreC	69.7293						298.3.peg.3924	hypothetical protein	545.698
6666666.97382.peg.57	RNA:NAD 2'-phosphotransferase	67.3486						298.3.peg.5551	CRISPR-associated protein Cas2	541.863
6666666.97382.peg.2836	FIG00953286: hypothetical protein	66.5052						298.3.peg.5552	CRISPR-associated protein Cas1	430.689
6666666.97382.peg.5310	FIG00958577: hypothetical protein	58.4666						298.3.peg.3922	DNA-cytosine methyltransferase (EC 2.1.1.37)	384.484
6666666.97382.peg.1433	hypothetical protein	56.0023						298.3.peg.3929	Integrase	349.307
6666666.97382.peg.1977	2-keto-3-deoxy-D-arabino-heptulosonate-7-phosphate synthase II (EC 2.5.1.54)	53.0427						298.3.peg.3925	Endonuclease	348.689
6666666.97382.peg.3859	hypothetical protein	50.1408						298.3.peg.5559	4-oxalocrotonate tautomerase (EC 5.3.2.-)	345.905
6666666.97382.peg.4014	FIG00962323: hypothetical protein	49.9031						298.3.peg.5411	"""Type I restriction-modification system, specificity subunit S (EC 3.1.21.3)"""	338.55
6666666.97382.peg.2120	FIG00957630: hypothetical protein	49.3214						298.3.peg.5563	"""Transcriptional regulator, TetR family"""	320.992
6666666.97382.peg.2052	Branched-chain amino acid transport system carrier protein	48.9889						298.3.peg.984	FIG00960455: hypothetical protein	317.271
6666666.97382.peg.2014	Superfamily I DNA and RNA helicase	48.214						298.3.peg.5766	hypothetical protein	304.741
6666666.97382.peg.2194	Cysteine synthase (EC 2.5.1.47)	47.1009						298.3.peg.5564	3-oxoacyl-[acyl-carrier protein] reductase (EC 1.1.1.100)	299.734
6666666.97382.peg.2193	Sulfur carrier protein adenylyltransferase ThiF	46.784						298.3.peg.5412	hypothetical protein	288.719
6666666.97382.peg.749	hypothetical protein	46.6576						298.3.peg.3923	FIG01232333: hypothetical protein	286.315
6666666.97382.peg.2508	"""Outer membrane ferripyoverdine receptor FpvA, TonB-dependent @ Ferric siderophore receptor, TonB dependent"""	46.2067						298.3.peg.5006	FIG00965705: hypothetical protein	280.305
6666666.97382.peg.2058	Permeases of the drug/metabolite transporter (DMT) superfamily	45.1601						298.3.peg.4699	FIG00961348: hypothetical protein	280.248
6666666.97382.peg.5353	"""Transcriptional regulator, MerR family"""	44.2007						298.3.peg.3941	FIG00961448: hypothetical protein	270.323
6666666.97382.peg.2010	"""Periplasmic aromatic aldehyde oxidoreductase, iron-sulfur subunit YagT"""	39.456						298.3.peg.5415	putative helicase	246.477
6666666.97382.peg.4345	hypothetical protein	39.098						298.3.peg.1521	hypothetical protein	236.216
6666666.97382.peg.1164	Peptide deformylase (EC 3.5.1.88)	33.409						298.3.peg.5005	Histidinol-phosphatase (EC 3.1.3.15)	221.688
6666666.97382.peg.1438	"""glycosyl transferase, family 2"""	32.734						298.3.peg.5010	hypothetical protein	214.47
6666666.97382.peg.1294	FIG00955856: hypothetical protein	32.176						298.3.peg.5013	FIG149030: hypothetical protein	205.164
6666666.97382.peg.1420	"""ISPsy6, transposase"""	30.5635						298.3.peg.2337	COG1156: Archaeal/vacuolar-type H+-ATPase subunit B	205.112
6666666.97382.peg.2190	"""Transcriptional regulator, GntR family domain / Aspartate aminotransferase (EC 2.6.1.1)"""	28.9827						298.3.peg.2423	FIG00953460: hypothetical protein	197.71
6666666.97382.peg.2573	Channel-forming transporter/cytolysins activator of TpsB family	28.5998						298.3.peg.5097	FIG00960652: hypothetical protein	196.973
6666666.97382.peg.756	FIG00961373: hypothetical protein	28.1021						298.3.peg.3926	FIG00715517: hypothetical protein	186.387
6666666.97382.peg.1437	Twin-arginine translocation protein TatC	26.3142						298.3.peg.1150	hypothetical protein	173.713
6666666.97382.peg.117	"""Heme A synthase, cytochrome oxidase biogenesis protein Cox15-CtaA"""	24.3863						298.3.peg.5414	hypothetical protein	173.195
6666666.97382.peg.2191	Permease of the drug/metabolite transporter (DMT) superfamily	22.593						298.3.peg.2320	hypothetical protein	172.194
6666666.97382.peg.1435	hypothetical protein	22.3717						298.3.peg.5825	hypothetical protein	168.484
6666666.97382.peg.2321	Dienelactone hydrolase and related enzymes	20.3786						298.3.peg.5011	FIG007317: Chromosome segregation protein SMC-like	160.752
6666666.97382.peg.757	putative integrase	17.8103						298.3.peg.2321	FIG00953875: hypothetical protein	152.166
6666666.97382.peg.181	Methyl-accepting chemotaxis protein	17.6198						298.3.peg.5273	hypothetical protein	150.835
6666666.97382.peg.751	Helix destabilizing protein of bacteriophage Pf1	17.1145						298.3.peg.5108	putative DNA helicase	142.106
6666666.97382.peg.214	"""Transcriptional regulator, LysR family"""	15.5748						298.3.peg.245	hypothetical protein	139.105
6666666.97382.peg.736	Citrate-proton symporter	15.5661						298.3.peg.2563	ATP-dependent helicase HrpB	137.8
6666666.97382.peg.2324	"""Transcriptional regulator, LysR family"""	15.4337						298.3.peg.2559	hypothetical protein	136.934
6666666.97382.peg.3225	BatD	14.6805						298.3.peg.1152	hypothetical protein	134.092
6666666.97382.peg.2011	"""Periplasmic aromatic aldehyde oxidoreductase, FAD binding subunit YagS"""	14.5697						298.3.peg.5457	FIG041301: Hypothetical protein	132.772
6666666.97382.peg.1439	Glycosyltransferase (EC 2.4.1.-)	14.1791						298.3.peg.3012	acetyltransferase	131.259
6666666.97382.peg.4049	putative integrase protein	13.592						298.3.peg.5009	hypothetical protein	130.257
6666666.97382.peg.755	Zona occludens toxin	13.5663						298.3.peg.4692	FIG00965890: hypothetical protein	129.017
6666666.97382.peg.2509	"""Non-ribosomal peptide synthetase modules, pyoverdine @ Siderophore biosynthesis non-ribosomal peptide synthetase modules"""	12.9459						298.3.peg.1425	ChaX protein	128.49
6666666.97382.peg.2510	Pyoverdine sidechain non-ribosomal peptide synthetase PvdJ	9.6948						298.3.peg.5629	FIG00961420: hypothetical protein	127.99
6666666.97382.peg.1276	FIG00954225: hypothetical protein	8.55918						298.3.peg.4389	"""Transcriptional regulator, TetR family"""	125.097
6666666.97382.peg.2323	Putative transcriptional regulator	6.42048						298.3.peg.5785	Rhs-family protein	122.395
6666666.97382.peg.5122	Iron siderophore sensor protein	4.62854						298.3.peg.3829	hypothetical protein	119.867
6666666.97382.peg.210	"""ABC transporter, periplasmic spermidine putrescine-binding protein PotD (TC 3.A.1.11.1)"""	3.66354						298.3.peg.1876	FIG00958233: hypothetical protein	119.506
								298.3.peg.2343	FIG00962125: hypothetical protein	118.73
								298.3.peg.5951	Putative large exoprotein involved in heme utilization or adhesion of ShlA/HecA/FhaA family	114
								298.3.peg.1588	hypothetical protein	109.595
								298.3.peg.5407	TnpR protein	101.676
								298.3.peg.1167	FIG00964849: hypothetical protein	100.576
								298.3.peg.5557	CRISPR-associated helicase Cas3	98.0446
								298.3.peg.1871	Isochorismatase (EC 3.3.2.1)	97.4596
								298.3.peg.1517	hypothetical protein	95.9275
								298.3.peg.2312	hypothetical protein	94.5338
								298.3.peg.3260	Chloramphenicol acetyltransferase (EC 2.3.1.28)	92.4461
								298.3.peg.5107	Aconitase B	91.7832
								298.3.peg.1518	His-Xaa-Ser system radical SAM maturase HxsB	90.4765
								298.3.peg.5560	"""NADH:flavin oxidoreductases, Old Yellow Enzyme family"""	89.9827
								298.3.peg.2556	ATPase involved in DNA repair	89.4601
								298.3.peg.3168	hypothetical protein	89.2338
								298.3.peg.2332	hypothetical protein	88.7635
								298.3.peg.2311	Predicted transcriptional regulators	86.8936
								298.3.peg.4754	hypothetical protein	86.7769
								298.3.peg.1149	Integrase	85.3835
								298.3.peg.5112	FIG00954712: hypothetical protein	82.5176
								298.3.peg.5456	FIG046709: Hypothetical protein	81.4825
								298.3.peg.5012	FIG039767: hypothetical protein	81.1675
								298.3.peg.1519	hypothetical protein	80.7471
								298.3.peg.4316	hypothetical protein	79.9156
								298.3.peg.902	hypothetical protein	78.0595
								298.3.peg.3848	Putative inner membrane protein	75.8582
								298.3.peg.2300	hypothetical protein	74.7056
								298.3.peg.2298	"""integrase, putative"""	73.7033
								298.3.peg.2561	hypothetical protein	71.5984
								298.3.peg.5090	putative membrane protein	70.9271
								298.3.peg.2308	hypothetical protein	65.3995
								298.3.peg.2341	FIG00956286: hypothetical protein	64.9544
								298.3.peg.5451	FIG00955915: hypothetical protein	64.8026
								298.3.peg.5111	"""COG1088: dTDP-D-glucose 4,6-dehydratase"""	64.0973
								298.3.peg.2328	ATP-dependent Clp protease proteolytic subunit (EC 3.4.21.92)	64.0283
								298.3.peg.4380	Trx	63.4828
								298.3.peg.2335	FIG00964183: hypothetical protein	62.4926
								298.3.peg.2344	hypothetical protein	61.6829
								298.3.peg.3856	Eha	60.4073
								298.3.peg.2319	hypothetical protein	60.2435
								298.3.peg.2560	"""Error-prone, lesion bypass DNA polymerase V (UmuC)"""	59.7875
								298.3.peg.2334	FIG00956273: hypothetical protein	58.8928
								298.3.peg.3989	hypothetical protein	58.7323
								298.3.peg.5088	putative plasmid stablization protein	58.2047
								298.3.peg.2307	FIG00959863: hypothetical protein	57.4095
								298.3.peg.2554	conserved domain protein	55.8944
								298.3.peg.3033	"""Ferrichrome-iron receptor @ Ferric siderophore receptor, TonB dependent"""	55.3737
								298.3.peg.2342	hypothetical protein	55.1115
								298.3.peg.5109	putative membrane protein	54.5577
								298.3.peg.2301	hypothetical protein	53.5255
								298.3.peg.5616	Rhs family protein	51.8696
								298.3.peg.1957	FIG00963733: hypothetical protein	51.421
								298.3.peg.5099	putative lipoprotein	51.175
								298.3.peg.1523	"""Pyruvate/2-oxoglutarate dehydrogenase complex, dihydrolipoamide acyltransferase (E2) component, and related enzymes"""	50.757
								298.3.peg.5450	"""FIG051360: Periplasmic protein TonB, links inner and outer membranes"""	50.6403
								298.3.peg.2314	hypothetical protein	50.305
								298.3.peg.5103	FIG00953508: hypothetical protein	50.3033
								298.3.peg.5115	Methyl-accepting chemotaxis protein	50.1325
								298.3.peg.5409	hypothetical protein	49.7521
								298.3.peg.5113	Soluble lytic murein transglycosylase and related regulatory proteins (some contain LysM/invasin domains)	49.6514
								298.3.peg.252	putative membrane protein	49.1747
								298.3.peg.2557	"""transcriptional regulator MvaT, P16 subunit, putative"""	49.14
								298.3.peg.2306	FIG00963381: hypothetical protein	47.9949
								298.3.peg.5448	Conjugative transfer protein PilM in PFGI-1-like cluster	43.8019
								298.3.peg.4248	Rhs family protein	43.77
								298.3.peg.5561	OsmC family protein	43.6379
								298.3.peg.5615	Rhs family protein	43.5863
								298.3.peg.5453	FIG00960315: hypothetical protein	43.4411
								298.3.peg.5089	Predicted transcriptional regulators containing the CopG/Arc/MetJ DNA-binding domain	42.7316
								298.3.peg.3847	hypothetical protein	42.6437
								298.3.peg.5098	"""Type IV secretory pathway, VirB4 components"""	42.1445
								298.3.peg.2338	FIG00967075: hypothetical protein	41.894
								298.3.peg.2340	FIG00965686: hypothetical protein	41.1222
								298.3.peg.3060	FIG00961308: hypothetical protein	41.1152
								298.3.peg.2313	hypothetical protein	39.8606
								298.3.peg.5100	putative exported protein	37.6681
								298.3.peg.3838	Mu-like prophage FluMu I protein	37.49
								298.3.peg.5454	FIG034376: Hypothetical protein	37.1856
								298.3.peg.3859	FIG00962931: hypothetical protein	36.7597
								298.3.peg.2309	FIG00964821: hypothetical protein	36.7412
								298.3.peg.2325	"""Phage terminase, large subunit"""	35.9121
								298.3.peg.3984	hypothetical protein	35.7921
								298.3.peg.2302	FIG00962931: hypothetical protein	35.5703
								298.3.peg.2329	hypothetical protein	34.4619
								298.3.peg.5408	hypothetical protein	34.3818
								298.3.peg.4405	FIG00960783: hypothetical protein	33.6616
								298.3.peg.3839	possible bacteriophage Mu G-like protein	33.1489
								298.3.peg.3512	hypothetical protein	32.2431
								298.3.peg.3031	"""Non-ribosomal peptide synthetase modules, pyoverdine @ Siderophore biosynthesis non-ribosomal peptide synthetase modules"""	32.243
								298.3.peg.2333	FIG00954405: hypothetical protein	31.7826
								298.3.peg.431	FIG00957845: hypothetical protein	31.3274
								298.3.peg.2744	hypothetical protein	30.594
								298.3.peg.1524	Integrase	28.1437
								298.3.peg.5101	FIG00958851: hypothetical protein	28.0031
								298.3.peg.3844	hypothetical protein	27.9949
								298.3.peg.3820	"""DNA adenine methyltransferase, phage-associated"""	27.6159
								298.3.peg.3866	hypothetical protein	27.6121
								298.3.peg.5449	FIG00963899: hypothetical protein	27.2763
								298.3.peg.5275	hypothetical protein	26.8009
								298.3.peg.5823	hypothetical protein	26.6189
								298.3.peg.3852	hypothetical protein	26.3186
								298.3.peg.2316	Primosomal protein I	26.3047
								298.3.peg.3842	"""Phage terminase, large subunit"""	25.93
								298.3.peg.5977	Pyoverdine sidechain non-ribosomal peptide synthetase PvdJ	25.2553
								298.3.peg.3841	Mu-like prophage FluMu protein gp29	25.0324
								298.3.peg.3550	hypothetical protein	24.4589
								298.3.peg.4381	Protein involved in biosynthesis of mitomycin antibiotics/polyketide fumonisin	24.2127
								298.3.peg.2317	NinG recombination protein	24.1142
								298.3.peg.2838	FIG00956084: hypothetical protein	24.0739
								298.3.peg.5104	FIG00955871: hypothetical protein	23.2063
								298.3.peg.4390	"""monooxygenase, flavin-binding family"""	22.8575
								298.3.peg.2970	hypothetical protein	21.4602
								298.3.peg.5447	Conjugative transfer pilus-tip adhesin protein PilV in PFGI-1-like cluster	20.2953
								298.3.peg.3853	"""Transcriptional regulator, IclR family"""	20.2561
								298.3.peg.5558	"""Error-prone, lesion bypass DNA polymerase V (UmuC)"""	20.032
								298.3.peg.4109	hypothetical protein	20.013
								298.3.peg.2336	FIG00963969: hypothetical protein	19.3367
								298.3.peg.2654	FIG00955668: hypothetical protein	18.96
								298.3.peg.4246	VgrG protein	18.795
								298.3.peg.1872	"""Multidrug-efflux transporter, major facilitator superfamily (MFS) (TC 2.A.1)"""	18.3008
								298.3.peg.5110	"""Type IV secretory pathway, VirD4 components"""	18.2792
								298.3.peg.4637	FIG00954671: hypothetical protein	17.9859
								298.3.peg.573	hypothetical protein	17.9452
								298.3.peg.4404	Propionate catabolism operon regulatory protein PrpR	17.8586
								298.3.peg.5114	probable exported protein STY4558	16.9386
								298.3.peg.5244	FIG00960294: hypothetical protein	14.87
								298.3.peg.3990	iron-chelator utilization protein	14.8042
								298.3.peg.3867	FIG00957948: hypothetical protein	13.9975
								298.3.peg.257	FIG00958817: hypothetical protein	13.7789
								298.3.peg.4406	Paraquat-inducible protein B	13.7204
								298.3.peg.4387	Nucleoside-diphosphate-sugar epimerases	13.668
								298.3.peg.2310	"""Transcriptional regulator, LuxR family"""	13.3122
								298.3.peg.5439	Conjugative transfer protein PilN in PFGI-1-like cluster	13.1589
								298.3.peg.5446	Conjugative transfer ATPase PilU in PFGI-1-like cluster	13.0324
								298.3.peg.4393	amino acid permease family protein	12.6812
								298.3.peg.2318	hypothetical protein	12.3964
								298.3.peg.5562	Possible carboxymuconolactone decarboxylase family protein (EC 4.1.1.44)	12.2503
								298.3.peg.5438	Conjugative transfer protein PilL in PFGI-1-like cluster	12.1904
								298.3.peg.3854	hypothetical protein	12.1317
								298.3.peg.1035	Type IV fimbrial biogenesis protein FimT	11.7853
								298.3.peg.5442	Conjugative transfer ATPase PilQ in PFGI-1-like cluster	11.3764
								298.3.peg.4391	"""hydrolase, alpha/beta fold family"""	11.221
								298.3.peg.5093	hypothetical protein	10.9281
								298.3.peg.4398	"""Putative membrane protein, clustering with ActP"""	10.6009
								298.3.peg.5094	FIG00956406: hypothetical protein	10.4525
								298.3.peg.4383	FIG005548: transport protein	10.407
								298.3.peg.3862	hypothetical protein	10.2123
								298.3.peg.5441	Conjugative transfer protein PilP in PFGI-1-like cluster	10.1736
								298.3.peg.4240	FIG00956549: hypothetical protein	10.0044
								298.3.peg.5095	FIG00962909: hypothetical protein	9.9378
								298.3.peg.3843	"""Phage terminase, small subunit"""	9.73433
								298.3.peg.5092	FIG00715740: hypothetical protein	9.18974
								298.3.peg.2846	FIG00962356: hypothetical protein	8.2054
								298.3.peg.5091	FIG00953975: hypothetical protein	7.49508
								298.3.peg.4388	FIG00955335: hypothetical protein	7.42723
								298.3.peg.4400	Short-chain dehydrogenase/reductase SDR	7.2093
								298.3.peg.5440	Conjugative transfer protein PilO in PFGI-1-like cluster	7.11158
								298.3.peg.4385	FIG002188: hypothetical protein	7.03313
								298.3.peg.4247	FIG00960195: hypothetical protein	6.83548
								298.3.peg.4382	FIG002465: BNR repeat protein	6.34919
								298.3.peg.4399	AMP-binding protein	6.2892
								298.3.peg.1630	hypothetical protein	5.96302
								298.3.peg.4607	FIG00959964: hypothetical protein	5.3836
								298.3.peg.4555	FIG00957818: hypothetical protein	5.2473
								298.3.peg.4395	Diaminobutyrate-pyruvate aminotransferase (EC 2.6.1.46)	5.17083
								298.3.peg.5443	Conjugative transfer protein PilR in PFGI-1-like cluster	5.12847
								298.3.peg.4394	4-aminobutyraldehyde dehydrogenase (EC 1.2.1.19)	4.89329
								298.3.peg.4401	Butyryl-CoA dehydrogenase (EC 1.3.8.1)	3.57148
								298.3.peg.4402	Putative acyl-CoA dehydrogenase	2.40525

## Sheet: Table S11
Table S11. Genes differentially expressed at the level of total RNA when comparing ATCC 33988 grown in glycerol to ATCC 33988 grown in n-alkanes. PsDB indicates Pseduomonas database, RAST indicates Rapid Annotation Using Subsystem Technology server (RAST).
RAST 33988 Gene ID	RAST 33988 Product/Function	PsDB Gene ID	Fold Change 33988 Alk /33988 Gly		RAST 33988 Gene ID	RAST 33988 Product/Function	PSDB Gene ID	Fold Change 33988 Gly /33988 Alk
298.3.peg.4972	"""Electron transfer flavoprotein, alpha subunit"""	PA5400	Not present in 33988+Gly		298.3.peg.275	putative aldo/keto reductase	PA1127	132.387
298.3.peg.3869	Probable Co/Zn/Cd efflux system membrane fusion protein	PA4206	143.678		298.3.peg.135	FIG00955181: hypothetical protein	PA1747	105.879
298.3.peg.3870	Nucleoside-diphosphate-sugar epimerases	PA4205	123.748		298.3.peg.1765	FIG00954819: hypothetical protein	PA0526	96.9107
298.3.peg.4585	FIG00958388: hypothetical protein	PA2274	109.065		298.3.peg.5867	Polyphosphate kinase 2 (EC 2.7.4.1)	PA0141	93.1068
298.3.peg.120	FIG00962802: hypothetical protein	PA1761	104.646		298.3.peg.5196	FIG00954159: hypothetical protein	PA2126.1	87.7385
298.3.peg.5895	Short-chain dehydrogenase/reductase SDR	PA2099	96.9454		298.3.peg.1226	"""ABC-type multidrug transport system, permease component"""	PA5231	86.284
298.3.peg.1497	"""FIG022869: Oxidoreductase, GMC family"""	PA0364	85.9977		298.3.peg.4487	Aerobic glycerol-3-phosphate dehydrogenase (EC 1.1.5.3)	PA3584	66.4985
298.3.peg.4030	FIG00954138: hypothetical protein	PA0830	57.7338		298.3.peg.136	FIG00953797: hypothetical protein	PA1746	59.771
298.3.peg.1306	FOG: TPR repeat	PA4437	54.4639		298.3.peg.5000	Alcohol dehydrogenase (EC 1.1.1.1)	PA5427	57.7917
298.3.peg.1496	FIG028932: hypothetical protein	PA0365	54.2578		298.3.peg.5728	Putative protease	PA3913	50.5966
298.3.peg.4029	Alpha/beta hydrolase fold (EC 3.8.1.5)	PA0829	50.1856		298.3.peg.1163	Arginine deiminase (EC 3.5.3.6)	PA5171	46.4017
298.3.peg.3240	FIG00960298: hypothetical protein	PA0738	48.2655		298.3.peg.1057	Putative diheme cytochrome c-553	PA4571	38.5349
298.3.peg.3867	FIG00957948: hypothetical protein		44.9652		298.3.peg.210	Hemerythrin-like protein PA1673	PA1673	36.775
298.3.peg.1495	Aldehyde dehydrogenase (EC 1.2.1.3); Probable coniferyl aldehyde dehydrogenase (EC 1.2.1.68)	PA0366	44.6193		298.3.peg.3538	Cytochrome cd1 nitrite reductase (EC:1.7.2.1)	PA0519	35.016
298.3.peg.2122	Alkane-1 monooxygenase (EC 1.14.15.3)	PA1525	41.6644		298.3.peg.1227	HlyD family secretion protein	PA5232	33.0533
298.3.peg.121	FIG00953910: hypothetical protein	PA1760	40.8405		298.3.peg.2189	"""6-phosphogluconolactonase (EC 3.1.1.31), eukaryotic type"""	PA3182	32.9176
298.3.peg.4675	FIG067310: hypothetical protein	PA3422	28.0859		298.3.peg.450	Xylulose-5-phosphate phosphoketolase (EC 4.1.2.9); Fructose-6-phosphate phosphoketolase (EC 4.1.2.22)	PA3613	30.1284
298.3.peg.4163	Lipase precursor (EC 3.1.1.3)	PA4813	23.4282		298.3.peg.1063	DnaK suppressor protein	PA4577	30.0983
298.3.peg.2945	FIG00953847: hypothetical protein	PA0806	23.087		298.3.peg.1164	Ornithine carbamoyltransferase (EC 2.1.3.3)	PA5172	28.8842
298.3.peg.4458	"""Polymyxin resistance protein PmrL, sucrose-6 phosphate hydrolase"""	PA3557	22.8901		298.3.peg.1225	"""ABC-type multidrug transport system, permease component"""	PA5230	28.2556
298.3.peg.4755	"""Secreted alkaline metalloproteinase (EC 3.4.24.-), PrtA/B/C/G homolog"""	PA1249	22.2546		298.3.peg.5691	Outer membrane protein W precursor	PA4067	27.3076
298.3.peg.3149	RNase PH	PA4680	20.5469		298.3.peg.1914	FIG00954415: hypothetical protein	PA3880	26.667
298.3.peg.557	Major facilitator superfamily	PA3718	19.5077		298.3.peg.5195	Co-activator of prophage gene expression IbrA	PA2127	26.5499
298.3.peg.4052	Threonine dehydratase (EC 4.3.1.19)	PA0851	19.5029		298.3.peg.1766	Nitric oxide reductase activation protein NorD	PA0525	25.8527
298.3.peg.2613	putative hydrolase	PA4008	18.8887		298.3.peg.1100	Putative copper export protein	PA4610	25.7868
298.3.peg.4051	Cytochrome oxidase subunit 1 (EC 1.9.3.1)	PA0850	18.7362		298.3.peg.5434	CDP-abequose synthase (Fragment)	PA4348	22.5719
298.3.peg.5944	MFS transporter	PA0273	18.5943		298.3.peg.5362	FIG00957319: hypothetical protein	PA3278	21.7405
298.3.peg.3551	Acyl-CoA dehydrogenase (EC 1.3.8.7)	PA0507	17.0977		298.3.peg.738	"""Acetyl-CoA synthetase (ADP-forming) alpha and beta chains, putative"""	PA5475	21.2039
298.3.peg.117	Long-chain fatty acid transport protein	PA1764	15.7101		298.3.peg.3649	ADP-L-glycero-D-manno-heptose-6-epimerase (EC 5.1.3.20)	PA3337	21.0051
298.3.peg.4028	"""Transcriptional regulator, TetR family"""	PA0828	15.6104		298.3.peg.1162	Arginine/ornithine antiporter ArcD	PA5170	20.9925
298.3.peg.3376	Ornithine cyclodeaminase (EC 4.3.1.12)	PA4908	15.1122		298.3.peg.4485	FIG00960914: hypothetical protein		20.7096
298.3.peg.3379	Branched-chain amino acid transport system permease protein LivM (TC 3.A.1.4.1)	PA4911	14.4538		298.3.peg.2026	NnrS protein involved in response to NO	PA2662	20.6674
298.3.peg.4150	FIG002188: hypothetical protein	PA3922	14.1546		298.3.peg.1394	1-acyl-sn-glycerol-3-phosphate acyltransferase (EC 2.3.1.51)	PA4351	20.6673
298.3.peg.4885	Probable transmembrane protein	PA0111	14.0928		298.3.peg.3648	Arabinose efflux permease	PA3336	20.535
298.3.peg.5633	Spermidine synthase (EC 2.5.1.16)	PA4774	14.0887		298.3.peg.1069	hypothetical protein		19.0117
298.3.peg.4756	Alkaline proteinase inhibitor precursor	PA1250	13.9298		298.3.peg.2027	FIG00956290: hypothetical protein	PA2663	19.0031
298.3.peg.925	probable porin	PA3038	13.7472		298.3.peg.359	D-glycerate transporter (predicted)	PA1051	18.9715
298.3.peg.3741	probable membrane protein YPO2362	PA1190	13.618		298.3.peg.5436	Putative hemolysin	PA4350	17.6626
298.3.peg.4643	3-ketoacyl-CoA thiolase (EC 2.3.1.16) @ Acetyl-CoA acetyltransferase (EC 2.3.1.9)	PA3454	12.9901		298.3.peg.227	Uncharacterized protein ImpA	PA1656	17.416
298.3.peg.1079	protein activator	PA4590	12.8781		298.3.peg.5197	Co-activator of prophage gene expression IbrB	PA2126	17.4145
298.3.peg.3377	Branched-chain amino acid transport ATP-binding protein LivF (TC 3.A.1.4.1)	PA4909	12.7298		298.3.peg.5656	Glycine dehydrogenase [decarboxylating] (glycine cleavage system P protein) (EC 1.4.4.2)	PA2445	17.0741
298.3.peg.3378	Branched-chain amino acid transport ATP-binding protein LivG (TC 3.A.1.4.1)	PA4910	12.6021		298.3.peg.4562	"""SoxH protein, homolog"""	PA1415	16.8686
298.3.peg.4884	"""Cytochrome oxidase biogenesis protein Surf1, facilitates heme A insertion"""	PA0110	12.4454		298.3.peg.4844	Universal stress protein family 4	PA5027	16.631
298.3.peg.2374	Isocitrate lyase (EC 4.1.3.1)	PA2634	12.4257		298.3.peg.276	FIG00955550: hypothetical protein	PA1126	16.5068
298.3.peg.2436	Alkane-1 monooxygenase (EC 1.14.15.3)	PA2574	12.3795		298.3.peg.1744	L-fuco-beta-pyranose dehydrogenase (EC 1.1.1.122)	PA0545	16.3789
298.3.peg.5642	FIG00954800: hypothetical protein	PA4782	12.3681		298.3.peg.5772	"""Transcriptional regulator, MarR family"""	PA3458	15.5687
298.3.peg.3723	"""monooxygenase, flavin-binding family"""	PA1208	12.1832		298.3.peg.3953	FIG00954945: hypothetical protein	PA2753	15.2805
298.3.peg.3072	Uncharacterized protein ImpA	PA2360	12.1552		298.3.peg.3620	Universal stress protein UspA and related nucleotide-binding proteins	PA3309	15.2595
298.3.peg.3381	"""Branched-chain amino acid ABC transporter, amino acid-binding protein (TC 3.A.1.4.1)"""	PA4913	11.5416		298.3.peg.2143	"""Coproporphyrinogen III oxidase, oxygen-independent (EC 1.3.99.22)"""	PA1546	14.5808
298.3.peg.116	FIG00955249: hypothetical protein	PA1765	11.4547		298.3.peg.1953	probable sodium:sulfate symporter	PA3839	14.5015
298.3.peg.4880	Cytochrome c oxidase polypeptide I (EC 1.9.3.1)	PA0106	11.2728		298.3.peg.1764	Nitric oxide -responding transcriptional regulator Dnr (Crp/Fnr family)	PA0527	14.4779
298.3.peg.3380	High-affinity branched-chain amino acid transport system permease protein LivH (TC 3.A.1.4.1)	PA4912	11.2625		298.3.peg.1393	Universal stress protein family 4	PA4352	14.4175
298.3.peg.2620	possible acyl dehydratase	PA4015	11.2511		298.3.peg.5206	Alcohol dehydrogenase (EC 1.1.1.1)	PA2119	14.2866
298.3.peg.2096	PhnB protein; putative DNA binding 3-demethylubiquinone-9 3-methyltransferase domain protein	PA1353	10.817		298.3.peg.3462	Cyanate transport protein CynX	PA2500	14.2476
298.3.peg.3636	putative oxidoreductase	PA3324	10.8042		298.3.peg.4484	Glycerol kinase (EC 2.7.1.30)	PA3582	14.1541
298.3.peg.4453	UDP-4-amino-4-deoxy-L-arabinose--oxoglutarate aminotransferase (EC 2.6.1.-)	PA3552	10.7185		298.3.peg.1202	Probable low-affinity inorganic phosphate transporter	PA5207	14.0355
298.3.peg.1080	Membrane-fusion protein	PA4591	10.4632		298.3.peg.5057	Bacterioferritin	PA4235	13.6641
298.3.peg.4522	FIG005548: transport protein	PA3079	10.4063		298.3.peg.5198	Aldehyde dehydrogenase A (EC 1.2.1.22)	PA2125	13.3512
298.3.peg.5201	Sterol desaturase	PA2122	10.2024		298.3.peg.4036	Acetate kinase (EC 2.7.2.1)	PA0836	12.8744
298.3.peg.4333	Flavodoxin reductases (ferredoxin-NADPH reductases) family 1	PA4889	10.0942		298.3.peg.3621	Phosphoethanolamine transferase EptA specific for the 1 phosphate group of core-lipid A	PA3310	12.5989
298.3.peg.2786	DNA-binding protein HU-alpha	PA5348	9.98897		298.3.peg.1952	Ribosomal RNA large subunit methyltransferase F (EC 2.1.1.51)	PA3840	12.4644
298.3.peg.118	FIG00959611: hypothetical protein	PA1763	9.85045		298.3.peg.1027	ClpB protein	PA4542	12.2586
298.3.peg.4456	"""Polymyxin resistance protein PmrJ, predicted deacetylase"""	PA3555	9.68548		298.3.peg.5962	Putative large exoprotein involved in heme utilization or adhesion of ShlA/HecA/FhaA family		12.0034
298.3.peg.4001	MbtH-like protein	PA2412	9.61571		298.3.peg.5890	"""Ferric siderophore transport system, periplasmic binding protein TonB"""	PA0197	11.9092
298.3.peg.4146	3-ketoacyl-CoA thiolase (EC 2.3.1.16) @ Acetyl-CoA acetyltransferase (EC 2.3.1.9)	PA3925	9.25971		298.3.peg.4582	Arsenical resistance operon repressor	PA2277	11.8733
298.3.peg.3150	Large exoproteins involved in heme utilization or adhesion	PA4681	9.18756		298.3.peg.5886	FIG00956092: hypothetical protein	PA0201	11.5227
298.3.peg.5479	"""Cytochrome oxidase biogenesis protein Sco1/SenC/PrrC, putative copper metallochaperone"""	PA0113	9.16542		298.3.peg.4482	Cys-tRNA(Pro) deacylase YbaK	PA3580	11.448
298.3.peg.2099	FIG00960566: hypothetical protein	PA1356	9.10687		298.3.peg.775	Putative protease	PA5440	11.3079
298.3.peg.3549	Acyl-CoA dehydrogenase (EC 1.3.8.7)	PA0508	9.08291		298.3.peg.4035	Phosphate acetyltransferase (EC 2.3.1.8)	PA0835	10.6926
298.3.peg.3064	Uncharacterized protein ImpF	PA2368	9.01265		298.3.peg.2190	Glucose-6-phosphate 1-dehydrogenase (EC 1.1.1.49)	PA3183	10.6702
298.3.peg.1512	FIG00956729: hypothetical protein	PA0349	8.94352		298.3.peg.5664	"""Glyceraldehyde-3-phosphate dehydrogenase, putative"""	PA2323	10.532
298.3.peg.5632	"""S-adenosylmethionine decarboxylase proenzyme (EC 4.1.1.50), prokaryotic class 1B"""	PA4773	8.89162		298.3.peg.2976	Putrescine ABC transporter putrescine-binding protein PotF (TC 3.A.1.11.2)	PA0295	9.9689
298.3.peg.2614	O-Methyltransferase involved in polyketide biosynthesis	PA4009	8.7609		298.3.peg.1450	twitching motility protein PilH	PA0409	9.79864
298.3.peg.1513	FIG00957668: hypothetical protein	PA0348	8.72811		298.3.peg.4483	Glycerol uptake facilitator protein	PA3581	9.40222
298.3.peg.4457	"""Polymyxin resistance protein ArnT, undecaprenyl phosphate-alpha-L-Ara4N transferase; Melittin resistance protein PqaB"""	PA3556	8.67638		298.3.peg.3463	Probable deaminase	PA2499	9.32848
298.3.peg.4149	FIG067310: hypothetical protein	PA3923	8.65368		298.3.peg.737	hypothetical protein		9.00744
298.3.peg.3061	ClpB protein	PA2371	8.62819		298.3.peg.1915	Nitrate/nitrite response regulator protein	PA3879	8.99099
298.3.peg.919	Cytochrome c Snr1	PA3032	8.50797		298.3.peg.358	Glycerate kinase (EC 2.7.1.31)	PA1052	8.83856
298.3.peg.46	Short-chain dehydrogenase/reductase SDR	PA1828	8.41046		298.3.peg.5888	Biopolymer transport protein ExbD/TolR	PA0199	8.78164
298.3.peg.3065	Putative cytoplasmic protein USSDB7A	PA2367	8.36349		298.3.peg.732	Glutamate-aspartate carrier protein	PA5479	8.76547
298.3.peg.3759	Transcriptional activator of acetoin dehydrogenase operon AcoR	PA4147	8.25334		298.3.peg.1396	ATP-dependent Clp protease ATP-binding subunit ClpA	PA0459	8.74261
298.3.peg.119	"""bacteriocin resistance protein, putative"""	PA1762	8.12582		298.3.peg.5556	"""CRISPR-associated protein, Cas5d family"""		8.65551
298.3.peg.3071	IcmF-related protein	PA2361	7.9783		298.3.peg.208	Smr domain protein	PA1675	8.60933
298.3.peg.3070	Inner membrane protein DotU	PA2362	7.94689		298.3.peg.3053	Isoquinoline 1-oxidoreductase alpha subunit (EC 1.3.99.16)	PA2379	8.53641
298.3.peg.4881	"""Cytochrome oxidase biogenesis protein Cox11-CtaG, copper delivery to Cox1"""	PA0107	7.90095		298.3.peg.976	Sensor histidine kinase PrrB (RegB) (EC 2.7.3.-)	PA4494	8.43232
298.3.peg.3239	FIG00954694: hypothetical protein		7.86773		298.3.peg.5555	"""CRISPR-associated protein, Csd1 family"""		8.29607
298.3.peg.1081	Outer membrane efflux family protein	PA4592	7.8458		298.3.peg.3167	Antibiotic biosynthesis monooxygenase domain protein	PA2048	8.06321
298.3.peg.1733	FIG00956588: hypothetical protein	PA0556	7.83751		298.3.peg.2203	Glucokinase (EC 2.7.1.2)	PA3193	7.91035
298.3.peg.1801	Lipase precursor (EC 3.1.1.3)	PA2862	7.83592		298.3.peg.1449	type IV pili signal transduction protein PilI	PA0410	7.82722
298.3.peg.1082	"""ABC transporter, permease protein"""	PA4593	7.81378		298.3.peg.4481	Glycerol kinase (EC 2.7.1.30)	PA3579	7.70631
298.3.peg.1305	"""ATPase, AFG1 family"""	PA4438	7.78712		298.3.peg.3954	Probable transmembrane protein	PA2754	7.63676
298.3.peg.3629	FIG00954787: hypothetical protein	PA3318	7.73963		298.3.peg.1456	Uracil phosphoribosyltransferase (EC 2.4.2.9) / Pyrimidine operon regulatory protein PyrR	PA0403	7.58119
298.3.peg.4584	Alcohol dehydrogenase (EC 1.1.1.1)	PA2275	7.72204		298.3.peg.5207	FIG00962886: hypothetical protein		7.36956
298.3.peg.44	SCP-2 sterol transfer family protein	PA1830	7.58763		298.3.peg.2204	Phosphogluconate dehydratase (EC 4.2.1.12)	PA3194	7.3519
298.3.peg.5132	"""Oxidoreductase, short chain dehydrogenase/reductase family"""	PA0182	7.57233		298.3.peg.1203	Phosphate transport regulator (distant homolog of PhoU)	PA5208	7.32862
298.3.peg.4883	hypothetical protein	PA0109	7.52559		298.3.peg.2202	"""DNA-binding response regulator GltR, controls specific porins for the entry of glucose"""	PA3192	7.3135
298.3.peg.2762	Protein involved in meta-pathway of phenol degradation	PA5325	7.50052		298.3.peg.3531	Universal stress protein family 5	PA4328	7.26326
298.3.peg.43	Phosphoglycerate mutase family protein	PA1831	7.44044		298.3.peg.4037	FIG00956983: hypothetical protein		7.17832
298.3.peg.3972	FIG00958953: hypothetical protein	PA2768	7.40056		298.3.peg.5655	Serine hydroxymethyltransferase (EC 2.1.2.1)	PA2444	7.06355
298.3.peg.1684	"""ABC transporter, periplasmic spermidine putrescine-binding protein PotD (TC 3.A.1.11.1)"""	PA0604	7.37454		298.3.peg.5107	Aconitase B		6.95769
298.3.peg.5237	"""Putative translation initiation inhibitor, yjgF family"""	PA4173	7.30328		298.3.peg.447	"""ABC transporter, periplasmic spermidine putrescine-binding protein PotD (TC 3.A.1.11.1)"""	PA3610	6.89871
298.3.peg.4455	UDP-glucuronic acid oxidase (UDP-4-keto-hexauronic acid decarboxylating) (EC 1.1.1.305) / UDP-4-amino-4-deoxy-L-arabinose formyltransferase (EC 2.1.2.13)	PA3554	7.21359		298.3.peg.975	Dna binding response regulator PrrA (RegA)	PA4493	6.87753
298.3.peg.5959	Chemotaxis protein methyltransferase CheR (EC 2.1.1.80)	PA0175	7.09303		298.3.peg.452	"""Metallo-beta-lactamase family protein, RNA-specific"""	PA3614	6.8498
298.3.peg.2820	FIG00957616: hypothetical protein	PA2190	7.0776		298.3.peg.5889	MotA/TolQ/ExbB proton channel family protein	PA0198	6.84359
298.3.peg.254	Urea carboxylase-related amino acid permease	PA1147	6.99985		298.3.peg.5596	"""Various polyols ABC transporter, periplasmic substrate-binding protein"""	PA2338	6.73316
298.3.peg.5634	FIG00954636: hypothetical protein	PA4775	6.897		298.3.peg.3118	Sigma-fimbriae uncharacterized paralogous subunit	PA4648	6.55388
298.3.peg.5025	Mobile element protein	PA2221	6.89007		298.3.peg.4583	Hypothetical transcriptional regulator YqhC	PA2276	6.48788
298.3.peg.4878	FIG00956559: hypothetical protein		6.8847		298.3.peg.739	"""Metalloprotease, insulinase family"""	PA5474	6.47526
298.3.peg.3151	RTX toxins and related Ca2+-binding proteins	PA4682	6.84306		298.3.peg.4999	FIG00959796: hypothetical protein		6.4362
298.3.peg.3066	Uncharacterized protein ImpC	PA2366	6.79143		298.3.peg.1101	FIG00960409: hypothetical protein	PA4611	6.33287
298.3.peg.362	OmpA family protein	PA1048	6.73505		298.3.peg.5887	hypothetical protein	PA0200	6.28952
298.3.peg.3994	FIG137877: Hypothetical protein in pyoverdin gene cluster	PA2405	6.71216		298.3.peg.89	FIG00955285: hypothetical protein	PA1788	6.21961
298.3.peg.2874	FIG00957959: hypothetical protein		6.659		298.3.peg.2378	FIG002776: hypothetical protein	PA2630	6.18076
298.3.peg.3868	RND multidrug efflux transporter; Acriflavin resistance protein	PA4207	6.65388		298.3.peg.1448	twitching motility protein PilJ	PA0411	5.95188
298.3.peg.4070	Membrane-bound lysozyme inhibitor of c-type lysozyme	PA0867	6.64371		298.3.peg.88	Universal stress protein family 7	PA1789	5.91392
298.3.peg.603	hypothetical protein	PA0039	6.64332		298.3.peg.331	FIG00954070: hypothetical protein	PA1076	5.84086
298.3.peg.2097	PhnB protein	PA1354	6.54872		298.3.peg.4034	FIG018329: 1-acyl-sn-glycerol-3-phosphate acyltransferase	PA0834	5.82687
298.3.peg.4602	Ethanolamine permease	PA4023	6.5161		298.3.peg.2200	hypothetical protein	PA3190	5.77685
298.3.peg.4699	FIG00961348: hypothetical protein		6.47827		298.3.peg.2687	ATP-dependent protease HslV (EC 3.4.25.-)	PA5053	5.67855
298.3.peg.2437	Methyl-accepting chemotaxis protein I (serine chemoreceptor protein)	PA2573	6.46994		298.3.peg.3461	FIG00956682: hypothetical protein	PA2501	5.62203
298.3.peg.4521	FIG002465: BNR repeat protein	PA3080	6.42074		298.3.peg.4842	O-acetylhomoserine sulfhydrylase (EC 2.5.1.49) / O-succinylhomoserine sulfhydrylase (EC 2.5.1.48)	PA5025	5.58315
298.3.peg.764	Teichoic acid export ATP-binding protein TagH (EC 3.6.3.40)	PA5450	6.39491		298.3.peg.2188	4-hydroxy-2-oxoglutarate aldolase (EC 4.1.3.16) @ 2-dehydro-3-deoxyphosphogluconate aldolase (EC 4.1.2.14)	PA3181	5.43067
298.3.peg.2787	FIG00959816: hypothetical protein		6.29875		298.3.peg.4475	"""Multidrug resistance transporter, Bcr/CflA family"""	PA3573	5.42313
298.3.peg.4680	Chemotaxis response regulator protein-glutamate methylesterase CheB (EC 3.1.1.61)	PA0173	6.26677		298.3.peg.161	"""Type III secretion effector protein (YopR, encoded by YscH)"""	PA1721	5.28477
298.3.peg.3287	General secretion pathway protein C	PA0679	6.2291		298.3.peg.2543	L-lactate permease	PA4770	5.23624
298.3.peg.4157	Molybdenum cofactor biosynthesis protein MoaB	PA3915	6.17629		298.3.peg.4847	Permeases of the major facilitator superfamily	PA5030	5.12694
298.3.peg.3962	"""Outer membrane porin, OprD family"""	PA2760	6.17217		298.3.peg.5437	pyocin protein	PA0985	5.12145
298.3.peg.4454	"""Polymyxin resistance protein ArnC, glycosyl transferase (EC 2.4.-.-)"""	PA3553	6.16548		298.3.peg.4131	Acyl-CoA dehydrogenase; probable dibenzothiophene desulfurization enzyme	PA3939	5.11327
298.3.peg.2837	FIG00956529: hypothetical protein	PA2174	6.15162		298.3.peg.5103	FIG00953508: hypothetical protein		5.07552
298.3.peg.4042	FIG00960523: hypothetical protein	PA0841	6.09478		298.3.peg.4257	Sulfate permease	PA1647	5.05111
298.3.peg.3426	"""Thiol peroxidase, Tpx-type (EC 1.11.1.15)"""	PA2532	6.09117		298.3.peg.5104	FIG00955871: hypothetical protein		5.0298
298.3.peg.1800	"""Lipase activator protein, Lipase-specific foldase"""	PA2863	6.07497		298.3.peg.308	Flagellar regulatory protein FleQ	PA1099	5.02864
298.3.peg.385	FIG00955049: hypothetical protein		6.03184		298.3.peg.3334	Cytochrome O ubiquinol oxidase subunit III (EC 1.10.3.-)	PA1319	4.89271
298.3.peg.662	"""Transcriptional regulator of glmS gene, DeoR family"""	PA5550	6.00402		298.3.peg.2159	Aerotaxis receptor Aer	PA1561	4.80777
298.3.peg.3067	Uncharacterized protein ImpB	PA2365	5.98773		298.3.peg.4893	Isoquinoline 1-oxidoreductase alpha subunit (EC 1.3.99.16)	PA1881	4.79217
298.3.peg.2763	FIG00953587: hypothetical protein	PA5326	5.98669		298.3.peg.3390	Azurin	PA4922	4.78976
298.3.peg.3499	"""Flp pilus assembly protein TadD, contains TPR repeats"""	PA4299	5.96495		298.3.peg.1451	twitching motility protein PilG	PA0408	4.77979
298.3.peg.5127	FIG00953273: hypothetical protein	PA0187	5.93424		298.3.peg.469	Putative transport system permease protein	PA3631	4.68875
298.3.peg.3993	FIG139991: Putative thiamine pyrophosphate-requiring enzyme	PA2404	5.85465		298.3.peg.942	FIG00953360: hypothetical protein	PA3054	4.68174
298.3.peg.2838	FIG00956084: hypothetical protein		5.84081		298.3.peg.2205	NAD-dependent glyceraldehyde-3-phosphate dehydrogenase (EC 1.2.1.12)	PA3195	4.66009
298.3.peg.762	Mannose-1-phosphate guanylyltransferase (GDP) (EC 2.7.7.22) / Mannose-6-phosphate isomerase (EC 5.3.1.8)	PA5452	5.80877		298.3.peg.1177	Carbon storage regulator (could also regulate swarming and quorum sensing)	PA5183.1	4.63892
298.3.peg.3916	Oligopeptide transport system permease protein OppB (TC 3.A.1.5.1)	PA2059	5.78007		298.3.peg.4843	Histone acetyltransferase HPA2 and related acetyltransferases	PA5026	4.63875
298.3.peg.5571	"""Maleylacetoacetate isomerase (EC 5.2.1.2) @ Glutathione S-transferase, zeta (EC 2.5.1.18)"""	PA2473	5.64748		298.3.peg.360	Sugar diacid utilization regulator SdaR	PA1050	4.62315
298.3.peg.4757	Methyl-accepting chemotaxis protein I (serine chemoreceptor protein)	PA1251	5.63443		298.3.peg.4317	Multicopper oxidase	PA3768	4.59727
298.3.peg.3058	Phophatidylinositol-4-phosphate 5-kinase (EC 2.7.1.68)	PA2374	5.61715		298.3.peg.109	Esterase/lipase/thioesterase family protein	PA1771	4.58598
298.3.peg.668	"""TRAP transporter, 4TM/12TM fusion protein, unknown substrate 1"""	PA5544	5.61393		298.3.peg.4411	Chemotaxis regulator - transmits chemoreceptor signals to flagelllar motor components CheY	PA1456	4.56405
298.3.peg.1956	ABC transporter substrate-binding protein	PA3836	5.54958		298.3.peg.2332	hypothetical protein		4.55484
298.3.peg.1494	"""Transcriptional regulator, TetR family"""	PA0367	5.54646		298.3.peg.2328	ATP-dependent Clp protease proteolytic subunit (EC 3.4.21.92)		4.47601
298.3.peg.2098	Molybdenum cofactor biosynthesis protein MoaD	PA1355	5.50281		298.3.peg.4563	D-2-hydroxyglutarate dehydrogenase	PA1416	4.43003
298.3.peg.4882	Cytochrome c oxidase polypeptide III (EC 1.9.3.1)	PA0108	5.49724		298.3.peg.357	Ribosomal protein S3		4.37098
298.3.peg.2748	Aldehyde dehydrogenase (EC 1.2.1.3)	PA5312	5.48606		298.3.peg.3961	FIG00953126: hypothetical protein	PA2759	4.3321
298.3.peg.1498	Phosphopantetheine adenylyltransferase (EC 2.7.7.3)	PA0363	5.48561		298.3.peg.2147	"""Putative analog of CcoH, COG3198"""	PA1550	4.2858
298.3.peg.4754	hypothetical protein		5.46884		298.3.peg.4961	FIG00953334: hypothetical protein	PA1604	4.22476
298.3.peg.4109	hypothetical protein		5.43547		298.3.peg.617	FIG00954501: hypothetical protein	PA0026	4.20435
298.3.peg.5369	FIG024746: hypothetical protein	PA3284	5.42846		298.3.peg.4892	Isoquinoline 1-oxidoreductase beta subunit (EC 1.3.99.16)	PA1880	4.18328
298.3.peg.5368	FIG023677: hypothetical protein	PA3283	5.42449		298.3.peg.1457	Aspartate carbamoyltransferase (EC 2.1.3.2)	PA0402	4.16279
298.3.peg.4140	hypothetical protein		5.39076		298.3.peg.5435	Acyl-CoA dehydrogenase; probable dibenzothiophene desulfurization enzyme	PA4349	4.14417
298.3.peg.4922	GlcG protein	PA1503	5.37393		298.3.peg.5225	"""Ribonucleotide reductase of class III (anaerobic), large subunit (EC 1.17.4.2)"""	PA1920	4.05265
298.3.peg.5791	FIG00957232: hypothetical protein	PA2113	5.36732		298.3.peg.1322	Cell division protein MraZ	PA4421	3.98356
298.3.peg.2839	FIG00954587: hypothetical protein	PA2173	5.2965		298.3.peg.5058	Catalase (EC 1.11.1.6)	PA4236	3.97963
298.3.peg.5794	FIG00959267: hypothetical protein	PA0264	5.25825		298.3.peg.4088	Fap unknown function protein	PA1956	3.95812
298.3.peg.5423	FIG00961595: hypothetical protein	PA4337	5.25559		298.3.peg.1074	"""lipoprotein, putative"""	PA4586	3.94554
298.3.peg.5790	Sialic acid transporter (permease) NanT	PA2114	5.21976		298.3.peg.2148	"""Type cbb3 cytochrome oxidase biogenesis protein CcoG, involved in Cu oxidation"""	PA1551	3.94083
298.3.peg.1493	FIG00955814: hypothetical protein		5.2129		298.3.peg.3955	FIG00956312: hypothetical protein		3.91972
298.3.peg.3607	Long-chain-fatty-acid--CoA ligase (EC 6.2.1.3)	PA3300	5.19685		298.3.peg.5690	FIG00961523: hypothetical protein		3.88115
298.3.peg.765	Glycosyltransferase	PA5449	5.19021		298.3.peg.5832	Probable type IV pilus assembly FimV-related transmembrane protein	PA3115	3.87028
298.3.peg.5960	Chemotaxis protein CheD	PA0174	5.18411		298.3.peg.715	Ribonucleotide reductase of class II (coenzyme B12-dependent) (EC 1.17.4.1)	PA5497	3.85529
298.3.peg.763	O-antigen export system permease protein RfbD	PA5451	5.18293		298.3.peg.398	"""Transcriptional regulator, IclR family"""	PA1015	3.83911
298.3.peg.4660	GTP cyclohydrolase I (EC 3.5.4.16) type 1	PA3438	5.09556		298.3.peg.453	Decarboxylase family protein	PA3615	3.83291
298.3.peg.5116	NAD(P) transhydrogenase subunit beta (EC 1.6.1.2)	PA0196	5.08693		298.3.peg.4846	LysR family transcriptional regulator YnfL	PA5029	3.76034
298.3.peg.5827	Arginine permease RocE	PA4981	5.00199		298.3.peg.4580	Arsenate reductase (EC 1.20.4.1)	PA2279	3.75186
298.3.peg.3349	FIG00953933: hypothetical protein	PA1333	5.00122		298.3.peg.4486	"""Glycerol-3-phosphate regulon repressor, DeoR family"""	PA3583	3.74063
298.3.peg.4879	Cytochrome c oxidase polypeptide II (EC 1.9.3.1)	PA0105	4.9917		298.3.peg.4919	FIG00953966: hypothetical protein	PA1506	3.72236
298.3.peg.5964	Malonate decarboxylase delta subunit	PA0210	4.96625		298.3.peg.1458	Dihydroorotase (EC 3.5.2.3)	PA0401	3.68354
298.3.peg.2953	FIG00956008: hypothetical protein	PA0274	4.90983		298.3.peg.4410	Chemotaxis response - phosphatase CheZ	PA1457	3.66716
298.3.peg.4753	Outer membrane protein tolC precursor	PA1248	4.87692		298.3.peg.4258	Methyl-accepting chemotaxis protein I (serine chemoreceptor protein)	PA1646	3.65015
298.3.peg.147	"""membrane protein, putative"""	PA1735	4.84383		298.3.peg.1825	DEAD-box ATP-dependent RNA helicase CshA (EC 3.6.4.13)	PA2840	3.62348
298.3.peg.3507	FIG00958579: hypothetical protein	PA4306	4.80872		298.3.peg.309	Flagellar sensor histidine kinase FleS	PA1098	3.6044
298.3.peg.2891	Tricarboxylate porin OpdH	PA0755	4.79874		298.3.peg.2689	Arginyl-tRNA synthetase (EC 6.1.1.19)	PA5051	3.6039
298.3.peg.146	3-ketoacyl-CoA thiolase (EC 2.3.1.16) @ Acetyl-CoA acetyltransferase (EC 2.3.1.9)	PA1736	4.79244		298.3.peg.2988	"""Transcriptional regulator, AraC family"""	PA0306	3.56949
298.3.peg.3587	Glutathione S-transferase family protein	PA0473	4.76422		298.3.peg.3658	3-isopropylmalate dehydratase large subunit (EC 4.2.1.33)	PA3121	3.54867
298.3.peg.228	Nitrate reductase cytochrome c550-type subunit	PA1173	4.75003		298.3.peg.1011	"""Type IV fimbrial assembly, ATPase PilB"""	PA4526	3.54523
298.3.peg.766	Glycosyltransferase (EC 2.4.1.-)	PA5448	4.73998		298.3.peg.718	FIG00953549: hypothetical protein	PA5494	3.48656
298.3.peg.5514	"""Transcriptional regulator, LysR family"""	PA2551	4.73386		298.3.peg.2302	FIG00962931: hypothetical protein		3.4791
298.3.peg.1141	Lysine-arginine-ornithine-binding periplasmic protein precursor (TC 3.A.1.3.1)	PA5153	4.7101		298.3.peg.618	Shikimate 5-dehydrogenase I alpha (EC 1.1.1.25)	PA0025	3.46626
298.3.peg.1123	"""ABC-type amino acid transport, signal transduction systems, periplasmic component/domain"""	PA5137	4.7054		298.3.peg.3656	SAM-dependent methyltransferase YafE (UbiE paralog)	PA3119	3.46256
298.3.peg.985	"""Outer membrane porin, OprD family"""	PA4501	4.70463		298.3.peg.682	Dicarboxylate MFS transporter	PA5530	3.38388
298.3.peg.3881	Alkanesulfonate monooxygenase (EC 1.14.14.5)	PA2090	4.69989		298.3.peg.1932	phospholipase/carboxylesterase family protein	PA3859	3.36403
298.3.peg.3059	VgrG protein	PA2373	4.67448		298.3.peg.306	Flagellar M-ring protein FliF	PA1101	3.36318
298.3.peg.242	Cold shock protein CspA	PA1159	4.67168		298.3.peg.1230	Glycerol-3-phosphate transporter	PA5235	3.36209
298.3.peg.772	Sensory box/GGDEF family protein	PA5442	4.667		298.3.peg.4413	Flagellar synthesis regulator FleN	PA1454	3.32056
298.3.peg.815	Xanthine permease	PA2938	4.66038		298.3.peg.1447	Chemotaxis protein methyltransferase CheR (EC 2.1.1.80)	PA0412	3.27631
298.3.peg.3909	FIG00955722: hypothetical protein	PA2066	4.65996		298.3.peg.3389	Phospholipase/lecithinase/hemolysin	PA4921	3.27061
298.3.peg.4396	Flavohemoprotein (Hemoglobin-like protein) (Flavohemoglobin) (Nitric oxide dioxygenase) (EC 1.14.12.17)		4.62486		298.3.peg.4561	hypothetical protein	PA1414	3.25292
298.3.peg.761	"""GDP-mannose 4,6-dehydratase (EC 4.2.1.47)"""	PA5453	4.61822		298.3.peg.5433	Beta-lactamase class C and other penicillin binding proteins	PA4347	3.23495
298.3.peg.4043	Glycosyltransferase	PA0842	4.60229		298.3.peg.1747	Protein yqjC precursor	PA0542	3.21075
298.3.peg.581	"""Type II secretory pathway, ATPase PulE/Tfp pilus assembly pathway, ATPase PilB"""	PA3740	4.58712		298.3.peg.2304	Phage protein		3.19233
298.3.peg.2750	Omega-amino acid--pyruvate aminotransferase (EC 2.6.1.18)	PA5313	4.55052		298.3.peg.5866	Alkyl hydroperoxide reductase protein F (EC 1.6.4.-)	PA0140	3.18643
298.3.peg.760	"""GDP-mannose 4,6-dehydratase (EC 4.2.1.47)"""	PA5454	4.53809		298.3.peg.1539	Non-specific DNA-binding protein Dps / Iron-binding ferritin-like antioxidant protein / Ferroxidase (EC 1.16.3.1)	PA0962	3.1694
298.3.peg.4646	FIG00957037: hypothetical protein	PA3451	4.49992		298.3.peg.2001	NADH-ubiquinone oxidoreductase chain C (EC 1.6.5.3) / NADH-ubiquinone oxidoreductase chain D (EC 1.6.5.3)	PA2639	3.16881
298.3.peg.4556	"""Deacetylases, including yeast histone deacetylase and acetoin utilization protein"""	PA1409	4.4365		298.3.peg.4474	FIG00960133: hypothetical protein	PA3572	3.16431
298.3.peg.3940	FIG00953580: hypothetical protein	PA2746	4.38225		298.3.peg.3385	Nicotinate-nucleotide adenylyltransferase (EC 2.7.7.18)	PA4917	3.14865
298.3.peg.369	Outer membrane protein A precursor	PA1041	4.38201		298.3.peg.4318	tRNA-specific adenosine-34 deaminase (EC 3.5.4.-)	PA3767	3.1293
298.3.peg.1382	INTEGRAL MEMBRANE PROTEIN (Rhomboid family)	PA4362	4.37886		298.3.peg.2339	Phage protein		3.12404
298.3.peg.5117	NAD(P) transhydrogenase alpha subunit (EC 1.6.1.2)	PA0195.1	4.37868		298.3.peg.361	Pyridoxamine 5'-phosphate oxidase (EC 1.4.3.5)	PA1049	3.11387
298.3.peg.2291	Alginate biosynthesis protein AlgK precursor	PA3543	4.3627		298.3.peg.5477	Transcriptional regulator SlyA	PA3341	3.11295
298.3.peg.2088	3-demethylubiquinone-9 3-methyltransferase	PA2721	4.3533		298.3.peg.4599	Epimerase KguE	PA2260	3.1124
298.3.peg.3441	benABC operon transcriptional activator BenR	PA2519	4.32787		298.3.peg.322	Flagellar protein FlgJ [peptidoglycan hydrolase] (EC 3.2.1.-)	PA1085	3.07547
298.3.peg.5892	FIG00957966: hypothetical protein	PA2109	4.31136		298.3.peg.5766	hypothetical protein		3.0309
298.3.peg.3069	Uncharacterized protein ImpJ/VasE	PA2363	4.3098		298.3.peg.2166	O-acetylhomoserine sulfhydrylase (EC 2.5.1.49)	PA1567	3.01627
298.3.peg.2074	"""ATPase associated with various cellular activities, AAA_5"""	PA2707	4.29022		298.3.peg.5689	UDP-glucose 4-epimerase (EC 5.1.3.2)	PA4068	3.01277
298.3.peg.4151	"""Transcriptional regulator, LuxR family"""	PA3921	4.28325		298.3.peg.323	Flagellar P-ring protein FlgI	PA1084	3.01012
298.3.peg.1618	"""TRAP-type C4-dicarboxylate transport system, large permease component"""	PA0886	4.28206		298.3.peg.5951	Putative large exoprotein involved in heme utilization or adhesion of ShlA/HecA/FhaA family		2.99999
298.3.peg.2591	FIG00960788: hypothetical protein	PA3986	4.27916		298.3.peg.209	GTP cyclohydrolase I (EC 3.5.4.16) type 1	PA1674	2.964
298.3.peg.5757	putative secreted protein	PA0049	4.26097		298.3.peg.5182	Permeases of the major facilitator superfamily	PA3465	2.95032
298.3.peg.984	FIG00960455: hypothetical protein		4.22222		298.3.peg.4682	FIG062788: hypothetical protein	PA0171	2.94044
298.3.peg.4179	FIG00963354: hypothetical protein	PA4828	4.20064		298.3.peg.4412	RNA polymerase sigma factor for flagellar operon	PA1455	2.93742
298.3.peg.4143	"""Cyanide insensitive terminal oxidase, putative subunit III"""	PA3928	4.16836		298.3.peg.3170	"""Transcriptional regulator, AraC family"""	PA2047	2.90671
298.3.peg.4148	FIG00960878: hypothetical protein		4.1473		298.3.peg.5001	Transcriptional regulator	PA5428	2.9032
298.3.peg.4063	Pyrroloquinoline quinone (Coenzyme PQQ) biosynthesis protein C	PA0862	4.12875		298.3.peg.499	FIG00954111: hypothetical protein	PA3661	2.89421
298.3.peg.5503	CDP-diacylglycerol--glycerol-3-phosphate 3-phosphatidyltransferase (EC 2.7.8.5)	PA2541	4.12442		298.3.peg.3794	Sugar efflux transporter SotB	PA4113	2.88695
298.3.peg.5931	"""Transcriptional regulator, LuxR family"""	PA1978	4.12442		298.3.peg.4424	Flagellar motor switch protein FliM	PA1443	2.81717
298.3.peg.667	"""TRAP transporter solute receptor, unknown substrate 1"""	PA5545	4.089		298.3.peg.1326	"""UDP-N-acetylmuramoylalanyl-D-glutamate--2,6-diaminopimelate ligase (EC 6.3.2.13)"""	PA4417	2.80649
298.3.peg.3626	Phosphonate ABC transporter permease protein phnE2 (TC 3.A.1.9.1)	PA3315	4.08829		298.3.peg.1562	hypothetical protein PA0941	PA0941	2.80319
298.3.peg.5462	glutamine synthetase family protein	PA3356	4.06752		298.3.peg.836	"""lipoprotein, putative"""	PA2955	2.80286
298.3.peg.1947	"""Glutathione S-transferase, unnamed subgroup 2 (EC 2.5.1.18)"""	PA3844	4.05639		298.3.peg.2311	Predicted transcriptional regulators		2.75644
298.3.peg.5916	Cobalt-precorrin-6y C5-methyltransferase (EC 2.1.1.-) / Cobalt-precorrin-6y C15-methyltransferase [decarboxylating] (EC 2.1.1.-)	PA2907	4.04568		298.3.peg.780	Pyruvate carboxyl transferase subunit A (EC 6.4.1.1)	PA5436	2.7541
298.3.peg.3941	FIG00961448: hypothetical protein		4.03432		298.3.peg.1325	Cell division protein FtsI [Peptidoglycan synthetase] (EC 2.4.1.129)	PA4418	2.74724
298.3.peg.2261	"""ABC-type Fe3+ transport system, periplasmic component"""	PA3250	4.02979		298.3.peg.1324	Cell division protein FtsL	PA4419	2.70352
298.3.peg.5394	FIG00961991: hypothetical protein	PA1471	4.02627		298.3.peg.4409	hypothetical protein	PA1458	2.6896
298.3.peg.3176	Putative transport protein	PA2042	4.01656		298.3.peg.1795	Methyl-accepting chemotaxis protein	PA2867	2.68178
298.3.peg.2981	Putrescine ABC transporter putrescine-binding protein PotF (TC 3.A.1.11.2)	PA0300	4.01326		298.3.peg.1323	rRNA small subunit methyltransferase H	PA4420	2.67467
298.3.peg.3444	"""Benzoate 1,2-dioxygenase, ferredoxin reductase component"""	PA2516	4.01241		298.3.peg.277	NAD-dependent protein deacetylase of SIR2 family	PA1125	2.67467
298.3.peg.3216	Short chain fatty acids transporter	PA2002	4.00446		298.3.peg.2831	"""Protein-N(5)-glutamine methyltransferase PrmC, methylates polypeptide chain release factors RF1 and RF2"""	PA2179	2.67122
298.3.peg.5635	Two-component system response regulator QseB	PA4776	3.98372		298.3.peg.619	"""Coproporphyrinogen III oxidase, aerobic (EC 1.3.3.3)"""	PA0024	2.66013
298.3.peg.1955	ABC transporter permease protein	PA3837	3.93846		298.3.peg.1659	Phage lysozyme	PA0629	2.65265
298.3.peg.4327	"""PTS system, glucose-specific IIA component (EC 2.7.1.69) / Phosphotransferase system, phosphocarrier protein HPr / Phosphoenolpyruvate-protein phosphotransferase of PTS system (EC 2.7.3.9)"""	PA3760	3.92794		298.3.peg.5833	tRNA pseudouridine synthase A (EC 4.2.1.70)	PA3114	2.64771
298.3.peg.2749	hypothetical protein		3.92595		298.3.peg.5585	DNA-directed RNA polymerase beta subunit (EC 2.7.7.6)	PA4270	2.64235
298.3.peg.5920	Long-chain-fatty-acid--CoA ligase (EC 6.2.1.3)	PA1617	3.91385		298.3.peg.5584	DNA-directed RNA polymerase beta' subunit (EC 2.7.7.6)	PA4269	2.62171
298.3.peg.3179	Gamma-glutamyl-putrescine synthetase (EC 6.3.1.11)	PA2040	3.91338		298.3.peg.3340	Ketosteroid isomerase homolog	PA1325	2.59416
298.3.peg.2280	1-acyl-sn-glycerol-3-phosphate acyltransferase (EC 2.3.1.51)	PA3267	3.9051		298.3.peg.1238	Porphobilinogen synthase (EC 4.2.1.24)	PA5243	2.58766
298.3.peg.4752	"""ABC-type protease exporter, membrane fusion protein (MFP) family component PrtE/AprE"""	PA1247	3.85836		298.3.peg.3913	Cysteine desulfurase (EC 2.8.1.7)	PA2062	2.57741
298.3.peg.3312	probable alpha helix chain yaiN	PA1298	3.85643		298.3.peg.4290	2-isopropylmalate synthase (EC 2.3.3.13)	PA3792	2.56763
298.3.peg.105	CmpX	PA1775	3.85263		298.3.peg.2316	Primosomal protein I		2.54025
298.3.peg.2765	Cytochrome c5	PA5328	3.85123		298.3.peg.2146	Type cbb3 cytochrome oxidase biogenesis protein CcoI; Copper-translocating P-type ATPase (EC 3.6.3.4)	PA1549	2.50215
298.3.peg.2679	polyhydroxyalkanoate granule-associated protein PhaI	PA5061	3.8189		298.3.peg.1300	Sulfate adenylyltransferase subunit 2 (EC 2.7.7.4)	PA4443	2.4672
298.3.peg.753	"""Outer membrane receptor proteins, mostly Fe transport"""	PA5461	3.81575		298.3.peg.5108	putative DNA helicase		2.46177
298.3.peg.4221	4-hydroxybenzoate transporter	PA0235	3.81167		298.3.peg.4415	Flagellar biosynthesis protein FlhA	PA1452	2.45021
298.3.peg.2077	L-lysine permease	PA2710	3.77706		298.3.peg.787	Outer membrane (iron.B12.siderophore.hemin) receptor	PA2911	2.44682
298.3.peg.2072	Thioredoxin reductase (EC 1.8.1.9)	PA2705	3.7659		298.3.peg.5410	"""Type I restriction-modification system, DNA-methyltransferase subunit M (EC 2.1.1.72)"""	PA2735	2.42932
298.3.peg.2083	"""2,4-dienoyl-CoA reductase [NADPH] (EC 1.3.1.34)"""	PA2716	3.75975		298.3.peg.2631	"""Fructose-1,6-bisphosphatase, type I (EC 3.1.3.11)"""	PA5110	2.403
298.3.peg.389	"""Acyl-CoA dehydrogenase, long-chain specific, mitochondrial precursor (EC 1.3.99.13)"""	PA1022	3.759		298.3.peg.1278	PTS IIA-like nitrogen-regulatory protein PtsN	PA4464	2.40121
298.3.peg.4511	FIG00953564: hypothetical protein	PA3089	3.73852		298.3.peg.3198	"""RND efflux system, membrane fusion protein CmeA"""	PA2019	2.39918
298.3.peg.794	Short-chain dehydrogenase/reductase SDR	PA2918	3.72973		298.3.peg.2306	FIG00963381: hypothetical protein		2.39858
298.3.peg.4147	Medium-chain-fatty-acid--CoA ligase (EC 6.2.1.-)	PA3924	3.72675		298.3.peg.3737	Arginine/ornithine antiporter ArcD	PA1194	2.38839
298.3.peg.3578	Malate synthase G (EC 2.3.3.9)	PA0482	3.71206		298.3.peg.2338	FIG00967075: hypothetical protein		2.38265
298.3.peg.1142	"""Arginine ABC transporter, permease protein ArtQ"""	PA5154	3.70807		298.3.peg.1277	"""Hypothetical ATP-binding protein UPF0042, contains P-loop"""	PA4465	2.37752
298.3.peg.669	DUF1850 domain-containing protein	PA5543	3.705		298.3.peg.1634	Phenylalanine-4-hydroxylase (EC 1.14.16.1)	PA0872	2.32874
298.3.peg.2590	FIG00954429: hypothetical protein	PA3986	3.69703		298.3.peg.2551	endonuclease/exonuclease/phosphatase family protein	PA3958	2.31923
298.3.peg.4348	Phosphate starvation-inducible protein psiF precursor	PA4874	3.68622		298.3.peg.791	"""SoxH protein, homolog"""	PA2915	2.31849
298.3.peg.2890	Tricarboxylate transport protein TctC	PA0754	3.63207		298.3.peg.751	FIG00953248: hypothetical protein	PA5463	2.31526
298.3.peg.4471	3-hydroxyisobutyrate dehydrogenase (EC 1.1.1.31)	PA3569	3.6311		298.3.peg.2064	FIG002283: Isochorismatase family protein	PA2698	2.30446
298.3.peg.4930	COG4339	PA1495	3.62352		298.3.peg.5456	FIG046709: Hypothetical protein		2.29611
298.3.peg.3550	hypothetical protein		3.61094		298.3.peg.475	CTP synthase (EC 6.3.4.2)	PA3637	2.29428
298.3.peg.809	"""NADH:flavin oxidoreductases, Old Yellow Enzyme family"""	PA2932	3.59512		298.3.peg.4798	Pyruvate dehydrogenase E1 component (EC 1.2.4.1)	PA5015	2.27883
298.3.peg.154	"""Superfamily II DNA/RNA helicases, SNF2 family"""	PA1728	3.59465		298.3.peg.1749	probable membrane protein NMA1176	PA0540	2.26562
298.3.peg.4763	Probable permease of ABC transporter	PA1257	3.58964		298.3.peg.5629	FIG00961420: hypothetical protein		2.2516
298.3.peg.3722	Rhodanese-related sulfurtransferase	PA1209	3.58601		298.3.peg.4425	Flagellar biosynthesis protein FliL	PA1442	2.24063
298.3.peg.5636	Sensory histidine kinase QseC	PA4777	3.58044		298.3.peg.5536	"""Glycolate dehydrogenase (EC 1.1.99.14), subunit GlcD"""	PA5355	2.22604
298.3.peg.3873	Enoyl-[acyl-carrier-protein] reductase [FMN] (EC 1.3.1.9)	PA4202	3.53657		298.3.peg.2633	Phosphonate ABC transporter phosphate-binding periplasmic component (TC 3.A.1.9.1)	PA5108	2.21316
298.3.peg.4469	Bifunctional protein: zinc-containing alcohol dehydrogenase; quinone oxidoreductase ( NADPH:quinone reductase) (EC 1.1.1.-); Similar to arginate lyase	PA3567	3.53624		298.3.peg.3532	Pyruvate kinase (EC 2.7.1.40)	PA4329	2.20492
298.3.peg.4758	Delta 1-piperideine-2-carboxylate reductase (EC 1.5.1.21) / Delta 1-pyrroline-2-carboxylate reductase (EC 1.5.1.1)	PA1252	3.52134		298.3.peg.1331	UDP-N-acetylglucosamine--N-acetylmuramyl-(pentapeptide) pyrophosphoryl-undecaprenol N-acetylglucosamine transferase (EC 2.4.1.227)	PA4412	2.19041
298.3.peg.3635	Xaa-Pro aminopeptidase (EC 3.4.11.9)	PA3323	3.50268		298.3.peg.788	"""ABC transporter (iron.B12.siderophore.hemin) , ATP-binding component"""	PA2912	2.18479
298.3.peg.3730	"""Transcriptional regulator, LysR family"""	PA1201	3.50246		298.3.peg.399	"""alpha-1,6-rhamnosyltransferase paralog"""	PA1014	2.17343
298.3.peg.5860	Coenzyme PQQ synthesis protein F	PA1973	3.50211		298.3.peg.2918	"""Outer membrane receptor proteins, mostly Fe transport"""	PA0781	2.15595
298.3.peg.1143	"""Amino acid ABC transporter, permease protein"""	PA5155	3.5019		298.3.peg.2191	"""Phosphogluconate repressor HexR, RpiR family"""	PA3184	2.15462
298.3.peg.2084	Non-heme chloroperoxidase (EC 1.11.1.10)	PA2717	3.4945		298.3.peg.743	Protein with similarity to RtcB	PA5471	2.1527
298.3.peg.5118	NAD(P) transhydrogenase alpha subunit (EC 1.6.1.2)	PA0195	3.49374		298.3.peg.4851	Uroporphyrinogen III decarboxylase (EC 4.1.1.37)	PA5034	2.14931
298.3.peg.5936	FIG00954317: hypothetical protein	PA1349	3.47358		298.3.peg.1312	Ubiquinol-cytochrome C reductase iron-sulfur subunit (EC 1.10.2.2)	PA4431	2.14892
298.3.peg.2137	"""Unsaturated fatty acid biosythesis repressor FabR, TetR family"""	PA1539	3.47347		298.3.peg.4113	5-methyltetrahydropteroyltriglutamate--homocysteine methyltransferase (EC 2.1.1.14)	PA1927	2.14872
298.3.peg.4017	Hypothetical protein PvdX	PA2428	3.4703		298.3.peg.752	"""Holliday junction resolvasome, helicase subunit"""	PA5462	2.13171
298.3.peg.830	Alpha/beta hydrolase fold (EC 3.8.1.5)	PA2949	3.46141		298.3.peg.2515	Ribosome-binding factor A	PA4743	2.11955
298.3.peg.5893	Thiamine pyrophosphate-requiring protein PA2108	PA2108	3.43986		298.3.peg.1328	Phospho-N-acetylmuramoyl-pentapeptide-transferase (EC 2.7.8.13)	PA4415	2.10868
298.3.peg.5625	Acetoin dehydrogenase E1 component beta-subunit (EC 1.2.4.-)	PA4151	3.43865		298.3.peg.472	"""Cell division protein DivIC (FtsB), stabilizes FtsL against RasP cleavage"""	PA3634	2.10621
298.3.peg.1682	Spermidine Putrescine ABC transporter permease component potC (TC_3.A.1.11.1)	PA0606	3.41891		298.3.peg.5234	Thioredoxin reductase (EC 1.8.1.9)	PA4170	2.09926
298.3.peg.2105	FIG00956623: hypothetical protein	PA1362	3.40532		298.3.peg.5765	FIG00953153: hypothetical protein	PA0042	2.09657
298.3.peg.2262	hypothetical protein	PA3251	3.40022		298.3.peg.1335	Cell division protein FtsA	PA4408	2.08844
298.3.peg.1640	probable iron binding protein from the HesB_IscA_SufA family	PA0665	3.39906		298.3.peg.1916	Nitrate/nitrite sensor protein (EC 2.7.3.-)	PA3878	2.07347
298.3.peg.5045	Transcriptional regulator BkdR of isoleucine and valine catabolism operon	PA2246	3.39064		298.3.peg.225	Uncharacterized protein ImpC	PA1658	2.05775
298.3.peg.4141	"""putative Cytochrome bd2, subunit I / Cyanide insensitive terminal oxidase, subunit I"""	PA3930	3.37631		298.3.peg.2003	NADH-ubiquinone oxidoreductase chain F (EC 1.6.5.3)	PA2641	2.05732
298.3.peg.191	"""Type III secretion inner membrane protein (YscT,HrcT,SpaR,EscT,EpaR1,homologous to flagellar export components)"""	PA1691	3.3761		298.3.peg.307	Flagellar hook-basal body complex protein FliE	PA1100	2.04887
298.3.peg.3163	Cyanate hydratase (EC 4.2.1.104)	PA2052	3.36902		298.3.peg.1664	FIG00958026: hypothetical protein	PA0624	2.04699
298.3.peg.4145	probable MFS transporter	PA3926	3.35948		298.3.peg.2688	Cell division protein FtsN	PA5052	2.04455
298.3.peg.4996	FIG00953722: hypothetical protein	PA5424	3.35771		298.3.peg.2005	NADH-ubiquinone oxidoreductase chain G (EC 1.6.5.3)	PA2642	2.03557
298.3.peg.3450	benABC operon transcriptional activator BenR	PA2511	3.34986		298.3.peg.1663	Methyl-accepting chemotaxis protein	PA0625	2.03245
298.3.peg.3968	Probable signal peptide protein	PA2764	3.34257		298.3.peg.1665	Phage major tail tube protein	PA0623	2.01841
298.3.peg.5502	Putative lipase in cluster with Phosphatidate cytidylyltransferase	PA2540	3.34093		298.3.peg.2103	Putative DMT superfamily metabolite efflux protein precursor	PA1360	2.01686
298.3.peg.2785	Superfamily II DNA and RNA helicases	PA5347	3.31721		298.3.peg.324	Flagellar L-ring protein FlgH	PA1083	2.0089
298.3.peg.2458	Acyl-CoA synthetases (AMP-forming)/AMP-acid ligases	PA2555	3.30763		298.3.peg.2668	Methyl-accepting chemotaxis protein I (serine chemoreceptor protein)	PA5072	2.00226
298.3.peg.3238	LysR family transcriptional regulator PA0739	PA0739	3.3034
298.3.peg.3876	Acyl-CoA dehydrogenase (EC 1.3.8.7)	PA4199	3.30312
298.3.peg.5256	3-oxoacyl-[acyl-carrier protein] reductase (EC 1.1.1.100)	PA4786	3.30256
298.3.peg.4671	Enoyl-CoA hydratase (EC 4.2.1.17)	PA3426	3.29833
298.3.peg.4877	FIG00953365: hypothetical protein	PA0104	3.29202
298.3.peg.4969	FIG00953467: hypothetical protein	PA1612	3.29103
298.3.peg.2978	Gamma-glutamyl-GABA hydrolase (EC 3.5.1.94)	PA0297	3.27132
298.3.peg.3081	Glycerophosphoryl diester phosphodiesterase (EC 3.1.4.46)	PA2352	3.26604
298.3.peg.3192	Glutathione reductase (EC 1.8.1.7)	PA2025	3.26152
298.3.peg.2936	Propionate catabolism operon transcriptional regulator of GntR family [predicted]	PA0797	3.25452
298.3.peg.61	Hydroxyacylglutathione hydrolase (EC 3.1.2.6)	PA1813	3.25169
298.3.peg.4634	Riboflavin synthase eubacterial/eukaryotic (EC 2.5.1.9)	PA4055	3.25126
298.3.peg.1725	Carboxymuconolactone decarboxylase family protein	PA0565	3.25031
298.3.peg.5024	"""Transcriptional regulator, LysR family"""	PA0815	3.24432
298.3.peg.2135	Cyclohexanone monooxygenase (EC 1.14.13.22)	PA1538	3.24225
298.3.peg.5376	Actin-like ATPase involved in cell morphogenesis	PA3289	3.23154
298.3.peg.4108	FIG00953175: hypothetical protein	PA1934	3.23061
298.3.peg.5137	Positive regulator of CheA protein activity (CheW)	PA0177	3.22319
298.3.peg.2794	Mandelate racemase (EC 5.1.2.2)	PA2215	3.21865
298.3.peg.5217	FIG00956165: hypothetical protein	PA1913	3.21189
298.3.peg.543	Sensor histidine kinase/response regulator	PA3704	3.2102
298.3.peg.2751	FIG00953403: hypothetical protein	PA5314	3.21002
298.3.peg.2979	glutamine synthetase family protein	PA0298	3.20723
298.3.peg.4097	"""Ribose ABC transport system, ATP-binding protein RbsA (TC 3.A.1.2.1)"""	PA1947	3.20431
298.3.peg.4392	Alcohol dehydrogenase (EC 1.1.1.1)		3.20219
298.3.peg.3832	hypothetical protein		3.20154
298.3.peg.229	Cytochrome c-type protein NapC	PA1172	3.20148
298.3.peg.5896	hypothetical protein		3.20041
298.3.peg.5461	D-serine dehydratase (EC 4.3.1.18)	PA3357	3.19313
298.3.peg.387	Enoyl-[acyl-carrier-protein] reductase [FMN] (EC 1.3.1.9)	PA1024	3.17472
298.3.peg.4762	"""ABC-type polar amino acid transport system, ATPase component"""	PA1256	3.17371
298.3.peg.3193	Lactoylglutathione lyase and related lyases	PA2024	3.15629
298.3.peg.3226	Sensory box histidine kinase/response regulator	PA1992	3.15546
298.3.peg.4207	Histone acetyltransferase HPA2 and related acetyltransferases	PA0249	3.15329
298.3.peg.5705	hypothetical protein	PA4982	3.14528
298.3.peg.978	"""Dipeptide-binding ABC transporter, periplasmic substrate-binding component (TC 3.A.1.5.2)"""	PA4496	3.14267
298.3.peg.3530	FIG00954537: hypothetical protein	PA4327	3.1426
298.3.peg.3467	Outer membrane protein OprN	PA2495	3.13665
298.3.peg.4306	"""Transcriptional regulator, LysR family"""	PA3778	3.13523
298.3.peg.767	Glycosyltransferase	PA5447	3.1141
298.3.peg.2710	FIG00953342: hypothetical protein		3.11143
298.3.peg.1381	Chromosome initiation inhibitor	PA4363	3.09517
298.3.peg.4761	2-methylaconitate racemase	PA1255	3.09301
298.3.peg.2832	Peroxiredoxin		3.09131
298.3.peg.3057	hypothetical protein	PA2375	3.08468
298.3.peg.3326	LysR-family transcriptional regulator	PA1312	3.08174
298.3.peg.5003	FIG00954845: hypothetical protein	PA5430	3.08008
298.3.peg.3796	Probable sensor/response regulator hybrid (EC 2.7.3.-)	PA4112	3.07514
298.3.peg.2934	2-methylcitrate synthase (EC 2.3.3.5)	PA0795	3.07422
298.3.peg.2264	"""Thiamin ABC transporter, transmembrane component"""	PA3253	3.07254
298.3.peg.1884	FIG00955515: hypothetical protein	PA2783	3.07165
298.3.peg.2580	Thiamin-phosphate pyrophosphorylase (EC 2.5.1.3)	PA3976	3.06935
298.3.peg.2504	Acetyl-coenzyme A synthetase (EC 6.2.1.1)	PA4733	3.06844
298.3.peg.4460	UDP-glucose 6-dehydrogenase (EC 1.1.1.22)	PA3559	3.0629
298.3.peg.5512	FIG00964649: hypothetical protein		3.05788
298.3.peg.5161	FIG00958987: hypothetical protein	PA3485	3.05195
298.3.peg.5796	FIG00954665: hypothetical protein		3.05156
298.3.peg.1959	FIG00957284: hypothetical protein	PA3833	3.04936
298.3.peg.5816	"""Transcriptional regulator, GntR family domain / Aspartate aminotransferase (EC 2.6.1.1)"""	PA2897	3.03915
298.3.peg.3358	Glutamate Aspartate periplasmic binding protein precursor GltI (TC 3.A.1.3.4)	PA1342	3.03408
298.3.peg.5922	"""Transcriptional regulator, AraC family"""	PA1619	3.02805
298.3.peg.3952	probable membrane protein YPO3302	PA2752	3.02283
298.3.peg.1097	FIG00958560: hypothetical protein	PA4607	3.0215
298.3.peg.3554	FIG00954771: hypothetical protein	PA0505	3.02145
298.3.peg.2937	SAM-dependent methyltransferase PA0798 (UbiE paralog)	PA0798	3.00288
298.3.peg.1954	"""ABC transporter, ATP-binding protein"""	PA3838	3.00073
298.3.peg.334	"""High-affinity leucine-specific transport system, periplasmic binding protein LivK (TC 3.A.1.4.1)"""	PA1074	2.98053
298.3.peg.5136	Signal transduction histidine kinase CheA (EC 2.7.3.-)	PA0178	2.98004
298.3.peg.4361	"""Urea ABC transporter, ATPase protein UrtD"""	PA4861	2.9727
298.3.peg.2790	Rubredoxin	PA5351	2.95921
298.3.peg.145	Enoyl-CoA hydratase [isoleucine degradation] (EC 4.2.1.17) / 3-hydroxyacyl-CoA dehydrogenase (EC 1.1.1.35) / 3-hydroxybutyryl-CoA epimerase (EC 5.1.2.3)	PA1737	2.95514
298.3.peg.3623	2-hydroxy-3-oxopropionate reductase (EC 1.1.1.60)	PA3312	2.94463
298.3.peg.5241	Peptidyl-prolyl cis-trans isomerase PpiC (EC 5.2.1.8)	PA4176	2.9444
298.3.peg.1186	Phosphoenolpyruvate carboxykinase [ATP] (EC 4.1.1.49)	PA5192	2.94165
298.3.peg.2386	Cold shock protein CspD	PA2622	2.93293
298.3.peg.4394	4-aminobutyraldehyde dehydrogenase (EC 1.2.1.19)		2.92732
298.3.peg.4142	"""putative Cytochrome bd2, subunit II"""	PA3929	2.92525
298.3.peg.4050	Thioredoxin reductase (EC 1.8.1.9)	PA0849	2.92502
298.3.peg.1771	Methylcrotonyl-CoA carboxylase biotin-containing subunit (EC 6.4.1.4)	PA2891	2.9133
298.3.peg.4829	NAD(P)H oxidoreductase YRKL (EC 1.6.99.-) @ Putative NADPH-quinone reductase (modulator of drug activity B) @ Flavodoxin 2	PA4975	2.90673
298.3.peg.3395	"""Protein containing domains DUF404, DUF407, DUF403"""	PA4927	2.89598
298.3.peg.2349	Glutaredoxin-related protein	PA3533	2.89543
298.3.peg.2278	Quaternary ammonium compound-resistance protein SugE	PA3265	2.89157
298.3.peg.4695	RND efflux transporter	PA0158	2.89156
298.3.peg.1180	Alcohol dehydrogenase (EC 1.1.1.1)	PA5186	2.88217
298.3.peg.2717	Putative FMN hydrolase (EC 3.1.3.-); 5-Amino-6-(5'-phosphoribitylamino)uracil phosphatase	PA5281	2.88067
298.3.peg.2162	tRNA 5-methylaminomethyl-2-thiouridine synthase TusA	PA1564	2.87318
298.3.peg.3325	Phosphonoacetaldehyde hydrolase (EC 3.11.1.1)	PA1311	2.86985
298.3.peg.983	"""Dipeptide-binding ABC transporter, periplasmic substrate-binding component (TC 3.A.1.5.2)"""	PA4500	2.86712
298.3.peg.2456	"""Transcriptional regulator, AraC family"""	PA2556	2.86638
298.3.peg.2704	FIG00954215: hypothetical protein	PA5269	2.8637
298.3.peg.4049	Alkyl hydroperoxide reductase subunit C-like protein	PA0848	2.85802
298.3.peg.4737	Cardiolipin synthetase (EC 2.7.8.-)	PA5394	2.85664
298.3.peg.1685	Putrescine transport ATP-binding protein PotA (TC 3.A.1.11.1)	PA0603	2.85431
298.3.peg.670	Beta-lactamase class C and other penicillin binding proteins	PA5542	2.84999
298.3.peg.4308	"""Transcriptional regulator, LysR family"""	PA3776	2.8434
298.3.peg.3752	Sensor protein PhoQ (EC 2.7.13.3)	PA1180	2.84218
298.3.peg.4826	FIG00956472: hypothetical protein		2.83049
298.3.peg.579	Tyrosine recombinase XerD	PA3738	2.82992
298.3.peg.1827	FIG074102: hypothetical protein	PA2839	2.82578
298.3.peg.122	"""Transcriptional activator of maltose regulon, MalT"""	PA1760	2.82311
298.3.peg.5915	"""Cobalt-precorrin-6 synthase, anaerobic"""	PA2908	2.82254
298.3.peg.5375	Amidases related to nicotinamidase	PA3288	2.80736
298.3.peg.2459	3-hydroxyacyl-CoA dehydrogenase	PA2554	2.80259
298.3.peg.5209	Diadenosine tetraphosphate (Ap4A) hydrolase and other HIT family hydrolases	PA1906	2.79951
298.3.peg.2680	Polyhydroxyalkanoate granule-associated protein PhaF	PA5060	2.79846
298.3.peg.2115	Isocitrate dehydrogenase phosphatase (EC 2.7.11.5)/kinase (EC 3.1.3.-)	PA1376	2.79763
298.3.peg.2263	ABC transporter permease protein	PA3252	2.79322
298.3.peg.24	NfuA Fe-S protein maturation	PA1847	2.79111
298.3.peg.3185	"""Transcriptional regulator, GntR family domain / Aspartate aminotransferase (EC 2.6.1.1)"""	PA2032	2.78279
298.3.peg.34	FIG00958973: hypothetical protein		2.77978
298.3.peg.5795	Glutarate-semialdehyde dehydrogenase (EC 1.2.1.20); Succinate-semialdehyde dehydrogenase [NAD(P)+] (EC 1.2.1.16)	PA0265	2.77745
298.3.peg.4751	"""ABC-type protease exporter, ATP-binding component PrtD/AprD"""	PA1246	2.77716
298.3.peg.2893	Tricarboxylate transport sensor protein TctE	PA0757	2.77423
298.3.peg.363	Esterase A	PA1047	2.77094
298.3.peg.4545	"""Transcriptional regulator, LysR family"""	PA1399	2.76713
298.3.peg.3645	"""3-oxoacyl-[acyl-carrier-protein] synthase, KASIII (EC 2.3.1.41)"""	PA3333	2.76624
298.3.peg.4543	"""DNA-binding response regulator, LuxR family"""	PA1397	2.76546
298.3.peg.4195	Probable two-component response regulator	PA4843	2.76544
298.3.peg.3342	"""DNA/RNA endonuclease G, NUC1"""	PA1327	2.76236
298.3.peg.2045	"""Transcriptional regulator, LysR family"""	PA2681	2.75842
298.3.peg.825	FIG00962236: hypothetical protein		2.75773
298.3.peg.3515	FIG00955324: hypothetical protein	PA4313	2.74734
298.3.peg.255	Alcohol dehydrogenase (EC 1.1.1.1)	PA1146	2.73652
298.3.peg.1788	FIG002343: hypothetical protein	PA2874	2.73281
298.3.peg.2224	"""ABC-type transport system involved in resistance to organic solvents, periplasmic component USSDB6C"""	PA3213	2.73177
298.3.peg.4093	Fap amyloid fiber secretin	PA1951	2.72877
298.3.peg.4993	Threonine dehydrogenase and related Zn-dependent dehydrogenases	PA5421	2.72449
298.3.peg.96	Nitrate/nitrite transporter	PA1783	2.72178
298.3.peg.899	Enoyl-CoA hydratase (EC 4.2.1.17) / Delta(3)-cis-delta(2)-trans-enoyl-CoA isomerase (EC 5.3.3.8) / 3-hydroxyacyl-CoA dehydrogenase (EC 1.1.1.35) / 3-hydroxybutyryl-CoA epimerase (EC 5.1.2.3)	PA3014	2.71382
298.3.peg.2089	Gfa-like protein	PA2722	2.70443
298.3.peg.4633	"""3,4-dihydroxy-2-butanone 4-phosphate synthase (EC 4.1.99.12) / GTP cyclohydrolase II (EC 3.5.4.25)"""	PA4054	2.70396
298.3.peg.1083	Lipoprotein releasing system ATP-binding protein LolD	PA4594	2.70231
298.3.peg.2110	conserved hypothetical protein		2.70187
298.3.peg.2446	Trans-aconitate 2-methyltransferase (EC 2.1.1.144)	PA2564	2.70096
298.3.peg.1367	FIG00953674: hypothetical protein	PA4377	2.69674
298.3.peg.5778	Photopexin A	PA3361	2.69496
298.3.peg.556	"""probable peptidyl-prolyl cis-trans isomerase, FkbP-type"""	PA3717	2.69464
298.3.peg.5647	FIG00961128: hypothetical protein	PA2436	2.69298
298.3.peg.4558	Permease of the drug/metabolite transporter (DMT) superfamily	PA1411	2.69292
298.3.peg.2629	Phospholipase/lecithinase/hemolysin	PA5112	2.68413
298.3.peg.4619	FIG00961806: hypothetical protein	PA4040	2.68255
298.3.peg.4180	Dihydrolipoamide dehydrogenase (EC 1.8.1.4)	PA4829	2.68106
298.3.peg.5825	hypothetical protein		2.67743
298.3.peg.5967	Cobalt-precorrin-8x methylmutase (EC 5.4.1.2)	PA2905	2.67677
298.3.peg.62	Membrane-bound lytic murein transglycosylase D precursor (EC 3.2.1.-)	PA1812	2.67352
298.3.peg.4397	Acetate permease ActP (cation/acetate symporter)		2.67298
298.3.peg.2827	FIG00960035: hypothetical protein	PA2183	2.66931
298.3.peg.3220	LysR family transcriptional regulator near succinyl-CoA:3-ketoacid-coenzyme A transferase	PA1998	2.65353
298.3.peg.3755	Periplasmic nitrate reductase component NapE	PA1177	2.64946
298.3.peg.256	LysR family transcriptional regulator PA1145	PA1145	2.64666
298.3.peg.5626	Acetoin dehydrogenase E1 component alpha-subunit (EC 1.2.4.-)	PA4150	2.6419
298.3.peg.1434	Transcriptional regulator MexR	PA0424	2.63764
298.3.peg.3704	FIG00959231: hypothetical protein	PA1227	2.63584
298.3.peg.2031	"""transcriptional regulator MvaT, P16 subunit, putative"""	PA2667	2.63462
298.3.peg.5677	FIG00958247: hypothetical protein	PA3399	2.63456
298.3.peg.3496	"""DNA-binding response regulator, LuxR family"""	PA4296	2.63334
298.3.peg.1811	FIG00956413: hypothetical protein	PA2852	2.63211
298.3.peg.2706	DNA-binding protein inhibitor Id-2-related protein	PA5271	2.63202
298.3.peg.1543	"""Outer membrane porin, OprD family"""	PA0958	2.63029
298.3.peg.1571	23S rRNA (Uracil-5-) -methyltransferase RumA (EC 2.1.1.-) ## LSU rRNA m(5)U1939	PA0933	2.6302
298.3.peg.4887	"""Type I secretion system, outer membrane component LapE # AggA"""	PA1875	2.62633
298.3.peg.1813	Organic hydroperoxide resistance protein	PA2850	2.62439
298.3.peg.2022	FIG00857858: hypothetical protein	PA2659	2.62382
298.3.peg.3501	Flp pilus assembly protein TadB	PA4301	2.62058
298.3.peg.5516	3-ketoacyl-CoA thiolase (EC 2.3.1.16) @ Acetyl-CoA acetyltransferase (EC 2.3.1.9)	PA2553	2.62039
298.3.peg.488	1-deoxy-D-xylulose 5-phosphate reductoisomerase (EC 1.1.1.267)	PA3650	2.61568
298.3.peg.5937	FIG00953579: hypothetical protein	PA1350	2.6133
298.3.peg.1378	Superoxide dismutase [Fe] (EC 1.15.1.1)	PA4366	2.61029
298.3.peg.3425	Sodium:alanine symporter	PA2533	2.61012
298.3.peg.4152	"""Lead, cadmium, zinc and mercury transporting ATPase (EC 3.6.3.3) (EC 3.6.3.5); Copper-translocating P-type ATPase (EC 3.6.3.4)"""	PA3920	2.60995
298.3.peg.3893	Phenylalanine-specific permease	PA2079	2.60864
298.3.peg.4336	Heavy metal sensor histidine kinase	PA4886	2.60376
298.3.peg.5641	Response regulator	PA4781	2.60304
298.3.peg.4064	Quinone oxidoreductase (EC 1.6.5.5)	PA0863	2.60218
298.3.peg.3217	3-ketoacyl-CoA thiolase (EC 2.3.1.16) @ Acetyl-CoA acetyltransferase (EC 2.3.1.9)	PA2001	2.60189
298.3.peg.5752	Adenosylcobinamide-phosphate synthase (EC 6.3.1.10)	PA1275	2.60113
298.3.peg.5208	ADA regulatory protein / Methylated-DNA--protein-cysteine methyltransferase (EC 2.1.1.63)	PA2118	2.5989
298.3.peg.5650	"""Membrane protease subunits, stomatin/prohibitin homologs"""	PA2439	2.59721
298.3.peg.2461	Putative sulfite oxidase subunit YedY	PA4692	2.59532
298.3.peg.5569	putative cytochrome P450 hydroxylase	PA2475	2.59415
298.3.peg.5676	"""ABC-type multidrug transport system, permease component"""	PA3400	2.59207
298.3.peg.3398	Beta-glucosidase (EC 3.2.1.21)		2.59103
298.3.peg.564	Single-stranded-DNA-specific exonuclease RecJ (EC 3.1.-.-)	PA3725	2.58995
298.3.peg.476	tRNA(Ile)-lysidine synthetase (EC 6.3.4.19)	PA3638	2.58764
298.3.peg.986	"""Outer membrane porin, OprD family"""	PA4501	2.58571
298.3.peg.5905	FIG00957548: hypothetical protein	PA1234	2.58382
298.3.peg.5637	Cu(I)-responsive transcriptional regulator	PA4778	2.57834
298.3.peg.1732	Ketosteroid isomerase homolog	PA0557	2.57522
298.3.peg.5323	Alginate biosynthesis transcriptional activator	PA3385	2.57403
298.3.peg.5540	Orf21; putative lipoprotein	PA5359	2.57084
298.3.peg.3421	1-acyl-sn-glycerol-3-phosphate acyltransferase (EC 2.3.1.51)	PA2537	2.56906
298.3.peg.1791	TesB-like acyl-CoA thioesterase 1	PA2871	2.56636
298.3.peg.544	Chemotaxis signal transduction protein	PA3705	2.56515
298.3.peg.4261	Gfa-like protein		2.56039
298.3.peg.4435	T1SS associated transglutaminase-like cysteine proteinase LapP	PA1434	2.54096
298.3.peg.5746	Chitinase (EC 3.2.1.14)	PA2300	2.53949
298.3.peg.4769	putative DNA-binding protein	PA1263	2.53894
298.3.peg.5258	Acyl dehydratase	PA4788	2.53342
298.3.peg.865	Biopolymer transport protein ExbD/TolR	PA2982	2.53263
298.3.peg.2933	2-methylcitrate dehydratase FeS dependent (EC 4.2.1.79)	PA0794	2.53215
298.3.peg.534	DUF124 domain-containing protein	PA3696	2.53079
298.3.peg.901	FIG00953628: hypothetical protein	PA3016	2.53037
298.3.peg.756	O-antigen acetylase	PA5458	2.5244
298.3.peg.3451	Aromatic hydrocarbon utilization transcriptional regulator CatR (LysR family)	PA2510	2.51735
298.3.peg.4027	FIG00957035: hypothetical protein	PA0827	2.51463
298.3.peg.592	Permeases of the major facilitator superfamily	PA3749	2.51132
298.3.peg.4206	CBS domain protein	PA0250	2.50967
298.3.peg.4096	"""Ribose ABC transport system, permease protein RbsC (TC 3.A.1.2.1)"""	PA1948	2.50723
298.3.peg.2931	2-methylcitrate dehydratase (EC 4.2.1.79)	PA0792	2.50068
298.3.peg.3068	Uncharacterized protein homologous to Paeru. PA2364	PA2364	2.49935
298.3.peg.3797	Ribosomal protein S3AE	PA4111	2.49919
298.3.peg.1136	FIG001341: Probable Fe(2+)-trafficking protein YggX	PA5148	2.49628
298.3.peg.4277	3-hydroxyacyl-CoA dehydrogenase (EC 1.1.1.35) / Enoyl CoA hydratase (EC 4.2.1.17)	PA1628	2.49443
298.3.peg.3223	FIG00953664: hypothetical protein	PA1995	2.49174
298.3.peg.5927	FIG00955748: hypothetical protein	PA4849	2.49171
298.3.peg.3261	probable amidase	PA0704	2.48937
298.3.peg.3731	O-methyltransferase family protein [C1]	PA1200	2.48513
298.3.peg.2123	"""Transcriptional regulator, GntR family"""	PA1526	2.48298
298.3.peg.2578	Sensor histidine kinase	PA3974	2.47845
298.3.peg.3689	Methylthioribose-1-phosphate isomerase (EC 5.3.1.23)	PA3169	2.4763
298.3.peg.3906	probable carbamoyl transferase	PA2069	2.47626
298.3.peg.5372	RNA polymerase sigma factor RpoE	PA3285	2.47557
298.3.peg.5646	"""Lead, cadmium, zinc and mercury transporting ATPase (EC 3.6.3.3) (EC 3.6.3.5); Copper-translocating P-type ATPase (EC 3.6.3.4)"""	PA2435	2.47348
298.3.peg.4940	probable amino acid permease	PA1485	2.4722
298.3.peg.1724	FIG00957191: hypothetical protein	PA0566	2.47096
298.3.peg.1181	Acyl-CoA dehydrogenase (EC 1.3.8.7)	PA5187	2.46433
298.3.peg.3606	Long-chain-fatty-acid--CoA ligase (EC 6.2.1.3)	PA3299	2.46398
298.3.peg.3393	Small-conductance mechanosensitive channel	PA4925	2.46325
298.3.peg.5855	FIG00956129: hypothetical protein	PA4164	2.4626
298.3.peg.3212	4-hydroxybenzoate transporter	PA2006	2.45979
298.3.peg.2453	hypothetical protein		2.45789
298.3.peg.793	"""Transcriptional regulator, AraC family"""	PA2917	2.45623
298.3.peg.5373	"""3-oxoacyl-[acyl-carrier-protein] synthase, KASIII (EC 2.3.1.41)"""	PA3286	2.45585
298.3.peg.3060	FIG00961308: hypothetical protein		2.45545
298.3.peg.3819	FIG00957948: hypothetical protein	PA4208	2.45032
298.3.peg.3758	Periplasmic nitrate reductase precursor (EC 1.7.99.4)	PA1174	2.44822
298.3.peg.5392	COG1496: Uncharacterized conserved protein	PA1469	2.44201
298.3.peg.1789	"""FIG001454: Transglutaminase-like enzymes, putative cysteine proteases"""	PA2873	2.44002
298.3.peg.814	FIG00956194: hypothetical protein	PA2937	2.43955
298.3.peg.5810	Cobalamin biosynthesis protein CbiG / Cobalt-precorrin-3b C17-methyltransferase	PA2903	2.43666
298.3.peg.884	Aromatic amino acid transport protein AroP	PA3000	2.43423
298.3.peg.2579	Phosphomethylpyrimidine kinase (EC 2.7.4.7)	PA3975	2.42728
298.3.peg.2745	Gamma-glutamyl-putrescine oxidase (EC1.4.3.-)	PA5309	2.42594
298.3.peg.833	"""Electron transfer flavoprotein, beta subunit"""	PA2952	2.42398
298.3.peg.4697	Membrane-fusion protein	PA0156	2.42044
298.3.peg.2684	Polyhydroxyalkanoic acid synthase	PA5056	2.41543
298.3.peg.1689	FIG00953890: hypothetical protein	PA0599	2.41522
298.3.peg.1106	Ferredoxin--NADP(+) reductase (EC 1.18.1.2)	PA4615	2.41127
298.3.peg.4021	FIG00958550: hypothetical protein	PA2431	2.40978
298.3.peg.2114	Erythronate-4-phosphate dehydrogenase (EC 1.1.1.290)	PA1375	2.40778
298.3.peg.2405	Putative TEGT family carrier/transport protein	PA2604	2.40204
298.3.peg.2764	"""oxidoreductase, FAD-binding"""	PA5327	2.40078
298.3.peg.3459	FOG: Ankyrin repeat	PA2503	2.39956
298.3.peg.3122	Sigma-fimbriae usher protein	PA4652	2.3995
298.3.peg.832	"""Electron transfer flavoprotein, alpha subunit"""	PA2951	2.39705
298.3.peg.5692	FIG003461: hypothetical protein	PA4066	2.3955
298.3.peg.4690	"""Transcriptional regulator, AraC family"""	PA0163	2.3952
298.3.peg.635	FIG00956319: hypothetical protein	PA0007	2.39516
298.3.peg.1091	Sensory box/GGDEF family protein	PA4601	2.39218
298.3.peg.3622	Sensory box/GGDEF family protein	PA3311	2.39001
298.3.peg.4968	Sensor histidine kinase/response regulator	PA1611	2.38943
298.3.peg.1067	Transcriptional regulatory protein RtcR	PA4581	2.38926
298.3.peg.5712	3-deoxy-D-manno-octulosonic-acid transferase (EC 2.-.-.-)	PA4988	2.38917
298.3.peg.2683	Poly(3-hydroxyalkanoate) depolymerase	PA5057	2.38891
298.3.peg.3608	Lysophospholipase (EC 3.1.1.5); Monoglyceride lipase (EC 3.1.1.23); putative	PA3301	2.38807
298.3.peg.4604	Ethanolamine ammonia-lyase light chain (EC 4.3.1.7)	PA4025	2.38777
298.3.peg.834	Electron transfer flavoprotein-ubiquinone oxidoreductase (EC 1.5.5.1)	PA2953	2.37928
298.3.peg.4898	DNA polymerase II (EC 2.7.7.7)	PA1886	2.37871
298.3.peg.4544	FIG00955022: hypothetical protein	PA1398	2.37669
298.3.peg.3914	Oligopeptide transport system permease protein OppB (TC 3.A.1.5.1)	PA2061	2.37643
298.3.peg.2352	Bacterioferritin-associated ferredoxin	PA3530	2.37273
298.3.peg.2093	"""Ribonucleotide reductase of class III (anaerobic), activating protein (EC 1.97.1.4)"""	PA2726	2.37135
298.3.peg.4110	Methyl-accepting chemotaxis protein	PA1930	2.37133
298.3.peg.5797	5-aminovalerate aminotransferase (EC 2.6.1.48) / Gamma-aminobutyrate:alpha-ketoglutarate aminotransferase (EC 2.6.1.19)	PA0266	2.36765
298.3.peg.2813	"""Transcriptional regulator, TetR family"""	PA2196	2.36455
298.3.peg.267	Chaperone protein hchA	PA1135	2.35835
298.3.peg.333	FIG00958211: hypothetical protein		2.3519
298.3.peg.4053	Chitin binding protein	PA0852	2.35188
298.3.peg.2180	Collagenase and related proteases	PA1579	2.346
298.3.peg.528	"""Lead, cadmium, zinc and mercury transporting ATPase (EC 3.6.3.3) (EC 3.6.3.5); Copper-translocating P-type ATPase (EC 3.6.3.4)"""	PA3690	2.3407
298.3.peg.5304	VgrG protein	PA3486	2.33889
298.3.peg.2032	FIG00956760: hypothetical protein	PA2668	2.33639
298.3.peg.5028	FIG00954209: hypothetical protein	PA2230	2.33636
298.3.peg.5475	FIG00956038: hypothetical protein	PA3343	2.33611
298.3.peg.2640	"""ABC-type phosphate/phosphonate transport system, periplasmic component"""	PA5101	2.33566
298.3.peg.5541	Phosphate regulon transcriptional regulatory protein PhoB (SphR)	PA5360	2.33366
298.3.peg.52	FIG00954367: hypothetical protein	PA1822	2.33311
298.3.peg.2958	Predicted transcriptional regulators	PA0279	2.33178
298.3.peg.4011	FIG00961859: hypothetical protein	PA2422	2.33067
298.3.peg.755	SAM-dependent methyltransferases	PA5459	2.32936
298.3.peg.3996	"""Cation ABC transporter, periplasmic cation-binding protein"""	PA2407	2.32
298.3.peg.5351	RNA:NAD 2'-phosphotransferase	PA0054	2.31477
298.3.peg.193	"""Phosphoglycerol transferase and related proteins, alkaline phosphatase superfamily"""	PA1689	2.31476
298.3.peg.758	Glycosyltransferase (EC 2.4.1.-)	PA5456	2.31468
298.3.peg.1704	tRNA nucleotidyltransferase (EC 2.7.7.21) (EC 2.7.7.25)	PA0584	2.31354
298.3.peg.898	3-ketoacyl-CoA thiolase (EC 2.3.1.16) @ Acetyl-CoA acetyltransferase (EC 2.3.1.9)	PA3013	2.31002
298.3.peg.3740	DnaJ-class molecular chaperone	PA1191	2.30987
298.3.peg.3877	AMP-binding protein	PA4198	2.30943
298.3.peg.4592	"""Transcriptional regulator, LysR family"""	PA2267	2.30872
298.3.peg.457	Periplasmic component of the Tol biopolymer transport system	PA3619	2.30656
298.3.peg.3628	Putative outer membrane lipoprotein	PA3317	2.30412
298.3.peg.4002	"""Pyoverdin biosynthesis protein PvdH, L-2,4-diaminobutyrate:2-oxoglutarate aminotransferase (EC 2.6.1.76)"""	PA2413	2.3041
298.3.peg.489	Phosphatidate cytidylyltransferase (EC 2.7.7.41)	PA3651	2.30238
298.3.peg.1620	"""TRAP-type C4-dicarboxylate transport system, periplasmic component"""	PA0884	2.3012
298.3.peg.2711	"""Frataxin homolog CyaY, facilitates iron supply for heme A synthesis or Fe-S cluster assembly"""	PA5275	2.29694
298.3.peg.382	L-pipecolate oxidase (1.5.3.7)	PA1028	2.29482
298.3.peg.1897	LysR family transcriptional regulator QseA	PA3895	2.29322
298.3.peg.5476	FIG00956280: hypothetical protein	PA3342	2.29243
298.3.peg.542	Chemotaxis response regulator protein-glutamate methylesterase group 3 operon (EC 3.1.1.61)	PA3703	2.29051
298.3.peg.4235	Omega-amino acid--pyruvate aminotransferase (EC 2.6.1.18)	PA0221	2.2905
298.3.peg.5480	"""Cytochrome oxidase biogenesis protein Sco1/SenC/PrrC, putative copper metallochaperone"""	PA0114	2.29037
298.3.peg.4956	"""Transcriptional regulator, AraC family"""	PA1599	2.28753
298.3.peg.3617	Aspartate-semialdehyde dehydrogenase (EC 1.2.1.11)	PA3307	2.28668
298.3.peg.2761	"""Transcriptional regulator, AraC family"""	PA5324	2.28435
298.3.peg.5393	probable short-chain dehydrogenase	PA1470	2.28316
298.3.peg.4164	"""2,4-dienoyl-CoA reductase [NADPH] (EC 1.3.1.34)"""	PA4814	2.28048
298.3.peg.2615	DNA-3-methyladenine glycosylase II (EC 3.2.2.21)	PA4010	2.27677
298.3.peg.2997	"""ABC-type amino acid transport/signal transduction systems, periplasmic component/domain"""	PA0314	2.27393
298.3.peg.3875	"""SoxH protein, homolog"""	PA4200	2.27214
298.3.peg.513	FIG00954412: hypothetical protein	PA3675	2.2692
298.3.peg.5693	"""ABC-type antimicrobial peptide transport system, permease component"""	PA4065	2.26815
298.3.peg.3721	Pirin	PA1210	2.26294
298.3.peg.1938	probable transferase	PA3853	2.26232
298.3.peg.4938	Glycerol kinase (EC 2.7.1.30)	PA1487	2.25821
298.3.peg.4269	Osmosensitive K+ channel histidine kinase KdpD (EC 2.7.3.-)	PA1636	2.25525
298.3.peg.480	Ribonuclease HII (EC 3.1.26.4)	PA3642	2.25515
298.3.peg.5921	FIG002571: 4-hydroxybenzoyl-CoA thioesterase domain protein	PA1618	2.25398
298.3.peg.2998	ATPases of the AAA+ class	PA0315	2.25362
298.3.peg.4278	predicted biotin regulatory protein BioR (GntR family)	PA1627	2.24922
298.3.peg.1437	Amine oxidase [flavin-containing] (EC 1.4.3.4)	PA0421	2.24744
298.3.peg.2061	Putative outer membrane lipoprotein	PA2695	2.24666
298.3.peg.827	Predicted cobalt transporter CbtA	PA2946	2.24225
298.3.peg.1098	FIG00954896: hypothetical protein	PA4608	2.23878
298.3.peg.19	FIG00954531: hypothetical protein	PA1851	2.23431
298.3.peg.4504	General secretion pathway protein L	PA3096	2.2331
298.3.peg.3309	Protein YcgL	PA1295	2.22931
298.3.peg.33	Predicted GTPase		2.22686
298.3.peg.866	MotA/TolQ/ExbB proton channel family protein	PA2983	2.22519
298.3.peg.1784	FIG00954581: hypothetical protein	PA2878	2.22027
298.3.peg.3808	DNA-binding heavy metal response regulator	PA4101	2.21874
298.3.peg.5135	Chemotaxis regulator - transmits chemoreceptor signals to flagelllar motor components CheY	PA0179	2.21534
298.3.peg.5418	FOG: GGDEF domain	PA4332	2.214
298.3.peg.461	Lipoprotein NlpD	PA3623	2.2136
298.3.peg.335	High-affinity branched-chain amino acid transport system permease protein LivH (TC 3.A.1.4.1)	PA1073	2.21331
298.3.peg.3732	NLP/P60 family protein	PA1199	2.20894
298.3.peg.1832	Transcriptional regulator	PA2834	2.20825
298.3.peg.3902	Conserved putative membrane protein	PA2072	2.20776
298.3.peg.2736	Putrescine utilization regulator	PA5301	2.20606
298.3.peg.5669	Gluconate utilization system Gnt-I transcriptional repressor	PA2320	2.20564
298.3.peg.5039	Extracellular Matrix protein PslJ	PA2240	2.19902
298.3.peg.3184	iron-chelator utilization protein	PA2033	2.19747
298.3.peg.194	FIG00953791: hypothetical protein	PA1688	2.1959
298.3.peg.2247	"""Glycine betaine/L-proline ABC transporter, glycine betaine/L-proline- binding/permease protein"""	PA3236	2.19584
298.3.peg.2092	ClpB protein	PA2725	2.19237
298.3.peg.2943	"""Oxidoreductase, aldo/keto reductase family"""	PA0804	2.18805
298.3.peg.300	FOG: GGDEF domain	PA1107	2.18726
298.3.peg.5257	"""Transcriptional regulator, AraC family"""	PA4787	2.18493
298.3.peg.149	FIG00957991: hypothetical protein	PA1733	2.18118
298.3.peg.5040	Extracellular Matrix protein PslK	PA2241	2.18
298.3.peg.2173	FIG00955878: hypothetical protein	PA1573	2.17804
298.3.peg.5203	"""Transcriptional regulator, LysR family"""	PA2121	2.17713
298.3.peg.3609	MaoC family protein	PA3302	2.17593
298.3.peg.3117	Uracil permease	PA4647	2.17504
298.3.peg.3672	"""Transcriptional regulator, LysR family"""	PA3135	2.17452
298.3.peg.4032	"""Hypothetical metal-binding enzyme, YcbL homolog"""	PA0832	2.17224
298.3.peg.4222	Nucleoside-binding outer membrane protein	PA0234	2.17071
298.3.peg.1299	Membrane-bound lytic murein transglycosylase B precursor (EC 3.2.1.-)	PA4444	2.16554
298.3.peg.456	C-terminal domain of CinA type S; Protein Implicated in DNA repair function with RecA and MutS	PA3618	2.16505
298.3.peg.1483	FIG00960789: hypothetical protein	PA0377	2.16446
298.3.peg.3502	"""Type II/IV secretion system ATP hydrolase TadA/VirB11/CpaF, TadA subfamily"""	PA4302	2.16246
298.3.peg.3148	"""Periplasmic protein TonB, links inner and outer membranes"""	PA4679	2.15981
298.3.peg.1401	ATP-dependent 23S rRNA helicase DbpA	PA0455	2.1594
298.3.peg.3713	FIG00955612: hypothetical protein	PA1218	2.15594
298.3.peg.1169	ADP compounds hydrolase NudE (EC 3.6.1.-)	PA5176	2.15206
298.3.peg.5488	FIG00957103: hypothetical protein	PA0122	2.15204
298.3.peg.141	Glutaredoxin	PA1741	2.15077
298.3.peg.4098	"""Ribose ABC transport system, periplasmic ribose-binding protein RbsB (TC 3.A.1.2.1)"""	PA1946	2.14885
298.3.peg.2932	2-methylaconitate cis-trans isomerase	PA0793	2.14727
298.3.peg.5977	Pyoverdine sidechain non-ribosomal peptide synthetase PvdJ		2.14683
298.3.peg.372	FIG00953199: hypothetical protein	PA1038	2.14511
298.3.peg.5248	FIG00957921: hypothetical protein	PA4181	2.14359
298.3.peg.5529	"""Protein export cytoplasm chaperone protein (SecB, maintains protein to be exported in unfolded state)"""	PA5128	2.14328
298.3.peg.5837	Mobile element protein	PA0258	2.14243
298.3.peg.690	glutamine synthetase family protein	PA5522	2.14193
298.3.peg.864	Tetraacyldisaccharide 4'-kinase (EC 2.7.1.130)	PA2981	2.14124
298.3.peg.5906	"""Transcriptional regulator, AraC family"""	PA1235	2.13936
298.3.peg.4393	amino acid permease family protein		2.13637
298.3.peg.5179	Small-conductance mechanosensitive channel	PA3468	2.13602
298.3.peg.4502	General secretion pathway protein J	PA3098	2.13377
298.3.peg.2250	"""Nucleoside ABC transporter, periplasmic nucleoside-binding protein"""	PA3239	2.13244
298.3.peg.1185	FIG00954455: hypothetical protein	PA5191	2.1322
298.3.peg.962	TPR domain protein in aerotolerance operon	PA3074	2.1317
298.3.peg.5789	Cyn operon transcriptional activator	PA2115	2.12838
298.3.peg.76	Response regulators consisting of a CheY-like receiver domain and a winged-helix DNA-binding domain	PA1799	2.12624
298.3.peg.3397	FIG00954617: hypothetical protein	PA4929	2.12507
298.3.peg.517	Cytochrome P450	PA3679	2.124
298.3.peg.685	hypothetical protein	PA5527	2.12383
298.3.peg.757	SAM-dependent methyltransferases	PA5457	2.12305
298.3.peg.2556	ATPase involved in DNA repair		2.12015
298.3.peg.5645	3-ketoacyl-CoA thiolase (EC 2.3.1.16) @ Acetyl-CoA acetyltransferase (EC 2.3.1.9)	PA4785	2.11963
298.3.peg.5787	Chromosome segregation ATPases	PA2117	2.11838
298.3.peg.5619	"""Transcriptional regulator, IclR family"""	PA4157	2.11737
298.3.peg.578	Thiol:disulfide interchange protein DsbC	PA3737	2.11632
298.3.peg.4738	COGs COG3558	PA5395	2.11596
298.3.peg.1849	TPR repeat containing protein	PA2816	2.11473
298.3.peg.5968	Cobalt-precorrin-2 C20-methyltransferase (EC 2.1.1.130)	PA2904	2.11466
298.3.peg.4661	FolM Alternative dihydrofolate reductase 1	PA3437	2.11055
298.3.peg.3455	"""Catechol 1,2-dioxygenase (EC 1.13.11.1)"""	PA2507	2.11039
298.3.peg.3016	Predicted integral membrane protein	PA0332	2.11023
298.3.peg.1773	Citronellyl-CoA dehydrogenase	PA2889	2.10995
298.3.peg.3757	"""periplasmic diheme c-type cytochrome, NapB"""	PA1175	2.10986
298.3.peg.1096	Carbon starvation protein A	PA4606	2.10939
298.3.peg.4136	oligopeptide transporter	PA3934	2.10923
298.3.peg.2802	Tricarboxylate transport membrane protein TctA	PA2207	2.10613
298.3.peg.5753	"""Cobalamin biosynthesis protein BluB @ 5,6-dimethylbenzimidazole synthase, flavin destructase family"""	PA1274	2.10549
298.3.peg.535	FIG00953322: hypothetical protein	PA3697	2.10382
298.3.peg.3990	iron-chelator utilization protein		2.10355
298.3.peg.5366	FIG035246: DoxX family protein	PA3281	2.10345
298.3.peg.1776	3-hydroxy-3isohexenylglutaryl-CoA:acetate lyase	PA2886	2.10299
298.3.peg.1002	UPF0141 membrane protein YijP possibly required for phosphoethanolamine modification of lipopolysaccharide	PA4517	2.10264
298.3.peg.2966	Fatty acid desaturase (EC 1.14.19.1); Delta-9 fatty acid desaturase (EC 1.14.19.1)	PA0286	2.10205
298.3.peg.5200	"""Transcriptional regulator, LysR family"""	PA2123	2.1007
298.3.peg.3013	FIG00959217: hypothetical protein	PA0329	2.09998
298.3.peg.4501	General secretion pathway protein I	PA3099	2.09915
298.3.peg.5750	Cobyric acid synthase (EC 6.3.5.10)	PA1277	2.09811
298.3.peg.2248	FIG00954661: hypothetical protein	PA3237	2.09701
298.3.peg.4372	Probable transmembrane protein	PA4851	2.09564
298.3.peg.3485	Exodeoxyribonuclease V gamma chain (EC 3.1.11.5)	PA4285	2.09553
298.3.peg.4262	Selenophosphate-dependent tRNA 2-selenouridine synthase	PA1643	2.09484
298.3.peg.234	"""lyase, putative"""	PA1167	2.0937
298.3.peg.1066	Uncharacterized domain COG3236 / GTP cyclohydrolase II (EC 3.5.4.25)	PA4580	2.09336
298.3.peg.1171	FIG00954962: hypothetical protein	PA5178	2.09332
298.3.peg.5344	"""lipoprotein, putative"""	PA0061	2.09301
298.3.peg.1216	"""2-octaprenyl-3-methyl-6-methoxy-1,4-benzoquinol hydroxylase (EC 1.14.13.-)"""	PA5221	2.08969
298.3.peg.5854	N-carbamoylputrescine amidase (EC 3.5.1.53)	PA4163	2.0834
298.3.peg.3709	Membrane-bound lytic murein transglycosylase A precursor (EC 3.2.1.-)	PA1222	2.08214
298.3.peg.2082	"""4Fe-4S ferredoxin, iron-sulfur binding"""	PA2715	2.08091
298.3.peg.5509	"""Transcriptional regulator, LysR family"""	PA2547	2.08061
298.3.peg.4645	Malate:quinone oxidoreductase (EC 1.1.5.4)	PA3452	2.0803
298.3.peg.3113	FIG00953775: hypothetical protein	PA4643	2.07624
298.3.peg.424	probable porin	PA3588	2.07464
298.3.peg.2645	"""Histidine ABC transporter, histidine-binding protein (TC 3.A.1)"""	PA5096	2.07433
298.3.peg.5719	Staphylolytic protease preproenzyme LasA	PA1872	2.07378
298.3.peg.5718	Membrane proteins related to metalloendopeptidases	PA1871	2.07371
298.3.peg.5172	MadN protein	PA3474	2.07339
298.3.peg.5038	"""Glycosyl transferase, group 1"""	PA2239	2.0729
298.3.peg.3523	"""5'-nucleotidase/2',3'-cyclic phosphodiesterase and related esterases"""	PA4320	2.07246
298.3.peg.2920	Proline/sodium symporter PutP (TC 2.A.21.2.1) @ Propionate/sodium symporter	PA0783	2.07109
298.3.peg.2611	Nicotinate-nucleotide adenylyltransferase (EC 2.7.7.18)	PA4006	2.07083
298.3.peg.3471	"""Alcohol dehydrogenase, zinc-containing"""	PA2491	2.06888
298.3.peg.5580	FIG00957227: hypothetical protein	PA2464	2.06881
298.3.peg.3975	FIG00960508: hypothetical protein		2.06808
298.3.peg.533	Hydrolase of the alpha/beta superfamily in cluster with COG2110	PA3695	2.06746
298.3.peg.2249	"""Nucleoside ABC transporter, periplasmic nucleoside-binding protein"""	PA3238	2.06641
298.3.peg.3639	Malonyl CoA-acyl carrier protein transacylase (EC 2.3.1.39)	PA3327	2.06074
298.3.peg.2130	FIG000557: hypothetical protein co-occurring with RecR	PA1533	2.06061
298.3.peg.198	"""2,3-diketo-5-methylthiopentyl-1-phosphate enolase-phosphatase (EC 3.1.3.77)"""	PA1685	2.06025
298.3.peg.371	UPF0225 protein YchJ	PA1039	2.05895
298.3.peg.5836	Dihydrofolate synthase (EC 6.3.2.12) @ Folylpolyglutamate synthase (EC 6.3.2.17)	PA3111	2.05735
298.3.peg.2467	Hypothetical protein YqcC (clustered with tRNA pseudouridine synthase C)	PA4698	2.0566
298.3.peg.537	"""Transcriptional regulator, TetR family"""	PA3699	2.05607
298.3.peg.3524	FIG00955538: hypothetical protein	PA4321	2.05565
298.3.peg.2219	Nitroreductase family protein	PA3208	2.05476
298.3.peg.3888	p-cumate dioxygenase large subunit (CmtAb)	PA2083	2.05409
298.3.peg.3918	"""Outer membrane receptor proteins, mostly Fe transport"""	PA2057	2.05096
298.3.peg.3225	"""Xanthine transporter,putative"""	PA1993	2.05089
298.3.peg.661	"""peptidase, M23/M37 family"""	PA5551	2.04898
298.3.peg.5277	Arginine/agmatine antiporter	PA4804	2.04894
298.3.peg.3638	ATP-dependent Clp protease proteolytic subunit (EC 3.4.21.92)	PA3326	2.04735
298.3.peg.5869	Hemophore HasA outer membrane receptor HasR / Iron siderophore receptor protein	PA3408	2.0419
298.3.peg.3258	Chloramphenicol acetyltransferase (EC 2.3.1.28)	PA0706	2.04171
298.3.peg.2675	Ubiquinone biosynthesis monooxygenase UbiB	PA5065	2.04087
298.3.peg.759	Glycosyltransferase	PA5455	2.04063
298.3.peg.541	diguanylate cyclase (GGDEF domain) with PAS/PAC sensor	PA3702	2.03909
298.3.peg.3527	hypothetical protein	PA4324	2.03853
298.3.peg.2766	4-hydroxybenzoyl-CoA thioesterase family active site	PA5329	2.03848
298.3.peg.336	Branched-chain amino acid transport system permease protein LivM (TC 3.A.1.4.1)	PA1072	2.03474
298.3.peg.5041	Extracellular Matrix protein PslL	PA2242	2.0323
298.3.peg.1187	hypothetical protein		2.03228
298.3.peg.4530	"""Transcriptional regulator, TetR family"""	PA1283	2.03187
298.3.peg.900	FIG00959757: hypothetical protein	PA3015	2.03151
298.3.peg.1022	FIG00953980: hypothetical protein	PA4537	2.03099
298.3.peg.3089	FIG002984: FAD-dependent pyridine nucleotide-disulphide oxidoreductase	PA2345	2.03
298.3.peg.196	DNA-3-methyladenine glycosylase II (EC 3.2.2.21)	PA1686	2.02628
298.3.peg.3478	"""Transcriptional regulator, TetR family"""	PA2484	2.02478
298.3.peg.1347	2-dehydropantoate 2-reductase (EC 1.1.1.169)	PA4397	2.02
298.3.peg.2625	UDP-N-acetylmuramate:L-alanyl-gamma-D-glutamyl-meso-diaminopimelate ligase (EC 6.3.2.-)	PA4020	2.01848
298.3.peg.3528	FIG00956494: hypothetical protein	PA4325	2.01672
298.3.peg.2213	YciL protein	PA3202	2.01621
298.3.peg.3394	"""Protein containing transglutaminase-like domain, putative cysteine protease"""	PA4926	2.01519
298.3.peg.4722	"""L-serine dehydratase, beta subunit (EC 4.3.1.17) / L-serine dehydratase, alpha subunit (EC 4.3.1.17)"""	PA5379	2.01378
298.3.peg.4282	Glutathione S-transferase (EC 2.5.1.18)	PA1623	2.01358
298.3.peg.201	Nucleoside:H+ symporter:Major facilitator superfamily	PA1682	2.01211
298.3.peg.843	Thymidylate kinase (EC 2.7.4.9)	PA2962	2.01068
298.3.peg.509	gliding motility protein GldF	PA3671	2.00825
298.3.peg.2926	FIG00953137: hypothetical protein		2.00789
298.3.peg.3348	SAM-dependent methyltransferases	PA1332	2.00627
298.3.peg.408	Exported zinc metalloprotease YfgC precursor	PA1005	2.00485
298.3.peg.819	ChlD component of cobalt chelatase involved in B12 biosynthesis	PA2941	2.00343
298.3.peg.355	FIG00962329: hypothetical protein		2.00141
298.3.peg.2621	MORN repeat family protein	PA4016	2.00061

## Sheet: Table S12
Table S12. Genes differentially expressed at the level of total RNA when comparing PAO1 grown in glycerol to PAO1 grown in n-alkanes. PsDB indicates Pseduomonas database, RAST indicates Rapid Annotation Using Subsystem Technology server (RAST).
RAST PAO1 Gene ID	RAST PAO1 Product/Function	PAO1 PsDB Annotation	PAO1 PsDB Product/Function	Fold Change PAO1 Alk /PAO1 Gly		RAST PAO1 Gene ID	RAST PAO1 Product/Function	PAO1 PsDB Annotation	PAO1 PsDB Product/Function	Fold Change PAO1 Gly /PAO1 Alk
6666666.97382.peg.861	Alpha/beta hydrolase fold (EC 3.8.1.5)	PA0829	probable hydrolase', 'Dbxref=gi:15596026	103.463		6666666.97382.peg.3071	Threonine efflux protein	PA2929	hypothetical protein', 'Dbxref=gi:15598125	161.926
6666666.97382.peg.383	FIG028932: hypothetical protein	PA0365	hypothetical protein', 'Dbxref=gi:15595562	86.7516		6666666.97382.peg.1171	putative aldo/keto reductase	PA1127	probable oxidoreductase', 'Dbxref=gi:15596324	52.5803
6666666.97382.peg.384	Aldehyde dehydrogenase (EC 1.2.1.3); Probable coniferyl aldehyde dehydrogenase (EC 1.2.1.68)	PA0366	probable aldehyde dehydrogenase', 'Dbxref=gi:15595563	69.8413		6666666.97382.peg.4337	FAD/FMN-containing dehydrogenases	PA4140	hypothetical protein', 'Dbxref=gi:15599335	45.6634
6666666.97382.peg.382	"""FIG022869: Oxidoreductase, GMC family"""	PA0364	probable oxidoreductase', 'Dbxref=gi:15595561	68.5807		6666666.97382.peg.4339	HlyD family secretion protein	PA4142	probable secretion protein', 'Dbxref=gi:15599337	41.0562
6666666.97382.peg.4996	Spermidine synthase (EC 2.5.1.16)	PA4774	hypothetical protein', 'Dbxref=gi:15599968	65.995		6666666.97382.peg.4336	FIG00957977: hypothetical protein	PA4139	hypothetical protein', 'Dbxref=gi:15599334	32.5193
6666666.97382.peg.4900	RTX toxins and related Ca2+-binding proteins	PA4682	hypothetical protein', 'Dbxref=gi:15599877	59.9939		6666666.97382.peg.4341	"""Type I secretion system, outer membrane component LapE"""	PA4144	probable outer membrane protein precursor', 'Dbxref=gi:15599339	30.643
6666666.97382.peg.2223	Putative fimbrial chaperone	PA2129	chaperone CupA2', 'Dbxref=gi:15597325	48.8257		6666666.97382.peg.3327	"""6-phosphogluconolactonase (EC 3.1.1.31), eukaryotic type"""	PA3182	6-phosphogluconolactonase', 'Dbxref=gi:15598378	19.8758
6666666.97382.peg.3718	"""Polymyxin resistance protein ArnC, glycosyl transferase (EC 2.4.-.-)"""	PA3553	ArnC', 'Dbxref=gi:15598749	42.5844		6666666.97382.peg.1212	Arachidonate 15-lipoxygenase precursor (EC 1.13.11.33)	PA1169	probable lipoxygenase', 'Dbxref=gi:15596366	19.7514
6666666.97382.peg.1576	Alkane-1 monooxygenase (EC 1.14.15.3)	PA1525	alkane-1-monooxygenase 2', 'Dbxref=gi:15596722	42.5553		6666666.97382.peg.3328	Glucose-6-phosphate 1-dehydrogenase (EC 1.1.1.49)	PA3183	glucose-6-phosphate 1-dehydrogenase', 'Dbxref=gi:15598379	19.2899
6666666.97382.peg.4995	"""S-adenosylmethionine decarboxylase proenzyme (EC 4.1.1.50), prokaryotic class 1B"""	PA4773	hypothetical protein', 'Dbxref=gi:15599967	39.9259		6666666.97382.peg.1086	D-glycerate transporter (predicted)	PA1051	probable transporter', 'Dbxref=gi:15596248	17.5339
6666666.97382.peg.4644	FOG: TPR repeat	PA4437	hypothetical protein', 'Dbxref=gi:15599633	33.4267		6666666.97382.peg.3070	FIG00960817: hypothetical protein	PA2928	hypothetical protein', 'Dbxref=gi:15598124	16.7405
6666666.97382.peg.1824	"""bacteriocin resistance protein, putative"""	PA1762	hypothetical protein', 'Dbxref=gi:15596959	27.1622		6666666.97382.peg.1211	FIG00953897: hypothetical protein	PA1168	hypothetical protein', 'Dbxref=gi:15596365	15.6416
6666666.97382.peg.1312	Permease of the drug/metabolite transporter (DMT) superfamily	PA1265	hypothetical protein', 'Dbxref=gi:15596462	24.6329		6666666.97382.peg.1370	Cytochrome O ubiquinol oxidase subunit IV (EC 1.10.3.-)	PA1320	cytochrome o ubiquinol oxidase subunit IV', 'Dbxref=gi:15596517	14.8043
6666666.97382.peg.767	FIG00960298: hypothetical protein	PA0738	conserved hypothetical protein', 'Dbxref=gi:15595935	22.4511		6666666.97382.peg.4338	FIG00960578: hypothetical protein	PA4141	hypothetical protein', 'Dbxref=gi:15599336	14.6154
6666666.97382.peg.3717	UDP-4-amino-4-deoxy-L-arabinose--oxoglutarate aminotransferase (EC 2.6.1.-)	PA3552	ArnB', 'Dbxref=gi:15598748	22.4458		6666666.97382.peg.3751	Aerobic glycerol-3-phosphate dehydrogenase (EC 1.1.5.3)	PA3584	glycerol-3-phosphate dehydrogenase', 'Dbxref=gi:15598780	12.5714
6666666.97382.peg.4541	FIG00961595: hypothetical protein	PA4337	hypothetical protein', 'Dbxref=gi:15599533	21.2421		6666666.97382.peg.3326	4-hydroxy-2-oxoglutarate aldolase (EC 4.1.3.16) @ 2-dehydro-3-deoxyphosphogluconate aldolase (EC 4.1.2.14)	PA3181	2-keto-3-deoxy-6-phosphogluconate aldolase', 'Dbxref=gi:15598377	11.3168
6666666.97382.peg.2466	FIG00956603: hypothetical protein	PA2358	hypothetical protein', 'Dbxref=gi:15597554	19.2115		6666666.97382.peg.4340	"""Type I secretion system ATPase, LssB family LapB"""	PA4143	probable toxin transporter', 'Dbxref=gi:15599338	10.8816
6666666.97382.peg.535	Acyl-CoA dehydrogenase (EC 1.3.8.7)	PA0507	probable acyl-CoA dehydrogenase', 'Dbxref=gi:15595704	17.0153		6666666.97382.peg.1371	"""Heme O synthase, protoheme IX farnesyltransferase (EC 2.5.1.-) COX10-CtaB"""	PA1321	cytochrome o ubiquinol oxidase protein CyoE', 'Dbxref=gi:15596518	10.7436
6666666.97382.peg.5256	Acyl-CoA dehydrogenase (EC 1.3.8.7)	PA5020	probable acyl-CoA dehydrogenase', 'Dbxref=gi:15600213	15.0518		6666666.97382.peg.1369	Cytochrome O ubiquinol oxidase subunit III (EC 1.10.3.-)	PA1319	cytochrome o ubiquinol oxidase subunit III', 'Dbxref=gi:15596516	10.1771
6666666.97382.peg.5005	FIG00954800: hypothetical protein	PA4782	hypothetical protein', 'Dbxref=gi:15599976	14.6924		6666666.97382.peg.2064	"""Quino(hemo)protein alcohol dehydrogenase, PQQ-dependent (EC 1.1.99.8)"""	PA1982	quinoprotein ethanol dehydrogenase', 'Dbxref=gi:15597178	9.97574
6666666.97382.peg.3912	"""Type II secretory pathway, ATPase PulE/Tfp pilus assembly pathway, ATPase PilB"""	PA3740	hypothetical protein', 'Dbxref=gi:15598935	14.6074		6666666.97382.peg.3338	"""Integral membrane sensor signal transduction histidine kinase (EC 2.7.13.3), glucose catabolism cluster"""	PA3191	glucose transport sensor, GtrS', 'Dbxref=gi:15598387	9.90127
6666666.97382.peg.872	"""Transcriptional regulator, TetR family"""	PA0839	probable transcriptional regulator', 'Dbxref=gi:15596036	14.4997		6666666.97382.peg.2450	Xylulose kinase (EC 2.7.1.17)	PA2343	xylulose kinase', 'Dbxref=gi:15597539	9.8094
6666666.97382.peg.2467	FIG00955300: hypothetical protein		hypothetical protein', 'Dbxref=gi:15597554	14.2854		6666666.97382.peg.3337	"""Glucose ABC transport system, periplasmic sugar-binding protein"""	PA3190	probable binding protein component of ABC sugar transporter', 'Dbxref=gi:15598386	9.71983
6666666.97382.peg.5116	Flavodoxin reductases (ferredoxin-NADPH reductases) family 1	PA4889	probable oxidoreductase', 'Dbxref=gi:15600082	12.917		6666666.97382.peg.1367	Cytochrome O ubiquinol oxidase subunit II (EC 1.10.3.-)	PA1317	cytochrome o ubiquinol oxidase subunit II', 'Dbxref=gi:15596514	9.25479
6666666.97382.peg.4998	Two-component system response regulator QseB	PA4776	PmrA: two-component regulator system response regulator PmrA', 'Dbxref=gi:15599970	12.8509		6666666.97382.peg.3340	Glucokinase (EC 2.7.1.2)	PA3193	glucokinase', 'Dbxref=gi:15598389	9.09066
6666666.97382.peg.4997	FIG00954636: hypothetical protein	PA4775	hypothetical protein', 'Dbxref=gi:15599969	12.7678		6666666.97382.peg.4539	FIG00954264: hypothetical protein	PA4335	hypothetical protein', 'Dbxref=gi:15599531	9.04074
6666666.97382.peg.3741	Copper chaperone		NalD', 'Dbxref=gi:15598770	12.5916		6666666.97382.peg.3339	"""DNA-binding response regulator GltR, controls specific porins for the entry of glucose"""	PA3192	two-component response regulator GltR', 'Dbxref=gi:15598388	8.88028
6666666.97382.peg.1252	"""monooxygenase, flavin-binding family"""	PA1208	conserved hypothetical protein', 'Dbxref=gi:15596405	12.4438		6666666.97382.peg.5348	Lactoylglutathione lyase (EC 4.4.1.5)	PA5111	lactoylglutathione lyase', 'Dbxref=gi:15600304	8.68834
6666666.97382.peg.1382	hypothetical protein		probable transcriptional regulator', 'Dbxref=gi:15600180	12.301		6666666.97382.peg.3341	Phosphogluconate dehydratase (EC 4.2.1.12)	PA3194	phosphogluconate dehydratase', 'Dbxref=gi:15598390	8.30756
6666666.97382.peg.4999	Sensory histidine kinase QseC	PA4777	PmrB: two-component regulator system signal sensor kinase PmrB', 'Dbxref=gi:15599971	12.0493		6666666.97382.peg.3745	Glycerol kinase (EC 2.7.1.30)	PA3579	probable carbohydrate kinase', 'Dbxref=gi:15598775	8.17536
6666666.97382.peg.1988	"""Fe2+-dicitrate sensor, membrane component"""	PA1911	sigma factor regulator, FemR', 'Dbxref=gi:15597107	11.9835		6666666.97382.peg.2445	"""Various polyols ABC transporter, periplasmic substrate-binding protein"""	PA2338	probable binding protein component of ABC maltose/mannitol transporter', 'Dbxref=gi:15597534	7.84797
6666666.97382.peg.4199	putative hydrolase	PA4008	probable hydrolase', 'Dbxref=gi:15599203	11.7084		6666666.97382.peg.758	(R)-3-hydroxydecanoyl-ACP:CoA transacylase PhaG (3-hydroxyacyl-CoA-acyl carrier protein transferase) (EC 2.4.1.-)	PA0730	probable transferase', 'Dbxref=gi:15595927	7.49689
6666666.97382.peg.4869	Sigma-fimbriae uncharacterized subunit	PA4650	Pilin subunit CupE3', 'Dbxref=gi:15599845	10.4459		6666666.97382.peg.2488	Isoquinoline 1-oxidoreductase alpha subunit (EC 1.3.99.16)	PA2379	probable oxidoreductase', 'Dbxref=gi:15597575	6.90531
6666666.97382.peg.2515	FIG049111: Hypothetical protein in pyoverdin gene cluster	PA2406	hypothetical protein', 'Dbxref=gi:15597602	10.3378		6666666.97382.peg.35	Tryptophan synthase alpha chain (EC 4.2.1.20)	PA0035	tryptophan synthase alpha chain', 'Dbxref=gi:15595233	6.7553
6666666.97382.peg.475	Putative stomatin/prohibitin-family membrane protease subunit aq_911	PA0452	probable stomatin-like protein', 'Dbxref=gi:15595649	10.2775		6666666.97382.peg.4540	ThiJ/PfpI family protein	PA4336	conserved hypothetical protein', 'Dbxref=gi:15599532	6.62148
6666666.97382.peg.840	FIG00953847: hypothetical protein	PA0806	hypothetical protein', 'Dbxref=gi:15596003	9.95125		6666666.97382.peg.2487	Isoquinoline 1-oxidoreductase beta subunit (EC 1.3.99.16)	PA2378	probable aldehyde dehydrogenase', 'Dbxref=gi:15597574	6.23711
6666666.97382.peg.4200	O-Methyltransferase involved in polyketide biosynthesis	PA4009	hypothetical protein', 'Dbxref=gi:15599204	9.94517		6666666.97382.peg.3332	Glucose-selective porin OprB	PA3186	Glucose/carbohydrate outer membrane porin OprB precursor', 'Dbxref=gi:15598382	6.14875
6666666.97382.peg.4405	Nucleoside-diphosphate-sugar epimerases	PA4205	hypothetical protein', 'Dbxref=gi:15599400	9.93432		6666666.97382.peg.2448	"""Various polyols ABC transporter, ATP-binding component"""	PA2341	probable ATP-binding component of ABC maltose/mannitol transporter', 'Dbxref=gi:15597537	6.0184
6666666.97382.peg.326	FIG00954074: hypothetical protein	PA0311	hypothetical protein', 'Dbxref=gi:15595508	9.06462		6666666.97382.peg.3336	"""Glucose ABC transport system, inner membrane component 1"""	PA3189	probable permease of ABC sugar transporter', 'Dbxref=gi:15598385	5.96221
6666666.97382.peg.2581	Fumarylacetoacetase (EC 3.7.1.2)	PA2471	conserved hypothetical protein', 'Dbxref=gi:15597667	8.7862		6666666.97382.peg.3748	Glycerol kinase (EC 2.7.1.30)	PA3582	glycerol kinase', 'Dbxref=gi:15598778	5.92524
6666666.97382.peg.834	FIG024006: iron uptake protein	PA0800	hypothetical protein', 'Dbxref=gi:15595997	8.72382		6666666.97382.peg.2449	Multiple polyol-specific dehydrogenase (EC 1.1.1.-)	PA2342	mannitol dehydrogenase', 'Dbxref=gi:15597538	5.86538
6666666.97382.peg.1315	D-amino-acid oxidase (EC 1.4.3.3)	PA1267	hypothetical protein', 'Dbxref=gi:15596464	8.72382		6666666.97382.peg.3342	NAD-dependent glyceraldehyde-3-phosphate dehydrogenase (EC 1.2.1.12)	PA3195	glyceraldehyde 3-phosphate dehydrogenase', 'Dbxref=gi:15598391	5.76102
6666666.97382.peg.3615	3-ketoacyl-CoA thiolase (EC 2.3.1.16) @ Acetyl-CoA acetyltransferase (EC 2.3.1.9)	PA3454	probable acyl-CoA thiolase', 'Dbxref=gi:15598650	8.51611		6666666.97382.peg.2446	"""Various polyols ABC transporter, permease component 1"""	PA2339	probable binding-protein-dependent maltose/mannitol transport protein', 'Dbxref=gi:15597535	5.60417
6666666.97382.peg.2904	FIG00958953: hypothetical protein	PA2768	hypothetical protein', 'Dbxref=gi:15597964	8.44662		6666666.97382.peg.3335	"""Glucose ABC transport system, inner membrane component 2"""	PA3188	probable permease of ABC sugar transporter', 'Dbxref=gi:15598384	5.22979
6666666.97382.peg.768	FIG00954694: hypothetical protein		probable permease of ABC transporter', 'Dbxref=gi:15598449	8.40096		6666666.97382.peg.3199	FIG00955306: hypothetical protein		hypothetical protein', 'Dbxref=gi:15598281	5.17044
6666666.97382.peg.2464	Alkanesulfonate monooxygenase (EC 1.14.14.5)	PA2356	methanesulfonate sulfonatase MsuD', 'Dbxref=gi:15597552	8.39698		6666666.97382.peg.3749	FIG00960914: hypothetical protein		hypothetical protein', 'Dbxref=gi:15599737	5.15788
6666666.97382.peg.2395	HEAT repeat-containing protein	PA2293	hypothetical protein', 'Dbxref=gi:15597489	8.39298		6666666.97382.peg.3334	"""Glucose ABC transporter, ATP-binding subunit (EC 3.6.3.-)"""	PA3187	probable ATP-binding component of ABC transporter', 'Dbxref=gi:15598383	4.99425
6666666.97382.peg.2411	Taurine transport ATP-binding protein TauB	PA2308	probable ATP-binding component of ABC transporter', 'Dbxref=gi:15597504	8.05905		6666666.97382.peg.3333	hypothetical protein		Glucose/carbohydrate outer membrane porin OprB precursor', 'Dbxref=gi:15598382	4.95297
6666666.97382.peg.1952	"""Type I secretion system, membrane fusion protein LapC"""	PA1877	probable secretion protein', 'Dbxref=gi:15597074	7.92322		6666666.97382.peg.297	hypothetical protein		hypothetical protein', 'Dbxref=gi:15595481	4.7247
6666666.97382.peg.1398	FIG00966855: hypothetical protein	PA1348	hypothetical protein', 'Dbxref=gi:15596545	7.69757		6666666.97382.peg.1087	Glycerate kinase (EC 2.7.1.31)	PA1052	conserved hypothetical protein', 'Dbxref=gi:15596249	4.66592
6666666.97382.peg.1589	Cyclohexanone monooxygenase (EC 1.14.13.22)	PA1538	probable flavin-containing monooxygenase', 'Dbxref=gi:15596735	7.59683		6666666.97382.peg.2447	"""Various polyols ABC transporter, permease component 2"""	PA2340	probable binding-protein-dependent maltose/mannitol transport protein', 'Dbxref=gi:15597536	4.42021
6666666.97382.peg.3480	Methionine aminopeptidase (EC 3.4.11.18)	PA3323	conserved hypothetical protein', 'Dbxref=gi:15598519	7.58181		6666666.97382.peg.5145	Nicotinamidase (EC 3.5.1.19)	PA4918	hypothetical protein', 'Dbxref=gi:15600111	4.36456
6666666.97382.peg.1334	Permeases of the major facilitator superfamily	PA1286	probable major facilitator superfamily (MFS) transporter', 'Dbxref=gi:15596483	7.50303		6666666.97382.peg.1170	FIG00955550: hypothetical protein	PA1126	hypothetical protein', 'Dbxref=gi:15596323	4.17894
6666666.97382.peg.3481	putative oxidoreductase	PA3324	probable short-chain dehydrogenase', 'Dbxref=gi:15598520	6.87585		6666666.97382.peg.2091	"""Homogentisate 1,2-dioxygenase (EC 1.13.11.5)"""	PA2009	homogentisate 1,2-dioxygenase', 'Dbxref=gi:15597205	3.98458
6666666.97382.peg.2236	CinA domain protein	PA2141	hypothetical protein', 'Dbxref=gi:15597337	6.76475		6666666.97382.peg.41	Putative large exoprotein involved in heme utilization or adhesion of ShlA/HecA/FhaA family	PA0041	probable hemagglutinin', 'Dbxref=gi:15595239	3.90487
6666666.97382.peg.5478	Quinone oxidoreductase (EC 1.6.5.5)	PA5234	probable oxidoreductase', 'Dbxref=gi:15600427	6.65584		6666666.97382.peg.40	Channel-forming transporter/cytolysins activator of TpsB family	PA0040	conserved hypothetical protein', 'Dbxref=gi:15595238	3.7231
6666666.97382.peg.1797	3-ketoacyl-CoA thiolase (EC 2.3.1.16) @ Acetyl-CoA acetyltransferase (EC 2.3.1.9)	PA1736	probable acyl-CoA thiolase', 'Dbxref=gi:15596933	6.59665		6666666.97382.peg.5144	Nicotinate-nucleotide adenylyltransferase (EC 2.7.7.18)	PA4917	hypothetical protein', 'Dbxref=gi:15600110	3.71366
6666666.97382.peg.2289	FIG00955760: hypothetical protein	PA2187	hypothetical protein', 'Dbxref=gi:15597383	6.59323		6666666.97382.peg.3366	Dolichol-phosphate mannosyltransferase (EC 2.4.1.83) in lipid-linked oligosaccharide synthesis cluster	PA3218	hypothetical protein', 'Dbxref=gi:15598414	3.68796
6666666.97382.peg.2577	Iron siderophore sensor protein	PA2467	Anti-sigma factor FoxR', 'Dbxref=gi:15597663	6.49989		6666666.97382.peg.5250	FIG00957277: hypothetical protein		dihydrolipoamide acetyltransferase', 'Dbxref=gi:15600209	3.67297
6666666.97382.peg.2483	Phophatidylinositol-4-phosphate 5-kinase (EC 2.7.1.68)	PA2374	hypothetical protein', 'Dbxref=gi:15597570	6.42583		6666666.97382.peg.4914	Acetolactate synthase small subunit (EC 2.2.1.6)	PA4695	acetolactate synthase isozyme III small subunit', 'Dbxref=gi:15599889	3.66219
6666666.97382.peg.216	Triphosphoribosyl-dephospho-CoA synthetase (EC 2.7.8.25)	PA0209	conserved hypothetical protein', 'Dbxref=gi:15595406	6.37926		6666666.97382.peg.4913	Ketol-acid reductoisomerase (EC 1.1.1.86)	PA4694	ketol-acid reductoisomerase', 'Dbxref=gi:15599888	3.6603
6666666.97382.peg.3604	Alkanesulfonates transport system permease protein	PA3443	probable permease of ABC transporter', 'Dbxref=gi:15598639	6.26854		6666666.97382.peg.5147	NAD synthetase (EC 6.3.1.5)	PA4920	NH3-dependent NAD synthetase', 'Dbxref=gi:15600113	3.58123
6666666.97382.peg.385	"""Transcriptional regulator, TetR family"""	PA0367	probable transcriptional regulator', 'Dbxref=gi:15595564	6.23469		6666666.97382.peg.3746	Cys-tRNA(Pro) deacylase YbaK	PA3580	conserved hypothetical protein', 'Dbxref=gi:15598776	3.51195
6666666.97382.peg.3698	"""Formate dehydrogenase-O, major subunit (EC 1.2.1.2)"""	PA3534	probable oxidoreductase', 'Dbxref=gi:15598730	6.21756		6666666.97382.peg.4470	DNA-directed RNA polymerase beta' subunit (EC 2.7.7.6)	PA4269	DNA-directed RNA polymerase beta* chain', 'Dbxref=gi:15599465	3.50727
6666666.97382.peg.3552	Nitrous oxide reductase maturation protein NosF (ATPase)	PA3394	NosF protein', 'Dbxref=gi:15598590	6.21607		6666666.97382.peg.2551	FIG00954562: hypothetical protein	PA2440	hypothetical protein', 'Dbxref=gi:15597636	3.48337
6666666.97382.peg.5713	FIG00956118: hypothetical protein	PA5460	hypothetical protein', 'Dbxref=gi:15600653	6.14863		6666666.97382.peg.4182	FIG00957593: hypothetical protein	PA3990	conserved hypothetical protein', 'Dbxref=gi:15599185	3.47033
6666666.97382.peg.2198	Allophanate hydrolase 2 subunit 2 (EC 3.5.1.54)	PA2110	hypothetical protein', 'Dbxref=gi:15597306	6.05493		6666666.97382.peg.5479	Glycerol-3-phosphate transporter	PA5235	glycerol-3-phosphate transporter', 'Dbxref=gi:15600428	3.39218
6666666.97382.peg.4008	Hydrolases of the alpha/beta superfamily	PA3829	hypothetical protein', 'Dbxref=gi:15599024	5.85033		6666666.97382.peg.5159	LSU ribosomal protein L9p	PA4932	50S ribosomal protein L9', 'Dbxref=gi:15600125	3.38066
6666666.97382.peg.1897	Predicted aminoglycoside phosphotransferase	PA1829	hypothetical protein', 'Dbxref=gi:15597026	5.81798		6666666.97382.peg.4156	Coproporphyrinogen III oxidase and related Fe-S oxidoreductases	PA3967	hypothetical protein', 'Dbxref=gi:15599162	3.33087
6666666.97382.peg.2213	"""Transcriptional regulator, LysR family"""	PA2121	probable transcriptional regulator', 'Dbxref=gi:15597317	5.78454		6666666.97382.peg.4091	FIG00953525: hypothetical protein	PA3907	hypothetical protein', 'Dbxref=gi:15599102	3.32859
6666666.97382.peg.4417	Phenazine biosynthesis protein PhzG; Pyridoxamine 5'-phosphate oxidase (EC 1.4.3.5)	PA4216	probable pyridoxamine 5'-phosphate oxidase"", 'Dbxref=gi:15599412	5.6762		6666666.97382.peg.1366	FIG00954552: hypothetical protein		conserved hypothetical protein', 'Dbxref=gi:15597460	3.29833
6666666.97382.peg.3545	Rhamnolipids biosynthesis 3-oxoacyl-[acyl-carrier-protein] reductase RhlG (EC 1.1.1.100)	PA3387	beta-ketoacyl reductase', 'Dbxref=gi:15598583	5.64607		6666666.97382.peg.3747	Glycerol uptake facilitator protein	PA3581	glycerol uptake facilitator protein', 'Dbxref=gi:15598777	3.28412
6666666.97382.peg.3578	Leucine dehydrogenase (EC 1.4.1.9)	PA3418	leucine dehydrogenase', 'Dbxref=gi:15598614	5.55536		6666666.97382.peg.1019	pyocin protein	PA0985	pyocin S5', 'Dbxref=gi:15596182	3.28299
6666666.97382.peg.1588	"""Oxidoreductase, short-chain dehydrogenase/reductase family (EC 1.1.1.-)"""	PA1537	probable short-chain dehydrogenase', 'Dbxref=gi:15596734	5.48418		6666666.97382.peg.4471	DNA-directed RNA polymerase beta subunit (EC 2.7.7.6)	PA4270	DNA-directed RNA polymerase beta chain', 'Dbxref=gi:15599466	3.23788
6666666.97382.peg.2299	"""Transcriptional regulator, TetR family"""	PA2196	TetR family transcriptional regulator', 'Dbxref=gi:15597392	5.31153		6666666.97382.peg.4092	FIG00958659: hypothetical protein	PA3908	hypothetical protein', 'Dbxref=gi:15599103	3.23632
6666666.97382.peg.1258	Asparagine synthetase [glutamine-hydrolyzing] (EC 6.3.5.4)	PA1214	hypothetical protein', 'Dbxref=gi:15596411	5.29676		6666666.97382.peg.4472	LSU ribosomal protein L7/L12 (P1/P2)	PA4271	50S ribosomal protein L7 / L12', 'Dbxref=gi:15599467	3.22797
6666666.97382.peg.2963	Glutathione peroxidase family protein	PA2826	probable glutathione peroxidase', 'Dbxref=gi:15598022	5.2787		6666666.97382.peg.4628	Cell division protein MraZ	PA4421	conserved hypothetical protein', 'Dbxref=gi:15599617	3.21323
6666666.97382.peg.3913	cytosolic long-chain acyl-CoA thioester hydrolase family protein	PA3741	hypothetical protein', 'Dbxref=gi:15598936	5.20431		6666666.97382.peg.176	FIG062788: hypothetical protein	PA0171	hypothetical protein', 'Dbxref=gi:15595369	3.19876
6666666.97382.peg.3061	Methyl-accepting chemotaxis protein	PA2920	probable chemotaxis transducer', 'Dbxref=gi:15598116	5.15314		6666666.97382.peg.5160	FIG003573: hypothetical protein	PA4933	hypothetical protein', 'Dbxref=gi:15600126	3.15951
6666666.97382.peg.884	Threonine dehydratase (EC 4.3.1.19)	PA0851	hypothetical protein', 'Dbxref=gi:15596048	5.0211		6666666.97382.peg.4890	LSU ribosomal protein L25p	PA4671	probable ribosomal protein L25', 'Dbxref=gi:15599866	3.13231
6666666.97382.peg.1591	"""Unsaturated fatty acid biosythesis repressor FabR, TetR family"""	PA1539	hypothetical protein', 'Dbxref=gi:15596736	4.98784		6666666.97382.peg.4453	LSU ribosomal protein L24p (L26e)	PA4252	50S ribosomal protein L24', 'Dbxref=gi:15599448	3.11583
6666666.97382.peg.2583	"""Maleylacetoacetate isomerase (EC 5.2.1.2) @ Glutathione S-transferase, zeta (EC 2.5.1.18)"""	PA2473	probable glutathione S-transferase', 'Dbxref=gi:15597669	4.98291		6666666.97382.peg.4456	LSU ribosomal protein L29p (L35e)	PA4255	50S ribosomal protein L29', 'Dbxref=gi:15599451	3.11222
6666666.97382.peg.4531	FIG00954537: hypothetical protein	PA4327	hypothetical protein', 'Dbxref=gi:15599523	4.9636		6666666.97382.peg.4342	"""Transcriptional regulator, LysR family"""	PA4145	probable transcriptional regulator', 'Dbxref=gi:15599340	3.10195
6666666.97382.peg.2317	Putative transport protein	PA2214	probable major facilitator superfamily (MFS) transporter', 'Dbxref=gi:15597410	4.94492		6666666.97382.peg.4460	SSU ribosomal protein S19p (S15e)	PA4259	30S ribosomal protein S19', 'Dbxref=gi:15599455	3.09272
6666666.97382.peg.3059	Short-chain dehydrogenase/reductase SDR	PA2918	probable short-chain dehydrogenase', 'Dbxref=gi:15598114	4.93689		6666666.97382.peg.4459	LSU ribosomal protein L22p (L17e)	PA4258	50S ribosomal protein L22', 'Dbxref=gi:15599454	3.09245
6666666.97382.peg.2107	Lactoylglutathione lyase and related lyases	PA2024	probable ring-cleaving dioxygenase', 'Dbxref=gi:15597220	4.92616		6666666.97382.peg.4473	LSU ribosomal protein L10p (P0)	PA4272	50S ribosomal protein L10', 'Dbxref=gi:15599468	3.0695
6666666.97382.peg.536	hypothetical protein		probable binding protein component of ABC transporter', 'Dbxref=gi:15599084	4.89571		6666666.97382.peg.3344	FIG00955145: hypothetical protein	PA3196	hypothetical protein', 'Dbxref=gi:15598392	3.05474
6666666.97382.peg.2839	"""Formate dehydrogenase-O, major subunit (EC 1.2.1.2)"""	PA2714	probable molybdopterin oxidoreductase', 'Dbxref=gi:15597910	4.86324		6666666.97382.peg.4458	SSU ribosomal protein S3p (S3e)	PA4257	30S ribosomal protein S3', 'Dbxref=gi:15599453	3.03099
6666666.97382.peg.1788	"""Superfamily II DNA/RNA helicases, SNF2 family"""	PA1728	hypothetical protein', 'Dbxref=gi:15596925	4.84413		6666666.97382.peg.4446	LSU ribosomal protein L30p (L7e)	PA4245	50S ribosomal protein L30', 'Dbxref=gi:15599441	3.02502
6666666.97382.peg.2840	"""4Fe-4S ferredoxin, iron-sulfur binding"""	PA2715	probable ferredoxin', 'Dbxref=gi:15597911	4.83617		6666666.97382.peg.4892	GTP-binding and nucleic acid-binding protein YchF	PA4673	conserved hypothetical protein', 'Dbxref=gi:15599868	2.99669
6666666.97382.peg.4414	Isochorismatase (EC 3.3.2.1) of siderophore biosynthesis	PA4213	phenazine biosynthesis protein PhzD', 'Dbxref=gi:15599408	4.80557		6666666.97382.peg.5416	3-oxoacyl-(acyl-carrier-protein) synthase	PA5174	probable beta-ketoacyl synthase', 'Dbxref=gi:15600367	2.99251
6666666.97382.peg.2831	"""ATPase associated with various cellular activities, AAA_5"""	PA2707	hypothetical protein', 'Dbxref=gi:15597903	4.7767		6666666.97382.peg.3445	VgrG protein	PA3294	hypothetical protein', 'Dbxref=gi:15598490	2.97482
6666666.97382.peg.3602	Organosulfonate utilization protein SsuF	PA3441	probable molybdopterin-binding protein', 'Dbxref=gi:15598637	4.75795		6666666.97382.peg.4445	LSU ribosomal protein L15p (L27Ae)	PA4244	50S ribosomal protein L15', 'Dbxref=gi:15599440	2.95702
6666666.97382.peg.2522	"""Pyoverdin biosynthesis protein PvdH, L-2,4-diaminobutyrate:2-oxoglutarate aminotransferase (EC 2.6.1.76)"""	PA2413	L-2,4-diaminobutyrate:2-ketoglutarate 4-aminotransferase, PvdH', 'Dbxref=gi:15597609	4.73983		6666666.97382.peg.4467	Translation elongation factor G	PA4266	elongation factor G', 'Dbxref=gi:15599462	2.92083
6666666.97382.peg.2278	probable membrane protein YPO2362	PA2178	hypothetical protein', 'Dbxref=gi:15597374	4.64181		6666666.97382.peg.4455	SSU ribosomal protein S17p (S11e)	PA4254	30S ribosomal protein S17', 'Dbxref=gi:15599450	2.87408
6666666.97382.peg.534	Acyl-CoA dehydrogenase (EC 1.3.8.7)	PA0506	probable acyl-CoA dehydrogenase', 'Dbxref=gi:15595703	4.61873		6666666.97382.peg.4891	Peptidyl-tRNA hydrolase (EC 3.1.1.29)	PA4672	peptidyl-tRNA hydrolase', 'Dbxref=gi:15599867	2.85446
6666666.97382.peg.1596	FIG00953282: hypothetical protein	PA1545	hypothetical protein', 'Dbxref=gi:15596742	4.60873		6666666.97382.peg.2486	"""ABC-type Fe3+ transport system, periplasmic component"""	PA2377	hypothetical protein', 'Dbxref=gi:15597573	2.83987
6666666.97382.peg.2095	Methylglutaconyl-CoA hydratase (EC 4.2.1.18)	PA2013	putative 3-methylglutaconyl-CoA hydratase', 'Dbxref=gi:15597209	4.56704		6666666.97382.peg.4457	LSU ribosomal protein L16p (L10e)	PA4256	50S ribosomal protein L16', 'Dbxref=gi:15599452	2.83866
6666666.97382.peg.202	NAD(P) transhydrogenase alpha subunit (EC 1.6.1.2)	PA0195.1	putative NAD(P) transhydrogenase, subunit alpha part 2', 'Dbxref=gi:119167455	4.53325		6666666.97382.peg.4452	LSU ribosomal protein L5p (L11e)	PA4251	50S ribosomal protein L5', 'Dbxref=gi:15599447	2.83317
6666666.97382.peg.201	NAD(P) transhydrogenase alpha subunit (EC 1.6.1.2)	PA0195	putative NAD(P) transhydrogenase, subunit alpha part 1', 'Dbxref=gi:15600764	4.49434		6666666.97382.peg.4474	LSU ribosomal protein L1p (L10Ae)	PA4273	50S ribosomal protein L1', 'Dbxref=gi:15599469	2.83081
6666666.97382.peg.5411	"""TRAP-type C4-dicarboxylate transport system, large permease component"""	PA5169	DctM', 'Dbxref=gi:15600362	4.49382		6666666.97382.peg.5686	Pyruvate carboxyl transferase subunit B (EC 6.4.1.1)	PA5435	probable transcarboxylase subunit', 'Dbxref=gi:15600628	2.82309
6666666.97382.peg.232	4-hydroxy-tetrahydrodipicolinate synthase (EC 4.3.3.7)	PA0223	probable dihydrodipicolinate synthetase', 'Dbxref=gi:15595420	4.49211		6666666.97382.peg.5040	FIG00954361: hypothetical protein	PA4816	hypothetical protein', 'Dbxref=gi:15600009	2.81224
6666666.97382.peg.1592	Spermidine export protein MdtJ	PA1541	probable drug efflux transporter', 'Dbxref=gi:15596738	4.48824		6666666.97382.peg.5161	"""SSU ribosomal protein S18p @ SSU ribosomal protein S18p, zinc-independent"""	PA4934	30S ribosomal protein S18', 'Dbxref=gi:15600127	2.78826
6666666.97382.peg.1896	Short-chain dehydrogenase/reductase SDR	PA1828	probable short-chain dehydrogenase', 'Dbxref=gi:15597025	4.42872		6666666.97382.peg.4454	LSU ribosomal protein L14p (L23e)	PA4253	50S ribosomal protein L14', 'Dbxref=gi:15599449	2.76395
6666666.97382.peg.1424	"""Transcriptional regulator, HxlR family"""	PA1374	hypothetical protein', 'Dbxref=gi:15596571	4.38624		6666666.97382.peg.4451	"""SSU ribosomal protein S14p (S29e) @ SSU ribosomal protein S14p (S29e), zinc-independent"""	PA4250	30S ribosomal protein S14', 'Dbxref=gi:15599446	2.75671
6666666.97382.peg.3385	FIG00954661: hypothetical protein	PA3237	hypothetical protein', 'Dbxref=gi:15598433	4.32367		6666666.97382.peg.5541	GGDEF domain/EAL domain protein	PA5295	hypothetical protein', 'Dbxref=gi:15600488	2.74133
6666666.97382.peg.1899	Phosphoglycerate mutase family protein	PA1831	hypothetical protein', 'Dbxref=gi:15597028	4.29315		6666666.97382.peg.4444	Preprotein translocase secY subunit (TC 3.A.5.1.1)	PA4243	secretion protein SecY', 'Dbxref=gi:15599439	2.73732
6666666.97382.peg.4568	INTEGRAL MEMBRANE PROTEIN (Rhomboid family)	PA4362	hypothetical protein', 'Dbxref=gi:15599558	4.26417		6666666.97382.peg.4621	UDP-N-acetylmuramoylalanine--D-glutamate ligase (EC 6.3.2.9)	PA4414	UDP-N-acetylmuramoylalanine--D-glutamate ligase', 'Dbxref=gi:15599610	2.73602
6666666.97382.peg.2369	FIG00961652: hypothetical protein	PA2268	hypothetical protein', 'Dbxref=gi:15597464	4.19998		6666666.97382.peg.3830	FIG00954111: hypothetical protein	PA3661	hypothetical protein', 'Dbxref=gi:15598857	2.73057
6666666.97382.peg.776	Branched-chain acyl-CoA dehydrogenase (EC 1.3.99.12)	PA0746	probable acyl-CoA dehydrogenase', 'Dbxref=gi:15595943	4.16731		6666666.97382.peg.4438	LSU ribosomal protein L17p	PA4237	50S ribosomal protein L17', 'Dbxref=gi:15599433	2.70209
6666666.97382.peg.2425	Gluconokinase (EC 2.7.1.12)	PA2321	gluconokinase', 'Dbxref=gi:15597517	4.16613		6666666.97382.peg.5165	Adenylosuccinate synthetase (EC 6.3.4.4)	PA4938	adenylosuccinate synthetase', 'Dbxref=gi:15600131	2.67808
6666666.97382.peg.4910	FIG001196: Membrane protein YedZ	PA4691	hypothetical protein', 'Dbxref=gi:15599885	4.166		6666666.97382.peg.5162	SSU ribosomal protein S6p	PA4935	30S ribosomal protein S6', 'Dbxref=gi:15600128	2.66039
6666666.97382.peg.533	FIG00958202: hypothetical protein			4.16173		6666666.97382.peg.3069	FIG00953512: hypothetical protein	PA2927	hypothetical protein', 'Dbxref=gi:15598123	2.65957
6666666.97382.peg.5228	Probable acyl-CoA dehydrogenase (EC 1.3.99.3)	PA4994	probable acyl-CoA dehydrogenase', 'Dbxref=gi:15600187	4.1414		6666666.97382.peg.4966	Translation initiation factor 2	PA4744	translation initiation factor IF-2', 'Dbxref=gi:15599938	2.65273
6666666.97382.peg.1687	"""Transcriptional regulator, IclR family"""	PA1630	probable transcriptional regulator', 'Dbxref=gi:15596827	4.11381		6666666.97382.peg.3329	"""Phosphogluconate repressor HexR, RpiR family"""	PA3184	probable transcriptional regulator', 'Dbxref=gi:15598380	2.63654
6666666.97382.peg.1221	outer membrane protein H1	PA1178	PhoP/Q and low Mg2+ inducible outer membrane protein H1 precursor', 'Dbxref=gi:15596375	4.10039		6666666.97382.peg.89	Uncharacterized protein ImpD	PA0085	Hcp1', 'Dbxref=gi:15595283	2.63376
6666666.97382.peg.2383	FIG00956000: hypothetical protein	PA2282	hypothetical protein', 'Dbxref=gi:15597478	4.0496		6666666.97382.peg.4447	SSU ribosomal protein S5p (S2e)	PA4246	30S ribosomal protein S5', 'Dbxref=gi:15599442	2.62503
6666666.97382.peg.882	Thioredoxin reductase (EC 1.8.1.9)	PA0849	thioredoxin reductase 2', 'Dbxref=gi:15596046	4.03758		6666666.97382.peg.4463	LSU ribosomal protein L4p (L1e)	PA4262	50S ribosomal protein L4', 'Dbxref=gi:15599458	2.61807
6666666.97382.peg.2580	"""Gentisate 1,2-dioxygenase (EC 1.13.11.4)"""	PA2470	gentisate 1,2-dioxygenase', 'Dbxref=gi:15597666	4.01285		6666666.97382.peg.2451	Fructokinase (EC 2.7.1.4)	PA2344	fructokinase', 'Dbxref=gi:15597540	2.60174
6666666.97382.peg.3605	Alkanesulfonate monooxygenase (EC 1.14.14.5)	PA3444	conserved hypothetical protein', 'Dbxref=gi:15598640	3.99592		6666666.97382.peg.3752	Membrane protein glpM	PA3585	membrane protein GlpM', 'Dbxref=gi:15598781	2.60036
6666666.97382.peg.849	"""Transcriptional regulator, LysR family"""	PA0815	probable transcriptional regulator', 'Dbxref=gi:15596012	3.94673		6666666.97382.peg.4615	Cell division protein FtsA	PA4408	cell division protein FtsA', 'Dbxref=gi:15599604	2.59523
6666666.97382.peg.2418	Major facilitator family transporter	PA2314	probable major facilitator superfamily (MFS) transporter', 'Dbxref=gi:15597510	3.92894		6666666.97382.peg.4622	Phospho-N-acetylmuramoyl-pentapeptide-transferase (EC 2.7.8.13)	PA4415	phospho-N-acetylmuramoyl-pentapeptide-transferase', 'Dbxref=gi:15599611	2.5899
6666666.97382.peg.233	Ribulose-5-phosphate 4-epimerase and related epimerases and aldolases	PA0224	probable aldolase', 'Dbxref=gi:15595421	3.92153		6666666.97382.peg.4468	SSU ribosomal protein S7p (S5e)	PA4267	30S ribosomal protein S7', 'Dbxref=gi:15599463	2.57713
6666666.97382.peg.2410	Taurine transport system permease protein TauC	PA2307	probable permease of ABC transporter', 'Dbxref=gi:15597503	3.91917		6666666.97382.peg.4461	LSU ribosomal protein L2p (L8e)	PA4260	50S ribosomal protein L2', 'Dbxref=gi:15599456	2.53845
6666666.97382.peg.1843	Nitrite reductase [NAD(P)H] small subunit (EC 1.7.1.4)	PA1780	assimilatory nitrite reductase small subunit', 'Dbxref=gi:15596977	3.90389		6666666.97382.peg.4439	DNA-directed RNA polymerase alpha subunit (EC 2.7.7.6)	PA4238	DNA-directed RNA polymerase alpha chain', 'Dbxref=gi:15599434	2.51404
6666666.97382.peg.1798	Enoyl-CoA hydratase [isoleucine degradation] (EC 4.2.1.17) / 3-hydroxyacyl-CoA dehydrogenase (EC 1.1.1.35) / 3-hydroxybutyryl-CoA epimerase (EC 5.1.2.3)	PA1737	probable 3-hydroxyacyl-CoA dehydrogenase', 'Dbxref=gi:15596934	3.90361		6666666.97382.peg.3299	putitive LPS biosynthesis protein	PA3150	LPS biosynthesis protein WbpG', 'Dbxref=gi:15598346	2.49091
6666666.97382.peg.2829	Thioredoxin reductase (EC 1.8.1.9)	PA2705	hypothetical protein', 'Dbxref=gi:15597901	3.85634		6666666.97382.peg.4475	LSU ribosomal protein L11p (L12e)	PA4274	50S ribosomal protein L11', 'Dbxref=gi:15599470	2.49048
6666666.97382.peg.1216	Nitrate reductase cytochrome c550-type subunit	PA1173	cytochrome c-type protein NapB precursor', 'Dbxref=gi:15596370	3.84353		6666666.97382.peg.3998	Protein-export membrane protein SecF (TC 3.A.5.1.1)	PA3820	secretion protein SecF', 'Dbxref=gi:15599015	2.48561
6666666.97382.peg.1850	"""Nitrate ABC transporter, nitrate-binding protein"""	PA1786	NasS', 'Dbxref=gi:15596983	3.83517		6666666.97382.peg.4538	Manganese transport protein MntH	PA4334	probable transport protein', 'Dbxref=gi:15599530	2.4835
6666666.97382.peg.4106	"""Lead, cadmium, zinc and mercury transporting ATPase (EC 3.6.3.3) (EC 3.6.3.5); Copper-translocating P-type ATPase (EC 3.6.3.4)"""	PA3920	probable metal transporting P-type ATPase', 'Dbxref=gi:15599115	3.83205		6666666.97382.peg.4654	Histidinol-phosphate aminotransferase (EC 2.6.1.9)	PA4447	histidinol-phosphate aminotransferase', 'Dbxref=gi:15599643	2.4826
6666666.97382.peg.2011	"""Periplasmic aromatic aldehyde oxidoreductase, FAD binding subunit YagS"""	PA1932	probable hydroxylase molybdopterin-containing subunit', 'Dbxref=gi:15597128	3.82507		6666666.97382.peg.4462	LSU ribosomal protein L23p (L23Ae)	PA4261	50S ribosomal protein L23', 'Dbxref=gi:15599457	2.47786
6666666.97382.peg.4399	Acyl-CoA dehydrogenase (EC 1.3.8.7)	PA4199	probable acyl-CoA dehydrogenase', 'Dbxref=gi:15599394	3.82469		6666666.97382.peg.4766	4-hydroxy-3-methylbut-2-enyl diphosphate reductase (EC 1.17.1.2)	PA4557	LytB protein', 'Dbxref=gi:15599753	2.4745
6666666.97382.peg.5680	Aspartate ammonia-lyase (EC 4.3.1.1)	PA5429	aspartate ammonia-lyase', 'Dbxref=gi:15600622	3.79328		6666666.97382.peg.5588	Threonine efflux protein	PA5341	hypothetical protein', 'Dbxref=gi:15600534	2.46953
6666666.97382.peg.3031	Isohexenylglutaconyl-CoA hydratase	PA2890	putative isohexenylglutaconyl-CoA hydratase', 'Dbxref=gi:15598086	3.7546		6666666.97382.peg.4961	Polyribonucleotide nucleotidyltransferase (EC 2.7.7.8)	PA4740	polyribonucleotide nucleotidyltransferase', 'Dbxref=gi:15599934	2.46055
6666666.97382.peg.2946	FIG00955700: hypothetical protein	PA2808	Pseudomonas type III repressor A', 'Dbxref=gi:15598004	3.71785		6666666.97382.peg.5241	InaA protein	PA5007	hypothetical protein', 'Dbxref=gi:15600200	2.45464
6666666.97382.peg.2504	"""Pyoverdin biosynthesis protein PvdN, putative aminotransferase, class V"""	PA2394	PvdN', 'Dbxref=gi:15597590	3.68727		6666666.97382.peg.3824	Translation elongation factor Ts	PA3655	elongation factor Ts', 'Dbxref=gi:15598851	2.43869
6666666.97382.peg.619	FIG00954843: hypothetical protein	PA0585	hypothetical protein', 'Dbxref=gi:15595782	3.65494		6666666.97382.peg.4440	SSU ribosomal protein S4p (S9e)	PA4239	30S ribosomal protein S4', 'Dbxref=gi:15599435	2.43719
6666666.97382.peg.3589	Alpha/beta hydrolase fold (EC 3.8.1.5)	PA3429	probable epoxide hydrolase', 'Dbxref=gi:15598625	3.63349		6666666.97382.peg.1834	Esterase/lipase/thioesterase family protein	PA1771	EstX', 'Dbxref=gi:15596968	2.43367
6666666.97382.peg.2593	"""Coenzyme F420-dependent N5,N10-methylene tetrahydromethanopterin reductase and related flavin-dependent oxidoreductases"""	PA2483	conserved hypothetical protein', 'Dbxref=gi:15597679	3.61982		6666666.97382.peg.98	FIG00960169: hypothetical protein	PA0094	hypothetical protein', 'Dbxref=gi:15595292	2.42742
6666666.97382.peg.4305	Beta-lactamase (EC 3.5.2.6)	PA4110	beta-lactamase precursor', 'Dbxref=gi:15599305	3.60231		6666666.97382.peg.5267	Permeases of the major facilitator superfamily	PA5030	probable major facilitator superfamily (MFS) transporter', 'Dbxref=gi:15600223	2.42707
6666666.97382.peg.5156	FIG00954617: hypothetical protein	PA4929	hypothetical protein', 'Dbxref=gi:15600122	3.58616		6666666.97382.peg.4623	"""UDP-N-acetylmuramoylalanyl-D-glutamyl-2,6-diaminopimelate--D-alanyl-D-alanine ligase (EC 6.3.2.10)"""	PA4416	UDP-N-acetylmuramoylalanyl-D-glutamyl-2, 6-diaminopimelate--D-alanyl-D-alanyl ligase', 'Dbxref=gi:15599612	2.42044
6666666.97382.peg.515	"""Competence protein F homolog, phosphoribosyltransferase domain; protein YhgH required for utilization of DNA as sole source of carbon and energy"""	PA0489	probable phosphoribosyl transferase', 'Dbxref=gi:15595686	3.57515		6666666.97382.peg.4655	Histidinol dehydrogenase (EC 1.1.1.23)	PA4448	histidinol dehydrogenase', 'Dbxref=gi:15599644	2.39653
6666666.97382.peg.4872	Sigma-fimbriae tip adhesin	PA4653	Adhesin-like protein CupE6', 'Dbxref=gi:15599848	3.53879		6666666.97382.peg.3915	tRNA (Guanine37-N1) -methyltransferase (EC 2.1.1.31)	PA3743	tRNA (guanine-N1)-methyltransferase', 'Dbxref=gi:15598938	2.38353
6666666.97382.peg.1519	probable short-chain dehydrogenase	PA1470	probable short-chain dehydrogenase', 'Dbxref=gi:15596667	3.52097		6666666.97382.peg.2870	"""hmga2e, putative"""		threonyl-tRNA synthetase', 'Dbxref=gi:15597940	2.38303
6666666.97382.peg.3080	Xanthine permease	PA2938	probable transporter', 'Dbxref=gi:15598134	3.47568		6666666.97382.peg.3914	LSU ribosomal protein L19p	PA3742	50S ribosomal protein L19', 'Dbxref=gi:15598937	2.37636
6666666.97382.peg.4039	phospholipase/carboxylesterase family protein	PA3859	carboxylesterase', 'Dbxref=gi:15599054	3.47369		6666666.97382.peg.5684	Protein export cytoplasm protein SecA ATPase RNA helicase (TC 3.A.5.1.1)	PA5433	conserved hypothetical protein', 'Dbxref=gi:15600626	2.3707
6666666.97382.peg.2277	Two-component hybrid sensor and regulator	PA2177	probable sensor/response regulator hybrid', 'Dbxref=gi:15597373	3.46549		6666666.97382.peg.1038	Putative permease PerM (= YfgO)	PA1007	conserved hypothetical protein', 'Dbxref=gi:15596204	2.36846
6666666.97382.peg.1708	"""Na(+) dependent transporter,Sodium Bile acid symporter family"""	PA1650	probable transporter', 'Dbxref=gi:15596847	3.44201		6666666.97382.peg.4620	Cell division protein FtsW	PA4413	cell division protein FtsW', 'Dbxref=gi:15599609	2.35943
6666666.97382.peg.1943	General secretion pathway protein D / Type II secretion outermembrane pore forming protein (PulD)	PA1868	secretion protein XqhA', 'Dbxref=gi:15597065	3.43795		6666666.97382.peg.5251	Dihydrolipoamide acetyltransferase component of pyruvate dehydrogenase complex (EC 2.3.1.12)	PA5016	dihydrolipoamide acetyltransferase', 'Dbxref=gi:15600209	2.3523
6666666.97382.peg.3889	Major facilitator superfamily	PA3718	probable major facilitator superfamily (MFS) transporter', 'Dbxref=gi:15598913	3.43322		6666666.97382.peg.4635	Stringent starvation protein A	PA4428	stringent starvation protein A', 'Dbxref=gi:15599624	2.35071
6666666.97382.peg.1290	FIG00954291: hypothetical protein	PA1245	AprX', 'Dbxref=gi:15596442	3.43189		6666666.97382.peg.5583	Guanylate kinase (EC 2.7.4.8)	PA5336	guanylate kinase', 'Dbxref=gi:15600529	2.35035
6666666.97382.peg.219	Malonate decarboxylase gamma subunit	PA0212	malonate decarboxylase gamma subunit', 'Dbxref=gi:15595409	3.42535		6666666.97382.peg.5350	Probable transmembrane protein	PA5113	hypothetical protein', 'Dbxref=gi:15600306	2.34834
6666666.97382.peg.1391	Glutamate Aspartate transport system permease protein GltJ (TC 3.A.1.3.4)	PA1341	amino acid ABC transporter membrane protein', 'Dbxref=gi:15596538	3.38723		6666666.97382.peg.5354	GTP-binding protein TypA/BipA	PA5117	regulatory protein TypA', 'Dbxref=gi:15600310	2.33981
6666666.97382.peg.2873	FIG00961448: hypothetical protein	PA4744	translation initiation factor IF-2', 'Dbxref=gi:15599938	3.384		6666666.97382.peg.4768	Lipoprotein signal peptidase (EC 3.4.23.36)	PA4559	prolipoprotein signal peptidase', 'Dbxref=gi:15599755	2.33647
6666666.97382.peg.2673	Acetoacetyl-CoA synthetase (EC 6.2.1.16) / Long-chain-fatty-acid--CoA ligase (EC 6.2.1.3)	PA2557	probable AMP-binding enzyme', 'Dbxref=gi:15597753	3.36749		6666666.97382.peg.4618	UDP-N-acetylmuramate--alanine ligase (EC 6.3.2.8)	PA4411	UDP-N-acetylmuramate--alanine ligase', 'Dbxref=gi:15599607	2.32493
6666666.97382.peg.3641	"""RhlB, TDP-rhamnosyltransferase 1 (EC 2.4.1.-)"""	PA3478	rhamnosyltransferase chain B', 'Dbxref=gi:15598674	3.36166		6666666.97382.peg.3309	Biosynthetic Aromatic amino acid aminotransferase beta (EC 2.6.1.57)	PA3165	histidinol-phosphate aminotransferase', 'Dbxref=gi:15598361	2.32341
6666666.97382.peg.203	NAD(P) transhydrogenase subunit beta (EC 1.6.1.2)	PA0196	pyridine nucleotide transhydrogenase, beta subunit', 'Dbxref=gi:15595393	3.3477		6666666.97382.peg.4180	LPS-assembly lipoprotein RlpB precursor (Rare lipoprotein B)	PA3988	hypothetical protein', 'Dbxref=gi:15599183	2.31361
6666666.97382.peg.4530	FOG: TPR repeat	PA4326	hypothetical protein', 'Dbxref=gi:15599522	3.3374		6666666.97382.peg.4466	Translation elongation factor Tu	PA4265	elongation factor Tu', 'Dbxref=gi:15599461	2.30285
6666666.97382.peg.4713	Dipeptide transport ATP-binding protein DppD (TC 3.A.1.5.2)	PA4505	probable ATP-binding component of ABC transporter', 'Dbxref=gi:15599701	3.33701		6666666.97382.peg.5811	ATP synthase gamma chain (EC 3.6.3.14)	PA5555	ATP synthase gamma chain', 'Dbxref=gi:15600748	2.30017
6666666.97382.peg.1265	Non-ribosomal peptide synthetase modules and related proteins	PA1221	hypothetical protein', 'Dbxref=gi:15596418	3.3328		6666666.97382.peg.2552	FIG00954133: hypothetical protein	PA2441	hypothetical protein', 'Dbxref=gi:15597637	2.29651
6666666.97382.peg.3733	Bifunctional protein: zinc-containing alcohol dehydrogenase; quinone oxidoreductase ( NADPH:quinone reductase) (EC 1.1.1.-); Similar to arginate lyase	PA3567	probable oxidoreductase', 'Dbxref=gi:15598763	3.27911		6666666.97382.peg.4464	LSU ribosomal protein L3p (L3e)	PA4263	50S ribosomal protein L3', 'Dbxref=gi:15599459	2.28841
6666666.97382.peg.185	Methyl-accepting chemotaxis protein	PA0180	chemotactic transducer for trichloroethylene [positive chemotaxis], CttP', 'Dbxref=gi:15595378	3.27839		6666666.97382.peg.2377	Hypothetical transcriptional regulator YqhC	PA2276	probable transcriptional regulator', 'Dbxref=gi:15597472	2.2872
6666666.97382.peg.2301	FIG00957200: hypothetical protein	PA2198	hypothetical protein', 'Dbxref=gi:15597394	3.27323		6666666.97382.peg.4001	tRNA-guanine transglycosylase (EC 2.4.2.29)	PA3823	queuine tRNA-ribosyltransferase', 'Dbxref=gi:15599018	2.28289
6666666.97382.peg.1033	"""Anthranilate synthase, amidotransferase component (EC 4.1.3.27) # TrpAb"""	PA1002	anthranilate synthase component II', 'Dbxref=gi:15596199	3.25729		6666666.97382.peg.5810	ATP synthase beta chain (EC 3.6.3.14)	PA5554	ATP synthase beta chain', 'Dbxref=gi:15600747	2.28258
6666666.97382.peg.3543	Alginate biosynthesis transcriptional activator	PA3385	alginate and motility regulator Z', 'Dbxref=gi:15598581	3.22518		6666666.97382.peg.3812	Lipid-A-disaccharide synthase (EC 2.4.1.182)	PA3643	lipid A-disaccharide synthase', 'Dbxref=gi:15598839	2.27169
6666666.97382.peg.1898	SCP-2 sterol transfer family protein	PA1830	hypothetical protein', 'Dbxref=gi:15597027	3.21246		6666666.97382.peg.940	Aspartokinase (EC 2.7.2.4)	PA0904	aspartate kinase alpha and beta chain', 'Dbxref=gi:15596101	2.25666
6666666.97382.peg.4025	Glycine cleavage system transcriptional activator GcvA	PA3845	probable transcriptional regulator', 'Dbxref=gi:15599040	3.19878		6666666.97382.peg.4967	Transcription termination protein NusA	PA4745	N utilization substance protein A', 'Dbxref=gi:15599939	2.24714
6666666.97382.peg.3009	"""Phage terminase, small subunit"""	PA2868	hypothetical protein', 'Dbxref=gi:15598064	3.19506		6666666.97382.peg.5813	ATP synthase delta chain (EC 3.6.3.14)	PA5557	ATP synthase delta chain', 'Dbxref=gi:15600750	2.2444
6666666.97382.peg.1399	FIG00954317: hypothetical protein	PA1349	conserved hypothetical protein', 'Dbxref=gi:15596546	3.17618		6666666.97382.peg.5166	ATP phosphoribosyltransferase regulatory subunit (EC 2.4.2.17)	PA4939	conserved hypothetical protein', 'Dbxref=gi:15600132	2.24037
6666666.97382.peg.2391	FIG00955947: hypothetical protein		conserved hypothetical protein', 'Dbxref=gi:15597485	3.1741		6666666.97382.peg.4469	SSU ribosomal protein S12p (S23e)	PA4268	30S ribosomal protein S12', 'Dbxref=gi:15599464	2.23522
6666666.97382.peg.1383	SAM-dependent methyltransferases	PA1332	hypothetical protein', 'Dbxref=gi:15596529	3.15668		6666666.97382.peg.3753	"""hydrolase, alpha/beta fold family"""	PA3586	probable hydrolase', 'Dbxref=gi:15598782	2.23228
6666666.97382.peg.902	Membrane-bound lysozyme inhibitor of c-type lysozyme	PA0867	membrane-bound lysozyme inhibitor of c-type lysozyme MliC', 'Dbxref=gi:15596064	3.14217		6666666.97382.peg.1368	Cytochrome O ubiquinol oxidase subunit I (EC 1.10.3.-)	PA1318	cytochrome o ubiquinol oxidase subunit I', 'Dbxref=gi:15596515	2.2306
6666666.97382.peg.4363	"""Transcriptional regulator, GntR family domain / Aspartate aminotransferase (EC 2.6.1.1)"""	PA4165	probable transcriptional regulator', 'Dbxref=gi:15599360	3.14211		6666666.97382.peg.4616	Cell division protein FtsQ	PA4409	cell division protein FtsQ', 'Dbxref=gi:15599605	2.21781
6666666.97382.peg.4125	Taurine transport ATP-binding protein TauB	PA3937	probable ATP-binding component of ABC taurine transporter', 'Dbxref=gi:15599132	3.13425		6666666.97382.peg.4443	LSU ribosomal protein L36p	PA4242	50S ribosomal protein L36', 'Dbxref=gi:15599438	2.21152
6666666.97382.peg.3672	"""Transcriptional regulator, IclR family"""	PA3508	probable transcriptional regulator', 'Dbxref=gi:15598704	3.11829		6666666.97382.peg.5243	"""Lipopolysaccharide core biosynthesis protein WaaP (EC 2.7.-.-), heptosyl-I-kinase"""	PA5009	lipopolysaccharide kinase WaaP', 'Dbxref=gi:15600202	2.21082
6666666.97382.peg.3154	"""Predicted transcriptional regulator for fatty acid degradation FadQ, TetR family"""	PA3006	transcriptional regulator PsrA', 'Dbxref=gi:15598202	3.10645		6666666.97382.peg.4617	D-alanine--D-alanine ligase (EC 6.3.2.4)	PA4410	D-alanine--D-alanine ligase', 'Dbxref=gi:15599606	2.2043
6666666.97382.peg.3686	"""RND efflux system, inner membrane transporter CmeB"""	PA3522	probable Resistance-Nodulation-Cell Division (RND) efflux transporter', 'Dbxref=gi:15598718	3.10587		6666666.97382.peg.5653	"""Transcriptional regulator, Cro/CI family"""	PA5403	probable transcriptional regulator', 'Dbxref=gi:15600596	2.18924
6666666.97382.peg.1159	NAD/FAD-utilizing enzyme apparently involved in cell division	PA1118	hypothetical protein', 'Dbxref=gi:15596315	3.10535		6666666.97382.peg.3804	Enolase (EC 4.2.1.11)	PA3635	enolase', 'Dbxref=gi:15598831	2.187
6666666.97382.peg.3038	"""Transcriptional regulator, GntR family domain / Aspartate aminotransferase (EC 2.6.1.1)"""	PA2897	probable transcriptional regulator', 'Dbxref=gi:15598093	3.09901		6666666.97382.peg.2429	"""Glyceraldehyde-3-phosphate dehydrogenase, putative"""	PA2323	probable glyceraldehyde-3-phosphate dehydrogenase', 'Dbxref=gi:15597519	2.17855
6666666.97382.peg.5035	Formate dehydrogenase O beta subunit (EC 1.2.1.2)	PA4811	nitrate-inducible formate dehydrogenase, beta subunit', 'Dbxref=gi:15600005	3.08933		6666666.97382.peg.374	Predicted signal transduction protein	PA0356	hypothetical protein', 'Dbxref=gi:15595553	2.17853
6666666.97382.peg.1473	FOG: Ankyrin repeat		hypothetical protein', 'Dbxref=gi:15596621	3.08631		6666666.97382.peg.3310	Chorismate mutase I (EC 5.4.99.5) / Prephenate dehydratase (EC 4.2.1.51)	PA3166	chorismate mutase', 'Dbxref=gi:15598362	2.17822
6666666.97382.peg.3186	"""SoxH protein, homolog"""	PA3037	hypothetical protein', 'Dbxref=gi:15598233	3.08567		6666666.97382.peg.131	FIG00957304: hypothetical protein	PA0126	hypothetical protein', 'Dbxref=gi:15595324	2.17698
6666666.97382.peg.2597	FIG00955073: hypothetical protein	PA2487	hypothetical protein', 'Dbxref=gi:15597683	3.07593		6666666.97382.peg.3899	FIG00948134: hypothetical protein	PA3728	hypothetical protein', 'Dbxref=gi:15598923	2.17668
6666666.97382.peg.3161	3-ketoacyl-CoA thiolase (EC 2.3.1.16) @ Acetyl-CoA acetyltransferase (EC 2.3.1.9)	PA3013	fatty-acid oxidation complex beta-subunit', 'Dbxref=gi:15598209	3.04718		6666666.97382.peg.3750	"""Glycerol-3-phosphate regulon repressor, DeoR family"""	PA3583	glycerol-3-phosphate regulon repressor', 'Dbxref=gi:15598779	2.17474
6666666.97382.peg.4281	3-oxoacyl-[acyl-carrier protein] reductase (EC 1.1.1.100)	PA4089	probable short-chain dehydrogenase', 'Dbxref=gi:15599284	3.03026		6666666.97382.peg.5824	"""Inner membrane protein translocase component YidC, long form"""	PA5568	conserved hypothetical protein', 'Dbxref=gi:15600761	2.16303
6666666.97382.peg.1253	Rhodanese-related sulfurtransferase	PA1209	hypothetical protein', 'Dbxref=gi:15596406	3.02628		6666666.97382.peg.4448	LSU ribosomal protein L18p (L5e)	PA4247	50S ribosomal protein L18', 'Dbxref=gi:15599443	2.16012
6666666.97382.peg.128	"""Transcriptional regulator, LysR family"""	PA0123	probable transcriptional regulator', 'Dbxref=gi:15595321	3.01457		6666666.97382.peg.5347	"""Fructose-1,6-bisphosphatase, type I (EC 3.1.3.11)"""	PA5110	fructose-1,6-bisphosphatase', 'Dbxref=gi:15600303	2.1487
6666666.97382.peg.4805	Lipoprotein releasing system ATP-binding protein LolD	PA4594	probable ATP-binding component of ABC transporter', 'Dbxref=gi:15599790	3.00852		6666666.97382.peg.4889	Ribose-phosphate pyrophosphokinase (EC 2.7.6.1)	PA4670	ribose-phosphate pyrophosphokinase', 'Dbxref=gi:15599865	2.14407
6666666.97382.peg.2178	SAM-dependent methyltransferases	PA2088	hypothetical protein', 'Dbxref=gi:15597284	2.95317		6666666.97382.peg.3300	Imidazole glycerol phosphate synthase cyclase subunit (EC 4.1.3.-)	PA3151	imidazoleglycerol-phosphate synthase, cyclase subunit', 'Dbxref=gi:15598347	2.13687
6666666.97382.peg.1962	FIG00960864: hypothetical protein	PA1887	hypothetical protein', 'Dbxref=gi:15597084	2.95031		6666666.97382.peg.4767	FKBP-type peptidyl-prolyl cis-trans isomerase SlpA (EC 5.2.1.8)	PA4558	probable peptidyl-prolyl cis-trans isomerase, FkbP-type', 'Dbxref=gi:15599754	2.12306
6666666.97382.peg.2708	"""Outer membrane receptor proteins, mostly Fe transport"""	PA2590	hypothetical protein', 'Dbxref=gi:15597786	2.94632		6666666.97382.peg.5079	DNA-binding protein Fis	PA4853	DNA-binding protein Fis', 'Dbxref=gi:15600046	2.12228
6666666.97382.peg.5363	Nitrogen regulation protein NR(I)	PA5125	two-component response regulator NtrC', 'Dbxref=gi:15600318	2.93925		6666666.97382.peg.4774	Glutamate 5-kinase (EC 2.7.2.11) / RNA-binding C-terminal domain PUA	PA4565	glutamate 5-kinase', 'Dbxref=gi:15599761	2.10893
6666666.97382.peg.2830	Gfa-like protein	PA2706	hypothetical protein', 'Dbxref=gi:15597902	2.93911		6666666.97382.peg.2164	"""transcriptional regulator, MerR family"""	PA2076	probable transcriptional regulator', 'Dbxref=gi:15597272	2.10766
6666666.97382.peg.4373	FIG00953309: hypothetical protein			2.93355		6666666.97382.peg.3298	"""UDP-2,3-diacetamido-2,3-dideoxy-D-glucuronic acid 2-epimerase"""	PA3148	UDP-N-acetylglucosamine 2-epimerase WbpI', 'Dbxref=gi:15598344	2.10563
6666666.97382.peg.895	Pyrroloquinoline quinone (Coenzyme PQQ) biosynthesis protein C	PA0862	hypothetical protein', 'Dbxref=gi:15596059	2.91719		6666666.97382.peg.5724	Protein with similarity to RtcB	PA5471	hypothetical protein', 'Dbxref=gi:15600664	2.1019
6666666.97382.peg.5260	Selenoprotein O and cysteine-containing homologs	PA5023	conserved hypothetical protein', 'Dbxref=gi:15600216	2.90479		6666666.97382.peg.4619	UDP-N-acetylglucosamine--N-acetylmuramyl-(pentapeptide) pyrophosphoryl-undecaprenol N-acetylglucosamine transferase (EC 2.4.1.227)	PA4412	UDP-N-acetylglucosamine--N-acetylmuramyl-(pentapeptide) pyrophosphoryl-undecaprenol N-acetylglucosamine transferase', 'Dbxref=gi:15599608	2.1017
6666666.97382.peg.5011	Acyl dehydratase	PA4788	hypothetical protein', 'Dbxref=gi:15599982	2.8788		6666666.97382.peg.272	VgrG protein	PA0262	conserved hypothetical protein', 'Dbxref=gi:15595459	2.08719
6666666.97382.peg.2888	FIG00954274: hypothetical protein		hypothetical protein', 'Dbxref=gi:15599775	2.87709		6666666.97382.peg.3811	Ribonuclease HII (EC 3.1.26.4)	PA3642	ribonuclease HII', 'Dbxref=gi:15598838	2.08505
6666666.97382.peg.2081	Succinyl-CoA:3-ketoacid-coenzyme A transferase subunit A (EC 2.8.3.5)	PA1999	DhcA, dehydrocarnitine CoA transferase, subunit A', 'Dbxref=gi:15597195	2.86073		6666666.97382.peg.4442	SSU ribosomal protein S13p (S18e)	PA4241	30S ribosomal protein S13', 'Dbxref=gi:15599437	2.08428
6666666.97382.peg.2000	Methyltransferase	PA1921	hypothetical protein', 'Dbxref=gi:15597117	2.8509		6666666.97382.peg.3056	"""SoxH protein, homolog"""	PA2915	hypothetical protein', 'Dbxref=gi:15598111	2.08384
6666666.97382.peg.5042	"""Polymyxin resistance protein ArnT, undecaprenyl phosphate-alpha-L-Ara4N transferase; Melittin resistance protein PqaB"""	PA4818	conserved hypothetical protein', 'Dbxref=gi:15600011	2.84936		6666666.97382.peg.629	Survival protein SurA precursor (Peptidyl-prolyl cis-trans isomerase SurA) (EC 5.2.1.8)	PA0594	peptidyl-prolyl cis-trans isomerase SurA', 'Dbxref=gi:15595791	2.07725
6666666.97382.peg.2715	Butyryl-CoA dehydrogenase (EC 1.3.99.2)	PA2597	hypothetical protein', 'Dbxref=gi:15597793	2.84544		6666666.97382.peg.3825	SSU ribosomal protein S2p (SAe)	PA3656	30S ribosomal protein S2', 'Dbxref=gi:15598852	2.07256
6666666.97382.peg.4849	Methyl-accepting chemotaxis protein	PA4633	probable chemotaxis transducer', 'Dbxref=gi:15599829	2.84108		6666666.97382.peg.4881	Glutamate racemase (EC 5.1.1.3)	PA4662	glutamate racemase', 'Dbxref=gi:15599857	2.07083
6666666.97382.peg.3841	"""ABC-type multidrug transport system, ATPase component"""	PA3672	probable ATP-binding component of ABC transporter', 'Dbxref=gi:15598868	2.83689		6666666.97382.peg.1561	VgrG-3 protein	PA1511	conserved hypothetical protein', 'Dbxref=gi:15596708	2.06871
6666666.97382.peg.1254	Pirin	PA1210	conserved hypothetical protein', 'Dbxref=gi:15596407	2.82972		6666666.97382.peg.5074	Biotin carboxylase of acetyl-CoA carboxylase (EC 6.3.4.14)	PA4848	biotin carboxylase', 'Dbxref=gi:15600041	2.06698
6666666.97382.peg.3668	Aldehyde dehydrogenase (EC 1.2.1.3)	PA3504	probable aldehyde dehydrogenase', 'Dbxref=gi:15598700	2.82296		6666666.97382.peg.3308	Cyclohexadienyl dehydrogenase (EC 1.3.1.12)(EC 1.3.1.43) / 5-Enolpyruvylshikimate-3-phosphate synthase (EC 2.5.1.19)		conserved hypothetical protein', 'Dbxref=gi:15598521	2.06542
6666666.97382.peg.4286	"""Transcriptional regulator, AraC family"""	PA4094	probable transcriptional regulator', 'Dbxref=gi:15599289	2.81792		6666666.97382.peg.4888	4-diphosphocytidyl-2-C-methyl-D-erythritol kinase (EC 2.7.1.148)	PA4669	isopentenyl monophosphate kinase', 'Dbxref=gi:15599864	2.06495
6666666.97382.peg.1333	"""Transcriptional regulator, MarR family"""	PA1285	probable transcriptional regulator', 'Dbxref=gi:15596482	2.79213		6666666.97382.peg.3144	Na(+)-translocating NADH-quinone reductase subunit D (EC 1.6.5.-)	PA2996	Na+-translocating NADH:uniquinone oxidoreductase subunit Nqr4', 'Dbxref=gi:15598192	2.063
6666666.97382.peg.1799	"""Transcriptional regulator, LysR family"""	PA1738	probable transcriptional regulator', 'Dbxref=gi:15596935	2.78947		6666666.97382.peg.3600	FIG00953380: hypothetical protein	PA3440	conserved hypothetical protein', 'Dbxref=gi:15598636	2.05435
6666666.97382.peg.336	"""Deacetylases, including yeast histone deacetylase and acetoin utilization protein"""	PA0321	probable acetylpolyamine aminohydrolase', 'Dbxref=gi:15595518	2.75226		6666666.97382.peg.2869	Threonyl-tRNA synthetase (EC 6.1.1.3)	PA2744	threonyl-tRNA synthetase', 'Dbxref=gi:15597940	2.05351
6666666.97382.peg.5410	"""TRAP-type C4-dicarboxylate transport system, small permease component"""	PA5168	DctQ', 'Dbxref=gi:15600361	2.75133		6666666.97382.peg.4331	Homoprotocatechuate degradative operon repressor	PA4135	probable transcriptional regulator', 'Dbxref=gi:15599330	2.04657
6666666.97382.peg.5009	3-oxoacyl-[acyl-carrier protein] reductase (EC 1.1.1.100)	PA4786	probable short-chain dehydrogenase', 'Dbxref=gi:15599980	2.74746		6666666.97382.peg.4884	Peptide chain release factor 1	PA4665	peptide chain release factor 1', 'Dbxref=gi:15599860	2.04011
6666666.97382.peg.1034	Multiple virulence factor regulator MvfR/PqsR	PA1003	Transcriptional regulator MvfR', 'Dbxref=gi:15596200	2.74305		6666666.97382.peg.751	Helix destabilizing protein of bacteriophage Pf1	PA0720	helix destabilizing protein of bacteriophage Pf1', 'Dbxref=gi:15595917	2.03771
6666666.97382.peg.4131	FIG00443271: hypothetical protein	PA3943	conserved hypothetical protein', 'Dbxref=gi:15599138	2.7367		6666666.97382.peg.177	"""Serine phosphatase RsbU, regulator of sigma subunit"""	PA0172	SiaA', 'Dbxref=gi:15595370	2.03063
6666666.97382.peg.2153	probable hydrolase	PA2067	probable hydrolase', 'Dbxref=gi:15597263	2.72291		6666666.97382.peg.3813	Acyl-[acyl-carrier-protein]--UDP-N-acetylglucosamine O-acyltransferase (EC 2.3.1.129)	PA3644	UDP-N-acetylglucosamine acyltransferase', 'Dbxref=gi:15598840	2.01987
6666666.97382.peg.1056	Short-chain dehydrogenase/reductase SDR	PA1023	probable short-chain dehydrogenase', 'Dbxref=gi:15596220	2.70844		6666666.97382.peg.5687	Pyruvate carboxyl transferase subunit A (EC 6.4.1.1)	PA5436	probable biotin carboxylase subunit of a transcarboxylase', 'Dbxref=gi:15600629	2.01702
6666666.97382.peg.5020	Mobile element protein	PA4797	probable transposase', 'Dbxref=gi:15599991	2.70484		6666666.97382.peg.2675	hypothetical protein		hypothetical protein', 'Dbxref=gi:15595292	2.01471
6666666.97382.peg.2042	"""Transcriptional regulator, LysR family"""	PA1961	probable transcriptional regulator', 'Dbxref=gi:15597157	2.6832		6666666.97382.peg.3815	UDP-3-O-[3-hydroxymyristoyl] glucosamine N-acyltransferase (EC 2.3.1.191)	PA3646	UDP-3-O-[3-hydroxylauroyl] glucosamine N-acyltransferase', 'Dbxref=gi:15598842	2.01188
6666666.97382.peg.5595	Superfamily II DNA and RNA helicases	PA5347	hypothetical protein', 'Dbxref=gi:15600540	2.67642		6666666.97382.peg.3142	Na(+)-translocating NADH-quinone reductase subunit F (EC 1.6.5.-)	PA2994	Na+-translocating NADH:quinone oxidoreductase, subunit Nqr6', 'Dbxref=gi:15598190	2.00846
6666666.97382.peg.25	FIG00954501: hypothetical protein	PA0026	phospholipase C, PlcB', 'Dbxref=gi:15595224	2.65675		6666666.97382.peg.5081	Phosphoribosylamine--glycine ligase (EC 6.3.4.13)	PA4855	phosphoribosylamine--glycine ligase', 'Dbxref=gi:15600048	2.00796
6666666.97382.peg.2030	Ribokinase (EC 2.7.1.15)	PA1950	ribokinase', 'Dbxref=gi:15597146	2.65159		6666666.97382.peg.612	Transamidase GatB domain protein	PA0578	conserved hypothetical protein', 'Dbxref=gi:15595775	2.00687
6666666.97382.peg.3472	Phosphonate ABC transporter permease protein phnE1 (TC 3.A.1.9.1)	PA3316	probable permease of ABC transporter', 'Dbxref=gi:15598512	2.65136		6666666.97382.peg.5562	"""LSU ribosomal protein L33p @ LSU ribosomal protein L33p, zinc-independent"""	PA5315	50S ribosomal protein L33', 'Dbxref=gi:15600508	2.00567
6666666.97382.peg.4714	Dipeptide transport ATP-binding protein DppF (TC 3.A.1.5.2)	PA4506	probable ATP-binding component of ABC dipeptide transporter', 'Dbxref=gi:15599702	2.65126		6666666.97382.peg.4625	Cell division protein FtsI [Peptidoglycan synthetase] (EC 2.4.1.129)	PA4418	penicillin-binding protein 3', 'Dbxref=gi:15599614	2.00563
6666666.97382.peg.4569	Chromosome initiation inhibitor	PA4363	inhibitor of chromosome initiation IciA', 'Dbxref=gi:15599559	2.65113		6666666.97382.peg.4650	Sulfate adenylyltransferase subunit 2 (EC 2.7.7.4)	PA4443	ATP sulfurylase small subunit', 'Dbxref=gi:15599639	2.00498
6666666.97382.peg.1710	FIG00961559: hypothetical protein	PA1652	hypothetical protein', 'Dbxref=gi:15596849	2.64318		6666666.97382.peg.3803	"""Cell division protein DivIC (FtsB), stabilizes FtsL against RasP cleavage"""	PA3634	conserved hypothetical protein', 'Dbxref=gi:15598830	2.00225
6666666.97382.peg.1446	"""Transcriptional regulator, LysR family"""	PA1399	probable transcriptional regulator', 'Dbxref=gi:15596596	2.63894
6666666.97382.peg.2142	"""Regulatory protein, LysR:LysR, substrate-binding"""	PA2056	probable transcriptional regulator', 'Dbxref=gi:15597252	2.63515
6666666.97382.peg.3762	Permeases of the major facilitator superfamily	PA3595	probable major facilitator superfamily (MFS) transporter', 'Dbxref=gi:15598791	2.62689
6666666.97382.peg.1468	Agmatinase (EC 3.5.3.11)	PA1421	guanidinobutyrase', 'Dbxref=gi:15596618	2.60668
6666666.97382.peg.1384	"""NADH:flavin oxidoreductases, Old Yellow Enzyme family"""	PA1334	probable oxidoreductase', 'Dbxref=gi:15596531	2.59786
6666666.97382.peg.2143	"""Outer membrane receptor proteins, mostly Fe transport"""	PA2057	hypothetical protein', 'Dbxref=gi:15597253	2.59561
6666666.97382.peg.4400	"""SoxH protein, homolog"""	PA4200	hypothetical protein', 'Dbxref=gi:15599395	2.58731
6666666.97382.peg.1803	"""glutamine amidotransferase, class I"""	PA1742	Glutamine amidotransferase class I', 'Dbxref=gi:15596939	2.57176
6666666.97382.peg.2433	Alkanesulfonates transport system permease protein	PA2327	probable permease of ABC transporter', 'Dbxref=gi:15597523	2.5655
6666666.97382.peg.827	2-methylaconitate cis-trans isomerase	PA0793	hypothetical protein', 'Dbxref=gi:15595990	2.5639
6666666.97382.peg.2962	Organic hydroperoxide resistance transcriptional regulator	PA2825	OspR', 'Dbxref=gi:15598021	2.56153
6666666.97382.peg.2499	Macrolide-specific efflux protein MacA	PA2389	PvdR', 'Dbxref=gi:15597585	2.55524
[truncated: 119 more rows]
