# Supplementary material for: A comprehensive multi-omics approach uncovers adaptations for growth and survival of Pseudomonas aeruginosa on n-alkanes
Source: BMC Genomics. 2017 Apr 28;18:334. doi: 10.1186/s12864-017-3708-4 (PMC5410065; doi:10.1186/s12864-017-3708-4)
Supplement: Supplementary file 4 — Ribo-seq results. (XLSX 481 kb) [file 12864_2017_3708_MOESM4_ESM.xlsx]

## Sheet: Table S13
Table S13. Genes differentially expressed at the level of ribosome footprints when comparing ATCC 33988 grown in n-alkanes to PAO1 grown in n-alkanes. PsDB indicates Pseduomonas database, RAST indicates Rapid Annotation Using Subsystem Technology server (RAST).
RAST 33988 Gene ID	RAST 33988 Product/Function	PAO1 PsDB Gene ID	PAO1 PsDB Product/Function	RAST PAO1 Gene ID	RAST PAO1 Product/Function	Fold Change PAO1+Alk /33988+Alk		RAST 33988 Gene ID	RAST 33988 Product/Function	PAO1 PsDB Gene ID	PAO1 PsDB Product/Function	RAST PAO1 Gene ID	RAST PAO1 Product/Function	Fold Change 33988 Alk /PAO1 Alk
298.3.peg.4113	5-methyltetrahydropteroyltriglutamate--homocysteine methyltransferase (EC 2.1.1.14)	PA1927	5-methyltetrahydropteroyltriglutamate-homocysteine S-methyltransferase', 'Dbxref=gi:15597123	6666666.97382.peg.2006	5-methyltetrahydropteroyltriglutamate--homocysteine methyltransferase (EC 2.1.1.14)	714.286		298.3.peg.3154	hypothetical protein	PA4685	hypothetical protein', 'Dbxref=gi:15599880	6666666.97382.peg.4903	hypothetical protein	Not expressed in PAO1+Alk
298.3.peg.4909	FIG00958758: hypothetical protein	PA1896	hypothetical protein', 'Dbxref=gi:15597093	6666666.97382.peg.1972	FIG00958758: hypothetical protein	243.902		298.3.peg.3605	FIG00956245: hypothetical protein	PA3298	hypothetical protein', 'Dbxref=gi:15598494	6666666.97382.peg.3450	FIG00956245: hypothetical protein	Not expressed in PAO1+Alk
298.3.peg.121	FIG00953910: hypothetical protein			6666666.97382.peg.1822	FIG00953910: hypothetical protein	108.696		298.3.peg.4088	Fap unknown function protein	PA1956	hypothetical protein', 'Dbxref=gi:15597152	6666666.97382.peg.2036	Fap unknown function protein	Not expressed in PAO1+Alk
298.3.peg.410	Multiple virulence factor regulator MvfR/PqsR	PA1003	Transcriptional regulator MvfR', 'Dbxref=gi:15596200	6666666.97382.peg.1034	Multiple virulence factor regulator MvfR/PqsR	101.01		298.3.peg.3282	General secretion pathway protein M	PA0684	probable type II secretion system protein', 'Dbxref=gi:15595881	6666666.97382.peg.715	General secretion pathway protein M	Not expressed in PAO1+Alk
298.3.peg.3644	Ketosteroid isomerase-related protein	PA3332	conserved hypothetical protein', 'Dbxref=gi:15598528	6666666.97382.peg.3489	Ketosteroid isomerase-related protein	94.3396		298.3.peg.4067	hypothetical protein		hypothetical protein', 'Dbxref=gi:15600413	6666666.97382.peg.899	hypothetical protein	Not expressed in PAO1+Alk
298.3.peg.4749	FIG00955848: hypothetical protein	PA1244	hypothetical protein', 'Dbxref=gi:15596441	6666666.97382.peg.1289	FIG00955848: hypothetical protein	76.3359		298.3.peg.2765	Cytochrome c5	PA5328	SphB', 'Dbxref=gi:15600521	6666666.97382.peg.5575	Cytochrome c5	84.2248
298.3.peg.399	"""alpha-1,6-rhamnosyltransferase paralog"""	PA1014	probable glycosyl transferase', 'Dbxref=gi:15596211	6666666.97382.peg.1045	"""alpha-1,6-rhamnosyltransferase paralog"""	68.4932		298.3.peg.980	probable metallopeptidase	PA4498	probable metallopeptidase', 'Dbxref=gi:15599694	6666666.97382.peg.4706	probable metallopeptidase	81.7879
298.3.peg.1116	FIG00953777: hypothetical protein	PA4623	hypothetical protein', 'Dbxref=gi:15599819	6666666.97382.peg.4839	FIG00953777: hypothetical protein	50		298.3.peg.983	"""Dipeptide-binding ABC transporter, periplasmic substrate-binding component (TC 3.A.1.5.2)"""	PA4500	probable binding protein component of ABC transporter', 'Dbxref=gi:15599696	6666666.97382.peg.4708	"""Dipeptide-binding ABC transporter, periplasmic substrate-binding component (TC 3.A.1.5.2)"""	59.0418
298.3.peg.5167	"""RhlA, 3-(3-hydroxyalkanoyloxy)alkanoic acids (HAAs) synthase"""	PA3479	rhamnosyltransferase chain A', 'Dbxref=gi:15598675	6666666.97382.peg.3642	"""RhlA, 3-(3-hydroxyalkanoyloxy)alkanoic acids (HAAs) synthase"""	44.6429		298.3.peg.985	"""Outer membrane porin, OprD family"""	PA4501	Glycine-glutamate dipeptide porin OpdP', 'Dbxref=gi:15599697	6666666.97382.peg.4709	"""Outer membrane porin, OprD family"""	36.4497
298.3.peg.3648	Arabinose efflux permease	PA3336	probable major facilitator superfamily (MFS) transporter', 'Dbxref=gi:15598532	6666666.97382.peg.3493	Arabinose efflux permease	44.2478		298.3.peg.5271	FIG00957401: hypothetical protein	PA4801	hypothetical protein', 'Dbxref=gi:15599995	6666666.97382.peg.5025	FIG00957401: hypothetical protein	27.6602
298.3.peg.3467	Outer membrane protein OprN	PA2495	Multidrug efflux outer membrane protein OprN precursor', 'Dbxref=gi:15597691	6666666.97382.peg.2605	Outer membrane protein OprN	42.1941		298.3.peg.2453	hypothetical protein			6666666.97382.peg.2675	hypothetical protein	25.0064
298.3.peg.1800	"""Lipase activator protein, Lipase-specific foldase"""	PA2863	lipase modulator protein', 'Dbxref=gi:15598059	6666666.97382.peg.3003	"""Lipase activator protein, Lipase-specific foldase"""	35.7143		298.3.peg.1594	FIG00953475: hypothetical protein	PA0910	hypothetical protein', 'Dbxref=gi:15596107	6666666.97382.peg.946	FIG00953475: hypothetical protein	18.9289
298.3.peg.4341	FIG00956815: hypothetical protein	PA4881	hypothetical protein', 'Dbxref=gi:15600074	6666666.97382.peg.5108	FIG00956815: hypothetical protein	31.1526		298.3.peg.1233	O-antigen acetylase	PA5238	probable O-antigen acetylase', 'Dbxref=gi:15600431	6666666.97382.peg.5482	O-antigen acetylase	16.0987
298.3.peg.3469	Multidrug efflux membrane fusion protein MexE	PA2493	Resistance-Nodulation-Cell Division (RND) multidrug efflux membrane fusion protein MexE precursor', 'Dbxref=gi:15597689	6666666.97382.peg.2603	Multidrug efflux membrane fusion protein MexE	26.8097		298.3.peg.3111	PhnB protein; putative DNA binding 3-demethylubiquinone-9 3-methyltransferase domain protein			6666666.97382.peg.4859	PhnB protein; putative DNA binding 3-demethylubiquinone-9 3-methyltransferase domain protein	13.5324
298.3.peg.3468	Multidrug efflux transporter MexF	PA2494	Resistance-Nodulation-Cell Division (RND) multidrug efflux transporter MexF', 'Dbxref=gi:15597690	6666666.97382.peg.2604	Multidrug efflux transporter MexF	24.57		298.3.peg.4177	FIG00954838: hypothetical protein	PA4826	hypothetical protein', 'Dbxref=gi:15600019	6666666.97382.peg.5051	FIG00954838: hypothetical protein	12.9194
298.3.peg.2418	"""transcriptional regulator, LuxR family"""	PA2591	VqsR', 'Dbxref=gi:15597787	6666666.97382.peg.2709	"""transcriptional regulator, LuxR family"""	23.3645		298.3.peg.2195	hypothetical protein	PA3186	Glucose/carbohydrate outer membrane porin OprB precursor', 'Dbxref=gi:15598382	6666666.97382.peg.3333	hypothetical protein	12.6261
298.3.peg.5809	"""Transporter, LysE family"""	PA2306	AmbA', 'Dbxref=gi:15597502	6666666.97382.peg.2409	"""Transporter, LysE family"""	20.8333		298.3.peg.2764	"""oxidoreductase, FAD-binding"""	PA5327	SphC', 'Dbxref=gi:15600520	6666666.97382.peg.5574	"""oxidoreductase, FAD-binding"""	12.6039
298.3.peg.948	Extracellular Matrix protein PelE	PA3060	PelE', 'Dbxref=gi:15598256	6666666.97382.peg.3210	Extracellular Matrix protein PelE	16.6945		298.3.peg.4046	FIG00957214: hypothetical protein	PA0845	CerN', 'Dbxref=gi:15596042	6666666.97382.peg.878	FIG00957214: hypothetical protein	11.3399
298.3.peg.5803	Predicted transcriptional regulators	PA2312	probable transcriptional regulator', 'Dbxref=gi:15597508	6666666.97382.peg.2415	Predicted transcriptional regulators	16.5017		298.3.peg.3701	FIG00954959: hypothetical protein	PA1230	hypothetical protein', 'Dbxref=gi:15596427	6666666.97382.peg.1274	FIG00954959: hypothetical protein	11.2121
298.3.peg.5170	N-acyl-L-homoserine lactone synthetase RhlL	PA3476	autoinducer synthesis protein RhlI', 'Dbxref=gi:15598672	6666666.97382.peg.3639	N-acyl-L-homoserine lactone synthetase RhlL	14.881		298.3.peg.2953	FIG00956008: hypothetical protein	PA0274	hypothetical protein', 'Dbxref=gi:15595471	6666666.97382.peg.286	FIG00956008: hypothetical protein	10.7958
298.3.peg.3711	FIG00953421: hypothetical protein	PA1220	hypothetical protein', 'Dbxref=gi:15596417	6666666.97382.peg.1264	FIG00953421: hypothetical protein	14.6413		298.3.peg.2679	polyhydroxyalkanoate granule-associated protein PhaI	PA5061	conserved hypothetical protein', 'Dbxref=gi:15600254	6666666.97382.peg.5299	polyhydroxyalkanoate granule-associated protein PhaI	10.1232
298.3.peg.3507	FIG00958579: hypothetical protein	PA4306	Type IVb pilin, Flp', 'Dbxref=gi:15599502	6666666.97382.peg.4508	FIG00958579: hypothetical protein	14.5138		298.3.peg.1620	"""TRAP-type C4-dicarboxylate transport system, periplasmic component"""	PA0884	probable C4-dicarboxylate-binding periplasmic protein', 'Dbxref=gi:15596081	6666666.97382.peg.920	"""TRAP-type C4-dicarboxylate transport system, periplasmic component"""	9.3829
298.3.peg.4134	Taurine transport system permease protein TauC	PA3936	probable permease of ABC taurine transporter', 'Dbxref=gi:15599131	6666666.97382.peg.4124	Taurine transport system permease protein TauC	14.1243		298.3.peg.2762	Protein involved in meta-pathway of phenol degradation	PA5325	SphA', 'Dbxref=gi:15600518	6666666.97382.peg.5572	Protein involved in meta-pathway of phenol degradation	9.3519
298.3.peg.3146	FIG00953818: hypothetical protein	PA4677	hypothetical protein', 'Dbxref=gi:15599872	6666666.97382.peg.4895	FIG00953818: hypothetical protein	13.8696		298.3.peg.1067	Transcriptional regulatory protein RtcR	PA4581	transcriptional regulator RtcR', 'Dbxref=gi:15599777	6666666.97382.peg.4790	Transcriptional regulatory protein RtcR	9.2432
298.3.peg.3121	Sigma-fimbriae chaperone protein	PA4651	Pilin assembly chaperone CupE4', 'Dbxref=gi:15599846	6666666.97382.peg.4870	Sigma-fimbriae chaperone protein	13.587		298.3.peg.4234	"""ABC transporter, periplasmic spermidine putrescine-binding protein PotD (TC 3.A.1.11.1)"""	PA0222	hypothetical protein', 'Dbxref=gi:15595419	6666666.97382.peg.231	"""ABC transporter, periplasmic spermidine putrescine-binding protein PotD (TC 3.A.1.11.1)"""	9.1471
298.3.peg.3987	FIG00954348: hypothetical protein	PA2780	hypothetical protein', 'Dbxref=gi:15597976	6666666.97382.peg.2919	FIG00954348: hypothetical protein	13.2626		298.3.peg.3254	Lactoylglutathione lyase (EC 4.4.1.5)	PA0710	lactoylglutathione lyase', 'Dbxref=gi:15595907	6666666.97382.peg.743	Lactoylglutathione lyase (EC 4.4.1.5)	8.4715
298.3.peg.3119	Sigma-fimbriae uncharacterized paralogous subunit	PA4649	Pilin subunit CupE2', 'Dbxref=gi:15599844	6666666.97382.peg.4868	Sigma-fimbriae uncharacterized paralogous subunit	13.1926		298.3.peg.5436	Putative hemolysin	PA4350	OlsB', 'Dbxref=gi:15599546	6666666.97382.peg.4554	Putative hemolysin	7.8152
298.3.peg.4456	"""Polymyxin resistance protein PmrJ, predicted deacetylase"""	PA3555	ArnD', 'Dbxref=gi:15598751	6666666.97382.peg.3720	"""Polymyxin resistance protein PmrJ, predicted deacetylase"""	12.5945		298.3.peg.4339	Thiosulfate reductase cytochrome B subunit (membrane anchoring protein)	PA4883	hypothetical protein', 'Dbxref=gi:15600076	6666666.97382.peg.5110	Thiosulfate reductase cytochrome B subunit (membrane anchoring protein)	7.6491
298.3.peg.4455	UDP-glucuronic acid oxidase (UDP-4-keto-hexauronic acid decarboxylating) (EC 1.1.1.305) / UDP-4-amino-4-deoxy-L-arabinose formyltransferase (EC 2.1.2.13)	PA3554	ArnA', 'Dbxref=gi:15598750	6666666.97382.peg.3719	UDP-glucuronic acid oxidase (UDP-4-keto-hexauronic acid decarboxylating) (EC 1.1.1.305) / UDP-4-amino-4-deoxy-L-arabinose formyltransferase (EC 2.1.2.13)	12.285		298.3.peg.4675	FIG067310: hypothetical protein	PA3422	hypothetical protein', 'Dbxref=gi:15598618	6666666.97382.peg.3582	FIG067310: hypothetical protein	7.5574
298.3.peg.1801	Lipase precursor (EC 3.1.1.3)	PA2862	lactonizing lipase precursor', 'Dbxref=gi:15598058	6666666.97382.peg.3002	Lipase precursor (EC 3.1.1.3)	12.2399		298.3.peg.1619	"""TRAP-type C4-dicarboxylate transport system, small permease component"""	PA0885	probable C4-dicarboxylate transporter', 'Dbxref=gi:15596082	6666666.97382.peg.921	"""TRAP-type C4-dicarboxylate transport system, small permease component"""	7.3969
298.3.peg.4132	Taurine-binding periplasmic protein TauA	PA3938	probable periplasmic taurine-binding protein precursor', 'Dbxref=gi:15599133	6666666.97382.peg.4126	Taurine-binding periplasmic protein TauA	11.7786		298.3.peg.4470	Propionate--CoA ligase (EC 6.2.1.17)	PA3568	probable acetyl-coa synthetase', 'Dbxref=gi:15598764	6666666.97382.peg.3734	Propionate--CoA ligase (EC 6.2.1.17)	7.3238
298.3.peg.2240	FIG00957787: hypothetical protein	PA3229	hypothetical protein', 'Dbxref=gi:15598425	6666666.97382.peg.3377	FIG00957787: hypothetical protein	10.7991		298.3.peg.4541	FIG00958383: hypothetical protein	PA1395	hypothetical protein', 'Dbxref=gi:15596592	6666666.97382.peg.1442	FIG00958383: hypothetical protein	7.2973
298.3.peg.4133	Taurine transport ATP-binding protein TauB	PA3937	probable ATP-binding component of ABC taurine transporter', 'Dbxref=gi:15599132	6666666.97382.peg.4125	Taurine transport ATP-binding protein TauB	10.395		298.3.peg.3680	"""UDP-N-acetylglucosamine 4,6-dehydratase (EC 4.2.1.-)"""		probable transcriptional regulator', 'Dbxref=gi:15599269	6666666.97382.peg.3308	Cyclohexadienyl dehydrogenase (EC 1.3.1.12)(EC 1.3.1.43) / 5-Enolpyruvylshikimate-3-phosphate synthase (EC 2.5.1.19)	7.1274
298.3.peg.78	Beta-lactamase class C and other penicillin binding proteins	PA1797	hypothetical protein', 'Dbxref=gi:15596994	6666666.97382.peg.1864	Beta-lactamase class C and other penicillin binding proteins	10.2881		298.3.peg.1385	Chromosome segregation ATPases	PA4360	hypothetical protein', 'Dbxref=gi:15599556	6666666.97382.peg.4564	Chromosome segregation ATPases	7.0266
298.3.peg.4648	Alkanesulfonates-binding protein	PA3449	conserved hypothetical protein', 'Dbxref=gi:15598645	6666666.97382.peg.3610	Organosulfonate ABC transporter substrate-binding protein	10.0806		298.3.peg.5347	Thioredoxin-like protein clustered with PA0057	PA0058	DsbM', 'Dbxref=gi:15595256	6666666.97382.peg.61	Thioredoxin-like protein clustered with PA0057	6.9776
298.3.peg.4457	"""Polymyxin resistance protein ArnT, undecaprenyl phosphate-alpha-L-Ara4N transferase; Melittin resistance protein PqaB"""	PA3556	inner membrane L-Ara4N transferase ArnT', 'Dbxref=gi:15598752	6666666.97382.peg.3721	"""Polymyxin resistance protein ArnT, undecaprenyl phosphate-alpha-L-Ara4N transferase; Melittin resistance protein PqaB"""	10.0806		298.3.peg.3216	Short chain fatty acids transporter	PA2002	conserved hypothetical protein', 'Dbxref=gi:15597198	6666666.97382.peg.2084	Short chain fatty acids transporter	6.9743
298.3.peg.2963	FIG00956018: hypothetical protein	PA0284	hypothetical protein', 'Dbxref=gi:15595481	6666666.97382.peg.296	FIG00956018: hypothetical protein	9.97009		298.3.peg.5305	Rhs family protein	PA2457	hypothetical protein', 'Dbxref=gi:15597653	6666666.97382.peg.2569	Rhs family protein	6.9255
298.3.peg.2362	Copper chaperone	PA3520	hypothetical protein', 'Dbxref=gi:15598716	6666666.97382.peg.3684	Copper chaperone	9.90099		298.3.peg.5827	Arginine permease RocE	PA4981	probable amino acid permease', 'Dbxref=gi:15600174	6666666.97382.peg.5212	Arginine permease RocE	6.8483
298.3.peg.947	"""Extracellular matrix protein PelF, glycosyltransferase, group 1"""	PA3059	PelF', 'Dbxref=gi:15598255	6666666.97382.peg.3209	"""Extracellular matrix protein PelF, glycosyltransferase, group 1"""	9.74659		298.3.peg.4751	"""ABC-type protease exporter, ATP-binding component PrtD/AprD"""	PA1246	alkaline protease secretion protein AprD', 'Dbxref=gi:15596443	6666666.97382.peg.1291	"""ABC-type protease exporter, ATP-binding component PrtD/AprD"""	6.8142
298.3.peg.3479	"""Coenzyme F420-dependent N5,N10-methylene tetrahydromethanopterin reductase and related flavin-dependent oxidoreductases"""	PA2483	conserved hypothetical protein', 'Dbxref=gi:15597679	6666666.97382.peg.2593	"""Coenzyme F420-dependent N5,N10-methylene tetrahydromethanopterin reductase and related flavin-dependent oxidoreductases"""	9.58773		298.3.peg.5269	FIG00955320: hypothetical protein	PA4800	hypothetical protein', 'Dbxref=gi:15599994	6666666.97382.peg.5023	FIG00955320: hypothetical protein	6.7661
298.3.peg.4460	UDP-glucose 6-dehydrogenase (EC 1.1.1.22)	PA3559	probable nucleotide sugar dehydrogenase', 'Dbxref=gi:15598755	6666666.97382.peg.3724	UDP-glucose 6-dehydrogenase (EC 1.1.1.22)	9.51475		298.3.peg.2194	Glucose-selective porin OprB	PA3186	Glucose/carbohydrate outer membrane porin OprB precursor', 'Dbxref=gi:15598382	6666666.97382.peg.3332	Glucose-selective porin OprB	6.71
298.3.peg.3880	Permeases of the major facilitator superfamily	PA2091	hypothetical protein', 'Dbxref=gi:15597287	6666666.97382.peg.2181	Permeases of the major facilitator superfamily	9.3985		298.3.peg.5944	MFS transporter	PA0273	probable major facilitator superfamily (MFS) transporter', 'Dbxref=gi:15595470	6666666.97382.peg.285	Cyanate permease	6.6938
298.3.peg.1874	FIG00958760: hypothetical protein	PA2792	hypothetical protein', 'Dbxref=gi:15597988	6666666.97382.peg.2931	FIG00958760: hypothetical protein	9.3985		298.3.peg.4337	DNA-binding heavy metal response regulator	PA4885	two-component response regulator', 'Dbxref=gi:15600078	6666666.97382.peg.5112	DNA-binding heavy metal response regulator	6.667
298.3.peg.4647	Alkyl hydroperoxide reductase subunit C-like protein	PA3450	probable antioxidant protein', 'Dbxref=gi:15598646	6666666.97382.peg.3611	Alkyl hydroperoxide reductase subunit C-like protein	9.19118		298.3.peg.4219	Probable oxidoreductase	PA0237	probable oxidoreductase', 'Dbxref=gi:15595434	6666666.97382.peg.246	Probable oxidoreductase	6.6565
298.3.peg.4651	FMN reductase (EC 1.5.1.29)	PA3446	conserved hypothetical protein', 'Dbxref=gi:15598642	6666666.97382.peg.3607	FMN reductase (EC 1.5.1.29)	9.14077		298.3.peg.1678	transcriptional regulator PrtN	PA0610	transcriptional regulator PrtN', 'Dbxref=gi:15595807	6666666.97382.peg.645	transcriptional regulator PrtN	6.6233
298.3.peg.3697	hypothetical protein			6666666.97382.peg.3321	hypothetical protein	8.96861		298.3.peg.432	Permeases of the major facilitator superfamily	PA3595	probable major facilitator superfamily (MFS) transporter', 'Dbxref=gi:15598791	6666666.97382.peg.3762	Permeases of the major facilitator superfamily	6.6074
298.3.peg.949	Extracellular Matrix protein PelD	PA3061	PelD', 'Dbxref=gi:15598257	6666666.97382.peg.3211	Extracellular Matrix protein PelD	8.55432		298.3.peg.2763	FIG00953587: hypothetical protein	PA5326	SphD', 'Dbxref=gi:15600519	6666666.97382.peg.5573	FIG00953587: hypothetical protein	6.4675
298.3.peg.3988	FIG00953241: hypothetical protein	PA2781	hypothetical protein', 'Dbxref=gi:15597977	6666666.97382.peg.2920	FIG00953241: hypothetical protein	8.24402		298.3.peg.1676	FIG00957497: hypothetical protein	PA0612	repressor, PtrB', 'Dbxref=gi:15595809	6666666.97382.peg.647	FIG00957497: hypothetical protein	6.3923
298.3.peg.5643	Permease of the drug/metabolite transporter (DMT) superfamily	PA4783	conserved hypothetical protein', 'Dbxref=gi:15599977	6666666.97382.peg.5006	Permease of the drug/metabolite transporter (DMT) superfamily	8.08407		298.3.peg.4755	"""Secreted alkaline metalloproteinase (EC 3.4.24.-), PrtA/B/C/G homolog"""	PA1249	alkaline metalloproteinase precursor', 'Dbxref=gi:15596446	6666666.97382.peg.1295	"""Secreted alkaline metalloproteinase (EC 3.4.24.-), PrtA/B/C/G homolog"""	6.2896
298.3.peg.2921	Glycine cleavage system transcriptional activator	PA0784	probable transcriptional regulator', 'Dbxref=gi:15595981	6666666.97382.peg.816	Glycine cleavage system transcriptional activator	8.06452		298.3.peg.4752	"""ABC-type protease exporter, membrane fusion protein (MFP) family component PrtE/AprE"""	PA1247	alkaline protease secretion protein AprE', 'Dbxref=gi:15596444	6666666.97382.peg.1292	"""ABC-type protease exporter, membrane fusion protein (MFP) family component PrtE/AprE"""	6.247
298.3.peg.3092	hypothetical protein	PA4625	cyclic diguanylate-regulated TPS partner A, CdrA', 'Dbxref=gi:15599821	6666666.97382.peg.4841	Large exoproteins involved in heme utilization or adhesion	8.02568		298.3.peg.5501	hypothetical protein	PA0136	probable ATP-binding component of ABC transporter', 'Dbxref=gi:15595334	6666666.97382.peg.141	ABC transporter ATP-binding protein	6.0858
298.3.peg.2805	"""ABC-type amino acid transport/signal transduction systems, periplasmic component/domain"""	PA2204	probable binding protein component of ABC transporter', 'Dbxref=gi:15597400	6666666.97382.peg.2307	"""ABC-type amino acid transport/signal transduction systems, periplasmic component/domain"""	7.84929		298.3.peg.2097	PhnB protein	PA1354	hypothetical protein', 'Dbxref=gi:15596551	6666666.97382.peg.1405	PhnB protein	6.0847
298.3.peg.3891	Kynureninase (EC 3.7.1.3)	PA2080	kynureninase KynU', 'Dbxref=gi:15597276	6666666.97382.peg.2170	Kynureninase (EC 3.7.1.3)	7.83085		298.3.peg.4753	Outer membrane protein tolC precursor	PA1248	Alkaline protease secretion outer membrane protein AprF precursor', 'Dbxref=gi:15596445	6666666.97382.peg.1293	Outer membrane protein tolC precursor	6.0472
298.3.peg.3961	FIG00953126: hypothetical protein	PA2759	hypothetical protein', 'Dbxref=gi:15597955	6666666.97382.peg.2893	FIG00953126: hypothetical protein	7.63359		298.3.peg.3326	LysR-family transcriptional regulator	PA1312	probable transcriptional regulator', 'Dbxref=gi:15596509	6666666.97382.peg.1361	LysR-family transcriptional regulator	5.8691
298.3.peg.4253	Benzoate transport protein	PA1651	probable transporter', 'Dbxref=gi:15596848	6666666.97382.peg.1709	Benzoate transport protein	7.55858		298.3.peg.5791	FIG00957232: hypothetical protein	PA2113	pyroglutamate porin OpdO', 'Dbxref=gi:15597309	6666666.97382.peg.2201	FIG00957232: hypothetical protein	5.7966
298.3.peg.3818	Phenazine-specific methyltransferase PhzM	PA4209	probable phenazine-specific methyltransferase', 'Dbxref=gi:15599404	6666666.97382.peg.4409	Phenazine-specific methyltransferase PhzM	7.46269		298.3.peg.4585	FIG00958388: hypothetical protein	PA2274	hypothetical protein', 'Dbxref=gi:15597470	6666666.97382.peg.2375	FIG00958388: hypothetical protein	5.7762
298.3.peg.4873	FIG00958458: hypothetical protein	PA0100	hypothetical protein', 'Dbxref=gi:15595298	6666666.97382.peg.104	FIG00958458: hypothetical protein	7.40192		298.3.peg.557	Major facilitator superfamily	PA3718	probable major facilitator superfamily (MFS) transporter', 'Dbxref=gi:15598913	6666666.97382.peg.3889	Major facilitator superfamily	5.7405
298.3.peg.4458	"""Polymyxin resistance protein PmrL, sucrose-6 phosphate hydrolase"""	PA3557	ArnE', 'Dbxref=gi:15598753	6666666.97382.peg.3722	"""Polymyxin resistance protein PmrL, sucrose-6 phosphate hydrolase"""	7.35294		298.3.peg.3350	"""NADH:flavin oxidoreductases, Old Yellow Enzyme family"""	PA1334	probable oxidoreductase', 'Dbxref=gi:15596531	6666666.97382.peg.1384	"""NADH:flavin oxidoreductases, Old Yellow Enzyme family"""	5.6591
298.3.peg.2417	Spermidine/putrescine-binding periplasmic protein	PA2592	probable periplasmic spermidine/putrescine-binding protein', 'Dbxref=gi:15597788	6666666.97382.peg.2710	Spermidine/putrescine-binding periplasmic protein	7.28332		298.3.peg.2197	"""Glucose ABC transport system, inner membrane component 2"""	PA3188	probable permease of ABC sugar transporter', 'Dbxref=gi:15598384	6666666.97382.peg.3335	"""Glucose ABC transport system, inner membrane component 2"""	5.6155
298.3.peg.1389	"""NADH:flavin oxidoreductases, Old Yellow Enzyme family"""	PA4356	xenobiotic reductase', 'Dbxref=gi:15599552	6666666.97382.peg.4560	"""NADH:flavin oxidoreductases, Old Yellow Enzyme family"""	7.26216		298.3.peg.3368	benzoate MFS transporter BenK	PA4900	probable major facilitator superfamily (MFS) transporter', 'Dbxref=gi:15600093	6666666.97382.peg.5127	benzoate MFS transporter BenK	5.4713
298.3.peg.2680	Polyhydroxyalkanoate granule-associated protein PhaF	PA5060	polyhydroxyalkanoate synthesis protein PhaF', 'Dbxref=gi:15600253	6666666.97382.peg.5298	Polyhydroxyalkanoate granule-associated protein PhaF	7.14796		298.3.peg.2198	"""Glucose ABC transport system, inner membrane component 1"""	PA3189	probable permease of ABC sugar transporter', 'Dbxref=gi:15598385	6666666.97382.peg.3336	"""Glucose ABC transport system, inner membrane component 1"""	5.4292
298.3.peg.2814	Glycine oxidase ThiO (EC 1.4.3.19)	PA2195	hydrogen cyanide synthase HcnC', 'Dbxref=gi:15597391	6666666.97382.peg.2298	Glycine oxidase ThiO (EC 1.4.3.19)	7.08717		298.3.peg.2552	FIG00956599: hypothetical protein	PA3959	hypothetical protein', 'Dbxref=gi:15599154	6666666.97382.peg.4148	FIG00956599: hypothetical protein	5.3841
298.3.peg.3011	Alkaline phosphatase isozyme conversion protein precursor (EC 3.4.11.-)	PA0328	arginine-specific autotransporter of Pseudomonas aeruginosa, AaaA', 'Dbxref=gi:15595525	6666666.97382.peg.343	Alkaline phosphatase isozyme conversion protein precursor (EC 3.4.11.-)	7.0373		298.3.peg.4732	L-Carnitine transporter	PA5388	CaiX', 'Dbxref=gi:15600581	6666666.97382.peg.5639	L-Carnitine transporter	5.3291
298.3.peg.2421	Putative transcriptional regulator near PqsH	PA2588	probable transcriptional regulator', 'Dbxref=gi:15597784	6666666.97382.peg.2706	Putative transcriptional regulator near PqsH	6.97837		298.3.peg.2060	probable thioredoxin	PA2694	Trx2', 'Dbxref=gi:15597890	6666666.97382.peg.2817	probable thioredoxin	5.3092
298.3.peg.617	FIG00954501: hypothetical protein	PA0026	phospholipase C, PlcB', 'Dbxref=gi:15595224	6666666.97382.peg.25	FIG00954501: hypothetical protein	6.43915		298.3.peg.4750	FIG00954291: hypothetical protein	PA1245	AprX', 'Dbxref=gi:15596442	6666666.97382.peg.1290	FIG00954291: hypothetical protein	5.262
298.3.peg.1119	Periplasmic septal ring factor with murein hydrolase activity EnvC/YibP	PA5133	conserved hypothetical protein', 'Dbxref=gi:15600326	6666666.97382.peg.5373	Periplasmic septal ring factor with murein hydrolase activity EnvC/YibP	6.41849		298.3.peg.4409	hypothetical protein	PA1458		6666666.97382.peg.1507	Signal transduction histidine kinase CheA (EC 2.7.3.-)	5.1582
298.3.peg.2018	FIG00958801: hypothetical protein	PA2655	hypothetical protein', 'Dbxref=gi:15597851	6666666.97382.peg.2775	FIG00958801: hypothetical protein	6.22278		298.3.peg.2967	"""sodium-solute symporter, putative"""	PA0287	3-guanidinopropionate transport protein', 'Dbxref=gi:15595484	6666666.97382.peg.300	"""sodium-solute symporter, putative"""	5.1409
298.3.peg.2071	"""Transcriptional regulator, AraC family"""	PA2704	probable transcriptional regulator', 'Dbxref=gi:15597900	6666666.97382.peg.2828	"""Transcriptional regulator, AraC family"""	6.13121		298.3.peg.3252	FIG00958880: hypothetical protein	PA0712	hypothetical protein', 'Dbxref=gi:15595909	6666666.97382.peg.745	FIG00958880: hypothetical protein	5.0934
298.3.peg.2169	FIG00957129: hypothetical protein			6666666.97382.peg.1625	FIG00957129: hypothetical protein	6.0423		298.3.peg.3870	Nucleoside-diphosphate-sugar epimerases	PA4205	hypothetical protein', 'Dbxref=gi:15599400	6666666.97382.peg.4405	Nucleoside-diphosphate-sugar epimerases	5.071
298.3.peg.4650	"""Alkanesulfonates ABC transporter ATP-binding protein / Sulfonate ABC transporter, ATP-binding subunit SsuB"""	PA3447	probable ATP-binding component of ABC transporter', 'Dbxref=gi:15598643	6666666.97382.peg.3608	"""Alkanesulfonates ABC transporter ATP-binding protein / Sulfonate ABC transporter, ATP-binding subunit SsuB"""	5.99161		298.3.peg.4540	FIG00953120: hypothetical protein	PA1394	hypothetical protein', 'Dbxref=gi:15596591	6666666.97382.peg.1441	FIG00953120: hypothetical protein	4.9677
298.3.peg.5886	FIG00956092: hypothetical protein	PA0201	hypothetical protein', 'Dbxref=gi:15595398	6666666.97382.peg.208	FIG00956092: hypothetical protein	5.92768		298.3.peg.5423	FIG00961595: hypothetical protein	PA4337	hypothetical protein', 'Dbxref=gi:15599533	6666666.97382.peg.4541	FIG00961595: hypothetical protein	4.9319
298.3.peg.5321	Phosphonate ABC transporter phosphate-binding periplasmic component (TC 3.A.1.9.1)	PA3383	binding protein component of ABC phosphonate transporter', 'Dbxref=gi:15598579	6666666.97382.peg.3541	Phosphonate ABC transporter phosphate-binding periplasmic component (TC 3.A.1.9.1)	5.5991		298.3.peg.4098	"""Ribose ABC transport system, periplasmic ribose-binding protein RbsB (TC 3.A.1.2.1)"""	PA1946	binding protein component precursor of ABC ribose transporter', 'Dbxref=gi:15597142	6666666.97382.peg.2026	"""Ribose ABC transport system, periplasmic ribose-binding protein RbsB (TC 3.A.1.2.1)"""	4.892
298.3.peg.1762	Uncharacterized protein conserved in bacteria	PA0529	conserved hypothetical protein', 'Dbxref=gi:15595726	6666666.97382.peg.558	Uncharacterized protein conserved in bacteria	5.57724		298.3.peg.2234	FMN-dependent NADH-azoreductase	PA3223	AzoR3, azoreductase 3', 'Dbxref=gi:15598419	6666666.97382.peg.3371	FMN-dependent NADH-azoreductase	4.8829
298.3.peg.5168	"""RhlB, TDP-rhamnosyltransferase 1 (EC 2.4.1.-)"""	PA3478	rhamnosyltransferase chain B', 'Dbxref=gi:15598674	6666666.97382.peg.3641	"""RhlB, TDP-rhamnosyltransferase 1 (EC 2.4.1.-)"""	5.51876		298.3.peg.4676	FIG002188: hypothetical protein	PA3421	conserved hypothetical protein', 'Dbxref=gi:15598617	6666666.97382.peg.3581	FIG002188: hypothetical protein	4.8062
298.3.peg.2415	Alkanesulfonates-binding protein	PA2594	conserved hypothetical protein', 'Dbxref=gi:15597790	6666666.97382.peg.2712	Alkanesulfonates-binding protein	5.50661		298.3.peg.3812	"""Carbohydrate-selective porin, OprB family superfamily"""	PA4099	hypothetical protein', 'Dbxref=gi:15599294	6666666.97382.peg.4291	"""Carbohydrate-selective porin, OprB family superfamily"""	4.7559
298.3.peg.1817	"""Transcriptional regulator, LysR family"""	PA2846	probable transcriptional regulator', 'Dbxref=gi:15598042	6666666.97382.peg.2986	"""Transcriptional regulator, LysR family"""	5.43774		298.3.peg.393	Sialic acid transporter (permease) NanT	PA1019	cis,cis-muconate transporter MucK', 'Dbxref=gi:15596216	6666666.97382.peg.1051	Sialic acid transporter (permease) NanT	4.7222
298.3.peg.3495	Flp pilus assembly protein CpaA	PA4295	Flp prepilin peptidase A, FppA', 'Dbxref=gi:15599491	6666666.97382.peg.4496	Flp pilus assembly protein CpaA	5.40249		298.3.peg.3379	Branched-chain amino acid transport system permease protein LivM (TC 3.A.1.4.1)	PA4911	probable permease of ABC branched-chain amino acid transporter', 'Dbxref=gi:15600104	6666666.97382.peg.5138	Branched-chain amino acid transport system permease protein LivM (TC 3.A.1.4.1)	4.5013
298.3.peg.2416	FIG00954504: hypothetical protein	PA2593	quorum threshold expression element, QteE', 'Dbxref=gi:15597789	6666666.97382.peg.2711	FIG00954504: hypothetical protein	5.39374		298.3.peg.334	"""High-affinity leucine-specific transport system, periplasmic binding protein LivK (TC 3.A.1.4.1)"""	PA1074	branched-chain amino acid transport protein BraC', 'Dbxref=gi:15596271	6666666.97382.peg.1111	"""High-affinity leucine-specific transport system, periplasmic binding protein LivK (TC 3.A.1.4.1)"""	4.5006
298.3.peg.4453	UDP-4-amino-4-deoxy-L-arabinose--oxoglutarate aminotransferase (EC 2.6.1.-)	PA3552	ArnB', 'Dbxref=gi:15598748	6666666.97382.peg.3717	UDP-4-amino-4-deoxy-L-arabinose--oxoglutarate aminotransferase (EC 2.6.1.-)	5.37346		298.3.peg.3868	RND multidrug efflux transporter; Acriflavin resistance protein	PA4207	probable Resistance-Nodulation-Cell Division (RND) efflux transporter', 'Dbxref=gi:15599402	6666666.97382.peg.4407	RND multidrug efflux transporter; Acriflavin resistance protein	4.488
298.3.peg.4454	"""Polymyxin resistance protein ArnC, glycosyl transferase (EC 2.4.-.-)"""	PA3553	ArnC', 'Dbxref=gi:15598749	6666666.97382.peg.3718	"""Polymyxin resistance protein ArnC, glycosyl transferase (EC 2.4.-.-)"""	5.33903		298.3.peg.1412	Possible pyrimidine permease in reductive pathway	PA0443	probable transporter', 'Dbxref=gi:15595640	6666666.97382.peg.466	Possible pyrimidine permease in reductive pathway	4.4841
298.3.peg.4052	Threonine dehydratase (EC 4.3.1.19)	PA0851	hypothetical protein', 'Dbxref=gi:15596048	6666666.97382.peg.884	Threonine dehydratase (EC 4.3.1.19)	5.30223		298.3.peg.4584	Alcohol dehydrogenase (EC 1.1.1.1)	PA2275	probable alcohol dehydrogenase (Zn-dependent)', 'Dbxref=gi:15597471	6666666.97382.peg.2376	Alcohol dehydrogenase (EC 1.1.1.1)	4.4713
298.3.peg.5169	transcriptional regulator RhlR	PA3477	transcriptional regulator RhlR', 'Dbxref=gi:15598673	6666666.97382.peg.3640	transcriptional regulator RhlR	5.29942		298.3.peg.4998	Phosphoribosylaminoimidazole carboxylase catalytic subunit (EC 4.1.1.21)	PA5426	phosphoribosylaminoimidazole carboxylase, catalytic subunit', 'Dbxref=gi:15600619	6666666.97382.peg.5676	Phosphoribosylaminoimidazole carboxylase catalytic subunit (EC 4.1.1.21)	4.4424
298.3.peg.3199	"""RND efflux system, inner membrane transporter CmeB"""	PA2018	Resistance-Nodulation-Cell Division (RND) multidrug efflux transporter', 'Dbxref=gi:15597214	6666666.97382.peg.2101	"""RND efflux system, inner membrane transporter CmeB"""	5.2356		298.3.peg.2196	"""Glucose ABC transporter, ATP-binding subunit (EC 3.6.3.-)"""	PA3187	probable ATP-binding component of ABC transporter', 'Dbxref=gi:15598383	6666666.97382.peg.3334	"""Glucose ABC transporter, ATP-binding subunit (EC 3.6.3.-)"""	4.4377
298.3.peg.950	Extracellular Matrix protein PelC	PA3062	PelC', 'Dbxref=gi:15598258	6666666.97382.peg.3212	Extracellular Matrix protein PelC	5.11771		298.3.peg.2199	"""Glucose ABC transport system, periplasmic sugar-binding protein"""	PA3190	probable binding protein component of ABC sugar transporter', 'Dbxref=gi:15598386	6666666.97382.peg.3337	"""Glucose ABC transport system, periplasmic sugar-binding protein"""	4.4276
298.3.peg.5966	tRNA (5-methylaminomethyl-2-thiouridylate)-methyltransferase (EC 2.1.1.61) / FAD-dependent cmnm(5)s(2)U34 oxidoreductase	PA3456	hypothetical protein', 'Dbxref=gi:15598652	6666666.97382.peg.3618	tRNA (5-methylaminomethyl-2-thiouridylate)-methyltransferase (EC 2.1.1.61) / FAD-dependent cmnm(5)s(2)U34 oxidoreductase	5.04796		298.3.peg.4090	Fap amyloid fibril major component	PA1954	hypothetical protein', 'Dbxref=gi:15597150	6666666.97382.peg.2034	Fap amyloid fibril major component	4.3944
298.3.peg.4131	Acyl-CoA dehydrogenase; probable dibenzothiophene desulfurization enzyme	PA3939	hypothetical protein', 'Dbxref=gi:15599134	6666666.97382.peg.4127	Acyl-CoA dehydrogenase; probable dibenzothiophene desulfurization enzyme	5.01253		298.3.peg.3381	"""Branched-chain amino acid ABC transporter, amino acid-binding protein (TC 3.A.1.4.1)"""	PA4913	probable binding protein component of ABC transporter', 'Dbxref=gi:15600106	6666666.97382.peg.5140	"""Branched-chain amino acid ABC transporter, amino acid-binding protein (TC 3.A.1.4.1)"""	4.3717
298.3.peg.5732	"""Oxidoreductase, 2OG-Fe(II) oxygenase family"""	PA4191	probable iron/ascorbate oxidoreductase', 'Dbxref=gi:15599386	6666666.97382.peg.4391	"""Oxidoreductase, 2OG-Fe(II) oxygenase family"""	4.9975		298.3.peg.4639	Glutamate synthase [NADPH] large chain (EC 1.4.1.13)	PA4059	hypothetical protein', 'Dbxref=gi:15599254	6666666.97382.peg.4249	Glutamate synthase [NADPH] large chain (EC 1.4.1.13)	4.3611
298.3.peg.3074	FIG00955300: hypothetical protein			6666666.97382.peg.2467	FIG00955300: hypothetical protein	4.92611		298.3.peg.509	gliding motility protein GldF	PA3671	probable permease of ABC transporter', 'Dbxref=gi:15598867	6666666.97382.peg.3840	gliding motility protein GldF	4.3119
298.3.peg.5267	Uncharacterised protein family UPF0157 (COG2320)	PA4798	hypothetical protein', 'Dbxref=gi:15599992	6666666.97382.peg.5021	Uncharacterised protein family UPF0157 (COG2320)	4.81928		298.3.peg.5829	Enoyl-CoA hydratase (EC 4.2.1.17)	PA4980	probable enoyl-CoA hydratase/isomerase', 'Dbxref=gi:15600173	6666666.97382.peg.5210	Enoyl-CoA hydratase (EC 4.2.1.17)	4.2693
298.3.peg.5633	Spermidine synthase (EC 2.5.1.16)	PA4774	hypothetical protein', 'Dbxref=gi:15599968	6666666.97382.peg.4996	Spermidine synthase (EC 2.5.1.16)	4.74608		298.3.peg.3376	Ornithine cyclodeaminase (EC 4.3.1.12)	PA4908	hypothetical protein', 'Dbxref=gi:15600101	6666666.97382.peg.5135	Ornithine cyclodeaminase (EC 4.3.1.12)	4.2554
298.3.peg.5352	FIG00957746: hypothetical protein	PA0052	hypothetical protein', 'Dbxref=gi:15595250	6666666.97382.peg.54	FIG00957746: hypothetical protein	4.74383		298.3.peg.4236	D-serine/D-alanine/glycine transporter	PA0220	amino acid APC family transporter', 'Dbxref=gi:15595417	6666666.97382.peg.229	D-serine/D-alanine/glycine transporter	4.2207
298.3.peg.4004	"""membrane protein, putative"""	PA2415	hypothetical protein', 'Dbxref=gi:15597611	6666666.97382.peg.2524	"""membrane protein, putative"""	4.74158		298.3.peg.2553	FIG00953823: hypothetical protein	PA3960	hypothetical protein', 'Dbxref=gi:15599155	6666666.97382.peg.4149	FIG00953823: hypothetical protein	4.1541
298.3.peg.2831	"""Protein-N(5)-glutamine methyltransferase PrmC, methylates polypeptide chain release factors RF1 and RF2"""	PA2179	hypothetical protein', 'Dbxref=gi:15597375	6666666.97382.peg.2280	"""Protein-N(5)-glutamine methyltransferase PrmC, methylates polypeptide chain release factors RF1 and RF2"""	4.73934		298.3.peg.3869	Probable Co/Zn/Cd efflux system membrane fusion protein	PA4206	probable Resistance-Nodulation-Cell Division (RND) efflux membrane fusion protein precursor', 'Dbxref=gi:15599401	6666666.97382.peg.4406	Probable Co/Zn/Cd efflux system membrane fusion protein	4.1247
298.3.peg.3075	FIG00956603: hypothetical protein	PA2358	hypothetical protein', 'Dbxref=gi:15597554	6666666.97382.peg.2466	FIG00956603: hypothetical protein	4.67071		298.3.peg.2098	Molybdenum cofactor biosynthesis protein MoaD	PA1355	hypothetical protein', 'Dbxref=gi:15596552	6666666.97382.peg.1406	Molybdenum cofactor biosynthesis protein MoaD	4.0985
298.3.peg.3890	"""Kynurenine formamidase, bacterial (EC 3.5.1.9)"""	PA2081	kynurenine formamidase, KynB', 'Dbxref=gi:15597277	6666666.97382.peg.2171	"""Kynurenine formamidase, bacterial (EC 3.5.1.9)"""	4.60405		298.3.peg.5461	D-serine dehydratase (EC 4.3.1.18)	PA3357	D-serine dehydratase', 'Dbxref=gi:15598553	6666666.97382.peg.3515	D-serine dehydratase (EC 4.3.1.18)	4.0815
298.3.peg.1103	Catalase (EC 1.11.1.6)	PA4613	catalase', 'Dbxref=gi:15599809	6666666.97382.peg.4825	Catalase (EC 1.11.1.6)	4.58716		298.3.peg.1618	"""TRAP-type C4-dicarboxylate transport system, large permease component"""	PA0886	probable C4-dicarboxylate transporter', 'Dbxref=gi:15596083	6666666.97382.peg.922	"""TRAP-type C4-dicarboxylate transport system, large permease component"""	4.0002
298.3.peg.2815	Putative oxidoreductase in 4-hydroxyproline catabolic gene cluster	PA2194	hydrogen cyanide synthase HcnB', 'Dbxref=gi:15597390	6666666.97382.peg.2297	Opine oxidase subunit A	4.50857		298.3.peg.4222	Nucleoside-binding outer membrane protein	PA0234	hypothetical protein', 'Dbxref=gi:15595431	6666666.97382.peg.243	Nucleoside-binding outer membrane protein	3.9371
298.3.peg.3718	FIG00958938: hypothetical protein	PA1213	hypothetical protein', 'Dbxref=gi:15596410	6666666.97382.peg.1257	FIG00958938: hypothetical protein	4.49236		298.3.peg.3377	Branched-chain amino acid transport ATP-binding protein LivF (TC 3.A.1.4.1)	PA4909	probable ATP-binding component of ABC transporter', 'Dbxref=gi:15600102	6666666.97382.peg.5136	Branched-chain amino acid transport ATP-binding protein LivF (TC 3.A.1.4.1)	3.9211
298.3.peg.1365	SAM-dependent methyltransferases	PA4379	conserved hypothetical protein', 'Dbxref=gi:15599575	6666666.97382.peg.4585	SAM-dependent methyltransferases	4.42087		298.3.peg.3460	serine/threonine protein kinase	PA2502	hypothetical protein', 'Dbxref=gi:15597698	6666666.97382.peg.2612	serine/threonine protein kinase	3.8194
298.3.peg.4255	Short-chain dehydrogenase/reductase SDR	PA1649	probable short-chain dehydrogenase', 'Dbxref=gi:15596846	6666666.97382.peg.1707	Short-chain dehydrogenase/reductase SDR	4.32526		298.3.peg.5916	Cobalt-precorrin-6y C5-methyltransferase (EC 2.1.1.-) / Cobalt-precorrin-6y C15-methyltransferase [decarboxylating] (EC 2.1.1.-)	PA2907	precorrin-6y-dependent methyltransferase CobL', 'Dbxref=gi:15598103	6666666.97382.peg.3048	Cobalt-precorrin-6y C5-methyltransferase (EC 2.1.1.-) / Cobalt-precorrin-6y C15-methyltransferase [decarboxylating] (EC 2.1.1.-)	3.8092
298.3.peg.5717	"""Phosphotransferase system, HPr-related proteins"""	PA1870	hypothetical protein', 'Dbxref=gi:15597067	6666666.97382.peg.1945	"""Phosphotransferase system, HPr-related proteins"""	4.32152		298.3.peg.3380	High-affinity branched-chain amino acid transport system permease protein LivH (TC 3.A.1.4.1)	PA4912	branched chain amino acid ABC transporter membrane protein', 'Dbxref=gi:15600105	6666666.97382.peg.5139	High-affinity branched-chain amino acid transport system permease protein LivH (TC 3.A.1.4.1)	3.7981
298.3.peg.2414	"""ABC-type nitrate/sulfonate/bicarbonate transport systems, periplasmic components"""	PA2595	conserved hypothetical protein', 'Dbxref=gi:15597791	6666666.97382.peg.2713	"""ABC-type nitrate/sulfonate/bicarbonate transport systems, periplasmic components"""	4.27716		298.3.peg.2079	Permease of the drug/metabolite transporter (DMT) superfamily	PA2712	hypothetical protein', 'Dbxref=gi:15597908	6666666.97382.peg.2837	Permease of the drug/metabolite transporter (DMT) superfamily	3.7589
298.3.peg.2844	Hydrolases of the alpha/beta superfamily	PA2168	hypothetical protein', 'Dbxref=gi:15597364	6666666.97382.peg.2267	Hydrolases of the alpha/beta superfamily	4.13907		298.3.peg.4042	FIG00960523: hypothetical protein	PA0841	hypothetical protein', 'Dbxref=gi:15596038	6666666.97382.peg.874	FIG00960523: hypothetical protein	3.7303
298.3.peg.2964	hypothetical protein			6666666.97382.peg.297	hypothetical protein	4.13736		298.3.peg.184	"""Type III secretion outermembrane contact sensing protein (YopN,Yop4b,LcrE) / Type III secretion outermembrane negative regulator of secretion (TyeA)"""	PA1698	Type III secretion outer membrane protein PopN precursor', 'Dbxref=gi:15596895	6666666.97382.peg.1758	"""Type III secretion outermembrane contact sensing protein (YopN,Yop4b,LcrE) / Type III secretion outermembrane negative regulator of secretion (TyeA)"""	3.7144
298.3.peg.3073	Sigma-54 dependent transcriptional regulator	PA2359	probable transcriptional regulator', 'Dbxref=gi:15597555	6666666.97382.peg.2468	Sigma-54 dependent transcriptional regulator	4.04531		298.3.peg.3962	"""Outer membrane porin, OprD family"""	PA2760	OprQ', 'Dbxref=gi:15597956	6666666.97382.peg.2894	"""Outer membrane porin, OprD family"""	3.6924
298.3.peg.4056	FIG00953517: hypothetical protein	PA0855	hypothetical protein', 'Dbxref=gi:15596052	6666666.97382.peg.888	FIG00953517: hypothetical protein	4.03063		298.3.peg.3212	4-hydroxybenzoate transporter	PA2006	probable major facilitator superfamily (MFS) transporter', 'Dbxref=gi:15597202	6666666.97382.peg.2088	4-hydroxybenzoate transporter	3.6807
298.3.peg.5058	Catalase (EC 1.11.1.6)	PA4236	catalase', 'Dbxref=gi:15599432	6666666.97382.peg.4437	Catalase (EC 1.11.1.6)	3.97141		298.3.peg.5790	Sialic acid transporter (permease) NanT	PA2114	probable major facilitator superfamily (MFS) transporter', 'Dbxref=gi:15597310	6666666.97382.peg.2202	Sialic acid transporter (permease) NanT	3.6347
298.3.peg.3636	putative oxidoreductase	PA3324	probable short-chain dehydrogenase', 'Dbxref=gi:15598520	6666666.97382.peg.3481	putative oxidoreductase	3.85356		298.3.peg.5931	"""Transcriptional regulator, LuxR family"""	PA1978	response regulator ErbR', 'Dbxref=gi:15597174	6666666.97382.peg.2059	"""Transcriptional regulator, LuxR family"""	3.6183
298.3.peg.5632	"""S-adenosylmethionine decarboxylase proenzyme (EC 4.1.1.50), prokaryotic class 1B"""	PA4773	hypothetical protein', 'Dbxref=gi:15599967	6666666.97382.peg.4995	"""S-adenosylmethionine decarboxylase proenzyme (EC 4.1.1.50), prokaryotic class 1B"""	3.81388		298.3.peg.3053	Isoquinoline 1-oxidoreductase alpha subunit (EC 1.3.99.16)	PA2379	probable oxidoreductase', 'Dbxref=gi:15597575	6666666.97382.peg.2488	Isoquinoline 1-oxidoreductase alpha subunit (EC 1.3.99.16)	3.5073
298.3.peg.5634	FIG00954636: hypothetical protein	PA4775	hypothetical protein', 'Dbxref=gi:15599969	6666666.97382.peg.4997	FIG00954636: hypothetical protein	3.73134		298.3.peg.288	FIG00958464: hypothetical protein	PA1116	hypothetical protein', 'Dbxref=gi:15596313	6666666.97382.peg.1157	FIG00958464: hypothetical protein	3.486
298.3.peg.1428	"""5,10-methylenetetrahydrofolate reductase (EC 1.5.1.20)"""	PA0430	5,10-methylenetetrahydrofolate reductase', 'Dbxref=gi:15595627	6666666.97382.peg.451	"""5,10-methylenetetrahydrofolate reductase (EC 1.5.1.20)"""	3.67782		298.3.peg.5703	"""PvcC protein, related to two-component flavin adenine dinucleotide-dependent monooxygenases"""	PA2256	paerucumarin biosynthesis protein PvcC', 'Dbxref=gi:15597452	6666666.97382.peg.2357	"""PvcC protein, related to two-component flavin adenine dinucleotide-dependent monooxygenases"""	3.4682
298.3.peg.1885	hypothetical protein	PA2782	hypothetical protein', 'Dbxref=gi:15597978	6666666.97382.peg.2921	hypothetical protein	3.66838		298.3.peg.1411	Beta-ureidopropionase (EC 3.5.1.6)	PA0444	N-carbamoyl-beta-alanine amidohydrolase', 'Dbxref=gi:15595641	6666666.97382.peg.467	Beta-ureidopropionase (EC 3.5.1.6)	3.4648
298.3.peg.5362	FIG00957319: hypothetical protein	PA3278	hypothetical protein', 'Dbxref=gi:15598474	6666666.97382.peg.3428	FIG00957319: hypothetical protein	3.66435		298.3.peg.1138	"""Oxidoreductase, short chain dehydrogenase/reductase family"""	PA5150	probable short-chain dehydrogenase', 'Dbxref=gi:15600343	6666666.97382.peg.5392	"""Oxidoreductase, short chain dehydrogenase/reductase family"""	3.4361
298.3.peg.2158	Nucleoside-diphosphate-sugar epimerases	PA1559	hypothetical protein', 'Dbxref=gi:15596756	6666666.97382.peg.1613	Nucleoside-diphosphate-sugar epimerases	3.65898		298.3.peg.1719	FIG00954416: hypothetical protein	PA0571	hypothetical protein', 'Dbxref=gi:15595768	6666666.97382.peg.602	FIG00954416: hypothetical protein	3.4305
298.3.peg.2409	Alkanesulfonate monooxygenase (EC 1.14.14.5)	PA2600	hypothetical protein', 'Dbxref=gi:15597796	6666666.97382.peg.2718	Alkanesulfonate monooxygenase (EC 1.14.14.5)	3.65497		298.3.peg.211	Glyoxalase family protein	PA1672	hypothetical protein', 'Dbxref=gi:15596869	6666666.97382.peg.1731	Glyoxalase family protein	3.3786
298.3.peg.5669	Gluconate utilization system Gnt-I transcriptional repressor	PA2320	transcriptional regulator GntR', 'Dbxref=gi:15597516	6666666.97382.peg.2424	Gluconate utilization system Gnt-I transcriptional repressor	3.64964		298.3.peg.270	FIG00955495: hypothetical protein	PA1132	hypothetical protein', 'Dbxref=gi:15596329	6666666.97382.peg.1176	FIG00955495: hypothetical protein	3.3755
298.3.peg.5953	FAD-dependent monooxygenase PhzS	PA4217	flavin-containing monooxygenase', 'Dbxref=gi:15599413	6666666.97382.peg.4418	FAD-dependent monooxygenase PhzS	3.61402		298.3.peg.1433	"""RND efflux system, membrane fusion protein CmeA"""	PA0425	Resistance-Nodulation-Cell Division (RND) multidrug efflux membrane fusion protein MexA precursor', 'Dbxref=gi:15595622	6666666.97382.peg.446	"""RND efflux system, membrane fusion protein CmeA"""	3.3624
298.3.peg.3635	Xaa-Pro aminopeptidase (EC 3.4.11.9)	PA3323	conserved hypothetical protein', 'Dbxref=gi:15598519	6666666.97382.peg.3480	Methionine aminopeptidase (EC 3.4.11.18)	3.57015		298.3.peg.2430	Modulator of drug activity B	PA2580	conserved hypothetical protein', 'Dbxref=gi:15597776	6666666.97382.peg.2698	Modulator of drug activity B	3.3441
298.3.peg.3637	FIG00956734: hypothetical protein	PA3325	conserved hypothetical protein', 'Dbxref=gi:15598521	6666666.97382.peg.3482	FIG00956734: hypothetical protein	3.56506		298.3.peg.2220	Ferredoxin	PA3209	conserved hypothetical protein', 'Dbxref=gi:15598405	6666666.97382.peg.3357	Ferredoxin	3.3409
298.3.peg.3150	Large exoproteins involved in heme utilization or adhesion	PA4681	hypothetical protein', 'Dbxref=gi:15599876	6666666.97382.peg.4899	Large exoproteins involved in heme utilization or adhesion	3.55999		298.3.peg.2761	"""Transcriptional regulator, AraC family"""	PA5324	Sphingosine-responsive Regulator, SphR', 'Dbxref=gi:15600517	6666666.97382.peg.5571	"""Transcriptional regulator, AraC family"""	3.3248
298.3.peg.5652	FIG00954133: hypothetical protein	PA2441	hypothetical protein', 'Dbxref=gi:15597637	6666666.97382.peg.2552	FIG00954133: hypothetical protein	3.52237		298.3.peg.275	putative aldo/keto reductase	PA1127	probable oxidoreductase', 'Dbxref=gi:15596324	6666666.97382.peg.1171	putative aldo/keto reductase	3.3232
298.3.peg.5844	Dihydrolipoamide acyltransferase component of branched-chain alpha-keto acid dehydrogenase complex (EC 2.3.1.168)	PA3415	probable dihydrolipoamide acetyltransferase', 'Dbxref=gi:15598611	6666666.97382.peg.3575	Dihydrolipoamide acyltransferase component of branched-chain alpha-keto acid dehydrogenase complex (EC 2.3.1.168)	3.50877		298.3.peg.4111	FIG00956044: hypothetical protein	PA1929	hypothetical protein', 'Dbxref=gi:15597125	6666666.97382.peg.2008	FIG00956044: hypothetical protein	3.3199
298.3.peg.4518	FIG067310: hypothetical protein	PA3082	glycine betaine transmethylase', 'Dbxref=gi:15598278	6666666.97382.peg.3233	FIG067310: hypothetical protein	3.4965		298.3.peg.2911	tRNA (5-methoxyuridine) 34 synthase	PA0774	conserved hypothetical protein', 'Dbxref=gi:15595971	6666666.97382.peg.805	tRNA (5-methoxyuridine) 34 synthase	3.3195
298.3.peg.3151	RTX toxins and related Ca2+-binding proteins	PA4682	hypothetical protein', 'Dbxref=gi:15599877	6666666.97382.peg.4900	RTX toxins and related Ca2+-binding proteins	3.49406		298.3.peg.1306	FOG: TPR repeat	PA4437	hypothetical protein', 'Dbxref=gi:15599633	6666666.97382.peg.4644	FOG: TPR repeat	3.3115
298.3.peg.1074	"""lipoprotein, putative"""	PA4586	hypothetical protein', 'Dbxref=gi:15599782	6666666.97382.peg.4797	"""lipoprotein, putative"""	3.47584		298.3.peg.2578	Sensor histidine kinase	PA3974	Lost Adherence Sensor, LadS', 'Dbxref=gi:15599169	6666666.97382.peg.4165	Sensor histidine kinase	3.3112
298.3.peg.5841	probable vgr related protein	PA0262	conserved hypothetical protein', 'Dbxref=gi:15595459	6666666.97382.peg.272	VgrG protein	3.46141		298.3.peg.1403	"""ABC-type amino acid transport/signal transduction systems, periplasmic component/domain"""	PA0453	hypothetical protein', 'Dbxref=gi:15595650	6666666.97382.peg.476	"""ABC-type amino acid transport/signal transduction systems, periplasmic component/domain"""	3.3103
298.3.peg.5718	Membrane proteins related to metalloendopeptidases	PA1871	LasA protease precursor', 'Dbxref=gi:15597068	6666666.97382.peg.1946	Membrane proteins related to metalloendopeptidases	3.39674		298.3.peg.3423	Aldo-keto reductase	PA2535	probable oxidoreductase', 'Dbxref=gi:15597731	6666666.97382.peg.2649	Aldo-keto reductase	3.2852
298.3.peg.5205	FIG00953303: hypothetical protein		hypothetical protein', 'Dbxref=gi:15599830	6666666.97382.peg.2211	FIG00953303: hypothetical protein	3.36587		298.3.peg.742	FIG00956628: hypothetical protein	PA5472	hypothetical protein', 'Dbxref=gi:15600665	6666666.97382.peg.5725	FIG00956628: hypothetical protein	3.2688
298.3.peg.2976	Putrescine ABC transporter putrescine-binding protein PotF (TC 3.A.1.11.2)	PA0295	probable periplasmic polyamine binding protein', 'Dbxref=gi:15595492	6666666.97382.peg.308	Putrescine ABC transporter putrescine-binding protein PotF (TC 3.A.1.11.2)	3.35008		298.3.peg.2722	FIG004064: hypothetical protein	PA5286	conserved hypothetical protein', 'Dbxref=gi:15600479	6666666.97382.peg.5533	FIG004064: hypothetical protein	3.247
298.3.peg.1002	UPF0141 membrane protein YijP possibly required for phosphoethanolamine modification of lipopolysaccharide	PA4517	conserved hypothetical protein', 'Dbxref=gi:15599713	6666666.97382.peg.4725	UPF0141 membrane protein YijP possibly required for phosphoethanolamine modification of lipopolysaccharide	3.33556		298.3.peg.87	tRNA-(ms[2]io[6]A)-hydroxylase (EC 1.-.-.-)	PA1790	hypothetical protein', 'Dbxref=gi:15596987	6666666.97382.peg.1855	tRNA-(ms[2]io[6]A)-hydroxylase (EC 1.-.-.-)	3.246
298.3.peg.2422	"""PQS biosynthesis protein PqsH, similar to FAD-dependent monooxygenases"""	PA2587	probable FAD-dependent monooxygenase', 'Dbxref=gi:15597783	6666666.97382.peg.2705	"""PQS biosynthesis protein PqsH, similar to FAD-dependent monooxygenases"""	3.29272		298.3.peg.605	HTH-type transcriptional regulator trpI	PA0037	transcriptional regulator TrpI', 'Dbxref=gi:15595235	6666666.97382.peg.37	HTH-type transcriptional regulator trpI	3.239
298.3.peg.5636	Sensory histidine kinase QseC	PA4777	PmrB: two-component regulator system signal sensor kinase PmrB', 'Dbxref=gi:15599971	6666666.97382.peg.4999	Sensory histidine kinase QseC	3.29164		298.3.peg.2613	putative hydrolase	PA4008	probable hydrolase', 'Dbxref=gi:15599203	6666666.97382.peg.4199	putative hydrolase	3.2292
298.3.peg.3719	Permease of the major facilitator superfamily	PA1212	probable major facilitator superfamily (MFS) transporter', 'Dbxref=gi:15596409	6666666.97382.peg.1256	Permease of the major facilitator superfamily	3.28299		298.3.peg.1415	Dihydropyrimidinase (EC 3.5.2.2)	PA0441	dihydropyrimidinase', 'Dbxref=gi:15595638	6666666.97382.peg.463	Dihydropyrimidinase (EC 3.5.2.2)	3.212
298.3.peg.5154	probable response regulator	PA4080	probable response regulator', 'Dbxref=gi:15599275	6666666.97382.peg.4272	probable response regulator	3.26797		298.3.peg.2539	UPF0125 protein yfjF	PA4766	conserved hypothetical protein', 'Dbxref=gi:15599960	6666666.97382.peg.4988	UPF0125 protein yfjF	3.2035
298.3.peg.5638	Uncharacterized protein conserved in bacteria		CueR', 'Dbxref=gi:15599972	6666666.97382.peg.5001	Uncharacterized protein conserved in bacteria	3.25203		298.3.peg.2061	Putative outer membrane lipoprotein	PA2695	conserved hypothetical protein', 'Dbxref=gi:15597891	6666666.97382.peg.2818	Putative outer membrane lipoprotein	3.2
298.3.peg.946	Extracellular Matrix protein PelG	PA3058	PelG', 'Dbxref=gi:15598254	6666666.97382.peg.3208	Extracellular Matrix protein PelG	3.25098		298.3.peg.4965	Methyl-accepting chemotaxis protein I (serine chemoreceptor protein)	PA1608	probable chemotaxis transducer', 'Dbxref=gi:15596805	6666666.97382.peg.1665	Methyl-accepting chemotaxis protein I (serine chemoreceptor protein)	3.1899
298.3.peg.5925	Biotin carboxyl carrier protein of acetyl-CoA carboxylase	PA4847	biotin carboxyl carrier protein (BCCP)', 'Dbxref=gi:15600040	6666666.97382.peg.5073	Biotin carboxyl carrier protein of acetyl-CoA carboxylase	3.21337		298.3.peg.3099	Dihydroflavonol-4-reductase (EC 1.1.1.219)	PA4631	hypothetical protein', 'Dbxref=gi:15599827	6666666.97382.peg.4847	Dihydroflavonol-4-reductase (EC 1.1.1.219)	3.1811
298.3.peg.5913	FIG002261: Cytochrome c family protein	PA2481	hypothetical protein', 'Dbxref=gi:15597677	6666666.97382.peg.2591	FIG002261: Cytochrome c family protein	3.20821		298.3.peg.5277	Arginine/agmatine antiporter	PA4804	POTRA-like domain-containing usher, CupB3', 'Dbxref=gi:15599998	6666666.97382.peg.5028	Arginine/agmatine antiporter	3.1659
298.3.peg.4594	"""Gluconate 2-dehydrogenase (EC 1.1.99.3), membrane-bound, flavoprotein"""	PA2265	gluconate dehydrogenase', 'Dbxref=gi:15597461	6666666.97382.peg.2366	"""Gluconate 2-dehydrogenase (EC 1.1.99.3), membrane-bound, flavoprotein"""	3.15358		298.3.peg.3912	FIG00954296: hypothetical protein	PA2063	hypothetical protein', 'Dbxref=gi:15597259	6666666.97382.peg.2149	FIG00954296: hypothetical protein	3.148
298.3.peg.3147	Ribosomal-protein-S18p-alanine acetyltransferase (EC 2.3.1.-)	PA4678	peptide n-acetyltransferase RimI', 'Dbxref=gi:15599873	6666666.97382.peg.4896	Ribosomal-protein-S18p-alanine acetyltransferase (EC 2.3.1.-)	3.15159		298.3.peg.32	Probable RNA methyltransferase PA1839	PA1839	hypothetical protein', 'Dbxref=gi:15597036	6666666.97382.peg.1910	Probable RNA methyltransferase PA1839	3.1471
298.3.peg.2770	FIG00955116: hypothetical protein	PA5333	conserved hypothetical protein', 'Dbxref=gi:15600526	6666666.97382.peg.5580	FIG00955116: hypothetical protein	3.14268		298.3.peg.172	"""Unknown, probably involved in type III secretion"""	PA1710	ExsC, exoenzyme S synthesis protein C precursor.', 'Dbxref=gi:15596907	6666666.97382.peg.1770	"""Unknown, probably involved in type III secretion"""	3.1418
298.3.peg.346	Histone acetyltransferase HPA2 and related acetyltransferases	PA1062	hypothetical protein', 'Dbxref=gi:15596259	6666666.97382.peg.1099	Histone acetyltransferase HPA2 and related acetyltransferases	3.09693		298.3.peg.5225	"""Ribonucleotide reductase of class III (anaerobic), large subunit (EC 1.17.4.2)"""	PA1920	class III (anaerobic) ribonucleoside-triphosphate reductase subunit, NrdD', 'Dbxref=gi:15597116	6666666.97382.peg.1999	"""Ribonucleotide reductase of class III (anaerobic), large subunit (EC 1.17.4.2)"""	3.1346
298.3.peg.1562	hypothetical protein PA0941	PA0941	hypothetical protein', 'Dbxref=gi:15596138	6666666.97382.peg.978	hypothetical protein PA0941	3.09023		298.3.peg.4371	tRNA dihydrouridine synthase B (EC 1.-.-.-)	PA4852	conserved hypothetical protein', 'Dbxref=gi:15600045	6666666.97382.peg.5078	tRNA dihydrouridine synthase B (EC 1.-.-.-)	3.1303
298.3.peg.102	Uroporphyrinogen-III methyltransferase (EC 2.1.1.107)	PA1778	uroporphyrin-III C-methyltransferase', 'Dbxref=gi:15596975	6666666.97382.peg.1841	Uroporphyrinogen-III methyltransferase (EC 2.1.1.107)	3.05904		298.3.peg.2747	Major facilitator family transporter	PA5311	probable major facilitator superfamily (MFS) transporter', 'Dbxref=gi:15600504	6666666.97382.peg.5557	Major facilitator family transporter	3.1227
298.3.peg.259	Phosphoserine phosphatase (EC 3.1.3.3)	PA1143	hypothetical protein', 'Dbxref=gi:15596340	6666666.97382.peg.1187	Phosphoserine phosphatase (EC 3.1.3.3)	3.02572		298.3.peg.4449	"""sodium-solute symporter, putative"""	PA1418	probable sodium:solute symport protein', 'Dbxref=gi:15596615	6666666.97382.peg.1465	"""sodium-solute symporter, putative"""	3.1135
298.3.peg.423	Transcriptional activator MetR	PA3587	transcriptional regulator MetR', 'Dbxref=gi:15598783	6666666.97382.peg.3754	Transcriptional activator MetR	3.01841		298.3.peg.3396	Fe-S OXIDOREDUCTASE (1.8.-.-)	PA4928	conserved hypothetical protein', 'Dbxref=gi:15600121	6666666.97382.peg.5155	Fe-S OXIDOREDUCTASE (1.8.-.-)	3.107
298.3.peg.5696	Dihydrolipoamide acyltransferase component of branched-chain alpha-keto acid dehydrogenase complex (EC 2.3.1.168)	PA2249	branched-chain alpha-keto acid dehydrogenase (lipoamide component)', 'Dbxref=gi:15597445	6666666.97382.peg.2349	Dihydrolipoamide acyltransferase component of branched-chain alpha-keto acid dehydrogenase complex (EC 2.3.1.168)	3.0003		298.3.peg.5401	"""Cytochrome c-type biogenesis protein CcmD, interacts with CcmCE"""	PA1478	hypothetical protein', 'Dbxref=gi:15596675	6666666.97382.peg.1527	"""Cytochrome c-type biogenesis protein CcmD, interacts with CcmCE"""	3.1065
298.3.peg.5364	FIG00954627: hypothetical protein		hypothetical protein', 'Dbxref=gi:15600700	6666666.97382.peg.3430	FIG00954627: hypothetical protein	2.99043		298.3.peg.2078	"""Putrescine ABC transporter, periplasmic putrescine-binding protein"""	PA2711	probable periplasmic spermidine/putrescine-binding protein', 'Dbxref=gi:15597907	6666666.97382.peg.2835	"""Putrescine ABC transporter, periplasmic putrescine-binding protein"""	3.0831
298.3.peg.5315	PhnJ protein	PA3377	conserved hypothetical protein', 'Dbxref=gi:15598573	6666666.97382.peg.3535	PhnJ protein	2.9753		298.3.peg.5710	"""2,4-dienoyl-CoA reductase [NADPH] (EC 1.3.1.34)"""	PA4986	probable oxidoreductase', 'Dbxref=gi:15600179	6666666.97382.peg.5220	"""2,4-dienoyl-CoA reductase [NADPH] (EC 1.3.1.34)"""	3.0408
298.3.peg.1070	Putative stomatin/prohibitin-family membrane protease subunit aq_911	PA4582	conserved hypothetical protein', 'Dbxref=gi:15599778	6666666.97382.peg.4793	Putative stomatin/prohibitin-family membrane protease subunit aq_911	2.96736		298.3.peg.1675	FIG00953945: hypothetical protein	PA0613	hypothetical protein', 'Dbxref=gi:15595810	6666666.97382.peg.648	FIG00953945: hypothetical protein	3.0206
298.3.peg.5410	"""Type I restriction-modification system, DNA-methyltransferase subunit M (EC 2.1.1.72)"""	PA2735	probable restriction-modification system protein', 'Dbxref=gi:15597931	6666666.97382.peg.2860	"""Type I restriction-modification system, DNA-methyltransferase subunit M (EC 2.1.1.72)"""	2.9656		298.3.peg.1915	Nitrate/nitrite response regulator protein	PA3879	two-component response regulator NarL', 'Dbxref=gi:15599074	6666666.97382.peg.4061	Nitrate/nitrite response regulator protein	3.009
298.3.peg.653	ATP synthase F0 sector subunit c (EC 3.6.3.14)	PA5559	atp synthase C chain', 'Dbxref=gi:15600752	6666666.97382.peg.5815	ATP synthase F0 sector subunit c (EC 3.6.3.14)	2.96296		298.3.peg.558	FIG00953867: hypothetical protein	PA3719	antirepressor for MexR, ArmR', 'Dbxref=gi:15598914	6666666.97382.peg.3890	FIG00953867: hypothetical protein	2.9911
298.3.peg.3077	Alkanesulfonate monooxygenase (EC 1.14.14.5)	PA2356	methanesulfonate sulfonatase MsuD', 'Dbxref=gi:15597552	6666666.97382.peg.2464	Alkanesulfonate monooxygenase (EC 1.14.14.5)	2.96121		298.3.peg.170	"""Type III secretion transporter lipoprotein (YscW,VirG)"""	PA1712	exoenzyme S synthesis protein B', 'Dbxref=gi:15596909	6666666.97382.peg.1772	"""Type III secretion transporter lipoprotein (YscW,VirG)"""	2.98
298.3.peg.3387	Nicotinate phosphoribosyltransferase (EC 2.4.2.11)	PA4919	nicotinate phosphoribosyltransferase', 'Dbxref=gi:15600112	6666666.97382.peg.5146	Nicotinate phosphoribosyltransferase (EC 2.4.2.11)	2.96033		298.3.peg.407	Rhodanese-like domain protein	PA1006	conserved hypothetical protein', 'Dbxref=gi:15596203	6666666.97382.peg.1037	Rhodanese-like domain protein	2.9695
298.3.peg.150	"""Protein containing transglutaminase-like domain, putative cysteine protease"""	PA1732	conserved hypothetical protein', 'Dbxref=gi:15596929	6666666.97382.peg.1793	"""Protein containing transglutaminase-like domain, putative cysteine protease"""	2.95159		298.3.peg.1916	Nitrate/nitrite sensor protein (EC 2.7.3.-)	PA3878	two-component sensor NarX', 'Dbxref=gi:15599073	6666666.97382.peg.4060	Nitrate/nitrite sensor protein (EC 2.7.3.-)	2.9676
298.3.peg.3198	"""RND efflux system, membrane fusion protein CmeA"""	PA2019	Resistance-Nodulation-Cell Division (RND) multidrug efflux membrane fusion protein precursor', 'Dbxref=gi:15597215	6666666.97382.peg.2102	"""RND efflux system, membrane fusion protein CmeA"""	2.93341		298.3.peg.4155	Molybdenum cofactor biosynthesis protein MoaD	PA3917	molybdopterin converting factor, small subunit', 'Dbxref=gi:15599112	6666666.97382.peg.4102	Molybdenum cofactor biosynthesis protein MoaD	2.9632
298.3.peg.3362	Lysine decarboxylase (EC 4.1.1.18)	PA1346	hypothetical protein', 'Dbxref=gi:15596543	6666666.97382.peg.1396	Lysine decarboxylase (EC 4.1.1.18)	2.9129		298.3.peg.5279	"""transcriptional regulator, LuxR family"""	PA4806	probable transcriptional regulator', 'Dbxref=gi:15600000	6666666.97382.peg.5030	"""transcriptional regulator, LuxR family"""	2.9621
298.3.peg.347	Cysteine synthase (EC 2.5.1.47)	PA1061	conserved hypothetical protein', 'Dbxref=gi:15596258	6666666.97382.peg.1098	Cysteine synthase (EC 2.5.1.47)	2.89855		298.3.peg.3054	Isoquinoline 1-oxidoreductase beta subunit (EC 1.3.99.16)	PA2378	probable aldehyde dehydrogenase', 'Dbxref=gi:15597574	6666666.97382.peg.2487	Isoquinoline 1-oxidoreductase beta subunit (EC 1.3.99.16)	2.9571
298.3.peg.5614	FIG00954657: hypothetical protein	PA2455	hypothetical protein', 'Dbxref=gi:15597651	6666666.97382.peg.2568	FIG00954657: hypothetical protein	2.89771		298.3.peg.1947	"""Glutathione S-transferase, unnamed subgroup 2 (EC 2.5.1.18)"""	PA3844	hypothetical protein', 'Dbxref=gi:15599039	6666666.97382.peg.4024	"""Glutathione S-transferase, unnamed subgroup 2 (EC 2.5.1.18)"""	2.9566
298.3.peg.5150	Outer membrane usher protein FIMD	PA4084	usher CupB3', 'Dbxref=gi:15599279	6666666.97382.peg.4276	Outer membrane usher protein FIMD	2.89017		298.3.peg.4154	Molybdenum cofactor biosynthesis protein MoaC	PA3918	molybdopterin biosynthetic protein C', 'Dbxref=gi:15599113	6666666.97382.peg.4103	Molybdenum cofactor biosynthesis protein MoaC	2.9532
298.3.peg.5289	FIG00537893: hypothetical protein	PA3501	hypothetical protein', 'Dbxref=gi:15598697	6666666.97382.peg.3665	FIG00537893: hypothetical protein	2.88101		298.3.peg.772	Sensory box/GGDEF family protein	PA5442	conserved hypothetical protein', 'Dbxref=gi:15600635	6666666.97382.peg.5695	Sensory box/GGDEF family protein	2.9454
298.3.peg.528	"""Lead, cadmium, zinc and mercury transporting ATPase (EC 3.6.3.3) (EC 3.6.3.5); Copper-translocating P-type ATPase (EC 3.6.3.4)"""	PA3690	probable metal-transporting P-type ATPase', 'Dbxref=gi:15598886	6666666.97382.peg.3860	"""Lead, cadmium, zinc and mercury transporting ATPase (EC 3.6.3.3) (EC 3.6.3.5); Copper-translocating P-type ATPase (EC 3.6.3.4)"""	2.87853		298.3.peg.5311	ATP-binding protein PhnN; Guanylate kinase (EC 2.7.4.8)	PA3373	conserved hypothetical protein', 'Dbxref=gi:15598569	6666666.97382.peg.3531	ATP-binding protein PhnN; Guanylate kinase (EC 2.7.4.8)	2.9343
298.3.peg.3883	SAM-dependent methyltransferases	PA2088	hypothetical protein', 'Dbxref=gi:15597284	6666666.97382.peg.2178	SAM-dependent methyltransferases	2.87604		298.3.peg.336	Branched-chain amino acid transport system permease protein LivM (TC 3.A.1.4.1)	PA1072	branched-chain amino acid transport protein BraE', 'Dbxref=gi:15596269	6666666.97382.peg.1109	Branched-chain amino acid transport system permease protein LivM (TC 3.A.1.4.1)	2.9252
298.3.peg.775	Putative protease	PA5440	probable peptidase', 'Dbxref=gi:15600633	6666666.97382.peg.5692	Putative protease	2.86944		298.3.peg.5336	Radical SAM domain protein	PA0069	conserved hypothetical protein', 'Dbxref=gi:15595267	6666666.97382.peg.72	Radical SAM domain protein	2.9183
298.3.peg.2977	glutamine synthetase family protein	PA0296	Glutamylpolyamine synthetase', 'Dbxref=gi:15595493	6666666.97382.peg.309	glutamine synthetase family protein	2.84576		298.3.peg.4529	Permeases of the major facilitator superfamily	PA1282	probable major facilitator superfamily (MFS) transporter', 'Dbxref=gi:15596479	6666666.97382.peg.1330	Permeases of the major facilitator superfamily	2.9075
298.3.peg.4276	Enoyl-CoA hydratase [branched-chain amino acid degradation] (EC 4.2.1.17)	PA1629	probable enoyl-CoA hydratase/isomerase', 'Dbxref=gi:15596826	6666666.97382.peg.1686	Enoyl-CoA hydratase [branched-chain amino acid degradation] (EC 4.2.1.17)	2.82486		298.3.peg.1687	"""DNA-binding response regulator, LuxR family, near polyamine transporter"""	PA0601	two-component response regulator, AgtR', 'Dbxref=gi:15595798	6666666.97382.peg.636	"""DNA-binding response regulator, LuxR family, near polyamine transporter"""	2.9071
298.3.peg.4928	Eukaryotic-type low-affinity urea transporter	PA1497	probable transporter', 'Dbxref=gi:15596694	6666666.97382.peg.1547	Eukaryotic-type low-affinity urea transporter	2.8177		298.3.peg.3721	Pirin	PA1210	conserved hypothetical protein', 'Dbxref=gi:15596407	6666666.97382.peg.1254	Pirin	2.8985
298.3.peg.2170	"""transcriptional regulator, MerR family"""	PA1570	probable transcriptional regulator', 'Dbxref=gi:15596767	6666666.97382.peg.1626	"""transcriptional regulator, MerR family"""	2.81452		298.3.peg.5257	"""Transcriptional regulator, AraC family"""	PA4787	probable transcriptional regulator', 'Dbxref=gi:15599981	6666666.97382.peg.5010	"""Transcriptional regulator, AraC family"""	2.8848
298.3.peg.3958	3-isopropylmalate dehydratase large subunit	PA2756	hypothetical protein', 'Dbxref=gi:15597952	6666666.97382.peg.2890	3-isopropylmalate dehydratase large subunit	2.81294		298.3.peg.1555	Chromosomal replication initiator protein DnaA	PA0947	conserved hypothetical protein', 'Dbxref=gi:15596144	6666666.97382.peg.985	Chromosomal replication initiator protein DnaA	2.8637
298.3.peg.4139	Methionine ABC transporter substrate-binding protein	PA3931	conserved hypothetical protein', 'Dbxref=gi:15599126	6666666.97382.peg.4119	Methionine ABC transporter substrate-binding protein	2.81294		298.3.peg.2721	FIG00953808: hypothetical protein	PA5285	hypothetical protein', 'Dbxref=gi:15600478	6666666.97382.peg.5532	FIG00953808: hypothetical protein	2.8574
298.3.peg.119	"""bacteriocin resistance protein, putative"""	PA1762	hypothetical protein', 'Dbxref=gi:15596959	6666666.97382.peg.1824	"""bacteriocin resistance protein, putative"""	2.78552		298.3.peg.5180	Niacin transporter NiaP	PA3467	probable major facilitator superfamily (MFS) transporter', 'Dbxref=gi:15598663	6666666.97382.peg.3629	Niacin transporter NiaP	2.8553
298.3.peg.2875	Short-chain dehydrogenase/reductase SDR	PA2142	probable short-chain dehydrogenase', 'Dbxref=gi:15597338	6666666.97382.peg.2237	Short-chain dehydrogenase/reductase SDR	2.75482		298.3.peg.244	Transcriptional regulatory protein RstA	PA1157	probable two-component response regulator', 'Dbxref=gi:15596354	6666666.97382.peg.1200	Transcriptional regulatory protein RstA	2.855
298.3.peg.3615	FIG00955615: hypothetical protein			6666666.97382.peg.3460	FIG00955615: hypothetical protein	2.72851		298.3.peg.2819	adenylate cyclase ExoY	PA2191	adenylate cyclase ExoY', 'Dbxref=gi:15597387	6666666.97382.peg.2293	adenylate cyclase ExoY	2.8528
298.3.peg.4277	3-hydroxyacyl-CoA dehydrogenase (EC 1.1.1.35) / Enoyl CoA hydratase (EC 4.2.1.17)	PA1628	probable 3-hydroxyacyl-CoA dehydrogenase', 'Dbxref=gi:15596825	6666666.97382.peg.1685	3-hydroxybutyryl-CoA dehydrogenase (EC 1.1.1.157); 3-hydroxyacyl-CoA dehydrogenase (EC 1.1.1.35)	2.70416		298.3.peg.5389	Glutathione S-transferase (EC 2.5.1.18)	PA1466	hypothetical protein', 'Dbxref=gi:15596663	6666666.97382.peg.1515	Glutathione S-transferase (EC 2.5.1.18)	2.8432
298.3.peg.4619	FIG00961806: hypothetical protein	PA4040	hypothetical protein', 'Dbxref=gi:15599235	6666666.97382.peg.4230	FIG00961806: hypothetical protein	2.68384		298.3.peg.3313	YcgN (Fragment)	PA1299	conserved hypothetical protein', 'Dbxref=gi:15596496	6666666.97382.peg.1348	YcgN (Fragment)	2.8284
298.3.peg.5234	Thioredoxin reductase (EC 1.8.1.9)	PA4170	hypothetical protein', 'Dbxref=gi:15599365	6666666.97382.peg.4368	Thioredoxin reductase (EC 1.8.1.9)	2.64131		298.3.peg.3295	RecA/RadA recombinase	PA0671	hypothetical protein', 'Dbxref=gi:15595868	6666666.97382.peg.701	RecA/RadA recombinase	2.8236
298.3.peg.2641	Urocanate hydratase (EC 4.2.1.49)	PA5100	urocanase', 'Dbxref=gi:15600293	6666666.97382.peg.5337	Urocanate hydratase (EC 4.2.1.49)	2.61712		298.3.peg.4084	Undecaprenyl-diphosphatase (EC 3.6.1.27)	PA1959	bacitracin resistance protein', 'Dbxref=gi:15597155	6666666.97382.peg.2040	Undecaprenyl-diphosphatase (EC 3.6.1.27)	2.8217
298.3.peg.5639	Permease of the drug/metabolite transporter (DMT) superfamily	PA4779	hypothetical protein', 'Dbxref=gi:15599973	6666666.97382.peg.5002	Permease of the drug/metabolite transporter (DMT) superfamily	2.61165		298.3.peg.3751	FIG00958048: hypothetical protein	PA1181	conserved hypothetical protein', 'Dbxref=gi:15596378	6666666.97382.peg.1224	FIG00958048: hypothetical protein	2.7992
298.3.peg.2411	Alkanesulfonate monooxygenase (EC 1.14.14.5)	PA2598	hypothetical protein', 'Dbxref=gi:15597794	6666666.97382.peg.2716	Alkanesulfonate monooxygenase (EC 1.14.14.5)	2.59067		298.3.peg.451	hypothetical protein	PA3613	hypothetical protein', 'Dbxref=gi:15598809	6666666.97382.peg.3781	hypothetical protein	2.7878
298.3.peg.5126	"""membrane protein, putative"""	PA0188	hypothetical protein', 'Dbxref=gi:15595386	6666666.97382.peg.193	"""membrane protein, putative"""	2.57334		298.3.peg.176	"""Type III secretion cytoplasmic LcrG inhibitor (LcrV,secretion and targeting control protein, V antigen)"""	PA1706	type III secretion protein PcrV', 'Dbxref=gi:15596903	6666666.97382.peg.1766	"""Type III secretion cytoplasmic LcrG inhibitor (LcrV,secretion and targeting control protein, V antigen)"""	2.7812
298.3.peg.2818	FIG00961656: hypothetical protein	PA2192	conserved hypothetical protein', 'Dbxref=gi:15597388	6666666.97382.peg.2294	FIG00961656: hypothetical protein	2.57069		298.3.peg.4448	Cytosine/purine/uracil/thiamine/allantoin permease family protein	PA1419	probable transporter', 'Dbxref=gi:15596616	6666666.97382.peg.1466	Cytosine/purine/uracil/thiamine/allantoin permease family protein	2.7496
298.3.peg.2420	Permeases of the major facilitator superfamily	PA2589	hypothetical protein', 'Dbxref=gi:15597785	6666666.97382.peg.2707	Permeases of the major facilitator superfamily	2.53936		298.3.peg.2995	Purine nucleoside phosphorylase (EC 2.4.2.1)	PA0312	conserved hypothetical protein', 'Dbxref=gi:15595509	6666666.97382.peg.327	Purine nucleoside phosphorylase (EC 2.4.2.1)	2.7419
298.3.peg.3621	Phosphoethanolamine transferase EptA specific for the 1 phosphate group of core-lipid A	PA3310	conserved hypothetical protein', 'Dbxref=gi:15598506	6666666.97382.peg.3466	Phosphoethanolamine transferase EptA specific for the 1 phosphate group of core-lipid A	2.5355		298.3.peg.3780	"""2-oxo-hepta-3-ene-1,7-dioic acid hydratase (EC 4.2.-.-)"""	PA4127	2-oxo-hept-3-ene-1,7-dioate hydratase', 'Dbxref=gi:15599322	6666666.97382.peg.4323	"""2-oxo-hepta-3-ene-1,7-dioic acid hydratase (EC 4.2.-.-)"""	2.7399
298.3.peg.4443	hypothetical protein			6666666.97382.peg.1471	hypothetical protein	2.53421		298.3.peg.3908	probable hydrolase	PA2067	probable hydrolase', 'Dbxref=gi:15597263	6666666.97382.peg.2153	probable hydrolase	2.7381
298.3.peg.4519	FIG002188: hypothetical protein	PA3081	conserved hypothetical protein', 'Dbxref=gi:15598277	6666666.97382.peg.3232	FIG002188: hypothetical protein	2.53421		298.3.peg.914	"""Transcriptional regulator, AraC family"""	PA3027	probable transcriptional regulator', 'Dbxref=gi:15598223	6666666.97382.peg.3176	"""Transcriptional regulator, AraC family"""	2.7343
298.3.peg.5413	"""Type I restriction-modification system, restriction subunit R (EC 3.1.21.3)"""	PA2732	hypothetical protein', 'Dbxref=gi:15597928	6666666.97382.peg.2856	"""Type I restriction-modification system, restriction subunit R (EC 3.1.21.3)"""	2.52717		298.3.peg.987	"""Dipeptide-binding ABC transporter, periplasmic substrate-binding component (TC 3.A.1.5.2)"""	PA4502	probable binding protein component of ABC transporter', 'Dbxref=gi:15599698	6666666.97382.peg.4710	"""Dipeptide-binding ABC transporter, periplasmic substrate-binding component (TC 3.A.1.5.2)"""	2.7341
298.3.peg.5378	FIG00956049: hypothetical protein	PA3292	hypothetical protein', 'Dbxref=gi:15598488	6666666.97382.peg.3443	FIG00956049: hypothetical protein	2.50689		298.3.peg.5002	Aspartate ammonia-lyase (EC 4.3.1.1)	PA5429	aspartate ammonia-lyase', 'Dbxref=gi:15600622	6666666.97382.peg.5680	Aspartate ammonia-lyase (EC 4.3.1.1)	2.7323
298.3.peg.2881	Enoyl-CoA hydratase [valine degradation] (EC 4.2.1.17) / Enoyl-CoA hydratase [isoleucine degradation] (EC 4.2.1.17)	PA0745	probable enoyl-CoA hydratase/isomerase', 'Dbxref=gi:15595942	6666666.97382.peg.775	Enoyl-CoA hydratase [valine degradation] (EC 4.2.1.17) / Enoyl-CoA hydratase [isoleucine degradation] (EC 4.2.1.17)	2.49875		298.3.peg.2912	tRNA (uridine-5-oxyacetic acid methyl ester) 34 synthase	PA0775	conserved hypothetical protein', 'Dbxref=gi:15595972	6666666.97382.peg.806	tRNA (uridine-5-oxyacetic acid methyl ester) 34 synthase	2.7262
298.3.peg.1020	FIG00953333: hypothetical protein	PA4535	hypothetical protein', 'Dbxref=gi:15599731	6666666.97382.peg.4744	FIG00953333: hypothetical protein	2.4975		298.3.peg.3441	benABC operon transcriptional activator BenR	PA2519	transcriptional regulator XylS', 'Dbxref=gi:15597715	6666666.97382.peg.2631	benABC operon transcriptional activator BenR	2.724
298.3.peg.3332	Cytochrome O ubiquinol oxidase subunit II (EC 1.10.3.-)	PA1317	cytochrome o ubiquinol oxidase subunit II', 'Dbxref=gi:15596514	6666666.97382.peg.1367	Cytochrome O ubiquinol oxidase subunit II (EC 1.10.3.-)	2.47709		298.3.peg.4957	Isoquinoline 1-oxidoreductase beta subunit (EC 1.3.99.16)	PA1600	probable cytochrome c', 'Dbxref=gi:15596797	6666666.97382.peg.1657	Isoquinoline 1-oxidoreductase beta subunit (EC 1.3.99.16)	2.7098
298.3.peg.5148	putative fimbrial major protein precursor	PA4086	probable fimbrial subunit CupB1', 'Dbxref=gi:15599281	6666666.97382.peg.4278	putative fimbrial major protein precursor	2.47341		298.3.peg.2655	"""Transcriptional regulator, LysR family"""	PA5085	probable transcriptional regulator', 'Dbxref=gi:15600278	6666666.97382.peg.5324	"""Transcriptional regulator, LysR family"""	2.6986
298.3.peg.687	"""Predicted regulator PutR for proline utilization, GntR family"""	PA5525	probable transcriptional regulator', 'Dbxref=gi:15600718	6666666.97382.peg.5780	"""Predicted regulator PutR for proline utilization, GntR family"""	2.46792		298.3.peg.260	2-aminoethylphosphonate uptake and metabolism regulator	PA1142	probable transcriptional regulator', 'Dbxref=gi:15596339	6666666.97382.peg.1186	2-aminoethylphosphonate uptake and metabolism regulator	2.6977
298.3.peg.3375	"""Oxidoreductase, short chain dehydrogenase/reductase family"""	PA4907	probable short-chain dehydrogenase', 'Dbxref=gi:15600100	6666666.97382.peg.5134	"""Oxidoreductase, short chain dehydrogenase/reductase family"""	2.46184		298.3.peg.815	Xanthine permease	PA2938	probable transporter', 'Dbxref=gi:15598134	6666666.97382.peg.3080	Xanthine permease	2.6976
298.3.peg.1550	FIG00956556: hypothetical protein		hypothetical protein', 'Dbxref=gi:15600031	6666666.97382.peg.990	FIG00956556: hypothetical protein	2.44081		298.3.peg.3572	probable lipoprotein YPO3274	PA0488	conserved hypothetical protein', 'Dbxref=gi:15595685	6666666.97382.peg.514	probable lipoprotein YPO3274	2.6895
298.3.peg.77	Sensory histidine kinase in two-component regulatory system with RstA	PA1798	two-component sensor, ParS', 'Dbxref=gi:15596995	6666666.97382.peg.1865	Sensory histidine kinase in two-component regulatory system with RstA	2.43902		298.3.peg.2551	endonuclease/exonuclease/phosphatase family protein	PA3958	hypothetical protein', 'Dbxref=gi:15599153	6666666.97382.peg.4147	endonuclease/exonuclease/phosphatase family protein	2.6853
298.3.peg.5187	NhaP-type Na+/H+ and K+/H+ antiporters	PA2135	probable transporter', 'Dbxref=gi:15597331	6666666.97382.peg.2229	NhaP-type Na+/H+ and K+/H+ antiporters	2.42483		298.3.peg.5475	FIG00956038: hypothetical protein	PA3343	hypothetical protein', 'Dbxref=gi:15598539	6666666.97382.peg.3501	FIG00956038: hypothetical protein	2.6823
298.3.peg.85	"""UDP-2,3-diacylglucosamine diphosphatase (EC 3.6.1.54)"""	PA1792	conserved hypothetical protein', 'Dbxref=gi:15596989	6666666.97382.peg.1857	"""UDP-2,3-diacylglucosamine diphosphatase (EC 3.6.1.54)"""	2.41955		298.3.peg.368	FIG00953505: hypothetical protein	PA1042	conserved hypothetical protein', 'Dbxref=gi:15596239	6666666.97382.peg.1077	FIG00953505: hypothetical protein	2.6776
298.3.peg.2568	FIG00954142: hypothetical protein	PA3966	hypothetical protein', 'Dbxref=gi:15599161	6666666.97382.peg.4155	FIG00954142: hypothetical protein	2.39636		298.3.peg.3781	"""4-hydroxyphenylacetate symporter, major facilitator superfamily (MFS)"""	PA4126	probable major facilitator superfamily (MFS) transporter', 'Dbxref=gi:15599321	6666666.97382.peg.4322	"""4-hydroxyphenylacetate symporter, major facilitator superfamily (MFS)"""	2.6763
298.3.peg.5468	Flagellar basal-body P-ring formation protein FlgA	PA3350	hypothetical protein', 'Dbxref=gi:15598546	6666666.97382.peg.3508	Flagellar basal-body P-ring formation protein FlgA	2.36742		298.3.peg.722	Cytochrome c4	PA5490	cytochrome c4 precursor', 'Dbxref=gi:15600683	6666666.97382.peg.5745	Cytochrome c4	2.6687
298.3.peg.2989	FIG00957482: hypothetical protein		hypothetical protein', 'Dbxref=gi:15596314	6666666.97382.peg.321	FIG00957482: hypothetical protein	2.36183		298.3.peg.5360	FIG00956160: hypothetical protein	PA3276	hypothetical protein', 'Dbxref=gi:15598472	6666666.97382.peg.3426	FIG00956160: hypothetical protein	2.6655
298.3.peg.348	Permease of the drug/metabolite transporter (DMT) superfamily	PA1060	hypothetical protein', 'Dbxref=gi:15596257	6666666.97382.peg.1097	Permease of the drug/metabolite transporter (DMT) superfamily	2.34357		298.3.peg.850	Malonyl CoA-acyl carrier protein transacylase (EC 2.3.1.39)	PA2968	malonyl-CoA-[acyl-carrier-protein] transacylase', 'Dbxref=gi:15598164	6666666.97382.peg.3114	Malonyl CoA-acyl carrier protein transacylase (EC 2.3.1.39)	2.6622
298.3.peg.1927	Sarcosine oxidase beta subunit (EC 1.5.3.1)	PA3863	FAD-dependent catabolic D-arginine dehydrogenase, DauA', 'Dbxref=gi:15599058	6666666.97382.peg.4044	Sarcosine oxidase beta subunit (EC 1.5.3.1)	2.33863		298.3.peg.4736	"""monooxygenase, putative"""	PA5393	conserved hypothetical protein', 'Dbxref=gi:15600586	6666666.97382.peg.5643	"""monooxygenase, putative"""	2.6578
298.3.peg.1387	Ferrous iron transport protein B	PA4358	probable ferrous iron transport protein', 'Dbxref=gi:15599554	6666666.97382.peg.4562	Ferrous iron transport protein B	2.33209		298.3.peg.335	High-affinity branched-chain amino acid transport system permease protein LivH (TC 3.A.1.4.1)	PA1073	branched-chain amino acid transport protein BraD', 'Dbxref=gi:15596270	6666666.97382.peg.1110	High-affinity branched-chain amino acid transport system permease protein LivH (TC 3.A.1.4.1)	2.6539
298.3.peg.2132	Butyryl-CoA dehydrogenase (EC 1.3.99.2)	PA1535	citronellyl-CoA dehydrogenase', 'Dbxref=gi:15596732	6666666.97382.peg.1586	Butyryl-CoA dehydrogenase (EC 1.3.99.2)	2.31911		298.3.peg.5247	FIG00957620: hypothetical protein		probable acetolactate synthase large subunit', 'Dbxref=gi:15599375	6666666.97382.peg.4380	FIG00957620: hypothetical protein	2.6534
298.3.peg.2585	"""Phosphate starvation-inducible protein PhoH, predicted ATPase"""	PA3981	conserved hypothetical protein', 'Dbxref=gi:15599176	6666666.97382.peg.4172	"""Phosphate starvation-inducible protein PhoH, predicted ATPase"""	2.31267		298.3.peg.2668	Methyl-accepting chemotaxis protein I (serine chemoreceptor protein)	PA5072	probable chemotaxis transducer', 'Dbxref=gi:15600265	6666666.97382.peg.5311	Methyl-accepting chemotaxis protein I (serine chemoreceptor protein)	2.6486
298.3.peg.1156	"""dTDP-4-dehydrorhamnose 3,5-epimerase (EC 5.1.3.13)"""	PA5164	dTDP-4-dehydrorhamnose 3,5-epimerase', 'Dbxref=gi:15600357	6666666.97382.peg.5406	"""dTDP-4-dehydrorhamnose 3,5-epimerase (EC 5.1.3.13)"""	2.31267		298.3.peg.510	"""ABC-type multidrug transport system, ATPase component"""	PA3672	probable ATP-binding component of ABC transporter', 'Dbxref=gi:15598868	6666666.97382.peg.3841	"""ABC-type multidrug transport system, ATPase component"""	2.6453
298.3.peg.1227	HlyD family secretion protein	PA5232	conserved hypothetical protein', 'Dbxref=gi:15600425	6666666.97382.peg.5476	HlyD family secretion protein	2.30203		298.3.peg.556	"""probable peptidyl-prolyl cis-trans isomerase, FkbP-type"""	PA3717	probable peptidyl-prolyl cis-trans isomerase, FkbP-type', 'Dbxref=gi:15598912	6666666.97382.peg.3888	"""probable peptidyl-prolyl cis-trans isomerase, FkbP-type"""	2.6402
298.3.peg.5770	Cyanophycin synthase (EC 6.3.2.29)(EC 6.3.2.30)	PA3460	probable acetyltransferase', 'Dbxref=gi:15598656	6666666.97382.peg.3622	Cyanophycin synthase (EC 6.3.2.29)(EC 6.3.2.30)	2.29358		298.3.peg.2099	FIG00960566: hypothetical protein	PA1356	hypothetical protein', 'Dbxref=gi:15596553	6666666.97382.peg.1407	FIG00960566: hypothetical protein	2.6352
298.3.peg.2864	Ku domain protein	PA2150	conserved hypothetical protein', 'Dbxref=gi:15597346	6666666.97382.peg.2248	Ku domain protein	2.28311		298.3.peg.2393	hypothetical protein			6666666.97382.peg.2734	hypothetical protein	2.6335
298.3.peg.1429	hypothetical protein	PA0429	hypothetical protein', 'Dbxref=gi:15595626	6666666.97382.peg.450	hypothetical protein	2.27635		298.3.peg.3947	FIG00957655: hypothetical protein	PA2750	hypothetical protein', 'Dbxref=gi:15597946	6666666.97382.peg.2879	FIG00957655: hypothetical protein	2.6174
298.3.peg.4582	Arsenical resistance operon repressor	PA2277	ArsR protein', 'Dbxref=gi:15597473	6666666.97382.peg.2378	Arsenical resistance operon repressor	2.25428		298.3.peg.1419	Cytosine permease	PA0438	cytosine permease', 'Dbxref=gi:15595635	6666666.97382.peg.460	Cytosine permease	2.6113
298.3.peg.3893	Phenylalanine-specific permease	PA2079	probable amino acid permease', 'Dbxref=gi:15597275	6666666.97382.peg.2168	Phenylalanine-specific permease	2.25225		298.3.peg.384	Transcription elongation factor	PA1026	hypothetical protein', 'Dbxref=gi:15596223	6666666.97382.peg.1060	Transcription elongation factor	2.6085
298.3.peg.391	Butyryl-CoA dehydrogenase (EC 1.3.99.2)	PA1020	probable acyl-CoA dehydrogenase', 'Dbxref=gi:15596217	6666666.97382.peg.1053	Butyryl-CoA dehydrogenase (EC 1.3.99.2)	2.2482		298.3.peg.4773	Ethidium bromide-methyl viologen resistance protein EmrE	PA4990	SMR multidrug efflux transporter', 'Dbxref=gi:15600183	6666666.97382.peg.5224	Ethidium bromide-methyl viologen resistance protein EmrE	2.6052
298.3.peg.3652	Tfp pilus assembly protein FimV	PA3340	hypothetical protein', 'Dbxref=gi:15598536	6666666.97382.peg.3497	Tfp pilus assembly protein FimV	2.23564		298.3.peg.4158	hypothetical protein	PA4808	L-seryl-tRNA(ser) selenium transferase', 'Dbxref=gi:15600002	6666666.97382.peg.5032	L-seryl-tRNA(Sec) selenium transferase (EC 2.9.1.1)	2.6013
298.3.peg.2817	FIG00961366: hypothetical protein			6666666.97382.peg.2295	FIG00961366: hypothetical protein	2.23314		298.3.peg.5792	Lactam utilization protein LamB	PA2112	conserved hypothetical protein', 'Dbxref=gi:15597308	6666666.97382.peg.2200	Lactam utilization protein LamB	2.6004
298.3.peg.5335	Autotransporter adhesin	PA0070	TagQ1', 'Dbxref=gi:15595268	6666666.97382.peg.73	Autotransporter adhesin	2.22618		298.3.peg.1864	"""1,4-dihydroxy-2-naphthoyl-CoA hydrolase (EC 3.1.2.28) in phylloquinone biosynthesis"""	PA2801	hypothetical protein', 'Dbxref=gi:15597997	6666666.97382.peg.2939	"""1,4-dihydroxy-2-naphthoyl-CoA hydrolase (EC 3.1.2.28) in phylloquinone biosynthesis"""	2.594
298.3.peg.3985	FIG00954377: hypothetical protein	PA2778	hypothetical protein', 'Dbxref=gi:15597974	6666666.97382.peg.2917	FIG00954377: hypothetical protein	2.2237		298.3.peg.1748	Cytochrome c556	PA0541	hypothetical protein', 'Dbxref=gi:15595738	6666666.97382.peg.572	Cytochrome c556	2.5913
298.3.peg.3581	"""Transcriptional regulator, LysR family"""	PA0479	probable transcriptional regulator', 'Dbxref=gi:15595676	6666666.97382.peg.505	"""Transcriptional regulator, LysR family"""	2.21729		298.3.peg.900	FIG00959757: hypothetical protein	PA3015	hypothetical protein', 'Dbxref=gi:15598211	6666666.97382.peg.3163	FIG00959757: hypothetical protein	2.5884
298.3.peg.3246	Ribosomal small subunit pseudouridine synthase A (EC 4.2.1.70)	PA0733	probable pseudouridylate synthase', 'Dbxref=gi:15595930	6666666.97382.peg.761	Ribosomal small subunit pseudouridine synthase A (EC 4.2.1.70)	2.21729		298.3.peg.5885	Malonate decarboxylase alpha subunit	PA0208	malonate decarboxylase alpha subunit', 'Dbxref=gi:15595405	6666666.97382.peg.215	Malonate decarboxylase alpha subunit	2.587
298.3.peg.3873	Enoyl-[acyl-carrier-protein] reductase [FMN] (EC 1.3.1.9)	PA4202	hypothetical protein', 'Dbxref=gi:15599397	6666666.97382.peg.4402	Enoyl-[acyl-carrier-protein] reductase [FMN] (EC 1.3.1.9)	2.20702		298.3.peg.5294	Leucyl-tRNA synthetase	PA3496	hypothetical protein', 'Dbxref=gi:15598692	6666666.97382.peg.3660	Leucyl-tRNA synthetase	2.575
298.3.peg.2586	"""Metal-dependent hydrolase YbeY, involved in rRNA and/or ribosome maturation and assembly"""	PA3982	conserved hypothetical protein', 'Dbxref=gi:15599177	6666666.97382.peg.4173	"""Metal-dependent hydrolase YbeY, involved in rRNA and/or ribosome maturation and assembly"""	2.19829		298.3.peg.1683	Spermidine Putrescine ABC transporter permease component PotB (TC 3.A.1.11.1)	PA0605	AgtC', 'Dbxref=gi:15595802	6666666.97382.peg.640	Spermidine Putrescine ABC transporter permease component PotB (TC 3.A.1.11.1)	2.5701
298.3.peg.1057	Putative diheme cytochrome c-553	PA4571	probable cytochrome c', 'Dbxref=gi:15599767	6666666.97382.peg.4780	Putative diheme cytochrome c-553	2.19732		298.3.peg.2179	proteinase inhibitor			6666666.97382.peg.1635	proteinase inhibitor	2.5677
298.3.peg.4499	General secretion pathway protein G	PA3101	general secretion pathway protein G', 'Dbxref=gi:15598297	6666666.97382.peg.3252	General secretion pathway protein G	2.19346		298.3.peg.1093	Dehydrogenases with different specificities (related to short-chain alcohol dehydrogenases)	PA4603	hypothetical protein', 'Dbxref=gi:15599799	6666666.97382.peg.4815	Dehydrogenases with different specificities (related to short-chain alcohol dehydrogenases)	2.557
298.3.peg.840	Putative deoxyribonuclease YcfH	PA2959	conserved hypothetical protein', 'Dbxref=gi:15598155	6666666.97382.peg.3105	Putative deoxyribonuclease YcfH	2.19298		298.3.peg.5491	"""Prevent host death protein, Phd antitoxin"""	PA0125	hypothetical protein', 'Dbxref=gi:15595323	6666666.97382.peg.130	"""Prevent host death protein, Phd antitoxin"""	2.5458
298.3.peg.4503	General secretion pathway protein K	PA3097	general secretion pathway protein K', 'Dbxref=gi:15598293	6666666.97382.peg.3248	General secretion pathway protein K	2.19106		298.3.peg.3579	FIG00953200: hypothetical protein	PA0481	hypothetical protein', 'Dbxref=gi:15595678	6666666.97382.peg.507	FIG00953200: hypothetical protein	2.5445
298.3.peg.4917	FIG00954510: hypothetical protein			6666666.97382.peg.1558	FIG00954510: hypothetical protein	2.18723		298.3.peg.3475	FIG00955073: hypothetical protein	PA2487	hypothetical protein', 'Dbxref=gi:15597683	6666666.97382.peg.2597	FIG00955073: hypothetical protein	2.5434
298.3.peg.5635	Two-component system response regulator QseB	PA4776	PmrA: two-component regulator system response regulator PmrA', 'Dbxref=gi:15599970	6666666.97382.peg.4998	Two-component system response regulator QseB	2.1815		298.3.peg.5518	tRNA S(4)U 4-thiouridine synthase (former ThiI) / Rhodanese-like domain required for thiamine synthesis	PA5118	thiazole biosynthesis protein ThiI', 'Dbxref=gi:15600311	6666666.97382.peg.5355	tRNA S(4)U 4-thiouridine synthase (former ThiI) / Rhodanese-like domain required for thiamine synthesis	2.5307
298.3.peg.4353	FIG00957838: hypothetical protein	PA4869	hypothetical protein', 'Dbxref=gi:15600062	6666666.97382.peg.5096	FIG00957838: hypothetical protein	2.18055		298.3.peg.1123	"""ABC-type amino acid transport, signal transduction systems, periplasmic component/domain"""	PA5137	hypothetical protein', 'Dbxref=gi:15600330	6666666.97382.peg.5377	"""ABC-type amino acid transport, signal transduction systems, periplasmic component/domain"""	2.5264
298.3.peg.2264	"""Thiamin ABC transporter, transmembrane component"""	PA3253	probable permease of ABC transporter', 'Dbxref=gi:15598449	6666666.97382.peg.3401	"""Thiamin ABC transporter, transmembrane component"""	2.16497		298.3.peg.732	Glutamate-aspartate carrier protein	PA5479	proton-glutamate symporter', 'Dbxref=gi:15600672	6666666.97382.peg.5735	Glutamate-aspartate carrier protein	2.5192
298.3.peg.1303	Alpha/beta hydrolase	PA4440	hypothetical protein', 'Dbxref=gi:15599636	6666666.97382.peg.4647	Alpha/beta hydrolase	2.1561		298.3.peg.337	Branched-chain amino acid transport ATP-binding protein LivG (TC 3.A.1.4.1)	PA1071	branched-chain amino acid transport protein BraF', 'Dbxref=gi:15596268	6666666.97382.peg.1108	Branched-chain amino acid transport ATP-binding protein LivG (TC 3.A.1.4.1)	2.5178
298.3.peg.4850	FIG00958011: hypothetical protein	PA5033	hypothetical protein', 'Dbxref=gi:15600226	6666666.97382.peg.5270	FIG00958011: hypothetical protein	2.12993		298.3.peg.5228	hypothetical protein	PA1923	hypothetical protein', 'Dbxref=gi:15597119	6666666.97382.peg.2002	CobN component of cobalt chelatase involved in B12 biosynthesis	2.5106
298.3.peg.5898	Type VI secretion lipoprotein/VasD	PA0080	TssJ1', 'Dbxref=gi:15595278	6666666.97382.peg.83	Type VI secretion lipoprotein/VasD	2.12721		298.3.peg.1182	Enoyl-CoA hydratase (EC 4.2.1.17) / Delta(3)-cis-delta(2)-trans-enoyl-CoA isomerase (EC 5.3.3.8) / 3-hydroxyacyl-CoA dehydrogenase (EC 1.1.1.35) / 3-hydroxybutyryl-CoA epimerase (EC 5.1.2.3)	PA5188	probable 3-hydroxyacyl-CoA dehydrogenase', 'Dbxref=gi:15600381	6666666.97382.peg.5431	Enoyl-CoA hydratase (EC 4.2.1.17) / Delta(3)-cis-delta(2)-trans-enoyl-CoA isomerase (EC 5.3.3.8) / 3-hydroxyacyl-CoA dehydrogenase (EC 1.1.1.35) / 3-hydroxybutyryl-CoA epimerase (EC 5.1.2.3)	2.5063
298.3.peg.3234	3-hydroxyisobutyrate dehydrogenase (EC 1.1.1.31)	PA0743	probable 3-hydroxyisobutyrate dehydrogenase', 'Dbxref=gi:15595940	6666666.97382.peg.773	3-hydroxyisobutyrate dehydrogenase (EC 1.1.1.31)	2.1245		298.3.peg.4610	Inorganic pyrophosphatase (EC 3.6.1.1)	PA4031	inorganic pyrophosphatase', 'Dbxref=gi:15599226	6666666.97382.peg.4221	Inorganic pyrophosphatase (EC 3.6.1.1)	2.503
298.3.peg.2485	Uncharacterized PLP-dependent aminotransferase YfdZ	PA4715	probable aminotransferase', 'Dbxref=gi:15599909	6666666.97382.peg.4935	Uncharacterized PLP-dependent aminotransferase YfdZ	2.10926		298.3.peg.3391	Lysine decarboxylase family	PA4923	conserved hypothetical protein', 'Dbxref=gi:15600116	6666666.97382.peg.5150	Lysine decarboxylase family	2.4895
298.3.peg.2402	tRNA 5-methylaminomethyl-2-thiouridine synthase TusB	PA2607	conserved hypothetical protein', 'Dbxref=gi:15597803	6666666.97382.peg.2725	tRNA 5-methylaminomethyl-2-thiouridine synthase TusB	2.09952		298.3.peg.2046	Dienelactone hydrolase family	PA2682	conserved hypothetical protein', 'Dbxref=gi:15597878	6666666.97382.peg.2803	Dienelactone hydrolase family	2.489
298.3.peg.2173	FIG00955878: hypothetical protein	PA1573	conserved hypothetical protein', 'Dbxref=gi:15596770	6666666.97382.peg.1629	FIG00955878: hypothetical protein	2.0903		298.3.peg.403	4-hydroxy-tetrahydrodipicolinate synthase (EC 4.3.3.7)	PA1010	dihydrodipicolinate synthase', 'Dbxref=gi:15596207	6666666.97382.peg.1041	4-hydroxy-tetrahydrodipicolinate synthase (EC 4.3.3.7)	2.4871
298.3.peg.2159	Aerotaxis receptor Aer	PA1561	aerotaxis receptor Aer', 'Dbxref=gi:15596758	6666666.97382.peg.1615	Aerotaxis receptor Aer	2.08768		298.3.peg.418	Methylated-DNA--protein-cysteine methyltransferase (EC 2.1.1.63)	PA0995	methylated-DNA--protein-cysteine methyltransferase', 'Dbxref=gi:15596192	6666666.97382.peg.1026	Methylated-DNA--protein-cysteine methyltransferase (EC 2.1.1.63)	2.4859
298.3.peg.2134	"""Oxidoreductase, short-chain dehydrogenase/reductase family (EC 1.1.1.-)"""	PA1537	probable short-chain dehydrogenase', 'Dbxref=gi:15596734	6666666.97382.peg.1588	"""Oxidoreductase, short-chain dehydrogenase/reductase family (EC 1.1.1.-)"""	2.08551		298.3.peg.2648	Histidine ammonia-lyase (EC 4.3.1.3)	PA5093	probable histidine/phenylalanine ammonia-lyase', 'Dbxref=gi:15600286	6666666.97382.peg.5330	Histidine ammonia-lyase (EC 4.3.1.3)	2.4826
298.3.peg.4100	ribosomal protein S6 glutaminyl transferase related protein	PA1944	hypothetical protein', 'Dbxref=gi:15597140	6666666.97382.peg.2023	ribosomal protein S6 glutaminyl transferase related protein	2.07727		298.3.peg.1210	Aminomethyltransferase (glycine cleavage system T protein) (EC 2.1.2.10)	PA5215	glycine-cleavage system protein T1', 'Dbxref=gi:15600408	6666666.97382.peg.5459	Aminomethyltransferase (glycine cleavage system T protein) (EC 2.1.2.10)	2.4682
298.3.peg.1278	PTS IIA-like nitrogen-regulatory protein PtsN	PA4464	nitrogen regulatory IIA protein', 'Dbxref=gi:15599660	6666666.97382.peg.4672	PTS IIA-like nitrogen-regulatory protein PtsN	2.07125		298.3.peg.4742	Iron-sulphur-binding reductase	PA5399	DgcB, Dimethylglycine catabolism', 'Dbxref=gi:15600592	6666666.97382.peg.5649	Iron-sulphur-binding reductase	2.4668
298.3.peg.1526	Queuosine Biosynthesis QueE Radical SAM	PA0975	probable radical activating enzyme', 'Dbxref=gi:15596172	6666666.97382.peg.1014	Queuosine Biosynthesis QueE Radical SAM	2.07039		298.3.peg.1703	FIG00954843: hypothetical protein	PA0585	hypothetical protein', 'Dbxref=gi:15595782	6666666.97382.peg.619	FIG00954843: hypothetical protein	2.464
298.3.peg.104	"""DNA-directed RNA polymerase specialized sigma subunit, sigma24-like"""	PA1776	ECF sigma factor SigX', 'Dbxref=gi:15596973	6666666.97382.peg.1839	"""DNA-directed RNA polymerase specialized sigma subunit, sigma24-like"""	2.05973		298.3.peg.721	Cytochrome c5	PA5491	probable cytochrome', 'Dbxref=gi:15600684	6666666.97382.peg.5746	Cytochrome c5	2.4621
298.3.peg.1759	Glutamine amidotransferase class-I (EC 6.3.5.2)	PA0531	probable glutamine amidotransferase', 'Dbxref=gi:15595728	6666666.97382.peg.561	Glutamine amidotransferase class-I (EC 6.3.5.2)	2.05931		298.3.peg.5174	NLP/P60 family protein	PA3472	hypothetical protein', 'Dbxref=gi:15598668	6666666.97382.peg.3635	NLP/P60 family protein	2.4606
298.3.peg.388	Short-chain dehydrogenase/reductase SDR	PA1023	probable short-chain dehydrogenase', 'Dbxref=gi:15596220	6666666.97382.peg.1056	Short-chain dehydrogenase/reductase SDR	2.05888		298.3.peg.5542	Phosphate regulon sensor protein PhoR (SphS) (EC 2.7.13.3)	PA5361	two-component sensor PhoR', 'Dbxref=gi:15600554	6666666.97382.peg.5610	Phosphate regulon sensor protein PhoR (SphS) (EC 2.7.13.3)	2.46
298.3.peg.5478	FIG00964947: hypothetical protein	PA3340	hypothetical protein', 'Dbxref=gi:15598536	6666666.97382.peg.3498	FIG00964947: hypothetical protein	2.05212		298.3.peg.2218	FIG00955899: hypothetical protein	PA3207	hypothetical protein', 'Dbxref=gi:15598403	6666666.97382.peg.3355	FIG00955899: hypothetical protein	2.4423
298.3.peg.3550	hypothetical protein			6666666.97382.peg.536	hypothetical protein	2.04207		298.3.peg.5699	Probable AGCS sodium/alanine/glycine symporter	PA2252	probable AGCS sodium/alanine/glycine symporter', 'Dbxref=gi:15597448	6666666.97382.peg.2352	Probable AGCS sodium/alanine/glycine symporter	2.4412
298.3.peg.76	Response regulators consisting of a CheY-like receiver domain and a winged-helix DNA-binding domain	PA1799	two-component response regulator, ParR', 'Dbxref=gi:15596996	6666666.97382.peg.1866	Response regulators consisting of a CheY-like receiver domain and a winged-helix DNA-binding domain	2.02758		298.3.peg.5178	Dihydrofolate reductase (EC 1.5.1.3)	PA3469	conserved hypothetical protein', 'Dbxref=gi:15598665	6666666.97382.peg.3631	Dihydrofolate reductase (EC 1.5.1.3)	2.4401
298.3.peg.4932	Sulfate-binding protein Sbp	PA1493	sulfate-binding protein of ABC transporter', 'Dbxref=gi:15596690	6666666.97382.peg.1543	Sulfate-binding protein Sbp	2.02143		298.3.peg.465	"""2-C-methyl-D-erythritol 2,4-cyclodiphosphate synthase (EC 4.6.1.12)"""	PA3627	2C-methyl-D-erythritol 2,4-cyclodiphosphate synthase', 'Dbxref=gi:15598823	6666666.97382.peg.3796	"""2-C-methyl-D-erythritol 2,4-cyclodiphosphate synthase (EC 4.6.1.12)"""	2.4294
298.3.peg.4943	Dihydrolipoamide succinyltransferase component (E2) of 2-oxoglutarate dehydrogenase complex (EC 2.3.1.61)	PA1586	dihydrolipoamide succinyltransferase (E2 subunit)', 'Dbxref=gi:15596783	6666666.97382.peg.1643	Dihydrolipoamide succinyltransferase component (E2) of 2-oxoglutarate dehydrogenase complex (EC 2.3.1.61)	2.01979		298.3.peg.1822	Spermidine synthase (EC 2.5.1.16)	PA2842	hypothetical protein', 'Dbxref=gi:15598038	6666666.97382.peg.2981	Spermidine synthase (EC 2.5.1.16)	2.4273
298.3.peg.1631	"""Type IIA topoisomerase (DNA gyrase/topo II, topoisomerase IV), A subunit"""	PA0874	hypothetical protein', 'Dbxref=gi:15596071	6666666.97382.peg.910	"""Type IIA topoisomerase (DNA gyrase/topo II, topoisomerase IV), A subunit"""	2.00844		298.3.peg.1124	"""ABC-type amino acid transport, signal transduction systems, periplasmic component/domain"""	PA5138	hypothetical protein', 'Dbxref=gi:15600331	6666666.97382.peg.5378	"""ABC-type amino acid transport, signal transduction systems, periplasmic component/domain"""	2.4195
298.3.peg.2498	Poly(A) polymerase (EC 2.7.7.19)	PA4727	poly(A) polymerase', 'Dbxref=gi:15599921	6666666.97382.peg.4948	Poly(A) polymerase (EC 2.7.7.19)	2.00803		298.3.peg.765	Glycosyltransferase	PA5449	glycosyltransferase WbpX', 'Dbxref=gi:15600642	6666666.97382.peg.5702	Glycosyltransferase	2.4166
								298.3.peg.837	Fe-S oxidoreductase	PA2956	conserved hypothetical protein', 'Dbxref=gi:15598152	6666666.97382.peg.3102	Fe-S oxidoreductase	2.4143
								298.3.peg.701	"""Two component, Sigma-54 Specific, central transcriptional regulator of acidic amino acid uptake"""	PA5511	MifR', 'Dbxref=gi:15600704	6666666.97382.peg.5766	"""Two component, Sigma-54 Specific, central transcriptional regulator of acidic amino acid uptake"""	2.412
								298.3.peg.4982	GbcA Glycine betaine demethylase subunit A	PA5410	GbcA', 'Dbxref=gi:15600603	6666666.97382.peg.5660	GbcA Glycine betaine demethylase subunit A	2.4091
Genes only called in PAO1 Genome								298.3.peg.2769	Exodeoxyribonuclease III (EC 3.1.11.2)	PA5332	catabolite repression control protein', 'Dbxref=gi:15600525	6666666.97382.peg.5579	Exodeoxyribonuclease III (EC 3.1.11.2)	2.4062
RAST PAO1 Gene ID	RAST PAO1 Product/Function	Ribo-Seq Ave (RPKM)						298.3.peg.2379	Adenylosuccinate lyase (EC 4.3.2.2)	PA2629	adenylosuccinate lyase', 'Dbxref=gi:15597825	6666666.97382.peg.2748	Adenylosuccinate lyase (EC 4.3.2.2)	2.3968
6666666.97382.peg.4734	Type IV pilin PilA	18347.3						298.3.peg.106	CrfX protein	PA1774	CrfX protein', 'Dbxref=gi:15596971	6666666.97382.peg.1837	CrfX protein	2.3963
6666666.97382.peg.4466	Translation elongation factor Tu	12265.6						298.3.peg.1684	"""ABC transporter, periplasmic spermidine putrescine-binding protein PotD (TC 3.A.1.11.1)"""	PA0604	AgtB', 'Dbxref=gi:15595801	6666666.97382.peg.639	"""ABC transporter, periplasmic spermidine putrescine-binding protein PotD (TC 3.A.1.11.1)"""	2.3962
6666666.97382.peg.1479	N-acyl-L-homoserine lactone synthetase LasI	7986.1						298.3.peg.4351	FIG00953539: hypothetical protein	PA4871	hypothetical protein', 'Dbxref=gi:15600064	6666666.97382.peg.5098	FIG00953539: hypothetical protein	2.3925
6666666.97382.peg.5826	LSU ribosomal protein L34p	4866.32						298.3.peg.2449	Methyl-accepting chemotaxis protein I (serine chemoreceptor protein)	PA2561	CtpH', 'Dbxref=gi:15597757	6666666.97382.peg.2679	Methyl-accepting chemotaxis protein I (serine chemoreceptor protein)	2.3921
6666666.97382.peg.4478	Translation elongation factor Tu	3785.08						298.3.peg.2646	"""Histidine ABC transporter, permease protein (TC 3.A.1)"""	PA5095	probable permease of ABC transporter', 'Dbxref=gi:15600288	6666666.97382.peg.5332	"""Histidine ABC transporter, permease protein (TC 3.A.1)"""	2.3913
6666666.97382.peg.3304	UDP-glucose 6-dehydrogenase (EC 1.1.1.22)	2222.59						298.3.peg.2278	Quaternary ammonium compound-resistance protein SugE	PA3265	probable transporter', 'Dbxref=gi:15598461	6666666.97382.peg.3415	Quaternary ammonium compound-resistance protein SugE	2.3864
6666666.97382.peg.3301	"""UDP-2-acetamido-3-amino-2,3-dideoxy-D-glucuronic acid acetyltransferase"""	1341.48						298.3.peg.2619	Antiholin-like protein LrgA	PA4014	hypothetical protein', 'Dbxref=gi:15599209	6666666.97382.peg.4205	Antiholin-like protein LrgA	2.3823
6666666.97382.peg.3303	UDP-2-acetamido-2-deoxy-D-glucuronic acid dehydrogenase (NAD+ cofactor)	1315.36						298.3.peg.3253	PhnO protein	PA0711	hypothetical protein', 'Dbxref=gi:15595908	6666666.97382.peg.744	PhnO protein	2.3819
6666666.97382.peg.1422	Superfamily I DNA and RNA helicases	849.645						298.3.peg.2946	N-acetylmuramoyl-L-alanine amidase (EC 3.5.1.28)	PA0807	AmpDh3', 'Dbxref=gi:15596004	6666666.97382.peg.841	N-acetylmuramoyl-L-alanine amidase (EC 3.5.1.28)	2.3816
6666666.97382.peg.3298	"""UDP-2,3-diacetamido-2,3-dideoxy-D-glucuronic acid 2-epimerase"""	728.724						298.3.peg.4948	FIG00953885: hypothetical protein	PA1591	hypothetical protein', 'Dbxref=gi:15596788	6666666.97382.peg.1648	FIG00953885: hypothetical protein	2.3724
6666666.97382.peg.1478	N-3-oxododecanoyl-L-homoserine lactone quorum-sensing transcriptional activator @ Transcriptional regulator LasR	624.304						298.3.peg.1481	COG2363	PA0379	conserved hypothetical protein', 'Dbxref=gi:15595576	6666666.97382.peg.398	COG2363	2.3705
6666666.97382.peg.2017	pathogenesis related protein	598.742						298.3.peg.2454	Mg(2+) transport ATPase protein C	PA2558	probable transport protein', 'Dbxref=gi:15597754	6666666.97382.peg.2674	Mg(2+) transport ATPase protein C	2.3688
6666666.97382.peg.3299	putitive LPS biosynthesis protein	516.574						298.3.peg.3690	S-adenosylhomocysteine deaminase (EC 3.5.4.28); Methylthioadenosine deaminase	PA3170	conserved hypothetical protein', 'Dbxref=gi:15598366	6666666.97382.peg.3314	S-adenosylhomocysteine deaminase (EC 3.5.4.28); Methylthioadenosine deaminase	2.3659
6666666.97382.peg.3300	Imidazole glycerol phosphate synthase cyclase subunit (EC 4.1.3.-)	498.696						298.3.peg.2512	"""cytidine deaminase, homotetrameric"""			6666666.97382.peg.4962	"""cytidine deaminase, homotetrameric"""	2.3623
6666666.97382.peg.3295	Undecaprenyl-phosphate N-acetylglucosaminyl 1-phosphate transferase (EC 2.7.8.-)	483.198						298.3.peg.883	Na(+)-translocating NADH-quinone reductase subunit A (EC 1.6.5.-)	PA2999	Na+-translocating NADH:ubiquinone oxidoreductase subunit Nrq1', 'Dbxref=gi:15598195	6666666.97382.peg.3147	Na(+)-translocating NADH-quinone reductase subunit A (EC 1.6.5.-)	2.3611
6666666.97382.peg.2855	HrgA protein	471.661						298.3.peg.5593	"""Various polyols ABC transporter, ATP-binding component"""	PA2341	probable ATP-binding component of ABC maltose/mannitol transporter', 'Dbxref=gi:15597537	6666666.97382.peg.2448	"""Various polyols ABC transporter, ATP-binding component"""	2.3541
6666666.97382.peg.4966	Translation initiation factor 2	466.886						298.3.peg.156	Periplasmic beta-glucosidase (EC 3.2.1.21)	PA1726	periplasmic beta-glucosidase', 'Dbxref=gi:15596923	6666666.97382.peg.1786	Periplasmic beta-glucosidase (EC 3.2.1.21)	2.3413
6666666.97382.peg.678	FIG00961773: hypothetical protein	354.205						298.3.peg.1181	Acyl-CoA dehydrogenase (EC 1.3.8.7)	PA5187	probable acyl-CoA dehydrogenase', 'Dbxref=gi:15600380	6666666.97382.peg.5430	Acyl-CoA dehydrogenase (EC 1.3.8.7)	2.3366
6666666.97382.peg.4047	pyocin protein	351.725						298.3.peg.667	"""TRAP transporter solute receptor, unknown substrate 1"""	PA5545	conserved hypothetical protein', 'Dbxref=gi:15600738	6666666.97382.peg.5801	"""TRAP transporter solute receptor, unknown substrate 1"""	2.3365
6666666.97382.peg.2473	hypothetical protein	341.568						298.3.peg.443	FIG074102: hypothetical protein	PA3606	conserved hypothetical protein', 'Dbxref=gi:15598802	6666666.97382.peg.3773	FIG074102: hypothetical protein	2.3355
6666666.97382.peg.5787	"""Putative metal chaperone, involved in Zn homeostasis, GTPase of COG0523 family"""	308.77						298.3.peg.1681	Ribulose-phosphate 3-epimerase (EC 5.1.3.1)	PA0607	ribulose-phosphate 3-epimerase', 'Dbxref=gi:15595804	6666666.97382.peg.642	Ribulose-phosphate 3-epimerase (EC 5.1.3.1)	2.3353
6666666.97382.peg.55	hypothetical protein	279.38						298.3.peg.1656	"""Anthranilate synthase, amidotransferase component (EC 4.1.3.27) @ Para-aminobenzoate synthase, amidotransferase component (EC 2.6.1.85)"""	PA0649	anthranilate synthase component II', 'Dbxref=gi:15595846	6666666.97382.peg.679	"""Anthranilate synthase, amidotransferase component (EC 4.1.3.27) @ Para-aminobenzoate synthase, amidotransferase component (EC 2.6.1.85)"""	2.3345
6666666.97382.peg.1614	Nucleoside-diphosphate-sugar epimerases	268.901						298.3.peg.670	Beta-lactamase class C and other penicillin binding proteins	PA5542	hypothetical protein', 'Dbxref=gi:15600735	6666666.97382.peg.5798	Beta-lactamase class C and other penicillin binding proteins	2.3343
6666666.97382.peg.2859	"""Type I restriction-modification system, specificity subunit S (EC 3.1.21.3)"""	259.265						298.3.peg.1635	Pterin-4-alpha-carbinolamine dehydratase (EC 4.2.1.96)	PA0871	pterin-4-alpha-carbinolamine dehydratase', 'Dbxref=gi:15596068	6666666.97382.peg.906	Pterin-4-alpha-carbinolamine dehydratase (EC 4.2.1.96)	2.3319
6666666.97382.peg.2858	Putative DNA-binding protein in cluster with Type I restriction-modification system	246.892						298.3.peg.5531	FIG136845: Rhodanese-related sulfurtransferase	PA5130	conserved hypothetical protein', 'Dbxref=gi:15600323	6666666.97382.peg.5369	FIG136845: Rhodanese-related sulfurtransferase	2.3308
6666666.97382.peg.1672	Lipase (EC 3.1.1.3)	186.652						298.3.peg.5177	Nudix hydrolase family protein PA3470	PA3470	hypothetical protein', 'Dbxref=gi:15598666	6666666.97382.peg.3632	Nudix hydrolase family protein PA3470	2.3262
6666666.97382.peg.2861	hypothetical protein	175.363						298.3.peg.4128	Acyl-CoA thioesterase II (EC 3.1.2.-)	PA3942	acyl-CoA thioesterase II', 'Dbxref=gi:15599137	6666666.97382.peg.4130	Acyl-CoA thioesterase II (EC 3.1.2.-)	2.3214
6666666.97382.peg.3296	UDP-glucose 4-epimerase (EC 5.1.3.2)	171.879						298.3.peg.4197	"""Cytochrome c-type biogenesis protein DsbD, protein-disulfide reductase (EC 1.8.1.8)"""	PA4845	thiol:disulfide interchange protein DipZ', 'Dbxref=gi:15600038	6666666.97382.peg.5071	"""Cytochrome c-type biogenesis protein DsbD, protein-disulfide reductase (EC 1.8.1.8)"""	2.3187
6666666.97382.peg.3324	Ribosomal large subunit pseudouridine synthase B (EC 4.2.1.70)	158.33						298.3.peg.1199	N-acetylglutamate synthase (EC 2.3.1.1)	PA5204	N-acetylglutamate synthase', 'Dbxref=gi:15600397	6666666.97382.peg.5448	N-acetylglutamate synthase (EC 2.3.1.1)	2.3151
6666666.97382.peg.5275	"""DamX, an inner membrane protein involved in bile resistance"""	144.136						298.3.peg.1682	Spermidine Putrescine ABC transporter permease component potC (TC_3.A.1.11.1)	PA0606	AgtD', 'Dbxref=gi:15595803	6666666.97382.peg.641	Spermidine Putrescine ABC transporter permease component potC (TC_3.A.1.11.1)	2.3113
6666666.97382.peg.4014	FIG00962323: hypothetical protein	139.354						298.3.peg.2089	Gfa-like protein	PA2722	hypothetical protein', 'Dbxref=gi:15597918	6666666.97382.peg.2847	Gfa-like protein	2.3098
6666666.97382.peg.4860	PhnB protein; putative DNA binding 3-demethylubiquinone-9 3-methyltransferase domain protein	134.782						298.3.peg.4314	Inosine-5'-monophosphate dehydrogenase (EC 1.1.1.205) / CBS domain	PA3770	inosine-5'-monophosphate dehydrogenase"", 'Dbxref=gi:15598965	6666666.97382.peg.3946	Inosine-5'-monophosphate dehydrogenase (EC 1.1.1.205) / CBS domain	2.3076
6666666.97382.peg.3297	"""UDP-2,3-diacetamido-2,3-dideoxy-D-mannuronic acid transferase"""	119.902						298.3.peg.5936	FIG00954317: hypothetical protein	PA1349	conserved hypothetical protein', 'Dbxref=gi:15596546	6666666.97382.peg.1399	FIG00954317: hypothetical protein	2.3053
6666666.97382.peg.3302	O-antigen acetylase	119.025						298.3.peg.5950	hypothetical protein	PA2462	hypothetical protein', 'Dbxref=gi:15597658	6666666.97382.peg.2572	Putative large exoprotein involved in heme utilization or adhesion of ShlA/HecA/FhaA family	2.2963
6666666.97382.peg.1421	FIG00450309: hypothetical protein	118.578						298.3.peg.2612	Gamma-glutamyl phosphate reductase (EC 1.2.1.41)	PA4007	gamma-glutamyl phosphate reductase', 'Dbxref=gi:15599202	6666666.97382.peg.4198	Gamma-glutamyl phosphate reductase (EC 1.2.1.41)	2.2926
6666666.97382.peg.5353	"""Transcriptional regulator, MerR family"""	110.705						298.3.peg.2709	Regulator of nucleoside diphosphate kinase	PA5274	nucleoside diphosphate kinase regulator', 'Dbxref=gi:15600467	6666666.97382.peg.5520	Regulator of nucleoside diphosphate kinase	2.2904
6666666.97382.peg.2025	FIG00955031: hypothetical protein	105.154						298.3.peg.374	FIG00955029: hypothetical protein	PA1036	hypothetical protein', 'Dbxref=gi:15596233	6666666.97382.peg.1071	FIG00955029: hypothetical protein	2.2884
6666666.97382.peg.4250	Glutamate synthase [NADPH] large chain (EC 1.4.1.13)	99.3458						298.3.peg.4464	"""Fructose repressor FruR, LacI family"""	PA3563	fructose transport system repressor FruR', 'Dbxref=gi:15598759	6666666.97382.peg.3728	"""Fructose repressor FruR, LacI family"""	2.2882
6666666.97382.peg.752	coat protein B of bacteriophage Pf1)	91.9022						298.3.peg.2678	FIG00954300: hypothetical protein	PA5062	conserved hypothetical protein', 'Dbxref=gi:15600255	6666666.97382.peg.5300	FIG00954300: hypothetical protein	2.2827
6666666.97382.peg.666	Acyl-CoA dehydrogenase; probable dibenzothiophene desulfurization enzyme	80.5029						298.3.peg.1978	Iron-sulfur cluster regulator IscR	PA3815	IscR', 'Dbxref=gi:15599010	6666666.97382.peg.3993	Iron-sulfur cluster regulator IscR	2.2766
6666666.97382.peg.1195	pyocin protein	71.8922						298.3.peg.4956	"""Transcriptional regulator, AraC family"""	PA1599	probable transcriptional regulator', 'Dbxref=gi:15596796	6666666.97382.peg.1656	"""Transcriptional regulator, AraC family"""	2.2734
6666666.97382.peg.592	FIG00964184: hypothetical protein	68.1919						298.3.peg.2582	"""FOG: TPR repeat, SEL1 subfamily"""	PA3978	hypothetical protein', 'Dbxref=gi:15599173	6666666.97382.peg.4169	"""FOG: TPR repeat, SEL1 subfamily"""	2.2722
6666666.97382.peg.2120	FIG00957630: hypothetical protein	65.0633						298.3.peg.2283	GCN5-related N-acetyltransferase	PA3270	hypothetical protein', 'Dbxref=gi:15598466	6666666.97382.peg.3420	GCN5-related N-acetyltransferase	2.2715
6666666.97382.peg.676	hypothetical protein	60.0358						298.3.peg.1034	Glycine oxidase ThiO (EC 1.4.3.19)	PA4548	probable D-amino acid oxidase', 'Dbxref=gi:15599744	6666666.97382.peg.4758	Glycine oxidase ThiO (EC 1.4.3.19)	2.27
6666666.97382.peg.2857	Putative DNA-binding protein in cluster with Type I restriction-modification system	57.6545						298.3.peg.2500	3-methyl-2-oxobutanoate hydroxymethyltransferase (EC 2.1.2.11)	PA4729	3-methyl-2-oxobutanoate hydroxymethyltransferase', 'Dbxref=gi:15599923	6666666.97382.peg.4950	3-methyl-2-oxobutanoate hydroxymethyltransferase (EC 2.1.2.11)	2.2654
6666666.97382.peg.2193	Sulfur carrier protein adenylyltransferase ThiF	56.0496						298.3.peg.159	"""Type III secretion bridge between inner and outermembrane lipoprotein (YscJ,HrcJ,EscJ, PscJ)"""	PA1723	type III export protein PscJ', 'Dbxref=gi:15596920	6666666.97382.peg.1783	"""Type III secretion bridge between inner and outermembrane lipoprotein (YscJ,HrcJ,EscJ, PscJ)"""	2.2646
6666666.97382.peg.677	FIG00962125: hypothetical protein	49.7554						298.3.peg.2584	tRNA-i(6)A37 methylthiotransferase	PA3980	conserved hypothetical protein', 'Dbxref=gi:15599175	6666666.97382.peg.4171	tRNA-i(6)A37 methylthiotransferase	2.2636
6666666.97382.peg.2346	FIG00957087: hypothetical protein	47.0718						298.3.peg.1592	Mg/Co/Ni transporter MgtE / CBS domain	PA0913	probable Mg transporter MgtE', 'Dbxref=gi:15596110	6666666.97382.peg.949	Mg/Co/Ni transporter MgtE / CBS domain	2.263
6666666.97382.peg.2192	Sulfur carrier protein adenylyltransferase ThiF	45.0793						298.3.peg.3265	"""transcriptional regulator, MerR family"""	PA0701	probable transcriptional regulator', 'Dbxref=gi:15595898	6666666.97382.peg.733	"""transcriptional regulator, MerR family"""	2.2546
6666666.97382.peg.2836	FIG00953286: hypothetical protein	44.8307						298.3.peg.2489	Xanthine/uracil/thiamine/ascorbate permease family protein	PA4719	probable transporter', 'Dbxref=gi:15599913	6666666.97382.peg.4939	Xanthine/uracil/thiamine/ascorbate permease family protein	2.2537
6666666.97382.peg.2194	Cysteine synthase (EC 2.5.1.47)	35.8222						298.3.peg.199	"""1,2-dihydroxy-3-keto-5-methylthiopentene dioxygenase (EC 1.13.11.54)"""	PA1684	1,2-dihydroxy-3-keto-5-methylthiopentene dioxygenase MtnD', 'Dbxref=gi:15596881	6666666.97382.peg.1743	"""1,2-dihydroxy-3-keto-5-methylthiopentene dioxygenase (EC 1.13.11.54)"""	2.2527
6666666.97382.peg.3859	hypothetical protein	35.7613						298.3.peg.963	Rod shape-determining protein MreB	PA4481	rod shape-determining protein MreB', 'Dbxref=gi:15599677	6666666.97382.peg.4689	Rod shape-determining protein MreB	2.2456
6666666.97382.peg.4093	hypothetical protein	33.3014						298.3.peg.2924	putative RecF protein	PA0787	hypothetical protein', 'Dbxref=gi:15595984	6666666.97382.peg.819	putative RecF protein	2.2456
6666666.97382.peg.675	FIG00966085: hypothetical protein	31.7126						298.3.peg.1004	Ornithine decarboxylase (EC 4.1.1.17)	PA4519	ornithine decarboxylase', 'Dbxref=gi:15599715	6666666.97382.peg.4727	Ornithine decarboxylase (EC 4.1.1.17)	2.2432
6666666.97382.peg.56	FIG00643583: hypothetical protein	31.2921						298.3.peg.3307	Strictosidine synthase precursor (EC 4.3.3.2)	PA1293	hypothetical protein', 'Dbxref=gi:15596490	6666666.97382.peg.1341	Strictosidine synthase precursor (EC 4.3.3.2)	2.2337
6666666.97382.peg.2191	Permease of the drug/metabolite transporter (DMT) superfamily	30.7426						298.3.peg.1558	Phosphoribosylformylglycinamidine cyclo-ligase (EC 6.3.3.1)	PA0945	phosphoribosylaminoimidazole synthetase', 'Dbxref=gi:15596142	6666666.97382.peg.982	Phosphoribosylformylglycinamidine cyclo-ligase (EC 6.3.3.1)	2.2292
6666666.97382.peg.1433	hypothetical protein	21.1848						298.3.peg.2798	Y4mH	PA2211	conserved hypothetical protein', 'Dbxref=gi:15597407	6666666.97382.peg.2314	Y4mH	2.2289
6666666.97382.peg.2324	"""Transcriptional regulator, LysR family"""	20.7714						298.3.peg.905	COG0488: ATPase components of ABC transporters with duplicated ATPase domains	PA3019	probable ATP-binding component of ABC transporter', 'Dbxref=gi:15598215	6666666.97382.peg.3167	COG0488: ATPase components of ABC transporters with duplicated ATPase domains	2.2219
6666666.97382.peg.2190	"""Transcriptional regulator, GntR family domain / Aspartate aminotransferase (EC 2.6.1.1)"""	20.1594						298.3.peg.2771	Ribonuclease PH (EC 2.7.7.56)	PA5334	ribonuclease PH', 'Dbxref=gi:15600527	6666666.97382.peg.5581	Ribonuclease PH (EC 2.7.7.56)	2.2184
6666666.97382.peg.1440	Adenylylsulfate kinase (EC 2.7.1.25)	19.5445						298.3.peg.1406	Low-affinity inorganic phosphate transporter	PA0450	probable phosphate transporter', 'Dbxref=gi:15595647	6666666.97382.peg.473	Low-affinity inorganic phosphate transporter	2.2117
6666666.97382.peg.1977	2-keto-3-deoxy-D-arabino-heptulosonate-7-phosphate synthase II (EC 2.5.1.54)	19.5157						298.3.peg.4543	"""DNA-binding response regulator, LuxR family"""	PA1397	probable two-component response regulator', 'Dbxref=gi:15596594	6666666.97382.peg.1444	"""DNA-binding response regulator, LuxR family"""	2.2095
6666666.97382.peg.947	FIG00958771: hypothetical protein	17.1208						298.3.peg.4264	Phosphonate ABC transporter phosphate-binding periplasmic component (TC 3.A.1.9.1)	PA1641	hypothetical protein', 'Dbxref=gi:15596838	6666666.97382.peg.1698	Phosphonate ABC transporter phosphate-binding periplasmic component (TC 3.A.1.9.1)	2.2068
6666666.97382.peg.2573	Channel-forming transporter/cytolysins activator of TpsB family	16.7817						298.3.peg.4028	"""Transcriptional regulator, TetR family"""	PA0828	probable transcriptional regulator', 'Dbxref=gi:15596025	6666666.97382.peg.860	"""Transcriptional regulator, TetR family"""	2.2034
6666666.97382.peg.5252	FIG00958185: hypothetical protein	15.3398						298.3.peg.5460	Permease of the drug/metabolite transporter (DMT) superfamily	PA3358	hypothetical protein', 'Dbxref=gi:15598554	6666666.97382.peg.3516	Permease of the drug/metabolite transporter (DMT) superfamily	2.2019
6666666.97382.peg.720	Phosphate-binding DING protein (related to PstS)	14.9617						298.3.peg.2247	"""Glycine betaine/L-proline ABC transporter, glycine betaine/L-proline- binding/permease protein"""	PA3236	BetX', 'Dbxref=gi:15598432	6666666.97382.peg.3384	"""Glycine betaine/L-proline ABC transporter, glycine betaine/L-proline- binding/permease protein"""	2.1981
6666666.97382.peg.2012	"""Periplasmic aromatic aldehyde oxidoreductase, molybdenum binding subunit YagR"""	14.5845						298.3.peg.4854	hypothetical protein		glutamate synthase large chain precursor', 'Dbxref=gi:15600229	6666666.97382.peg.5274	hypothetical protein	2.1968
6666666.97382.peg.2321	Dienelactone hydrolase and related enzymes	14.3071						298.3.peg.3090	Fructokinase (EC 2.7.1.4)	PA2344	fructokinase', 'Dbxref=gi:15597540	6666666.97382.peg.2451	Fructokinase (EC 2.7.1.4)	2.189
6666666.97382.peg.1428	FIG00955484: hypothetical protein	14.1051						298.3.peg.2733	Xanthine phosphoribosyltransferase (EC 2.4.2.22)	PA5298	xanthine phosphoribosyltransferase', 'Dbxref=gi:15600491	6666666.97382.peg.5544	Xanthine phosphoribosyltransferase (EC 2.4.2.22)	2.1884
6666666.97382.peg.214	"""Transcriptional regulator, LysR family"""	13.426						298.3.peg.1508	Dihydroxy-acid dehydratase (EC 4.2.1.9)	PA0353	dihydroxy-acid dehydratase', 'Dbxref=gi:15595550	6666666.97382.peg.370	Dihydroxy-acid dehydratase (EC 4.2.1.9)	2.1864
6666666.97382.peg.2010	"""Periplasmic aromatic aldehyde oxidoreductase, iron-sulfur subunit YagT"""	12.4985						298.3.peg.4336	Heavy metal sensor histidine kinase	PA4886	probable two-component sensor', 'Dbxref=gi:15600079	6666666.97382.peg.5113	Heavy metal sensor histidine kinase	2.1856
6666666.97382.peg.210	"""ABC transporter, periplasmic spermidine putrescine-binding protein PotD (TC 3.A.1.11.1)"""	11.7052						298.3.peg.2954	"""transcriptional regulator, Crp/Fnr family"""	PA0275	probable transcriptional regulator', 'Dbxref=gi:15595472	6666666.97382.peg.287	"""transcriptional regulator, Crp/Fnr family"""	2.185
6666666.97382.peg.1420	"""ISPsy6, transposase"""	10.018						298.3.peg.1052	GTP-binding protein Obg	PA4566	GTP-binding protein Obg', 'Dbxref=gi:15599762	6666666.97382.peg.4775	GTP-binding protein Obg	2.1849
6666666.97382.peg.2014	Superfamily I DNA and RNA helicase	8.81497						298.3.peg.2088	3-demethylubiquinone-9 3-methyltransferase	PA2721	hypothetical protein', 'Dbxref=gi:15597917	6666666.97382.peg.2846	3-demethylubiquinone-9 3-methyltransferase	2.1844
6666666.97382.peg.1980	Phenazine biosynthesis protein PhzF	7.8833						298.3.peg.2282	"""FIG229276: Transcriptional regulator, AraC family"""	PA3269	probable transcriptional regulator', 'Dbxref=gi:15598465	6666666.97382.peg.3419	"""FIG229276: Transcriptional regulator, AraC family"""	2.1828
6666666.97382.peg.756	FIG00961373: hypothetical protein	7.81949						298.3.peg.1807	Arylesterase precursor (EC 3.1.1.2)	PA2856	lysophospholipase A', 'Dbxref=gi:15598052	6666666.97382.peg.2996	Arylesterase precursor (EC 3.1.1.2)	2.1776
6666666.97382.peg.1067	FIG00960861: hypothetical protein	7.484						298.3.peg.5539	4-hydroxybenzoate polyprenyltransferase (EC 2.5.1.39)	PA5358	4-hydroxybenzoate-octaprenyl transferase', 'Dbxref=gi:15600551	6666666.97382.peg.5607	4-hydroxybenzoate polyprenyltransferase (EC 2.5.1.39)	2.1772
6666666.97382.peg.2011	"""Periplasmic aromatic aldehyde oxidoreductase, FAD binding subunit YagS"""	7.20494						298.3.peg.1339	"""Peptidase, M23/M37 family"""	PA4404	hypothetical protein', 'Dbxref=gi:15599600	6666666.97382.peg.4611	Membrane proteins related to metalloendopeptidases	2.1711
6666666.97382.peg.1981	Phenazine biosynthesis protein PhzG; Pyridoxamine 5'-phosphate oxidase (EC 1.4.3.5)	6.60812						298.3.peg.588	hypothetical protein			6666666.97382.peg.3919	hypothetical protein	2.1693
6666666.97382.peg.1611	hypothetical protein	6.23135						298.3.peg.1785	LysR family transcriptional regulator PA2877	PA2877	probable transcriptional regulator', 'Dbxref=gi:15598073	6666666.97382.peg.3018	LysR family transcriptional regulator PA2877	2.169
6666666.97382.peg.1432	General secretion pathway protein D	6.00743						298.3.peg.5530	Glutaredoxin 3 (Grx3)	PA5129	glutaredoxin', 'Dbxref=gi:15600322	6666666.97382.peg.5368	Glutaredoxin 3 (Grx3)	2.1597
6666666.97382.peg.4021	FIG00962150: hypothetical protein	5.80065						298.3.peg.577	Homoserine dehydrogenase (EC 1.1.1.3)	PA3736	homoserine dehydrogenase', 'Dbxref=gi:15598931	6666666.97382.peg.3908	Homoserine dehydrogenase (EC 1.1.1.3)	2.1573
6666666.97382.peg.4048	Probable DNA invertase	5.57481						298.3.peg.668	"""TRAP transporter, 4TM/12TM fusion protein, unknown substrate 1"""	PA5544	conserved hypothetical protein', 'Dbxref=gi:15600737	6666666.97382.peg.5800	"""TRAP transporter, 4TM/12TM fusion protein, unknown substrate 1"""	2.1542
6666666.97382.peg.1435	hypothetical protein	5.12435						298.3.peg.5301	Electron transport complex protein RnfA	PA3489	conserved hypothetical protein', 'Dbxref=gi:15598685	6666666.97382.peg.3653	Electron transport complex protein RnfA	2.1529
6666666.97382.peg.1438	"""glycosyl transferase, family 2"""	5.07117						298.3.peg.1757	"""Sensory box transcriptional regulator, LuxR family"""	PA0533	probable transcriptional regulator', 'Dbxref=gi:15595730	6666666.97382.peg.563	"""Sensory box transcriptional regulator, LuxR family"""	2.1518
6666666.97382.peg.213	Putrescine transport ATP-binding protein PotA (TC 3.A.1.11.1)	4.83576						298.3.peg.2735	Cytochrome c5	PA5300	cytochrome c5', 'Dbxref=gi:15600493	6666666.97382.peg.5546	Cytochrome c5	2.1481
6666666.97382.peg.1430	"""Transcriptional regulator, AraC family"""	4.14067						298.3.peg.627	Trk system potassium uptake protein TrkA	PA0016	potassium uptake protein TrkA', 'Dbxref=gi:15595214	6666666.97382.peg.15	Trk system potassium uptake protein TrkA	2.1481
6666666.97382.peg.1790	FIG00965950: hypothetical protein	3.94652						298.3.peg.2604	Rare lipoprotein A precursor	PA4000	RlpA', 'Dbxref=gi:15599195	6666666.97382.peg.4191	Rare lipoprotein A precursor	2.1445
6666666.97382.peg.755	Zona occludens toxin	3.52545						298.3.peg.5227	Colicin I receptor precursor	PA1922	probable TonB-dependent receptor', 'Dbxref=gi:15597118	6666666.97382.peg.2001	TonB-dependent receptor; Outer membrane receptor for ferrienterochelin and colicins	2.1428
6666666.97382.peg.2570	FIG00960646: hypothetical protein	3.51241						298.3.peg.4997	Phosphoribosylaminoimidazole carboxylase ATPase subunit (EC 4.1.1.21)	PA5425	phosphoribosylaminoimidazole carboxylase', 'Dbxref=gi:15600618	6666666.97382.peg.5675	Phosphoribosylaminoimidazole carboxylase ATPase subunit (EC 4.1.1.21)	2.1427
6666666.97382.peg.1429	Short-chain dehydrogenase/reductase SDR	3.5008						298.3.peg.2517	Transcription termination protein NusA	PA4745	N utilization substance protein A', 'Dbxref=gi:15599939	6666666.97382.peg.4967	Transcription termination protein NusA	2.1403
6666666.97382.peg.2323	Putative transcriptional regulator	2.70455						298.3.peg.367	Collagen pro alpha-chain precursor	PA1043	hypothetical protein', 'Dbxref=gi:15596240	6666666.97382.peg.1078	Collagen pro alpha-chain precursor	2.1368
6666666.97382.peg.1439	Glycosyltransferase (EC 2.4.1.-)	2.43181						298.3.peg.4017	Hypothetical protein PvdX	PA2428	hypothetical protein', 'Dbxref=gi:15597624	6666666.97382.peg.2537	Hypothetical protein PvdX	2.1307
6666666.97382.peg.209	probable amidase	2.17621						298.3.peg.1022	FIG00953980: hypothetical protein	PA4537	hypothetical protein', 'Dbxref=gi:15599733	6666666.97382.peg.4746	FIG00953980: hypothetical protein	2.1279
6666666.97382.peg.221	Phosphoribosyl-dephospho-CoA transferase (EC 2.7.7.-)	1.39008						298.3.peg.5422	ThiJ/PfpI family protein	PA4336	conserved hypothetical protein', 'Dbxref=gi:15599532	6666666.97382.peg.4540	ThiJ/PfpI family protein	2.1249
6666666.97382.peg.1318	FIG00960665: hypothetical protein	0.83471						298.3.peg.2808	FIG00956910: hypothetical protein	PA2201	hypothetical protein', 'Dbxref=gi:15597397	6666666.97382.peg.2304	FIG00956910: hypothetical protein	2.1227
6666666.97382.peg.4565	Chromosome segregation ATPases	0.0318						298.3.peg.111	FIG00959101: hypothetical protein			6666666.97382.peg.1832	FIG00959101: hypothetical protein	2.122
								298.3.peg.4901	hypothetical protein	PA1889, Fcheck	hypothetical protein', 'Dbxref=gi:15597086	6666666.97382.peg.1964	hypothetical protein	2.1213
								298.3.peg.392	FIG00955888: hypothetical protein			6666666.97382.peg.1052	FIG00955888: hypothetical protein	2.1198
								298.3.peg.4239	Cys regulon transcriptional activator CysB	PA0218	probable transcriptional regulator', 'Dbxref=gi:15595415	6666666.97382.peg.226	Cys regulon transcriptional activator CysB	2.1192
								298.3.peg.599	"""lipoprotein, putative"""	PA3756	hypothetical protein', 'Dbxref=gi:15598951	6666666.97382.peg.3930	"""lipoprotein, putative"""	2.1164
								298.3.peg.5911	Two-component system response regulator QseB	PA2479	probable two-component response regulator', 'Dbxref=gi:15597675	6666666.97382.peg.2589	Two-component system response regulator QseB	2.1116
								298.3.peg.3486	Lipoate-protein ligase A	PA4286	hypothetical protein', 'Dbxref=gi:15599482	6666666.97382.peg.4487	Lipoate-protein ligase A	2.1074
								298.3.peg.2174	FIG074102: hypothetical protein	PA1574	conserved hypothetical protein', 'Dbxref=gi:15596771	6666666.97382.peg.1630	FIG074102: hypothetical protein	2.105
								298.3.peg.2904	Translation elongation factor LepA	PA0767	GTP-binding protein LepA', 'Dbxref=gi:15595964	6666666.97382.peg.798	Translation elongation factor LepA	2.1027
								298.3.peg.2920	Proline/sodium symporter PutP (TC 2.A.21.2.1) @ Propionate/sodium symporter	PA0783	sodium/proline symporter PutP', 'Dbxref=gi:15595980	6666666.97382.peg.815	Proline/sodium symporter PutP (TC 2.A.21.2.1) @ Propionate/sodium symporter	2.101
								298.3.peg.366	Phosphoribosylcarboxyaminoimidazole (NCAIR) mutase	PA1044	hypothetical protein', 'Dbxref=gi:15596241	6666666.97382.peg.1079	Phosphoribosylcarboxyaminoimidazole (NCAIR) mutase	2.0979
								298.3.peg.675	Glutamine synthetase adenylyltransferase	PA5537	hypothetical protein', 'Dbxref=gi:15600730	6666666.97382.peg.5793	Glutamine synthetase adenylyltransferase	2.0965
								298.3.peg.5489	"""Transcriptional regulator, LysR family"""	PA0123	probable transcriptional regulator', 'Dbxref=gi:15595321	6666666.97382.peg.128	"""Transcriptional regulator, LysR family"""	2.0941
								298.3.peg.3798	Beta-lactamase (EC 3.5.2.6)	PA4110	beta-lactamase precursor', 'Dbxref=gi:15599305	6666666.97382.peg.4305	Beta-lactamase (EC 3.5.2.6)	2.0876
								298.3.peg.4758	Delta 1-piperideine-2-carboxylate reductase (EC 1.5.1.21) / Delta 1-pyrroline-2-carboxylate reductase (EC 1.5.1.1)	PA1252	probable L-malate dehydrogenase', 'Dbxref=gi:15596449	6666666.97382.peg.1298	Delta 1-piperideine-2-carboxylate reductase (EC 1.5.1.21) / Delta 1-pyrroline-2-carboxylate reductase (EC 1.5.1.1)	2.0865
								298.3.peg.4129	FIG00956676: hypothetical protein	PA3941	hypothetical protein', 'Dbxref=gi:15599136	6666666.97382.peg.4129	FIG00956676: hypothetical protein	2.0832
								298.3.peg.300	FOG: GGDEF domain	PA1107	conserved hypothetical protein', 'Dbxref=gi:15596304	6666666.97382.peg.1145	FOG: GGDEF domain	2.0825
								298.3.peg.3327	Major facilitator superfamily	PA1313	probable major facilitator superfamily (MFS) transporter', 'Dbxref=gi:15596510	6666666.97382.peg.1362	Major facilitator superfamily	2.0798
								298.3.peg.2955	FIG028593: membrane protein	PA0276	hypothetical protein', 'Dbxref=gi:15595473	6666666.97382.peg.288	FIG028593: membrane protein	2.0796
								298.3.peg.3653	Aspartate-semialdehyde dehydrogenase (EC 1.2.1.11)	PA3116	probable aspartate-semialdehyde dehydrogenase', 'Dbxref=gi:15598312	6666666.97382.peg.3267	Aspartate-semialdehyde dehydrogenase (EC 1.2.1.11)	2.0757
								298.3.peg.3565	Allophanate hydrolase 2 subunit 1 (EC 3.5.1.54)	PA0495	hypothetical protein', 'Dbxref=gi:15595692	6666666.97382.peg.521	Allophanate hydrolase 2 subunit 1 (EC 3.5.1.54)	2.0729
								298.3.peg.1679	"""Anthranilate synthase, aminase component (EC 4.1.3.27)"""	PA0609	anthranilate synthetase component I', 'Dbxref=gi:15595806	6666666.97382.peg.644	"""Anthranilate synthase, aminase component (EC 4.1.3.27)"""	2.0708
								298.3.peg.3457	benzoate-specific porin	PA2505	tyrosine porin OpdT', 'Dbxref=gi:15597701	6666666.97382.peg.2615	benzoate-specific porin	2.0643
								298.3.peg.1353	Peptide chain release factor RF-3	PA4391	hypothetical protein', 'Dbxref=gi:15599587	6666666.97382.peg.4597	Peptide chain release factor RF-3	2.0634
								298.3.peg.2458	Acyl-CoA synthetases (AMP-forming)/AMP-acid ligases	PA2555	probable AMP-binding enzyme', 'Dbxref=gi:15597751	6666666.97382.peg.2670	Acyl-CoA synthetases (AMP-forming)/AMP-acid ligases	2.0606
								298.3.peg.2211	"""COG0613, Predicted metal-dependent phosphoesterases (PHP family)"""	PA3200	conserved hypothetical protein', 'Dbxref=gi:15598396	6666666.97382.peg.3348	"""COG0613, Predicted metal-dependent phosphoesterases (PHP family)"""	2.0574
								298.3.peg.4611	Two-component response regulator	PA4032	probable two-component response regulator', 'Dbxref=gi:15599227	6666666.97382.peg.4222	Two-component response regulator	2.0455
								298.3.peg.5359	Protein of unknown function UPF0060	PA3275	conserved hypothetical protein', 'Dbxref=gi:15598471	6666666.97382.peg.3425	Protein of unknown function UPF0060	2.0443
								298.3.peg.959	hypothetical protein PA3071	PA3071	hypothetical protein', 'Dbxref=gi:15598267	6666666.97382.peg.3221	hypothetical protein PA3071	2.0434
								298.3.peg.5619	"""Transcriptional regulator, IclR family"""	PA4157	probable transcriptional regulator', 'Dbxref=gi:15599352	6666666.97382.peg.4355	"""Transcriptional regulator, IclR family"""	2.0431
								298.3.peg.5181	ATP-dependent RNA helicase SrmB	PA3466	probable ATP-dependent RNA helicase', 'Dbxref=gi:15598662	6666666.97382.peg.3628	ATP-dependent RNA helicase SrmB	2.0402
								298.3.peg.2785	Superfamily II DNA and RNA helicases	PA5347	hypothetical protein', 'Dbxref=gi:15600540	6666666.97382.peg.5595	Superfamily II DNA and RNA helicases	2.0375
								298.3.peg.5348	Metallo-beta-lactamase superfamily protein PA0057	PA0057	hypothetical protein', 'Dbxref=gi:15595255	6666666.97382.peg.60	Metallo-beta-lactamase superfamily protein PA0057	2.0372
								298.3.peg.4220	Pca regulon regulatory protein PcaR	PA0236	probable transcriptional regulator', 'Dbxref=gi:15595433	6666666.97382.peg.245	Pca regulon regulatory protein PcaR	2.0371
								298.3.peg.1297	Outer membrane stress sensor protease DegS	PA4446	AlgW protein', 'Dbxref=gi:15599642	6666666.97382.peg.4653	Outer membrane stress sensor protease DegS	2.0365
								298.3.peg.5055	Putative transport protein	PA4233	probable major facilitator superfamily (MFS) transporter', 'Dbxref=gi:15599429	6666666.97382.peg.4434	Putative transport protein	2.0337
								298.3.peg.1096	Carbon starvation protein A	PA4606	conserved hypothetical protein', 'Dbxref=gi:15599802	6666666.97382.peg.4818	Carbon starvation protein A	2.0332
								298.3.peg.120	FIG00962802: hypothetical protein	PA1761	hypothetical protein', 'Dbxref=gi:15596958	6666666.97382.peg.1823	FIG00962802: hypothetical protein	2.0318
								298.3.peg.2696	Type IV pilus biogenesis protein PilM	PA5044	type 4 fimbrial biogenesis protein PilM', 'Dbxref=gi:15600237	6666666.97382.peg.5282	Type IV pilus biogenesis protein PilM	2.0283
								298.3.peg.2579	Phosphomethylpyrimidine kinase (EC 2.7.4.7)	PA3975	phosphomethylpyrimidine kinase', 'Dbxref=gi:15599170	6666666.97382.peg.4166	Phosphomethylpyrimidine kinase (EC 2.7.4.7)	2.0255
								298.3.peg.3145	Carbonic anhydrase (EC 4.2.1.1)	PA4676	probable carbonic anhydrase', 'Dbxref=gi:15599871	6666666.97382.peg.4894	Carbonic anhydrase (EC 4.2.1.1)	2.0242
								298.3.peg.885	NADPH-dependent glyceraldehyde-3-phosphate dehydrogenase (EC 1.2.1.13)	PA3001	probable glyceraldehyde-3-phosphate dehydrogenase', 'Dbxref=gi:15598197	6666666.97382.peg.3149	NADPH-dependent glyceraldehyde-3-phosphate dehydrogenase (EC 1.2.1.13)	2.0242
								298.3.peg.2502	Aspartate 1-decarboxylase (EC 4.1.1.11)	PA4731	aspartate 1-decarboxylase precursor', 'Dbxref=gi:15599925	6666666.97382.peg.4952	Aspartate 1-decarboxylase (EC 4.1.1.11)	2.0241
								298.3.peg.2228	Adenylate cyclase (EC 4.6.1.1)	PA3217	CyaB', 'Dbxref=gi:15598413	6666666.97382.peg.3365	Adenylate cyclase (EC 4.6.1.1)	2.0223
								298.3.peg.1344	"""Mutator mutT protein (7,8-dihydro-8-oxoguanine-triphosphatase) (EC 3.6.1.-) / Thiamin-phosphate pyrophosphorylase-like protein"""	PA4400	probable pyrophosphohydrolase', 'Dbxref=gi:15599596	6666666.97382.peg.4606	"""Mutator mutT protein (7,8-dihydro-8-oxoguanine-triphosphatase) (EC 3.6.1.-) / Thiamin-phosphate pyrophosphorylase-like protein"""	2.0214
								298.3.peg.816	FIG00957496: hypothetical protein			6666666.97382.peg.3081	FIG00957496: hypothetical protein	2.0194
								298.3.peg.3897	"""transcriptional regulator, MerR family"""	PA2076	probable transcriptional regulator', 'Dbxref=gi:15597272	6666666.97382.peg.2164	"""transcriptional regulator, MerR family"""	2.0174
								298.3.peg.2114	Erythronate-4-phosphate dehydrogenase (EC 1.1.1.290)	PA1375	erythronate-4-phosphate dehydrogenase', 'Dbxref=gi:15596572	6666666.97382.peg.1425	Erythronate-4-phosphate dehydrogenase (EC 1.1.1.290)	2.015
								298.3.peg.1122	putative exported protein	PA5136	hypothetical protein', 'Dbxref=gi:15600329	6666666.97382.peg.5376	putative exported protein	2.0147
								298.3.peg.4309	putative membrane protein	PA3775	hypothetical protein', 'Dbxref=gi:15598970	6666666.97382.peg.3951	putative membrane protein	2.0137
								298.3.peg.3554	FIG00954771: hypothetical protein	PA0505	hypothetical protein', 'Dbxref=gi:15595702	6666666.97382.peg.532	FIG00954771: hypothetical protein	2.0121
								298.3.peg.1720	FIG00955642: hypothetical protein	PA0570	hypothetical protein', 'Dbxref=gi:15595767	6666666.97382.peg.601	FIG00955642: hypothetical protein	2.01
								298.3.peg.373	putative membrane protein	PA1037	conserved hypothetical protein', 'Dbxref=gi:15596234	6666666.97382.peg.1072	putative membrane protein	2.0096
								298.3.peg.2800	Tricarboxylate transport protein TctC	PA2209	hypothetical protein', 'Dbxref=gi:15597405	6666666.97382.peg.2312	Tricarboxylate transport protein TctC	2.0056
								Genes only called in the 33988 genome
								RAST 33988 Gene ID	RAST 33988 Product/Function	Ribo-Seq Ave (RPKM)
								298.3.peg.2519	Preprotein translocase subunit SecG (TC 3.A.5.1.1)	1916.55
								298.3.peg.1588	hypothetical protein	1363.69
								298.3.peg.3398	Beta-glucosidase (EC 3.2.1.21)	741.664
								298.3.peg.3941	FIG00961448: hypothetical protein	725.495
								298.3.peg.3680	"""UDP-N-acetylglucosamine 4,6-dehydratase (EC 4.2.1.-)"""	660.779
								298.3.peg.1521	hypothetical protein	612.071
								298.3.peg.847	FIG00959374: hypothetical protein	589.632
								298.3.peg.3926	FIG00715517: hypothetical protein	515.762
								298.3.peg.5825	hypothetical protein	494.011
								298.3.peg.3925	Endonuclease	470.537
								298.3.peg.1517	hypothetical protein	401.743
								298.3.peg.4375	hypothetical protein	385.76
								298.3.peg.3922	DNA-cytosine methyltransferase (EC 2.1.1.37)	352.75
								298.3.peg.2200	hypothetical protein	335.042
								298.3.peg.5008	Putative oxidoreductase	307.249
								298.3.peg.5564	3-oxoacyl-[acyl-carrier protein] reductase (EC 1.1.1.100)	287.015
								298.3.peg.3349	FIG00953933: hypothetical protein	278.808
								298.3.peg.5414	hypothetical protein	276.737
								298.3.peg.2320	hypothetical protein	266.922
								298.3.peg.4376	hypothetical protein	261.436
								298.3.peg.3679	Putative glycosyltransferase	242.878
								298.3.peg.4389	"""Transcriptional regulator, TetR family"""	228.014
								298.3.peg.5563	"""Transcriptional regulator, TetR family"""	219.231
								298.3.peg.5962	Putative large exoprotein involved in heme utilization or adhesion of ShlA/HecA/FhaA family	217.342
								298.3.peg.5010	hypothetical protein	211.752
								298.3.peg.5007	hypothetical protein	200.365
								298.3.peg.5554	"""CRISPR-associated protein, Csd2/Csh2 family"""	199.482
								298.3.peg.1520	hypothetical protein	194.155
								298.3.peg.902	hypothetical protein	165.066
								298.3.peg.1150	hypothetical protein	165
								298.3.peg.5006	FIG00965705: hypothetical protein	163.384
								298.3.peg.5553	CRISPR-associated RecB family exonuclease Cas4	152.651
								298.3.peg.3923	FIG01232333: hypothetical protein	152.595
								298.3.peg.2312	hypothetical protein	145.783
								298.3.peg.5551	CRISPR-associated protein Cas2	144.676
								298.3.peg.5552	CRISPR-associated protein Cas1	143.59
								298.3.peg.2556	ATPase involved in DNA repair	131.522
								298.3.peg.4699	FIG00961348: hypothetical protein	127.904
								298.3.peg.2559	hypothetical protein	127.283
								298.3.peg.1876	FIG00958233: hypothetical protein	119.569
								298.3.peg.2344	hypothetical protein	109.617
								298.3.peg.5089	Predicted transcriptional regulators containing the CopG/Arc/MetJ DNA-binding domain	104.366
								298.3.peg.2557	"""transcriptional regulator MvaT, P16 subunit, putative"""	100.764
								298.3.peg.5411	"""Type I restriction-modification system, specificity subunit S (EC 3.1.21.3)"""	97.1155
								298.3.peg.3867	FIG00957948: hypothetical protein	94.927
								298.3.peg.1519	hypothetical protein	92.6419
								298.3.peg.5013	FIG149030: hypothetical protein	91.7096
								298.3.peg.3924	hypothetical protein	90.7754
								298.3.peg.5415	putative helicase	89.9586
								298.3.peg.5009	hypothetical protein	89.8708
								298.3.peg.3832	hypothetical protein	84.1934
								298.3.peg.2342	hypothetical protein	82.1045
								298.3.peg.3260	Chloramphenicol acetyltransferase (EC 2.3.1.28)	80.8028
								298.3.peg.4109	hypothetical protein	77.1612
								298.3.peg.5556	"""CRISPR-associated protein, Cas5d family"""	76.2057
								298.3.peg.3060	FIG00961308: hypothetical protein	75.9658
								298.3.peg.2561	hypothetical protein	67.7174
								298.3.peg.5555	"""CRISPR-associated protein, Csd1 family"""	65.7485
								298.3.peg.245	hypothetical protein	63.1976
								298.3.peg.2343	FIG00962125: hypothetical protein	62.46
								298.3.peg.5412	hypothetical protein	60.3141
								298.3.peg.5559	4-oxalocrotonate tautomerase (EC 5.3.2.-)	59.4839
								298.3.peg.4405	FIG00960783: hypothetical protein	58.8435
								298.3.peg.2563	ATP-dependent helicase HrpB	58.42
								298.3.peg.5011	FIG007317: Chromosome segregation protein SMC-like	58.2484
								298.3.peg.5005	Histidinol-phosphatase (EC 3.1.3.15)	54.8698
								298.3.peg.3991	hypothetical protein	54.3282
								298.3.peg.2554	conserved domain protein	54.3012
								298.3.peg.3012	acetyltransferase	53.0058
								298.3.peg.5012	FIG039767: hypothetical protein	52.8562
								298.3.peg.5108	putative DNA helicase	52.8291
								298.3.peg.5409	hypothetical protein	52.3782
								298.3.peg.5561	OsmC family protein	52.2865
								298.3.peg.984	FIG00960455: hypothetical protein	48.6866
								298.3.peg.5408	hypothetical protein	42.6081
								298.3.peg.3033	"""Ferrichrome-iron receptor @ Ferric siderophore receptor, TonB dependent"""	42.0678
								298.3.peg.1518	His-Xaa-Ser system radical SAM maturase HxsB	41.4681
								298.3.peg.2313	hypothetical protein	40.8585
								298.3.peg.5616	Rhs family protein	39.8003
								298.3.peg.5785	Rhs-family protein	39.7684
								298.3.peg.5109	putative membrane protein	38.7682
								298.3.peg.5097	FIG00960652: hypothetical protein	36.7141
								298.3.peg.252	putative membrane protein	36.0663
								298.3.peg.4380	Trx	35.5278
								298.3.peg.5273	hypothetical protein	34.5641
								298.3.peg.5560	"""NADH:flavin oxidoreductases, Old Yellow Enzyme family"""	32.3812
								298.3.peg.1957	FIG00963733: hypothetical protein	29.7031
								298.3.peg.5951	Putative large exoprotein involved in heme utilization or adhesion of ShlA/HecA/FhaA family	29.4292
								298.3.peg.2328	ATP-dependent Clp protease proteolytic subunit (EC 3.4.21.92)	28.7585
								298.3.peg.2337	COG1156: Archaeal/vacuolar-type H+-ATPase subunit B	28.56
								298.3.peg.3838	Mu-like prophage FluMu I protein	28.2444
								298.3.peg.2308	hypothetical protein	28.0465
								298.3.peg.5629	FIG00961420: hypothetical protein	26.4921
								298.3.peg.5407	TnpR protein	24.7774
								298.3.peg.3929	Integrase	23.7821
								298.3.peg.3848	Putative inner membrane protein	23.2689
								298.3.peg.3859	FIG00962931: hypothetical protein	22.7762
								298.3.peg.5910	hypothetical protein	22.7331
								298.3.peg.2311	Predicted transcriptional regulators	22.7252
								298.3.peg.2560	"""Error-prone, lesion bypass DNA polymerase V (UmuC)"""	22.4075
								298.3.peg.2335	FIG00964183: hypothetical protein	22.3006
								298.3.peg.4396	Flavohemoprotein (Hemoglobin-like protein) (Flavohemoglobin) (Nitric oxide dioxygenase) (EC 1.14.12.17)	19.4708
								298.3.peg.1524	Integrase	19.4099
								298.3.peg.1871	Isochorismatase (EC 3.3.2.1)	19.3622
								298.3.peg.4392	Alcohol dehydrogenase (EC 1.1.1.1)	19.3571
								298.3.peg.2301	hypothetical protein	18.3138
								298.3.peg.2332	hypothetical protein	17.7404
								298.3.peg.4316	hypothetical protein	17.372
								298.3.peg.4395	Diaminobutyrate-pyruvate aminotransferase (EC 2.6.1.46)	17.0059
								298.3.peg.5088	putative plasmid stablization protein	16.8819
								298.3.peg.4407	Paraquat-inducible protein A	16.54
								298.3.peg.4381	Protein involved in biosynthesis of mitomycin antibiotics/polyketide fumonisin	16.2404
								298.3.peg.2340	FIG00965686: hypothetical protein	16.223
								298.3.peg.5450	"""FIG051360: Periplasmic protein TonB, links inner and outer membranes"""	15.8198
								298.3.peg.2326	hypothetical protein	15.7969
								298.3.peg.5557	CRISPR-associated helicase Cas3	15.3713
								298.3.peg.5098	"""Type IV secretory pathway, VirB4 components"""	15.1999
								298.3.peg.4394	4-aminobutyraldehyde dehydrogenase (EC 1.2.1.19)	14.7266
								298.3.peg.2309	FIG00964821: hypothetical protein	14.6909
								298.3.peg.5562	Possible carboxymuconolactone decarboxylase family protein (EC 4.1.1.44)	14.4607
								298.3.peg.3862	hypothetical protein	13.7371
								298.3.peg.5451	FIG00955915: hypothetical protein	13.6139
								298.3.peg.5448	Conjugative transfer protein PilM in PFGI-1-like cluster	13.5938
								298.3.peg.3820	"""DNA adenine methyltransferase, phage-associated"""	13.4416
								298.3.peg.2558	hypothetical protein	13.1479
								298.3.peg.3839	possible bacteriophage Mu G-like protein	12.8758
								298.3.peg.2329	hypothetical protein	12.7713
								298.3.peg.3844	hypothetical protein	12.55
								298.3.peg.4390	"""monooxygenase, flavin-binding family"""	12.3673
								298.3.peg.2321	FIG00953875: hypothetical protein	11.7563
								298.3.peg.5090	putative membrane protein	11.6151
								298.3.peg.3990	iron-chelator utilization protein	11.4812
								298.3.peg.2336	FIG00963969: hypothetical protein	11.3266
								298.3.peg.3866	hypothetical protein	11.2014
								298.3.peg.5823	hypothetical protein	11.1915
								298.3.peg.2319	hypothetical protein	10.9045
								298.3.peg.5113	Soluble lytic murein transglycosylase and related regulatory proteins (some contain LysM/invasin domains)	10.5854
								298.3.peg.5766	hypothetical protein	10.1677
								298.3.peg.4387	Nucleoside-diphosphate-sugar epimerases	9.66467
								298.3.peg.5977	Pyoverdine sidechain non-ribosomal peptide synthetase PvdJ	9.64871
								298.3.peg.4404	Propionate catabolism operon regulatory protein PrpR	9.22154
								298.3.peg.2322	hypothetical protein	9.21673
								298.3.peg.4388	FIG00955335: hypothetical protein	9.03602
								298.3.peg.5112	FIG00954712: hypothetical protein	8.86209
								298.3.peg.2314	hypothetical protein	8.79459
								298.3.peg.2317	NinG recombination protein	8.41609
								298.3.peg.4406	Paraquat-inducible protein B	8.17683
								298.3.peg.4240	FIG00956549: hypothetical protein	7.68765
								298.3.peg.4637	FIG00954671: hypothetical protein	7.4774
								298.3.peg.5105	hypothetical protein	7.30339
								298.3.peg.4385	FIG002188: hypothetical protein	7.19837
								298.3.peg.3031	"""Non-ribosomal peptide synthetase modules, pyoverdine @ Siderophore biosynthesis non-ribosomal peptide synthetase modules"""	7.10685
								298.3.peg.1149	Integrase	6.8873
								298.3.peg.5456	FIG046709: Hypothetical protein	6.76214
								298.3.peg.3841	Mu-like prophage FluMu protein gp29	6.66431
								298.3.peg.5111	"""COG1088: dTDP-D-glucose 4,6-dehydratase"""	6.53576
								298.3.peg.2338	FIG00967075: hypothetical protein	6.53223
								298.3.peg.4393	amino acid permease family protein	6.33996
								298.3.peg.2298	"""integrase, putative"""	5.85903
								298.3.peg.4248	Rhs family protein	5.78
								298.3.peg.5104	FIG00955871: hypothetical protein	5.55824
								298.3.peg.4391	"""hydrolase, alpha/beta fold family"""	5.35814
								298.3.peg.2334	FIG00956273: hypothetical protein	5.27741
								298.3.peg.3989	hypothetical protein	4.94694
								298.3.peg.2307	FIG00959863: hypothetical protein	4.79327
								298.3.peg.4399	AMP-binding protein	4.67377
								298.3.peg.5099	putative lipoprotein	4.53916
								298.3.peg.2302	FIG00962931: hypothetical protein	4.41812
								298.3.peg.4246	VgrG protein	4.32719
								298.3.peg.3854	hypothetical protein	4.18343
								298.3.peg.3032	"""Non-ribosomal peptide synthetase modules, pyoverdine @ Siderophore biosynthesis non-ribosomal peptide synthetase modules"""	4.11
								298.3.peg.5101	FIG00958851: hypothetical protein	3.75874
								298.3.peg.5447	Conjugative transfer pilus-tip adhesin protein PilV in PFGI-1-like cluster	3.70919
								298.3.peg.2341	FIG00956286: hypothetical protein	3.4476
								298.3.peg.5093	hypothetical protein	3.43905
								298.3.peg.5094	FIG00956406: hypothetical protein	3.27486
								298.3.peg.4607	FIG00959964: hypothetical protein	3.01862
								298.3.peg.3168	hypothetical protein	2.6615
								298.3.peg.5100	putative exported protein	2.55183
								298.3.peg.2325	"""Phage terminase, large subunit"""	2.50954
								298.3.peg.2333	FIG00954405: hypothetical protein	2.45466
								298.3.peg.2303	FIG00967252: hypothetical protein	2.28226
								298.3.peg.5095	FIG00962909: hypothetical protein	2.2413
								298.3.peg.4383	FIG005548: transport protein	2.10663
								298.3.peg.5102	Possible exported protein	2.09
								298.3.peg.5110	"""Type IV secretory pathway, VirD4 components"""	1.95553
								298.3.peg.5439	Conjugative transfer protein PilN in PFGI-1-like cluster	1.93823
								298.3.peg.1035	Type IV fimbrial biogenesis protein FimT	1.79212
								298.3.peg.5558	"""Error-prone, lesion bypass DNA polymerase V (UmuC)"""	1.74142
								298.3.peg.3843	"""Phage terminase, small subunit"""	1.57992
								298.3.peg.5114	probable exported protein STY4558	1.54295
								298.3.peg.5446	Conjugative transfer ATPase PilU in PFGI-1-like cluster	1.0805
								298.3.peg.5092	FIG00715740: hypothetical protein	0.567786

## Sheet: Table S14
Table S14. Genes differentially expressed at the level of ribosome footprints when comparing ATCC 33988 grown in glycerol to PAO1 grown in glycerol. PsDB indicates Pseduomonas database, RAST indicates Rapid Annotation Using Subsystem Technology server (RAST).
RAST 33988 Gene ID	RAST 33988 Product/Function	PAO1 PsDB Gene ID	PAO1 PsDB Product/Function	RAST PAO1 Gene ID	RAST PAO1 Product/Function	Fold Change PAO1+Gly /33988+Gly		RAST 33988 Gene ID	RAST 33988 Product/Function	PAO1 PsDB Gene ID	PAO1 PsDB Product/Function	RAST PAO1 Gene ID	RAST PAO1 Product/Function	Fold Change 33988 Gly /PAO1 Gly
298.3.peg.2842	FIG00957006: hypothetical protein	PA2170	hypothetical protein', 'Dbxref=gi:15597366	6666666.97382.peg.2269	FIG00957006: hypothetical protein	Not expressed in 33988+Gly		298.3.peg.3262	Citrate-proton symporter	PA0703	probable major facilitator superfamily (MFS) transporter', 'Dbxref=gi:15595900	6666666.97382.peg.2282	FIG00956513: hypothetical protein	Not expressed in PAO1+Gly
298.3.peg.2055	TonB-dependent receptor; Outer membrane receptor for ferrienterochelin and colicins	PA2688	Ferric enterobactin receptor, outer membrane protein PfeA precursor', 'Dbxref=gi:15597884	6666666.97382.peg.2811	TonB-dependent receptor; Outer membrane receptor for ferrienterochelin and colicins	Not expressed in 33988+Gly		298.3.peg.3250	FIG00953866: hypothetical protein	PA0714	hypothetical protein', 'Dbxref=gi:15595911	6666666.97382.peg.747	FIG00953866: hypothetical protein	Not expressed in PAO1+Gly
298.3.peg.5955	Putative iron-regulated membrane protein FtpC in pyochelin gene cluster @ Putative iron-regulated membrane protein in siderophore cluster	PA4219	AmpO', 'Dbxref=gi:15599415	6666666.97382.peg.4420	Putative iron-regulated membrane protein FtpC in pyochelin gene cluster @ Putative iron-regulated membrane protein in siderophore cluster	Not expressed in 33988+Gly		298.3.peg.185	"""Type III secretion cytoplasmic ATP synthase (EC 3.6.3.14, YscN,SpaL,MxiB,HrcN,EscN)"""	PA1697	ATP synthase in type III secretion system', 'Dbxref=gi:15596894	6666666.97382.peg.1757	"""Type III secretion cytoplasmic ATP synthase (EC 3.6.3.14, YscN,SpaL,MxiB,HrcN,EscN)"""	Not expressed in PAO1+Gly
298.3.peg.233	FIG00953897: hypothetical protein	PA1168	hypothetical protein', 'Dbxref=gi:15596365	6666666.97382.peg.1211	FIG00953897: hypothetical protein	6549.97		298.3.peg.5579	Uncharacterized iron-regulated membrane protein; Iron-uptake factor PiuB	PA2465	hypothetical protein', 'Dbxref=gi:15597661	6666666.97382.peg.2575	Uncharacterized iron-regulated membrane protein; Iron-uptake factor PiuB	Not expressed in PAO1+Gly
298.3.peg.1888	FIG00961202: hypothetical protein	PA3904	hypothetical protein', 'Dbxref=gi:15599099	6666666.97382.peg.4088	FIG00961202: hypothetical protein	1973.39		298.3.peg.3255	FIG00961397: hypothetical protein	PA0709	hypothetical protein', 'Dbxref=gi:15595906	6666666.97382.peg.742	FIG00961397: hypothetical protein	519.607
298.3.peg.5775	SyrP-like protein	PA2303	AmbD', 'Dbxref=gi:15597499	6666666.97382.peg.2406	SyrP-like protein	778.258		298.3.peg.3254	Lactoylglutathione lyase (EC 4.4.1.5)	PA0710	lactoylglutathione lyase', 'Dbxref=gi:15595907	6666666.97382.peg.743	Lactoylglutathione lyase (EC 4.4.1.5)	280.571
298.3.peg.5723	FIG00958659: hypothetical protein	PA3908	hypothetical protein', 'Dbxref=gi:15599103	6666666.97382.peg.4092	FIG00958659: hypothetical protein	762.194		298.3.peg.980	probable metallopeptidase	PA4498	probable metallopeptidase', 'Dbxref=gi:15599694	6666666.97382.peg.4706	probable metallopeptidase	97.0174
298.3.peg.232	Arachidonate 15-lipoxygenase precursor (EC 1.13.11.33)	PA1169	probable lipoxygenase', 'Dbxref=gi:15596366	6666666.97382.peg.1212	Arachidonate 15-lipoxygenase precursor (EC 1.13.11.33)	734		298.3.peg.985	"""Outer membrane porin, OprD family"""	PA4501	Glycine-glutamate dipeptide porin OpdP', 'Dbxref=gi:15599697	6666666.97382.peg.4709	"""Outer membrane porin, OprD family"""	46.8115
298.3.peg.1887	FIG00957107: hypothetical protein	PA3905	hypothetical protein', 'Dbxref=gi:15599100	6666666.97382.peg.4089	FIG00957107: hypothetical protein	541.445		298.3.peg.1233	O-antigen acetylase	PA5238	probable O-antigen acetylase', 'Dbxref=gi:15600431	6666666.97382.peg.5482	O-antigen acetylase	44.1164
298.3.peg.5777	hypothetical protein	PA2302	AmbE', 'Dbxref=gi:15597498	6666666.97382.peg.2405	Non-ribosomal peptide synthetase modules and related proteins	489.021		298.3.peg.3253	PhnO protein	PA0711	hypothetical protein', 'Dbxref=gi:15595908	6666666.97382.peg.744	PhnO protein	37.1431
298.3.peg.3641	Malonyl CoA-acyl carrier protein transacylase (EC 2.3.1.39)	PA3329	hypothetical protein', 'Dbxref=gi:15598525	6666666.97382.peg.3486	Malonyl CoA-acyl carrier protein transacylase (EC 2.3.1.39)	359.702		298.3.peg.138	"""ABC-type dipeptide/oligopeptide/nickel transport systems, permease components"""	PA1744	hypothetical protein', 'Dbxref=gi:15596941	6666666.97382.peg.1805	"""ABC-type dipeptide/oligopeptide/nickel transport systems, permease components"""	37.0727
298.3.peg.3639	Malonyl CoA-acyl carrier protein transacylase (EC 2.3.1.39)	PA3327	probable non-ribosomal peptide synthetase', 'Dbxref=gi:15598523	6666666.97382.peg.3484	Malonyl CoA-acyl carrier protein transacylase (EC 2.3.1.39)	355.888		298.3.peg.2545	hypothetical protein	PA4772	probable ferredoxin', 'Dbxref=gi:15599966	6666666.97382.peg.4994	"""Predicted D-lactate dehydrogenase, Fe-S protein, FAD/FMN-containing"""	32.0394
298.3.peg.5774	SyrP-like protein	PA2304	AmbC', 'Dbxref=gi:15597500	6666666.97382.peg.2407	SyrP-like protein	348.294		298.3.peg.2543	L-lactate permease	PA4770	L-lactate permease', 'Dbxref=gi:15599964	6666666.97382.peg.4992	L-lactate permease	27.9703
298.3.peg.4397	Acetate permease ActP (cation/acetate symporter)			6666666.97382.peg.3382	Acetate permease ActP (cation/acetate symporter)	290.247		298.3.peg.1918	Nitrate/nitrite transporter NarK	PA3876	nitrite extrusion protein 2', 'Dbxref=gi:15599071	6666666.97382.peg.4058	Nitrate/nitrite transporter NarK	25.4193
298.3.peg.5722	FIG00953525: hypothetical protein	PA3907	hypothetical protein', 'Dbxref=gi:15599102	6666666.97382.peg.4091	FIG00953525: hypothetical protein	244.927		298.3.peg.5305	Rhs family protein	PA2457	hypothetical protein', 'Dbxref=gi:15597653	6666666.97382.peg.2569	Rhs family protein	24.6633
298.3.peg.5776	Basic proline-rich protein precursor	PA2302	AmbE', 'Dbxref=gi:15597498	6666666.97382.peg.2405	Non-ribosomal peptide synthetase modules and related proteins	234.175		298.3.peg.5631	"""Predicted D-lactate dehydrogenase, Fe-S protein, FAD/FMN-containing"""	PA4772	probable ferredoxin', 'Dbxref=gi:15599966	6666666.97382.peg.4994	"""Predicted D-lactate dehydrogenase, Fe-S protein, FAD/FMN-containing"""	22.69
298.3.peg.3640	Salicylate hydroxylase (EC 1.14.13.1)	PA3328	probable FAD-dependent monooxygenase', 'Dbxref=gi:15598524	6666666.97382.peg.3485	Salicylate hydroxylase (EC 1.14.13.1)	233.165		298.3.peg.1674	Holin	PA0614	hypothetical protein', 'Dbxref=gi:15595811	6666666.97382.peg.649	Holin	15.7903
298.3.peg.3643	putative cytochrome P450 hydroxylase	PA3331	cytochrome P450', 'Dbxref=gi:15598527	6666666.97382.peg.3488	putative cytochrome P450 hydroxylase	227.185		298.3.peg.1594	FIG00953475: hypothetical protein	PA0910	hypothetical protein', 'Dbxref=gi:15596107	6666666.97382.peg.946	FIG00953475: hypothetical protein	15.5872
298.3.peg.3767	FIG00957977: hypothetical protein	PA4139	hypothetical protein', 'Dbxref=gi:15599334	6666666.97382.peg.4336	FIG00957977: hypothetical protein	216.883		298.3.peg.1160	"""TRAP-type C4-dicarboxylate transport system, small permease component"""	PA5168	DctQ', 'Dbxref=gi:15600361	6666666.97382.peg.5410	"""TRAP-type C4-dicarboxylate transport system, small permease component"""	14.1236
298.3.peg.3766	FAD/FMN-containing dehydrogenases	PA4140	hypothetical protein', 'Dbxref=gi:15599335	6666666.97382.peg.4337	FAD/FMN-containing dehydrogenases	182.684		298.3.peg.2516	Translation initiation factor 2	PA4744	translation initiation factor IF-2', 'Dbxref=gi:15599938	6666666.97382.peg.2873	FIG00961448: hypothetical protein	13.3523
298.3.peg.5748	Non-ribosomal peptide synthetase modules and related proteins	PA2302	AmbE', 'Dbxref=gi:15597498	6666666.97382.peg.2405	Non-ribosomal peptide synthetase modules and related proteins	168.692		298.3.peg.1161	"""TRAP-type C4-dicarboxylate transport system, large permease component"""	PA5169	DctM', 'Dbxref=gi:15600362	6666666.97382.peg.5411	"""TRAP-type C4-dicarboxylate transport system, large permease component"""	13.339
298.3.peg.1886	FIG00956077: hypothetical protein	PA3906	hypothetical protein', 'Dbxref=gi:15599101	6666666.97382.peg.4090	FIG00956077: hypothetical protein	167.971		298.3.peg.3154	hypothetical protein	PA4685	hypothetical protein', 'Dbxref=gi:15599880	6666666.97382.peg.4903	hypothetical protein	13.2777
298.3.peg.3646	Acyl carrier protein	PA3334	probable acyl carrier protein', 'Dbxref=gi:15598530	6666666.97382.peg.3491	Acyl carrier protein	153.069		298.3.peg.5701	"""PvcA protein, related to known isonitrile synthases"""	PA2254	paerucumarin biosynthesis protein PvcA', 'Dbxref=gi:15597450	6666666.97382.peg.2355	"""PvcA protein, related to known isonitrile synthases"""	13.2005
298.3.peg.3647	SAM-dependent methyltransferases	PA3335	hypothetical protein', 'Dbxref=gi:15598531	6666666.97382.peg.3492	SAM-dependent methyltransferases	143.359		298.3.peg.1404	Putative stomatin/prohibitin-family membrane protease subunit aq_911	PA0452	probable stomatin-like protein', 'Dbxref=gi:15595649	6666666.97382.peg.475	Putative stomatin/prohibitin-family membrane protease subunit aq_911	13.1956
298.3.peg.5879	"""Outer membrane ferripyoverdine receptor FpvB, for Type I pyoverdine"""	PA4221	Fe(III)-pyochelin outer membrane receptor precursor', 'Dbxref=gi:15599417	6666666.97382.peg.4422	"""Ferric siderophore receptor, TonB dependent"""	118.614		298.3.peg.343	probable uroporphyrin-III c-methyltransferase (EC 2.1.1.107)	PA1065	conserved hypothetical protein', 'Dbxref=gi:15596262	6666666.97382.peg.1102	probable uroporphyrin-III c-methyltransferase (EC 2.1.1.107)	12.8754
298.3.peg.4907	FIG00956968: hypothetical protein	PA1894	hypothetical protein', 'Dbxref=gi:15597091	6666666.97382.peg.1970	FIG00956968: hypothetical protein	114.993		298.3.peg.1159	"""TRAP-type C4-dicarboxylate transport system, periplasmic component"""	PA5167	DctP', 'Dbxref=gi:15600360	6666666.97382.peg.5409	"""TRAP-type C4-dicarboxylate transport system, periplasmic component"""	12.2225
298.3.peg.4905	FIG00953943: hypothetical protein	PA1892	hypothetical protein', 'Dbxref=gi:15597089	6666666.97382.peg.1968	FIG00953943: hypothetical protein	114.753		298.3.peg.176	"""Type III secretion cytoplasmic LcrG inhibitor (LcrV,secretion and targeting control protein, V antigen)"""	PA1706	type III secretion protein PcrV', 'Dbxref=gi:15596903	6666666.97382.peg.1766	"""Type III secretion cytoplasmic LcrG inhibitor (LcrV,secretion and targeting control protein, V antigen)"""	11.1229
298.3.peg.3642	Short-chain dehydrogenase/reductase SDR	PA3330	probable short chain dehydrogenase', 'Dbxref=gi:15598526	6666666.97382.peg.3487	Short-chain dehydrogenase/reductase SDR	113.449		298.3.peg.2544	L-lactate dehydrogenase (EC 1.1.2.3)	PA4771	L-lactate dehydrogenase', 'Dbxref=gi:15599965	6666666.97382.peg.4993	L-lactate dehydrogenase (EC 1.1.2.3)	10.9543
298.3.peg.4908	FIG00954031: hypothetical protein	PA1895	hypothetical protein', 'Dbxref=gi:15597092	6666666.97382.peg.1971	FIG00954031: hypothetical protein	112.13		298.3.peg.187	Type III secretion protein (YscP)	PA1695	translocation protein in type III secretion', 'Dbxref=gi:15596892	6666666.97382.peg.1755	Type III secretion protein (YscP)	10.6985
298.3.peg.3644	Ketosteroid isomerase-related protein	PA3332	conserved hypothetical protein', 'Dbxref=gi:15598528	6666666.97382.peg.3489	Ketosteroid isomerase-related protein	104.056		298.3.peg.1916	Nitrate/nitrite sensor protein (EC 2.7.3.-)	PA3878	two-component sensor NarX', 'Dbxref=gi:15599073	6666666.97382.peg.4060	Nitrate/nitrite sensor protein (EC 2.7.3.-)	10.0141
298.3.peg.5976	Secreted protein Hcp	PA5267	secreted protein Hcp', 'Dbxref=gi:15600460	6666666.97382.peg.5513	Secreted protein Hcp	101.346		298.3.peg.3972	FIG00958953: hypothetical protein	PA2768	hypothetical protein', 'Dbxref=gi:15597964	6666666.97382.peg.2904	FIG00958953: hypothetical protein	9.69364
298.3.peg.3764	HlyD family secretion protein	PA4142	probable secretion protein', 'Dbxref=gi:15599337	6666666.97382.peg.4339	HlyD family secretion protein	96.9352		298.3.peg.1138	"""Oxidoreductase, short chain dehydrogenase/reductase family"""	PA5150	probable short-chain dehydrogenase', 'Dbxref=gi:15600343	6666666.97382.peg.5392	"""Oxidoreductase, short chain dehydrogenase/reductase family"""	9.312
298.3.peg.3645	"""3-oxoacyl-[acyl-carrier-protein] synthase, KASIII (EC 2.3.1.41)"""	PA3333	3-oxoacyl-[acyl-carrier-protein] synthase III', 'Dbxref=gi:15598529	6666666.97382.peg.3490	"""3-oxoacyl-[acyl-carrier-protein] synthase, KASIII (EC 2.3.1.41)"""	92.5353		298.3.peg.1676	FIG00957497: hypothetical protein	PA0612	repressor, PtrB', 'Dbxref=gi:15595809	6666666.97382.peg.647	FIG00957497: hypothetical protein	9.24605
298.3.peg.3765	FIG00960578: hypothetical protein	PA4141	hypothetical protein', 'Dbxref=gi:15599336	6666666.97382.peg.4338	FIG00960578: hypothetical protein	78.1353		298.3.peg.1673	hypothetical protein	PA0615	hypothetical protein', 'Dbxref=gi:15595812	6666666.97382.peg.650	hypothetical protein	8.412
298.3.peg.563	"""Vibriolysin, extracellular zinc protease (EC 3.4.24.25) @ Pseudolysin, extracellular zinc protease (EC 3.4.24.26)"""	PA3724	elastase LasB', 'Dbxref=gi:15598919	6666666.97382.peg.3895	"""Vibriolysin, extracellular zinc protease (EC 3.4.24.25) @ Pseudolysin, extracellular zinc protease (EC 3.4.24.26)"""	73.7144		298.3.peg.3737	Arginine/ornithine antiporter ArcD	PA1194	probable amino acid permease', 'Dbxref=gi:15596391	6666666.97382.peg.1238	Arginine/ornithine antiporter ArcD	8.27169
298.3.peg.4113	5-methyltetrahydropteroyltriglutamate--homocysteine methyltransferase (EC 2.1.1.14)	PA1927	5-methyltetrahydropteroyltriglutamate-homocysteine S-methyltransferase', 'Dbxref=gi:15597123	6666666.97382.peg.2006	5-methyltetrahydropteroyltriglutamate--homocysteine methyltransferase (EC 2.1.1.14)	68.1838		298.3.peg.5972	"""Non-ribosomal peptide synthetase modules, pyoverdine @ Siderophore biosynthesis non-ribosomal peptide synthetase modules"""	PA2402	probable non-ribosomal peptide synthetase', 'Dbxref=gi:15597598	6666666.97382.peg.2511	Pyoverdine sidechain non-ribosomal peptide synthetase PvdJ	8.19426
298.3.peg.4910	Sterol desaturase	PA1897	hypothetical protein', 'Dbxref=gi:15597094	6666666.97382.peg.1973	Sterol desaturase	66.8318		298.3.peg.143	FIG00553873: hypothetical protein	PA1739	probable oxidoreductase', 'Dbxref=gi:15596936	6666666.97382.peg.1800	FIG00553873: hypothetical protein	8.1364
298.3.peg.4909	FIG00958758: hypothetical protein	PA1896	hypothetical protein', 'Dbxref=gi:15597093	6666666.97382.peg.1972	FIG00958758: hypothetical protein	59.9146		298.3.peg.4219	Probable oxidoreductase	PA0237	probable oxidoreductase', 'Dbxref=gi:15595434	6666666.97382.peg.246	Probable oxidoreductase	7.98997
298.3.peg.3763	"""Type I secretion system ATPase, LssB family LapB"""	PA4143	probable toxin transporter', 'Dbxref=gi:15599338	6666666.97382.peg.4340	"""Type I secretion system ATPase, LssB family LapB"""	59.7163		298.3.peg.2679	polyhydroxyalkanoate granule-associated protein PhaI	PA5061	conserved hypothetical protein', 'Dbxref=gi:15600254	6666666.97382.peg.5299	polyhydroxyalkanoate granule-associated protein PhaI	7.83291
298.3.peg.817	"""Aminopeptidase Y (Arg, Lys, Leu preference) (EC 3.4.11.15)"""	PA2939	probable aminopeptidase', 'Dbxref=gi:15598135	6666666.97382.peg.3082	"""Aminopeptidase Y (Arg, Lys, Leu preference) (EC 3.4.11.15)"""	54.8369		298.3.peg.5429	Permeases of the major facilitator superfamily	PA4343	probable major facilitator superfamily (MFS) transporter', 'Dbxref=gi:15599539	6666666.97382.peg.4547	Permeases of the major facilitator superfamily	7.66646
298.3.peg.5048	hypothetical protein	PA4226	dihydroaeruginoic acid synthetase', 'Dbxref=gi:15599422	6666666.97382.peg.4427	Siderophore biosynthesis non-ribosomal peptide synthetase modules	50.2139		298.3.peg.3057	hypothetical protein	PA2375	hypothetical protein', 'Dbxref=gi:15597571	6666666.97382.peg.2484	hypothetical protein	7.58026
298.3.peg.5170	N-acyl-L-homoserine lactone synthetase RhlL	PA3476	autoinducer synthesis protein RhlI', 'Dbxref=gi:15598672	6666666.97382.peg.3639	N-acyl-L-homoserine lactone synthetase RhlL	49.8338		298.3.peg.4409	hypothetical protein	PA1458		6666666.97382.peg.1507	Signal transduction histidine kinase CheA (EC 2.7.3.-)	7.56381
298.3.peg.5778	Photopexin A	PA3361	fucose-binding lectin PA-IIL', 'Dbxref=gi:15598557	6666666.97382.peg.3519	Photopexin A	49.1765		298.3.peg.275	putative aldo/keto reductase	PA1127	probable oxidoreductase', 'Dbxref=gi:15596324	6666666.97382.peg.1171	putative aldo/keto reductase	7.53921
298.3.peg.3638	ATP-dependent Clp protease proteolytic subunit (EC 3.4.21.92)	PA3326	ClpP2', 'Dbxref=gi:15598522	6666666.97382.peg.3483	ATP-dependent Clp protease proteolytic subunit (EC 3.4.21.92)	48.3329		298.3.peg.3167	Antibiotic biosynthesis monooxygenase domain protein	PA2048	hypothetical protein', 'Dbxref=gi:15597244	6666666.97382.peg.2134	Antibiotic biosynthesis monooxygenase domain protein	7.48572
298.3.peg.5872	hypothetical protein	PA4225	pyochelin synthetase', 'Dbxref=gi:15599421	6666666.97382.peg.4426	Peptide synthetase	47.2718		298.3.peg.3784	5-carboxymethyl-2-hydroxymuconate semialdehyde dehydrogenase (EC 1.2.1.60)	PA4123	5-carboxy-2-hydroxymuconate semialdehyde dehydrogenase', 'Dbxref=gi:15599318	6666666.97382.peg.4319	5-carboxymethyl-2-hydroxymuconate semialdehyde dehydrogenase (EC 1.2.1.60)	7.18632
298.3.peg.3447	Anthranilate dioxygenase small subunit	PA2513	anthranilate dioxygenase small subunit', 'Dbxref=gi:15597709	6666666.97382.peg.2625	Anthranilate dioxygenase small subunit	47.1995		298.3.peg.1678	transcriptional regulator PrtN	PA0610	transcriptional regulator PrtN', 'Dbxref=gi:15595807	6666666.97382.peg.645	transcriptional regulator PrtN	6.93816
298.3.peg.410	Multiple virulence factor regulator MvfR/PqsR	PA1003	Transcriptional regulator MvfR', 'Dbxref=gi:15596200	6666666.97382.peg.1034	Multiple virulence factor regulator MvfR/PqsR	44.3735		298.3.peg.5228	hypothetical protein	PA1923	hypothetical protein', 'Dbxref=gi:15597119	6666666.97382.peg.2002	CobN component of cobalt chelatase involved in B12 biosynthesis	6.87053
298.3.peg.3817	FIG00958200: hypothetical protein		probable phenazine-specific methyltransferase', 'Dbxref=gi:15599404	6666666.97382.peg.4410	FIG00958200: hypothetical protein	40.506		298.3.peg.3350	"""NADH:flavin oxidoreductases, Old Yellow Enzyme family"""	PA1334	probable oxidoreductase', 'Dbxref=gi:15596531	6666666.97382.peg.1384	"""NADH:flavin oxidoreductases, Old Yellow Enzyme family"""	6.64642
298.3.peg.399	"""alpha-1,6-rhamnosyltransferase paralog"""	PA1014	probable glycosyl transferase', 'Dbxref=gi:15596211	6666666.97382.peg.1045	"""alpha-1,6-rhamnosyltransferase paralog"""	38.8851		298.3.peg.2737	Alanine racemase (EC 5.1.1.1)	PA5302	catabolic alanine racemase', 'Dbxref=gi:15600495	6666666.97382.peg.5548	Alanine racemase (EC 5.1.1.1)	6.63506
298.3.peg.3762	"""Type I secretion system, outer membrane component LapE"""	PA4144	probable outer membrane protein precursor', 'Dbxref=gi:15599339	6666666.97382.peg.4341	"""Type I secretion system, outer membrane component LapE"""	38.6112		298.3.peg.4977	FIG00957486: hypothetical protein	PA5405	hypothetical protein', 'Dbxref=gi:15600598	6666666.97382.peg.5655	FIG00957486: hypothetical protein	6.55388
298.3.peg.5954	AmpG permease	PA4218	AmpP', 'Dbxref=gi:15599414	6666666.97382.peg.4419	AmpG permease	37.8426		298.3.peg.4666	CidA-associated membrane protein CidB	PA3431	conserved hypothetical protein', 'Dbxref=gi:15598627	6666666.97382.peg.3591	CidA-associated membrane protein CidB	6.47005
298.3.peg.3448	Anthranilate dioxygenase large subunit	PA2512	anthranilate dioxygenase large subunit', 'Dbxref=gi:15597708	6666666.97382.peg.2624	Anthranilate dioxygenase large subunit	37.5427		298.3.peg.2553	FIG00953823: hypothetical protein	PA3960	hypothetical protein', 'Dbxref=gi:15599155	6666666.97382.peg.4149	FIG00953823: hypothetical protein	6.43994
298.3.peg.5240	Lysyl endopeptidase (EC 3.4.21.50)	PA4175	protease IV', 'Dbxref=gi:15599370	6666666.97382.peg.4374	Lysyl endopeptidase (EC 3.4.21.50)	35.122		298.3.peg.2738	Translation initiation inhibitor	PA5303	conserved hypothetical protein', 'Dbxref=gi:15600496	6666666.97382.peg.5549	Translation initiation inhibitor	6.28396
298.3.peg.2418	"""transcriptional regulator, LuxR family"""	PA2591	VqsR', 'Dbxref=gi:15597787	6666666.97382.peg.2709	"""transcriptional regulator, LuxR family"""	34.4095		298.3.peg.4426	Flagellar hook-length control protein FliK	PA1441	putative flagellar hook-length control protein FliK', 'Dbxref=gi:15596638	6666666.97382.peg.1490	Flagellar hook-length control protein FliK	6.28385
298.3.peg.3446	"""Benzoate 1,2-dioxygenase, ferredoxin reductase component; Anthranilate dioxygenase reductase"""	PA2514	anthranilate dioxygenase reductase', 'Dbxref=gi:15597710	6666666.97382.peg.2626	Anthranilate dioxygenase reductase	33.8892		298.3.peg.180	Chaperone protein YscY (Yop proteins translocation protein Y)	PA1702	Pcr4', 'Dbxref=gi:15596899	6666666.97382.peg.1762	Chaperone protein YscY (Yop proteins translocation protein Y)	5.93026
298.3.peg.4749	FIG00955848: hypothetical protein	PA1244	hypothetical protein', 'Dbxref=gi:15596441	6666666.97382.peg.1289	FIG00955848: hypothetical protein	33.4245		298.3.peg.770	FIG00959401: hypothetical protein	PA5444	conserved hypothetical protein', 'Dbxref=gi:15600637	6666666.97382.peg.5697	FIG00959401: hypothetical protein	5.89004
298.3.peg.5880	probable ATP-binding/permease fusion ABC transporter	PA4222	probable ATP-binding component of ABC transporter', 'Dbxref=gi:15599418	6666666.97382.peg.4423	Transport ATP-binding protein CydC	33.0188		298.3.peg.3037	"""Pyoverdin biosynthesis protein PvdN, putative aminotransferase, class V"""	PA2394	PvdN', 'Dbxref=gi:15597590	6666666.97382.peg.2504	"""Pyoverdin biosynthesis protein PvdN, putative aminotransferase, class V"""	5.80986
298.3.peg.2347	Serine protease homologue	PA3535	probable serine protease', 'Dbxref=gi:15598731	6666666.97382.peg.3699	Serine protease homologue	32.9799		298.3.peg.1515	FIG00962684: hypothetical protein	PA0346	hypothetical protein', 'Dbxref=gi:15595543	6666666.97382.peg.363	FIG00962684: hypothetical protein	5.78235
298.3.peg.2421	Putative transcriptional regulator near PqsH	PA2588	probable transcriptional regulator', 'Dbxref=gi:15597784	6666666.97382.peg.2706	Putative transcriptional regulator near PqsH	31.5427		298.3.peg.3296	DNA polymerase IV-like protein ImuB	PA0670	hypothetical protein', 'Dbxref=gi:15595867	6666666.97382.peg.700	DNA polymerase IV-like protein ImuB	5.55597
298.3.peg.4053	Chitin binding protein	PA0852	chitin-binding protein CbpD precursor', 'Dbxref=gi:15596049	6666666.97382.peg.885	Chitin binding protein	30.0584		298.3.peg.2946	N-acetylmuramoyl-L-alanine amidase (EC 3.5.1.28)	PA0807	AmpDh3', 'Dbxref=gi:15596004	6666666.97382.peg.841	N-acetylmuramoyl-L-alanine amidase (EC 3.5.1.28)	5.52975
298.3.peg.5871	"""Dihydroaeruginoate synthetase PchE, non-ribosomal peptide synthetase modules"""	PA4226	dihydroaeruginoic acid synthetase', 'Dbxref=gi:15599422	6666666.97382.peg.4427	Siderophore biosynthesis non-ribosomal peptide synthetase modules	27.3163		298.3.peg.4471	3-hydroxyisobutyrate dehydrogenase (EC 1.1.1.31)	PA3569	3-hydroxyisobutyrate dehydrogenase', 'Dbxref=gi:15598765	6666666.97382.peg.3735	3-hydroxyisobutyrate dehydrogenase (EC 1.1.1.31)	5.46331
298.3.peg.2420	Permeases of the major facilitator superfamily	PA2589	hypothetical protein', 'Dbxref=gi:15597785	6666666.97382.peg.2707	Permeases of the major facilitator superfamily	27.1317		298.3.peg.3680	"""UDP-N-acetylglucosamine 4,6-dehydratase (EC 4.2.1.-)"""		probable transcriptional regulator', 'Dbxref=gi:15599269	6666666.97382.peg.3308	Cyclohexadienyl dehydrogenase (EC 1.3.1.12)(EC 1.3.1.43) / 5-Enolpyruvylshikimate-3-phosphate synthase (EC 2.5.1.19)	5.38784
298.3.peg.754	FIG00956118: hypothetical protein	PA5460	hypothetical protein', 'Dbxref=gi:15600653	6666666.97382.peg.5713	FIG00956118: hypothetical protein	25.9337		298.3.peg.3344	Hypothetical protein PA1329	PA1329	conserved hypothetical protein', 'Dbxref=gi:15596526	6666666.97382.peg.1379	Hypothetical protein PA1329	5.24831
298.3.peg.5961	hypothetical protein	PA2305	AmbB', 'Dbxref=gi:15597501	6666666.97382.peg.2408	Non-ribosomal peptide synthetase modules and related proteins	25.3814		298.3.peg.5437	pyocin protein	PA0985	pyocin S5', 'Dbxref=gi:15596182	6666666.97382.peg.1019	pyocin protein	5.20217
298.3.peg.5773	Non-ribosomal peptide synthetase modules and related proteins	PA2305	AmbB', 'Dbxref=gi:15597501	6666666.97382.peg.2408	Non-ribosomal peptide synthetase modules and related proteins	23.5759		298.3.peg.5389	Glutathione S-transferase (EC 2.5.1.18)	PA1466	hypothetical protein', 'Dbxref=gi:15596663	6666666.97382.peg.1515	Glutathione S-transferase (EC 2.5.1.18)	5.16035
298.3.peg.5731	"""2-octaprenyl-3-methyl-6-methoxy-1,4-benzoquinol hydroxylase (EC 1.14.13.-)"""	PA4190	probable FAD-dependent monooxygenase', 'Dbxref=gi:15599385	6666666.97382.peg.4390	"""2-octaprenyl-3-methyl-6-methoxy-1,4-benzoquinol hydroxylase (EC 1.14.13.-)"""	22.7655		298.3.peg.3274	Hemolysin activation/secretion protein associated with VreARI signalling system	PA0692	hypothetical protein', 'Dbxref=gi:15595889	6666666.97382.peg.724	Hemolysin activation/secretion protein associated with VreARI signalling system	5.08187
298.3.peg.2422	"""PQS biosynthesis protein PqsH, similar to FAD-dependent monooxygenases"""	PA2587	probable FAD-dependent monooxygenase', 'Dbxref=gi:15597783	6666666.97382.peg.2705	"""PQS biosynthesis protein PqsH, similar to FAD-dependent monooxygenases"""	21.6114		298.3.peg.163	Type III secretion cytoplasmic protein (YscF)	PA1719	type III export protein PscF', 'Dbxref=gi:15596916	6666666.97382.peg.1779	Type III secretion cytoplasmic protein (YscF)	4.9798
298.3.peg.3468	Multidrug efflux transporter MexF	PA2494	Resistance-Nodulation-Cell Division (RND) multidrug efflux transporter MexF', 'Dbxref=gi:15597690	6666666.97382.peg.2604	Multidrug efflux transporter MexF	20.832		298.3.peg.581	"""Type II secretory pathway, ATPase PulE/Tfp pilus assembly pathway, ATPase PilB"""	PA3740	hypothetical protein', 'Dbxref=gi:15598935	6666666.97382.peg.3912	"""Type II secretory pathway, ATPase PulE/Tfp pilus assembly pathway, ATPase PilB"""	4.60087
298.3.peg.4856	Uncharacterized protein ImpB	PA0083	TssB1', 'Dbxref=gi:15595281	6666666.97382.peg.87	Uncharacterized protein ImpB	20.0432		298.3.peg.162	Type III secretion spans bacterial envelope protein (YscG)	PA1720	type III export protein PscG', 'Dbxref=gi:15596917	6666666.97382.peg.1780	Type III secretion spans bacterial envelope protein (YscG)	4.56312
298.3.peg.4012	"""BRO family, N-terminal domain protein"""	PA2423	hypothetical protein', 'Dbxref=gi:15597619	6666666.97382.peg.2532	"""BRO family, N-terminal domain protein"""	19.7895		298.3.peg.922	"""Glutathione S-transferase, unnamed subgroup (EC 2.5.1.18)"""	PA3035	probable glutathione S-transferase', 'Dbxref=gi:15598231	6666666.97382.peg.3184	"""Glutathione S-transferase, unnamed subgroup (EC 2.5.1.18)"""	4.47122
298.3.peg.121	FIG00953910: hypothetical protein			6666666.97382.peg.1822	FIG00953910: hypothetical protein	19.4353		298.3.peg.5535	"""Glycolate dehydrogenase (EC 1.1.99.14), FAD-binding subunit GlcE"""	PA5354	glycolate oxidase subunit GlcE', 'Dbxref=gi:15600547	6666666.97382.peg.5603	"""Glycolate dehydrogenase (EC 1.1.99.14), FAD-binding subunit GlcE"""	4.45825
298.3.peg.121	FIG00953910: hypothetical protein			6666666.97382.peg.1822	FIG00953910: hypothetical protein	19.4353		298.3.peg.174	Type III secretion host injection protein (YopB)	PA1708	translocator protein PopB', 'Dbxref=gi:15596905	6666666.97382.peg.1768	Type III secretion host injection protein (YopB)	4.42914
298.3.peg.3467	Outer membrane protein OprN	PA2495	Multidrug efflux outer membrane protein OprN precursor', 'Dbxref=gi:15597691	6666666.97382.peg.2605	Outer membrane protein OprN	17.8736		298.3.peg.4448	Cytosine/purine/uracil/thiamine/allantoin permease family protein	PA1419	probable transporter', 'Dbxref=gi:15596616	6666666.97382.peg.1466	Cytosine/purine/uracil/thiamine/allantoin permease family protein	4.32261
298.3.peg.5809	"""Transporter, LysE family"""	PA2306	AmbA', 'Dbxref=gi:15597502	6666666.97382.peg.2409	"""Transporter, LysE family"""	17.8331		298.3.peg.4893	Isoquinoline 1-oxidoreductase alpha subunit (EC 1.3.99.16)	PA1881	probable oxidoreductase', 'Dbxref=gi:15597078	6666666.97382.peg.1956	Isoquinoline 1-oxidoreductase alpha subunit (EC 1.3.99.16)	4.2508
298.3.peg.1168	"""3'(2'),5'-bisphosphate nucleotidase (EC 3.1.3.7)"""	PA5175	3,5-bisphosphate nucleotidase CysQ', 'Dbxref=gi:15600368	6666666.97382.peg.5417	"""3'(2'),5'-bisphosphate nucleotidase (EC 3.1.3.7)"""	17.7781		298.3.peg.2453	hypothetical protein			6666666.97382.peg.2675	hypothetical protein	4.23681
298.3.peg.5975	"""Putative ABC iron siderophore transporter, fused permease and ATPase domains"""	PA4223	probable ATP-binding component of ABC transporter', 'Dbxref=gi:15599419	6666666.97382.peg.4424	"""Putative ABC iron siderophore transporter, fused permease and ATPase domains"""	16.8231		298.3.peg.3353	L-asparaginase (EC 3.5.1.1)	PA1337	glutaminase-asparaginase', 'Dbxref=gi:15596534	6666666.97382.peg.1387	L-asparaginase (EC 3.5.1.1)	4.20164
298.3.peg.4873	FIG00958458: hypothetical protein	PA0100	hypothetical protein', 'Dbxref=gi:15595298	6666666.97382.peg.104	FIG00958458: hypothetical protein	16.6925		298.3.peg.3295	RecA/RadA recombinase	PA0671	hypothetical protein', 'Dbxref=gi:15595868	6666666.97382.peg.701	RecA/RadA recombinase	4.16262
298.3.peg.5841	probable vgr related protein	PA0262	conserved hypothetical protein', 'Dbxref=gi:15595459	6666666.97382.peg.272	VgrG protein	16.0795		298.3.peg.325	Flagellar basal-body rod protein FlgG	PA1082	flagellar basal-body rod protein FlgG', 'Dbxref=gi:15596279	6666666.97382.peg.1120	Flagellar basal-body rod protein FlgG	4.15419
298.3.peg.271	Permeases of the major facilitator superfamily	PA1131	probable major facilitator superfamily (MFS) transporter', 'Dbxref=gi:15596328	6666666.97382.peg.1175	Permeases of the major facilitator superfamily	15.9291		298.3.peg.5329	Nitrous oxide reductase maturation protein NosR	PA3391	regulatory protein NosR', 'Dbxref=gi:15598587	6666666.97382.peg.3549	Nitrous oxide reductase maturation protein NosR	4.06361
298.3.peg.4906	Penicillin amidase (EC 3.5.1.11)	PA1893	hypothetical protein', 'Dbxref=gi:15597090	6666666.97382.peg.1969	Penicillin amidase (EC 3.5.1.11)	15.7926		298.3.peg.5612	Phosphonate ABC transporter phosphate-binding periplasmic component (TC 3.A.1.9.1)	PA2453	hypothetical protein', 'Dbxref=gi:15597649	6666666.97382.peg.2566	Phosphonate ABC transporter phosphate-binding periplasmic component (TC 3.A.1.9.1)	4.03718
298.3.peg.2630	Lactoylglutathione lyase (EC 4.4.1.5)	PA5111	lactoylglutathione lyase', 'Dbxref=gi:15600304	6666666.97382.peg.5348	Lactoylglutathione lyase (EC 4.4.1.5)	14.1773		298.3.peg.434	Amino acid transporters	PA3597	probable amino acid permease', 'Dbxref=gi:15598793	6666666.97382.peg.3764	Amino acid transporters	4.01582
298.3.peg.1718	FIG00956193: hypothetical protein	PA0572	hypothetical protein', 'Dbxref=gi:15595769	6666666.97382.peg.603	FIG00956193: hypothetical protein	14.0233		298.3.peg.327	Flagellar hook protein FlgE	PA1080	flagellar hook protein FlgE', 'Dbxref=gi:15596277	6666666.97382.peg.1118	Flagellar hook protein FlgE	4.00702
298.3.peg.2363	FIG00954362: hypothetical protein	PA3519	hypothetical protein', 'Dbxref=gi:15598715	6666666.97382.peg.3683	FIG00954362: hypothetical protein	13.968		298.3.peg.165	"""Type III secretion outermembrane pore forming protein (YscC,MxiD,HrcC, InvG)"""	PA1716	Type III secretion outer membrane protein PscC precursor', 'Dbxref=gi:15596913	6666666.97382.peg.1777	"""Type III secretion outermembrane pore forming protein (YscC,MxiD,HrcC, InvG)"""	3.99825
298.3.peg.4914	probable vgr related protein	PA1511	conserved hypothetical protein', 'Dbxref=gi:15596708	6666666.97382.peg.1561	VgrG-3 protein	13.6255		298.3.peg.179	"""Type III secretion inner membrane channel protein (LcrD,HrcV,EscV,SsaV)"""	PA1703	type III secretory apparatus protein PcrD', 'Dbxref=gi:15596900	6666666.97382.peg.1763	"""Type III secretion inner membrane channel protein (LcrD,HrcV,EscV,SsaV)"""	3.97222
298.3.peg.416	"""PQS biosynthesis protein PqsB, similar to 3-oxoacyl-[acyl-carrier-protein] synthase III"""	PA0997	PqsB', 'Dbxref=gi:15596194	6666666.97382.peg.1028	"""PQS biosynthesis protein PqsB, similar to 3-oxoacyl-[acyl-carrier-protein] synthase III"""	12.9114		298.3.peg.329	Flagellar basal-body rod protein FlgC	PA1078	flagellar basal-body rod protein FlgC', 'Dbxref=gi:15596275	6666666.97382.peg.1116	Flagellar basal-body rod protein FlgC	3.94869
298.3.peg.272	"""RhlC, TDP-rhamnosyltransferase 2 (EC 2.4.1.-)"""	PA1130	rhamnosyltransferase 2', 'Dbxref=gi:15596327	6666666.97382.peg.1174	"""RhlC, TDP-rhamnosyltransferase 2 (EC 2.4.1.-)"""	12.6778		298.3.peg.3233	Coenzyme PQQ synthesis protein A	PA1985	pyrroloquinoline quinone biosynthesis protein A', 'Dbxref=gi:15597181	6666666.97382.peg.2067	Coenzyme PQQ synthesis protein A	3.91205
298.3.peg.5169	transcriptional regulator RhlR	PA3477	transcriptional regulator RhlR', 'Dbxref=gi:15598673	6666666.97382.peg.3640	transcriptional regulator RhlR	12.1698		298.3.peg.173	Type III secretion host injection and negative regulator protein (YopD)	PA1709	Translocator outer membrane protein PopD precursor', 'Dbxref=gi:15596906	6666666.97382.peg.1769	Type III secretion host injection and negative regulator protein (YopD)	3.79591
298.3.peg.4858	Uncharacterized protein ImpD	PA0085	Hcp1', 'Dbxref=gi:15595283	6666666.97382.peg.89	Uncharacterized protein ImpD	12.0842		298.3.peg.2972	outer membrane porin OprE precursor	PA0291	Anaerobically-induced outer membrane porin OprE precursor', 'Dbxref=gi:15595488	6666666.97382.peg.304	outer membrane porin OprE precursor	3.76524
298.3.peg.3648	Arabinose efflux permease	PA3336	probable major facilitator superfamily (MFS) transporter', 'Dbxref=gi:15598532	6666666.97382.peg.3493	Arabinose efflux permease	11.8666		298.3.peg.4212	Quinate/shikimate 5-dehydrogenase I delta (EC 1.1.1.25)	PA0244	hypothetical protein', 'Dbxref=gi:15595441	6666666.97382.peg.253	Quinate/shikimate 5-dehydrogenase I delta (EC 1.1.1.25)	3.75449
298.3.peg.4056	FIG00953517: hypothetical protein	PA0855	hypothetical protein', 'Dbxref=gi:15596052	6666666.97382.peg.888	FIG00953517: hypothetical protein	11.7195		298.3.peg.2447	Sulfate permease	PA2563	probable sulfate transporter', 'Dbxref=gi:15597759	6666666.97382.peg.2681	Sulfate permease	3.72882
298.3.peg.4863	ClpB protein	PA0090	ClpV1', 'Dbxref=gi:15595288	6666666.97382.peg.94	ClpB protein	11.548		298.3.peg.3721	Pirin	PA1210	conserved hypothetical protein', 'Dbxref=gi:15596407	6666666.97382.peg.1254	Pirin	3.72685
298.3.peg.2921	Glycine cleavage system transcriptional activator	PA0784	probable transcriptional regulator', 'Dbxref=gi:15595981	6666666.97382.peg.816	Glycine cleavage system transcriptional activator	11.0734		298.3.peg.2376	Histone acetyltransferase HPA2 and related acetyltransferases	PA2632	hypothetical protein', 'Dbxref=gi:15597828	6666666.97382.peg.2751	GCN5-related N-acetyltransferase	3.69995
298.3.peg.5716	Acyl carrier protein	PA1869	probable acyl carrier protein', 'Dbxref=gi:15597066	6666666.97382.peg.1944	Acyl carrier protein	10.8906		298.3.peg.328	Flagellar basal-body rod modification protein FlgD	PA1079	flagellar basal-body rod modification protein FlgD', 'Dbxref=gi:15596276	6666666.97382.peg.1117	Flagellar basal-body rod modification protein FlgD	3.69463
298.3.peg.3469	Multidrug efflux membrane fusion protein MexE	PA2493	Resistance-Nodulation-Cell Division (RND) multidrug efflux membrane fusion protein MexE precursor', 'Dbxref=gi:15597689	6666666.97382.peg.2603	Multidrug efflux membrane fusion protein MexE	10.1554		298.3.peg.4438	Histone acetyltransferase HPA2 and related acetyltransferases	PA1428	conserved hypothetical protein', 'Dbxref=gi:15596625	6666666.97382.peg.1476	Histone acetyltransferase HPA2 and related acetyltransferases	3.63405
298.3.peg.635	FIG00956319: hypothetical protein	PA0007	hypothetical protein', 'Dbxref=gi:15595205	6666666.97382.peg.7	FIG00956319: hypothetical protein	10.031		298.3.peg.1895	Permease of the drug/metabolite transporter (DMT) superfamily	PA3897	hypothetical protein', 'Dbxref=gi:15599092	6666666.97382.peg.4081	Permease of the drug/metabolite transporter (DMT) superfamily	3.58968
298.3.peg.4864	VgrG protein	PA0091	VgrG1', 'Dbxref=gi:15595289	6666666.97382.peg.95	VgrG protein	9.73157		298.3.peg.1067	Transcriptional regulatory protein RtcR	PA4581	transcriptional regulator RtcR', 'Dbxref=gi:15599777	6666666.97382.peg.4790	Transcriptional regulatory protein RtcR	3.54014
298.3.peg.2417	Spermidine/putrescine-binding periplasmic protein	PA2592	probable periplasmic spermidine/putrescine-binding protein', 'Dbxref=gi:15597788	6666666.97382.peg.2710	Spermidine/putrescine-binding periplasmic protein	9.61142		298.3.peg.651	FIG048548: ATP synthase protein I2	PA5561	ATP synthase protein I', 'Dbxref=gi:15600754	6666666.97382.peg.5817	FIG048548: ATP synthase protein I2	3.53946
298.3.peg.345	FIG00953747: hypothetical protein	PA1063	hypothetical protein', 'Dbxref=gi:15596260	6666666.97382.peg.1100	FIG00953747: hypothetical protein	9.47855		298.3.peg.4046	FIG00957214: hypothetical protein	PA0845	CerN', 'Dbxref=gi:15596042	6666666.97382.peg.878	FIG00957214: hypothetical protein	3.53399
298.3.peg.4710	Nucleoside 2-deoxyribosyltransferase	PA0144	hypothetical protein', 'Dbxref=gi:15595342	6666666.97382.peg.150	Nucleoside 2-deoxyribosyltransferase	9.41516		298.3.peg.3355	Glutamate Aspartate transport ATP-binding protein GltL (TC 3.A.1.3.4)	PA1339	amino acid ABC transporter ATP binding protein', 'Dbxref=gi:15596536	6666666.97382.peg.1389	Glutamate Aspartate transport ATP-binding protein GltL (TC 3.A.1.3.4)	3.48546
298.3.peg.3711	FIG00953421: hypothetical protein	PA1220	hypothetical protein', 'Dbxref=gi:15596417	6666666.97382.peg.1264	FIG00953421: hypothetical protein	9.36811		298.3.peg.5791	FIG00957232: hypothetical protein	PA2113	pyroglutamate porin OpdO', 'Dbxref=gi:15597309	6666666.97382.peg.2201	FIG00957232: hypothetical protein	3.47277
298.3.peg.949	Extracellular Matrix protein PelD	PA3061	PelD', 'Dbxref=gi:15598257	6666666.97382.peg.3211	Extracellular Matrix protein PelD	9.32143		298.3.peg.987	"""Dipeptide-binding ABC transporter, periplasmic substrate-binding component (TC 3.A.1.5.2)"""	PA4502	probable binding protein component of ABC transporter', 'Dbxref=gi:15599698	6666666.97382.peg.4710	"""Dipeptide-binding ABC transporter, periplasmic substrate-binding component (TC 3.A.1.5.2)"""	3.434
298.3.peg.4872	FIG00957260: hypothetical protein	PA0099	hypothetical protein', 'Dbxref=gi:15595297	6666666.97382.peg.103	FIG00957260: hypothetical protein	9.26558		298.3.peg.2122	Alkane-1 monooxygenase (EC 1.14.15.3)	PA1525	alkane-1-monooxygenase 2', 'Dbxref=gi:15596722	6666666.97382.peg.1576	Alkane-1 monooxygenase (EC 1.14.15.3)	3.41047
298.3.peg.5840	FIG00956479: hypothetical protein	PA0261	hypothetical protein', 'Dbxref=gi:15595458	6666666.97382.peg.271	FIG00956479: hypothetical protein	9.13099		298.3.peg.3533	Nitric-oxide reductase subunit B (EC 1.7.99.7)	PA0524	nitric-oxide reductase subunit B', 'Dbxref=gi:15595721	6666666.97382.peg.553	Nitric-oxide reductase subunit B (EC 1.7.99.7)	3.39456
298.3.peg.5159	Methyltransferase (EC 2.1.1.-)	PA4075	hypothetical protein', 'Dbxref=gi:15599270	6666666.97382.peg.4267	Methyltransferase (EC 2.1.1.-)	9.01155		298.3.peg.4478	Cytochrome B561	PA3575	hypothetical protein', 'Dbxref=gi:15598771	6666666.97382.peg.3742	Cytochrome B561	3.38003
298.3.peg.5334	FIG00957151: hypothetical protein	PA0071	TagR1', 'Dbxref=gi:15595269	6666666.97382.peg.74	FIG00957151: hypothetical protein	8.98569		298.3.peg.5269	FIG00955320: hypothetical protein	PA4800	hypothetical protein', 'Dbxref=gi:15599994	6666666.97382.peg.5023	FIG00955320: hypothetical protein	3.37788
298.3.peg.2873	FIG00958671: hypothetical protein	PA2143	hypothetical protein', 'Dbxref=gi:15597339	6666666.97382.peg.2239	FIG00958671: hypothetical protein	8.96947		298.3.peg.4759	Ketoglutarate semialdehyde dehydrogenase (EC 1.2.1.26)	PA1253	probable semialdehyde dehydrogenase', 'Dbxref=gi:15596450	6666666.97382.peg.1299	Ketoglutarate semialdehyde dehydrogenase (EC 1.2.1.26)	3.32648
298.3.peg.1215	FIG00955077: hypothetical protein	PA5220	hypothetical protein', 'Dbxref=gi:15600413	6666666.97382.peg.5464	FIG00955077: hypothetical protein	8.85649		298.3.peg.5423	FIG00961595: hypothetical protein	PA4337	hypothetical protein', 'Dbxref=gi:15599533	6666666.97382.peg.4541	FIG00961595: hypothetical protein	3.29863
298.3.peg.5053	Isochorismate synthase (EC 5.4.4.2)	PA4231	salicylate biosynthesis isochorismate synthase', 'Dbxref=gi:15599427	6666666.97382.peg.4432	Menaquinone-specific isochorismate synthase (EC 5.4.4.2)	8.82743		298.3.peg.4976	FIG00955034: hypothetical protein	PA5404	hypothetical protein', 'Dbxref=gi:15600597	6666666.97382.peg.5654	FIG00955034: hypothetical protein	3.28236
298.3.peg.3906	probable carbamoyl transferase	PA2069	probable carbamoyl transferase', 'Dbxref=gi:15597265	6666666.97382.peg.2155	probable carbamoyl transferase	8.79451		298.3.peg.2244	Predicted signal-transduction protein containing cAMP-binding and CBS domains	PA3233	hypothetical protein', 'Dbxref=gi:15598429	6666666.97382.peg.3381	Predicted signal-transduction protein containing cAMP-binding and CBS domains	3.26632
298.3.peg.414	"""PQS biosynthesis protein PqsD, similar to 3-oxoacyl-[acyl-carrier-protein] synthase III"""	PA0999	3-oxoacyl-[acyl-carrier-protein] synthase III', 'Dbxref=gi:15596196	6666666.97382.peg.1030	"""PQS biosynthesis protein PqsD, similar to 3-oxoacyl-[acyl-carrier-protein] synthase III"""	8.74605		298.3.peg.4320	gamma-aminobutyrate (GABA) permease	PA3766	probable aromatic amino acid transporter', 'Dbxref=gi:15598961	6666666.97382.peg.3941	gamma-aminobutyrate (GABA) permease	3.25816
298.3.peg.5821	Phosphoprotein phosphatase PppA	PA0075	PppA', 'Dbxref=gi:15595273	6666666.97382.peg.78	Phosphoprotein phosphatase PppA	8.69787		298.3.peg.4076	FIG00957731: hypothetical protein	PA1967	hypothetical protein', 'Dbxref=gi:15597163	6666666.97382.peg.2048	FIG00957731: hypothetical protein	3.25089
298.3.peg.2818	FIG00961656: hypothetical protein	PA2192	conserved hypothetical protein', 'Dbxref=gi:15597388	6666666.97382.peg.2294	FIG00961656: hypothetical protein	8.6528		298.3.peg.3354	Gamma-glutamyltranspeptidase (EC 2.3.2.2)	PA1338	gamma-glutamyltranspeptidase precursor', 'Dbxref=gi:15596535	6666666.97382.peg.1388	Gamma-glutamyltranspeptidase (EC 2.3.2.2)	3.19217
298.3.peg.2070	FIG00956660: hypothetical protein	PA2703	Tsi2', 'Dbxref=gi:15597899	6666666.97382.peg.2827	FIG00956660: hypothetical protein	8.64589		298.3.peg.4584	Alcohol dehydrogenase (EC 1.1.1.1)	PA2275	probable alcohol dehydrogenase (Zn-dependent)', 'Dbxref=gi:15597471	6666666.97382.peg.2376	Alcohol dehydrogenase (EC 1.1.1.1)	3.1886
298.3.peg.4748	FOG: CheY-like receiver	PA1243	probable sensor/response regulator hybrid', 'Dbxref=gi:15596440	6666666.97382.peg.1288	FOG: CheY-like receiver	8.64096		298.3.peg.2078	"""Putrescine ABC transporter, periplasmic putrescine-binding protein"""	PA2711	probable periplasmic spermidine/putrescine-binding protein', 'Dbxref=gi:15597907	6666666.97382.peg.2835	"""Putrescine ABC transporter, periplasmic putrescine-binding protein"""	3.17942
298.3.peg.3818	Phenazine-specific methyltransferase PhzM	PA4209	probable phenazine-specific methyltransferase', 'Dbxref=gi:15599404	6666666.97382.peg.4409	Phenazine-specific methyltransferase PhzM	8.58676		298.3.peg.5192	Outer membrane usher protein FIMD	PA2130	usher CupA3', 'Dbxref=gi:15597326	6666666.97382.peg.2224	Outer membrane usher protein FIMD	3.12994
298.3.peg.4756	Alkaline proteinase inhibitor precursor	PA1250	alkaline proteinase inhibitor AprI', 'Dbxref=gi:15596447	6666666.97382.peg.1296	Alkaline proteinase inhibitor precursor	8.43495		298.3.peg.313	Flagellar hook-associated protein FliD	PA1094	flagellar capping protein FliD', 'Dbxref=gi:15596291	6666666.97382.peg.1132	Flagellar hook-associated protein FliD	3.09446
298.3.peg.3472	Mannose-6-phosphate isomerase (EC 5.3.1.8)	PA2490	conserved hypothetical protein', 'Dbxref=gi:15597686	6666666.97382.peg.2600	Mannose-6-phosphate isomerase (EC 5.3.1.8)	8.3676		298.3.peg.3971	Enoyl-CoA hydratase (EC 4.2.1.17)	PA2767	probable enoyl-CoA hydratase/isomerase', 'Dbxref=gi:15597963	6666666.97382.peg.2903	Enoyl-CoA hydratase (EC 4.2.1.17)	3.05621
298.3.peg.1079	protein activator	PA4590	protein activator', 'Dbxref=gi:15599786	6666666.97382.peg.4801	protein activator	8.18528		298.3.peg.2723	Ammonium transporter	PA5287	ammonium transporter AmtB', 'Dbxref=gi:15600480	6666666.97382.peg.5534	Ammonium transporter	3.02595
298.3.peg.4850	FIG00958011: hypothetical protein	PA5033	hypothetical protein', 'Dbxref=gi:15600226	6666666.97382.peg.5270	FIG00958011: hypothetical protein	7.84708		298.3.peg.2269	diguanylate cyclase/phosphodiesterase (GGDEF & EAL domains) with PAS/PAC sensor(s)	PA3258	hypothetical protein', 'Dbxref=gi:15598454	6666666.97382.peg.3406	diguanylate cyclase/phosphodiesterase (GGDEF & EAL domains) with PAS/PAC sensor(s)	3.01843
298.3.peg.5333	"""ABC-type antimicrobial peptide transport system, permease component"""	PA0072	TagS1', 'Dbxref=gi:15595270	6666666.97382.peg.75	"""ABC-type antimicrobial peptide transport system, permease component"""	7.7624		298.3.peg.19	FIG00954531: hypothetical protein	PA1851	hypothetical protein', 'Dbxref=gi:15597048	6666666.97382.peg.1923	FIG00954531: hypothetical protein	3.00967
298.3.peg.3387	Nicotinate phosphoribosyltransferase (EC 2.4.2.11)	PA4919	nicotinate phosphoribosyltransferase', 'Dbxref=gi:15600112	6666666.97382.peg.5146	Nicotinate phosphoribosyltransferase (EC 2.4.2.11)	7.71264		298.3.peg.1894	"""Transcriptional regulator, AraC family"""	PA3898	probable transcriptional regulator', 'Dbxref=gi:15599093	6666666.97382.peg.4082	"""Transcriptional regulator, AraC family"""	3.00021
298.3.peg.4855	Uncharacterized protein ImpA	PA0082	TssA1', 'Dbxref=gi:15595280	6666666.97382.peg.86	Uncharacterized protein ImpA	7.70136		298.3.peg.320	Flagellar hook-associated protein FlgL	PA1087	flagellar hook-associated protein type 3 FlgL', 'Dbxref=gi:15596284	6666666.97382.peg.1125	Flagellar hook-associated protein FlgL	2.9698
298.3.peg.2815	Putative oxidoreductase in 4-hydroxyproline catabolic gene cluster	PA2194	hydrogen cyanide synthase HcnB', 'Dbxref=gi:15597390	6666666.97382.peg.2297	Opine oxidase subunit A	7.65396		298.3.peg.4892	Isoquinoline 1-oxidoreductase beta subunit (EC 1.3.99.16)	PA1880	probable oxidoreductase', 'Dbxref=gi:15597077	6666666.97382.peg.1955	Isoquinoline 1-oxidoreductase beta subunit (EC 1.3.99.16)	2.96677
298.3.peg.5567	"""Cytochrome c-type biogenesis protein CcmG/DsbE, thiol:disulfide oxidoreductase"""	PA2477	probable thiol:disulfide interchange protein', 'Dbxref=gi:15597673	6666666.97382.peg.2587	"""Cytochrome c-type biogenesis protein CcmG/DsbE, thiol:disulfide oxidoreductase"""	7.65366		298.3.peg.5673	FIG00958242: hypothetical protein	PA3403	hypothetical protein', 'Dbxref=gi:15598599	6666666.97382.peg.3561	FIG00958242: hypothetical protein	2.96585
298.3.peg.4744	Hydrolases of the alpha/beta superfamily	PA1239	hypothetical protein', 'Dbxref=gi:15596436	6666666.97382.peg.1284	Hydrolases of the alpha/beta superfamily	7.56417		298.3.peg.1767	FIG00956931: hypothetical protein	PA2895	hypothetical protein', 'Dbxref=gi:15598091	6666666.97382.peg.3036	FIG00956931: hypothetical protein	2.92387
298.3.peg.5422	ThiJ/PfpI family protein	PA4336	conserved hypothetical protein', 'Dbxref=gi:15599532	6666666.97382.peg.4540	ThiJ/PfpI family protein	7.52291		298.3.peg.2079	Permease of the drug/metabolite transporter (DMT) superfamily	PA2712	hypothetical protein', 'Dbxref=gi:15597908	6666666.97382.peg.2837	Permease of the drug/metabolite transporter (DMT) superfamily	2.90589
298.3.peg.3062	Uncharacterized protein ImpH/VasB	PA2370	hypothetical protein', 'Dbxref=gi:15597566	6666666.97382.peg.2480	Uncharacterized protein ImpH/VasB	7.46937		298.3.peg.1406	Low-affinity inorganic phosphate transporter	PA0450	probable phosphate transporter', 'Dbxref=gi:15595647	6666666.97382.peg.473	Low-affinity inorganic phosphate transporter	2.87197
298.3.peg.3891	Kynureninase (EC 3.7.1.3)	PA2080	kynureninase KynU', 'Dbxref=gi:15597276	6666666.97382.peg.2170	Kynureninase (EC 3.7.1.3)	7.45912		298.3.peg.3098	FIG00955189: hypothetical protein	PA4630	hypothetical protein', 'Dbxref=gi:15599826	6666666.97382.peg.4846	FIG00955189: hypothetical protein	2.86614
298.3.peg.4727	Putative membrane protein YeiH	PA5383	conserved hypothetical protein', 'Dbxref=gi:15600576	6666666.97382.peg.5635	Putative membrane protein YeiH	7.27233		298.3.peg.1675	FIG00953945: hypothetical protein	PA0613	hypothetical protein', 'Dbxref=gi:15595810	6666666.97382.peg.648	FIG00953945: hypothetical protein	2.82658
298.3.peg.805	FIG00960817: hypothetical protein	PA2928	hypothetical protein', 'Dbxref=gi:15598124	6666666.97382.peg.3070	FIG00960817: hypothetical protein	7.14929		298.3.peg.1093	Dehydrogenases with different specificities (related to short-chain alcohol dehydrogenases)	PA4603	hypothetical protein', 'Dbxref=gi:15599799	6666666.97382.peg.4815	Dehydrogenases with different specificities (related to short-chain alcohol dehydrogenases)	2.8242
298.3.peg.5162	FIG00958899: hypothetical protein	PA3484	Tse3', 'Dbxref=gi:15598680	6666666.97382.peg.3647	FIG00958899: hypothetical protein	7.13496		298.3.peg.2515	Ribosome-binding factor A	PA4743	ribosome-binding factor A', 'Dbxref=gi:15599937	6666666.97382.peg.4965	Ribosome-binding factor A	2.80041
298.3.peg.4862	Uncharacterized protein ImpH/VasB	PA0089	TssG1', 'Dbxref=gi:15595287	6666666.97382.peg.93	Uncharacterized protein ImpH/VasB	7.04235		298.3.peg.4925	2-hydroxy-3-oxopropionate reductase (EC 1.1.1.60)	PA1500	probable oxidoreductase', 'Dbxref=gi:15596697	6666666.97382.peg.1550	2-hydroxy-3-oxopropionate reductase (EC 1.1.1.60)	2.78917
298.3.peg.908	FIG00959628: hypothetical protein	PA3021	hypothetical protein', 'Dbxref=gi:15598217	6666666.97382.peg.3170	FIG00959628: hypothetical protein	6.91296		298.3.peg.1947	"""Glutathione S-transferase, unnamed subgroup 2 (EC 2.5.1.18)"""	PA3844	hypothetical protein', 'Dbxref=gi:15599039	6666666.97382.peg.4024	"""Glutathione S-transferase, unnamed subgroup 2 (EC 2.5.1.18)"""	2.77272
298.3.peg.1874	FIG00958760: hypothetical protein	PA2792	hypothetical protein', 'Dbxref=gi:15597988	6666666.97382.peg.2931	FIG00958760: hypothetical protein	6.86558		298.3.peg.4639	Glutamate synthase [NADPH] large chain (EC 1.4.1.13)	PA4059	hypothetical protein', 'Dbxref=gi:15599254	6666666.97382.peg.4249	Glutamate synthase [NADPH] large chain (EC 1.4.1.13)	2.73302
298.3.peg.4001	MbtH-like protein	PA2412	conserved hypothetical protein', 'Dbxref=gi:15597608	6666666.97382.peg.2521	MbtH-like protein	6.83021		298.3.peg.1620	"""TRAP-type C4-dicarboxylate transport system, periplasmic component"""	PA0884	probable C4-dicarboxylate-binding periplasmic protein', 'Dbxref=gi:15596081	6666666.97382.peg.920	"""TRAP-type C4-dicarboxylate transport system, periplasmic component"""	2.72944
298.3.peg.1460	Cystathionine beta-synthase (EC 4.2.1.22)	PA0399	cystathionine beta-synthase', 'Dbxref=gi:15595596	6666666.97382.peg.419	Cystathionine beta-synthase (EC 4.2.1.22)	6.81834		298.3.peg.5229	hypothetical protein	PA1923	hypothetical protein', 'Dbxref=gi:15597119	6666666.97382.peg.2002	CobN component of cobalt chelatase involved in B12 biosynthesis	2.72859
298.3.peg.566	FIG00954878: hypothetical protein	PA3727	hypothetical protein', 'Dbxref=gi:15598922	6666666.97382.peg.3898	FIG00954878: hypothetical protein	6.80868		298.3.peg.208	Smr domain protein	PA1675	conserved hypothetical protein', 'Dbxref=gi:15596872	6666666.97382.peg.1734	Smr domain protein	2.72771
298.3.peg.5488	FIG00957103: hypothetical protein	PA0122	rahU', 'Dbxref=gi:15595320	6666666.97382.peg.127	FIG00957103: hypothetical protein	6.77011		298.3.peg.2739	D-amino acid dehydrogenase small subunit (EC 1.4.99.1)	PA5304	D-amino acid dehydrogenase, small subunit', 'Dbxref=gi:15600497	6666666.97382.peg.5550	D-amino acid dehydrogenase small subunit (EC 1.4.99.1)	2.7089
298.3.peg.3386	Nicotinamidase (EC 3.5.1.19)	PA4918	hypothetical protein', 'Dbxref=gi:15600111	6666666.97382.peg.5145	Nicotinamidase (EC 3.5.1.19)	6.74046		298.3.peg.588	hypothetical protein			6666666.97382.peg.3919	hypothetical protein	2.70565
298.3.peg.4859	Protein of avirulence locus ImpE	PA0086	TagJ1', 'Dbxref=gi:15595284	6666666.97382.peg.90	Protein of avirulence locus ImpE	6.68797		298.3.peg.3352	Signal transduction histidine kinase regulating C4-dicarboxylate transport system (EC 2.7.13.3)	PA1336	probable two-component sensor', 'Dbxref=gi:15596533	6666666.97382.peg.1386	Signal transduction histidine kinase regulating C4-dicarboxylate transport system (EC 2.7.13.3)	2.6968
298.3.peg.5746	Chitinase (EC 3.2.1.14)	PA2300	chitinase', 'Dbxref=gi:15597496	6666666.97382.peg.2403	Chitinase (EC 3.2.1.14)	6.62171		298.3.peg.3877	AMP-binding protein	PA4198	probable AMP-binding enzyme', 'Dbxref=gi:15599393	6666666.97382.peg.4398	AMP-binding protein	2.69359
298.3.peg.2628	Probable transmembrane protein	PA5113	hypothetical protein', 'Dbxref=gi:15600306	6666666.97382.peg.5350	Probable transmembrane protein	6.60678		298.3.peg.2168	Glycerol-3-phosphate transporter	PA1569	probable major facilitator superfamily (MFS) transporter', 'Dbxref=gi:15596766	6666666.97382.peg.1624	Glycerol-3-phosphate transporter	2.69262
298.3.peg.952	Extracellular Matrix protein PelA	PA3064	PelA', 'Dbxref=gi:15598260	6666666.97382.peg.3214	Extracellular Matrix protein PelA	6.48256		298.3.peg.5396	FlhB domain protein	PA1473	hypothetical protein', 'Dbxref=gi:15596670	6666666.97382.peg.1522	FlhB domain protein	2.63447
298.3.peg.4868	VgrG protein	PA0095	conserved hypothetical protein', 'Dbxref=gi:15595293	6666666.97382.peg.99	VgrG protein	6.45643		298.3.peg.318	Phosphoserine phosphatase (EC 3.1.3.3)	PA1089	conserved hypothetical protein', 'Dbxref=gi:15596286	6666666.97382.peg.1127	Phosphoserine phosphatase (EC 3.1.3.3)	2.61737
298.3.peg.3892	hypothetical protein			6666666.97382.peg.2169	hypothetical protein	6.41111		298.3.peg.4707	"""2-Oxobutyrate oxidase, putative"""	PA0147	probable oxidoreductase', 'Dbxref=gi:15595345	6666666.97382.peg.153	"""2-Oxobutyrate oxidase, putative"""	2.60929
298.3.peg.1941	FIG00955969: hypothetical protein	PA3850	hypothetical protein', 'Dbxref=gi:15599045	6666666.97382.peg.4030	FIG00955969: hypothetical protein	6.36042		298.3.peg.2952	Cysteine desulfurase (EC 2.8.1.7)	PA0813	hypothetical protein', 'Dbxref=gi:15596010	6666666.97382.peg.847	Cysteine desulfurase (EC 2.8.1.7)	2.57652
298.3.peg.4857	Uncharacterized protein ImpC	PA0084	TssC1', 'Dbxref=gi:15595282	6666666.97382.peg.88	Uncharacterized protein ImpC	6.33522		298.3.peg.522	FIG00953063: hypothetical protein	PA3684	hypothetical protein', 'Dbxref=gi:15598880	6666666.97382.peg.3853	FIG00953063: hypothetical protein	2.56974
298.3.peg.4870	Mlr2351 protein	PA0097	hypothetical protein', 'Dbxref=gi:15595295	6666666.97382.peg.101	Mlr2351 protein	6.28982		298.3.peg.1599	Carbon storage regulator	PA0905	RsmA', 'Dbxref=gi:15596102	6666666.97382.peg.941	Carbon storage regulator	2.5295
298.3.peg.5665	FIG00962751: hypothetical protein			6666666.97382.peg.2428	FIG00962751: hypothetical protein	6.26965		298.3.peg.111	FIG00959101: hypothetical protein			6666666.97382.peg.1832	FIG00959101: hypothetical protein	2.48907
298.3.peg.4002	"""Pyoverdin biosynthesis protein PvdH, L-2,4-diaminobutyrate:2-oxoglutarate aminotransferase (EC 2.6.1.76)"""	PA2413	L-2,4-diaminobutyrate:2-ketoglutarate 4-aminotransferase, PvdH', 'Dbxref=gi:15597609	6666666.97382.peg.2522	"""Pyoverdin biosynthesis protein PvdH, L-2,4-diaminobutyrate:2-oxoglutarate aminotransferase (EC 2.6.1.76)"""	6.22119		298.3.peg.5494	Alkylphosphonate utilization operon protein PhnA	PA0128	conserved hypothetical protein', 'Dbxref=gi:15595326	6666666.97382.peg.133	Alkylphosphonate utilization operon protein PhnA	2.4761
298.3.peg.4003	L-sorbosone dehydrogenase	PA2414	L-sorbosone dehydrogenase', 'Dbxref=gi:15597610	6666666.97382.peg.2523	L-sorbosone dehydrogenase	6.1972		298.3.peg.4464	"""Fructose repressor FruR, LacI family"""	PA3563	fructose transport system repressor FruR', 'Dbxref=gi:15598759	6666666.97382.peg.3728	"""Fructose repressor FruR, LacI family"""	2.47397
298.3.peg.2999	D-3-phosphoglycerate dehydrogenase (EC 1.1.1.95)	PA0316	D-3-phosphoglycerate dehydrogenase', 'Dbxref=gi:15595513	6666666.97382.peg.331	D-3-phosphoglycerate dehydrogenase (EC 1.1.1.95)	6.13157		298.3.peg.3107	FIG00955916: hypothetical protein	PA4637	hypothetical protein', 'Dbxref=gi:15599833	6666666.97382.peg.4855	FIG00955916: hypothetical protein	2.46947
298.3.peg.2434	Permease of the drug/metabolite transporter (DMT) superfamily	PA2576	hypothetical protein', 'Dbxref=gi:15597772	6666666.97382.peg.2694	Permease of the drug/metabolite transporter (DMT) superfamily	6.12258		298.3.peg.1582	Transcriptional regulators	PA0922	hypothetical protein', 'Dbxref=gi:15596119	6666666.97382.peg.958	Transcriptional regulators	2.46266
298.3.peg.4860	Uncharacterized protein ImpF	PA0087	TssE1', 'Dbxref=gi:15595285	6666666.97382.peg.91	Uncharacterized protein ImpF	6.03658		298.3.peg.319	SAM-dependent methyltransferases	PA1088	hypothetical protein', 'Dbxref=gi:15596285	6666666.97382.peg.1126	SAM-dependent methyltransferases	2.46069
298.3.peg.3341	Threonine dehydratase biosynthetic (EC 4.3.1.19)	PA1326	threonine dehydratase, biosynthetic', 'Dbxref=gi:15596523	6666666.97382.peg.1376	Threonine dehydratase biosynthetic (EC 4.3.1.19)	6.0321		298.3.peg.4572	FIG00953246: hypothetical protein	PA2287	hypothetical protein', 'Dbxref=gi:15597483	6666666.97382.peg.2388	FIG00953246: hypothetical protein	2.44628
298.3.peg.391	Butyryl-CoA dehydrogenase (EC 1.3.99.2)	PA1020	probable acyl-CoA dehydrogenase', 'Dbxref=gi:15596217	6666666.97382.peg.1053	Butyryl-CoA dehydrogenase (EC 1.3.99.2)	6.02468		298.3.peg.1403	"""ABC-type amino acid transport/signal transduction systems, periplasmic component/domain"""	PA0453	hypothetical protein', 'Dbxref=gi:15595650	6666666.97382.peg.476	"""ABC-type amino acid transport/signal transduction systems, periplasmic component/domain"""	2.43793
298.3.peg.3011	Alkaline phosphatase isozyme conversion protein precursor (EC 3.4.11.-)	PA0328	arginine-specific autotransporter of Pseudomonas aeruginosa, AaaA', 'Dbxref=gi:15595525	6666666.97382.peg.343	Alkaline phosphatase isozyme conversion protein precursor (EC 3.4.11.-)	6.01361		298.3.peg.1762	Uncharacterized protein conserved in bacteria	PA0529	conserved hypothetical protein', 'Dbxref=gi:15595726	6666666.97382.peg.558	Uncharacterized protein conserved in bacteria	2.42661
298.3.peg.2956	Zn-dependent protease with chaperone function	PA0277	conserved hypothetical protein', 'Dbxref=gi:15595474	6666666.97382.peg.289	Zn-dependent protease with chaperone function	5.99171		298.3.peg.2892	Tricarboxylate transport transcriptional regulator TctD	PA0756	probable two-component response regulator', 'Dbxref=gi:15595953	6666666.97382.peg.786	Tricarboxylate transport transcriptional regulator TctD	2.39665
298.3.peg.5318	PhnG protein	PA3380	conserved hypothetical protein', 'Dbxref=gi:15598576	6666666.97382.peg.3538	PhnG protein	5.93713		298.3.peg.211	Glyoxalase family protein	PA1672	hypothetical protein', 'Dbxref=gi:15596869	6666666.97382.peg.1731	Glyoxalase family protein	2.37807
298.3.peg.4861	Protein ImpG/VasA	PA0088	TssF1', 'Dbxref=gi:15595286	6666666.97382.peg.92	Protein ImpG/VasA	5.92306		298.3.peg.565	YaeQ protein	PA3726	conserved hypothetical protein', 'Dbxref=gi:15598921	6666666.97382.peg.3897	YaeQ protein	2.37798
298.3.peg.5335	Autotransporter adhesin	PA0070	TagQ1', 'Dbxref=gi:15595268	6666666.97382.peg.73	Autotransporter adhesin	5.91379		298.3.peg.3351	"""Two component, Sigma-54 Specific, central transcriptional regulator of acidic amino acid uptake"""	PA1335	probable two-component response regulator', 'Dbxref=gi:15596532	6666666.97382.peg.1385	"""Two component, Sigma-54 Specific, central transcriptional regulator of acidic amino acid uptake"""	2.35784
298.3.peg.2069	FIG00960106: hypothetical protein	PA2702	Tse2', 'Dbxref=gi:15597898	6666666.97382.peg.2826	FIG00960106: hypothetical protein	5.90252		298.3.peg.5174	NLP/P60 family protein	PA3472	hypothetical protein', 'Dbxref=gi:15598668	6666666.97382.peg.3635	NLP/P60 family protein	2.34893
298.3.peg.389	"""Acyl-CoA dehydrogenase, long-chain specific, mitochondrial precursor (EC 1.3.99.13)"""	PA1022	probable acyl-CoA dehydrogenase', 'Dbxref=gi:15596219	6666666.97382.peg.1055	FadE30	5.89519		298.3.peg.2459	3-hydroxyacyl-CoA dehydrogenase	PA2554	probable short-chain dehydrogenase', 'Dbxref=gi:15597750	6666666.97382.peg.2669	3-hydroxyacyl-CoA dehydrogenase	2.29842
298.3.peg.2429	FIG00955305: hypothetical protein	PA2581	hypothetical protein', 'Dbxref=gi:15597777	6666666.97382.peg.2699	FIG00955305: hypothetical protein	5.86131		298.3.peg.742	FIG00956628: hypothetical protein	PA5472	hypothetical protein', 'Dbxref=gi:15600665	6666666.97382.peg.5725	FIG00956628: hypothetical protein	2.29655
298.3.peg.568	Inner membrane protein YqiK	PA3729	conserved hypothetical protein', 'Dbxref=gi:15598924	6666666.97382.peg.3900	Inner membrane protein YqiK	5.79943		298.3.peg.4475	"""Multidrug resistance transporter, Bcr/CflA family"""	PA3573	probable major facilitator superfamily (MFS) transporter', 'Dbxref=gi:15598769	6666666.97382.peg.3739	"""Multidrug resistance transporter, Bcr/CflA family"""	2.28462
298.3.peg.3066	Uncharacterized protein ImpC	PA2366	uricase PuuD', 'Dbxref=gi:15597562	6666666.97382.peg.2476	Uncharacterized protein ImpC	5.76105		298.3.peg.4059	Rhodanese domain protein UPF0176	PA0858	conserved hypothetical protein', 'Dbxref=gi:15596055	6666666.97382.peg.891	Rhodanese domain protein UPF0176	2.28131
298.3.peg.3893	Phenylalanine-specific permease	PA2079	probable amino acid permease', 'Dbxref=gi:15597275	6666666.97382.peg.2168	Phenylalanine-specific permease	5.53569		298.3.peg.4967	"""3-hydroxyacyl-[acyl-carrier-protein] dehydratase, FabA form (EC 4.2.1.59)"""	PA1610	beta-hydroxydecanoyl-ACP dehydrase', 'Dbxref=gi:15596807	6666666.97382.peg.1667	"""3-hydroxyacyl-[acyl-carrier-protein] dehydratase, FabA form (EC 4.2.1.59)"""	2.25207
298.3.peg.555	Urea amidohydrolase (urease) alpha subunit	PA3716	hypothetical protein', 'Dbxref=gi:15598911	6666666.97382.peg.3887	Urea amidohydrolase (urease) alpha subunit	5.50268		298.3.peg.3656	SAM-dependent methyltransferase YafE (UbiE paralog)	PA3119	conserved hypothetical protein', 'Dbxref=gi:15598315	6666666.97382.peg.3270	SAM-dependent methyltransferase YafE (UbiE paralog)	2.24935
298.3.peg.4874	FOG: HEAT repeat	PA0101	hypothetical protein', 'Dbxref=gi:15595299	6666666.97382.peg.105	FOG: HEAT repeat	5.48586		298.3.peg.167	Type III secretion negative regulator (LscZ)	PA1714	ExsD', 'Dbxref=gi:15596911	6666666.97382.peg.1775	Type III secretion negative regulator (LscZ)	2.24525
298.3.peg.4253	Benzoate transport protein	PA1651	probable transporter', 'Dbxref=gi:15596848	6666666.97382.peg.1709	Benzoate transport protein	5.43025		298.3.peg.314	Flagellin protein FlaG	PA1093	hypothetical protein', 'Dbxref=gi:15596290	6666666.97382.peg.1131	Flagellin protein FlaG	2.23639
298.3.peg.4876	Sulfate transporter family protein in cluster with carbonic anhydrase	PA0103	probable sulfate transporter', 'Dbxref=gi:15595301	6666666.97382.peg.107	Sulfate transporter family protein in cluster with carbonic anhydrase	5.40064		298.3.peg.5470	Chemotaxis protein methyltransferase CheR (EC 2.1.1.80)	PA3348	probable chemotaxis protein methyltransferase', 'Dbxref=gi:15598544	6666666.97382.peg.3506	Chemotaxis protein methyltransferase CheR (EC 2.1.1.80)	2.20803
298.3.peg.4882	Cytochrome c oxidase polypeptide III (EC 1.9.3.1)	PA0108	cytochrome c oxidase, subunit III', 'Dbxref=gi:15595306	6666666.97382.peg.113	Cytochrome c oxidase polypeptide III (EC 1.9.3.1)	5.38593		298.3.peg.2578	Sensor histidine kinase	PA3974	Lost Adherence Sensor, LadS', 'Dbxref=gi:15599169	6666666.97382.peg.4165	Sensor histidine kinase	2.20194
298.3.peg.4867	FIG00960169: hypothetical protein	PA0094	hypothetical protein', 'Dbxref=gi:15595292	6666666.97382.peg.98	FIG00960169: hypothetical protein	5.38274		298.3.peg.4164	"""2,4-dienoyl-CoA reductase [NADPH] (EC 1.3.1.34)"""	PA4814	2,4-dienoyl-CoA reductase FadH2', 'Dbxref=gi:15600007	6666666.97382.peg.5038	"""2,4-dienoyl-CoA reductase [NADPH] (EC 1.3.1.34)"""	2.19649
298.3.peg.3988	FIG00953241: hypothetical protein	PA2781	hypothetical protein', 'Dbxref=gi:15597977	6666666.97382.peg.2920	FIG00953241: hypothetical protein	5.38115		298.3.peg.4116	hypothetical transporter PduT for various metalloporphyrins	PA1924	hypothetical protein', 'Dbxref=gi:15597120	6666666.97382.peg.2003	hypothetical transporter PduT for various metalloporphyrins	2.1935
298.3.peg.4266	FIG00955416: hypothetical protein	PA1639	hypothetical protein', 'Dbxref=gi:15596836	6666666.97382.peg.1696	FIG00955416: hypothetical protein	5.33621		298.3.peg.5485	probable dicarboxylate transporter	PA0119	probable dicarboxylate transporter', 'Dbxref=gi:15595317	6666666.97382.peg.124	probable dicarboxylate transporter	2.1874
298.3.peg.567	FIG00948134: hypothetical protein	PA3728	hypothetical protein', 'Dbxref=gi:15598923	6666666.97382.peg.3899	FIG00948134: hypothetical protein	5.29772		298.3.peg.1804	Transcription elongation factor GreB	PA2859	transcription elongation factor GreB', 'Dbxref=gi:15598055	6666666.97382.peg.2999	Transcription elongation factor GreB	2.18163
298.3.peg.4711	Inosine-uridine preferring nucleoside hydrolase (EC 3.2.2.1)	PA0143	purine nucleosidase Nuh', 'Dbxref=gi:119167454	6666666.97382.peg.149	Inosine-uridine preferring nucleoside hydrolase (EC 3.2.2.1)	5.25183		298.3.peg.4115	FIG00957018: hypothetical protein	PA1925	hypothetical protein', 'Dbxref=gi:15597121	6666666.97382.peg.2004	FIG00957018: hypothetical protein	2.18146
298.3.peg.3146	FIG00953818: hypothetical protein	PA4677	hypothetical protein', 'Dbxref=gi:15599872	6666666.97382.peg.4895	FIG00953818: hypothetical protein	5.25055		298.3.peg.1385	Chromosome segregation ATPases	PA4360	hypothetical protein', 'Dbxref=gi:15599556	6666666.97382.peg.4564	Chromosome segregation ATPases	2.16872
298.3.peg.3890	"""Kynurenine formamidase, bacterial (EC 3.5.1.9)"""	PA2081	kynurenine formamidase, KynB', 'Dbxref=gi:15597277	6666666.97382.peg.2171	"""Kynurenine formamidase, bacterial (EC 3.5.1.9)"""	5.2011		298.3.peg.4809	FIG00960545: hypothetical protein			6666666.97382.peg.5185	FIG00960545: hypothetical protein	2.16845
298.3.peg.3719	Permease of the major facilitator superfamily	PA1212	probable major facilitator superfamily (MFS) transporter', 'Dbxref=gi:15596409	6666666.97382.peg.1256	Permease of the major facilitator superfamily	5.19211		298.3.peg.2067	"""Outer membrane porin, OprD family"""	PA2700	proline porin OpdB', 'Dbxref=gi:15597896	6666666.97382.peg.2824	"""Outer membrane porin, OprD family"""	2.15594
298.3.peg.5188	putative exported protein	PA2134	hypothetical protein', 'Dbxref=gi:15597330	6666666.97382.peg.2228	putative exported protein	5.17581		298.3.peg.1563	FIG00957176: hypothetical protein	PA0940	hypothetical protein', 'Dbxref=gi:15596137	6666666.97382.peg.977	FIG00957176: hypothetical protein	2.14737
298.3.peg.3710	Non-ribosomal peptide synthetase modules and related proteins	PA1221	hypothetical protein', 'Dbxref=gi:15596418	6666666.97382.peg.1265	Non-ribosomal peptide synthetase modules and related proteins	5.17124		298.3.peg.4366	"""membrane protein, MarC family"""	PA4857	hypothetical protein', 'Dbxref=gi:15600050	6666666.97382.peg.5083	"""membrane protein, MarC family"""	2.12737
298.3.peg.5421	FIG00954264: hypothetical protein	PA4335	hypothetical protein', 'Dbxref=gi:15599531	6666666.97382.peg.4539	FIG00954264: hypothetical protein	5.15782		298.3.peg.659	ATP synthase epsilon chain (EC 3.6.3.14)	PA5553	ATP synthase epsilon chain', 'Dbxref=gi:15600746	6666666.97382.peg.5809	ATP synthase epsilon chain (EC 3.6.3.14)	2.12662
298.3.peg.971	UPF0192 protein all5100 precursor	PA4489	MagD', 'Dbxref=gi:15599685	6666666.97382.peg.4697	UPF0192 protein all5100 precursor	5.08107		298.3.peg.4463	Phosphoenolpyruvate-protein phosphotransferase of PTS system (EC 2.7.3.9)	PA3562	phosphotransferase system transporter enzyme I, FruI', 'Dbxref=gi:15598758	6666666.97382.peg.3727	Phosphoenolpyruvate-protein phosphotransferase of PTS system (EC 2.7.3.9)	2.12569
298.3.peg.339	FOG: TPR repeat	PA1069	hypothetical protein', 'Dbxref=gi:15596266	6666666.97382.peg.1106	FOG: TPR repeat	5.02136		298.3.peg.856	"""Similar to phosphoglycolate phosphatase, clustered with ribosomal large subunit pseudouridine synthase C"""	PA2974	probable hydrolase', 'Dbxref=gi:15598170	6666666.97382.peg.3120	"""Similar to phosphoglycolate phosphatase, clustered with ribosomal large subunit pseudouridine synthase C"""	2.1162
298.3.peg.4342	Bacterioferritin	PA4880	probable bacterioferritin', 'Dbxref=gi:15600073	6666666.97382.peg.5107	Bacterioferritin	5.01918		298.3.peg.2974	N-carbamoylputrescine amidase (3.5.1.53) / Aliphatic amidase AmiE (EC 3.5.1.4)	PA0293	N-carbamoylputrescine amidohydrolase', 'Dbxref=gi:15595490	6666666.97382.peg.306	N-carbamoylputrescine amidase (3.5.1.53) / Aliphatic amidase AmiE (EC 3.5.1.4)	2.11255
298.3.peg.3981	FIG00956078: hypothetical protein	PA2775	hypothetical protein', 'Dbxref=gi:15597971	6666666.97382.peg.2913	FIG00956078: hypothetical protein	4.99387		298.3.peg.3423	Aldo-keto reductase	PA2535	probable oxidoreductase', 'Dbxref=gi:15597731	6666666.97382.peg.2649	Aldo-keto reductase	2.1075
298.3.peg.3063	Protein ImpG/VasA	PA2369	hypothetical protein', 'Dbxref=gi:15597565	6666666.97382.peg.2479	Protein ImpG/VasA	4.98513		298.3.peg.3319	Permeases of the major facilitator superfamily	PA1305	hypothetical protein', 'Dbxref=gi:15596502	6666666.97382.peg.1354	Permeases of the major facilitator superfamily	2.10192
298.3.peg.3980	FIG00962406: hypothetical protein	PA2774	hypothetical protein', 'Dbxref=gi:15597970	6666666.97382.peg.2912	FIG00962406: hypothetical protein	4.98284		298.3.peg.5030	Exopolysaccharide production protein Pss	PA2231	PslA', 'Dbxref=gi:15597427	6666666.97382.peg.2330	Exopolysaccharide production protein Pss	2.10041
298.3.peg.919	Cytochrome c Snr1	PA3032	cytochrome c Snr1', 'Dbxref=gi:15598228	6666666.97382.peg.3181	Cytochrome c Snr1	4.94488		298.3.peg.5132	"""Oxidoreductase, short chain dehydrogenase/reductase family"""	PA0182	probable short-chain dehydrogenase', 'Dbxref=gi:15595380	6666666.97382.peg.187	"""Oxidoreductase, short chain dehydrogenase/reductase family"""	2.09083
298.3.peg.5284	Acetolactate synthase large subunit (EC 2.2.1.6)	PA3506	probable decarboxylase', 'Dbxref=gi:15598702	6666666.97382.peg.3670	Acetolactate synthase large subunit (EC 2.2.1.6)	4.94465		298.3.peg.1968	FIG00957083: hypothetical protein			6666666.97382.peg.4003	FIG00957083: hypothetical protein	2.08238
298.3.peg.5566	"""Cytochrome c-type biogenesis protein DsbD, protein-disulfide reductase (EC 1.8.1.8)"""	PA2478	probable thiol:disulfide interchange protein', 'Dbxref=gi:15597674	6666666.97382.peg.2588	"""Cytochrome c-type biogenesis protein DsbD, protein-disulfide reductase (EC 1.8.1.8)"""	4.92199		298.3.peg.5538	Chorismate--pyruvate lyase (EC 4.1.3.40)	PA5357	hypothetical protein', 'Dbxref=gi:15600550	6666666.97382.peg.5606	Chorismate--pyruvate lyase (EC 4.1.3.40)	2.07284
298.3.peg.388	Short-chain dehydrogenase/reductase SDR	PA1023	probable short-chain dehydrogenase', 'Dbxref=gi:15596220	6666666.97382.peg.1056	Short-chain dehydrogenase/reductase SDR	4.91434		298.3.peg.1598	"""transcriptional regulator, MerR family"""	PA0906	probable transcriptional regulator', 'Dbxref=gi:15596103	6666666.97382.peg.942	"""transcriptional regulator, MerR family"""	2.0723
298.3.peg.499	FIG00954111: hypothetical protein	PA3661	hypothetical protein', 'Dbxref=gi:15598857	6666666.97382.peg.3830	FIG00954111: hypothetical protein	4.84569		298.3.peg.418	Methylated-DNA--protein-cysteine methyltransferase (EC 2.1.1.63)	PA0995	methylated-DNA--protein-cysteine methyltransferase', 'Dbxref=gi:15596192	6666666.97382.peg.1026	Methylated-DNA--protein-cysteine methyltransferase (EC 2.1.1.63)	2.06994
298.3.peg.1092	Serine hydroxymethyltransferase (EC 2.1.2.1)	PA4602	serine hydroxymethyltransferase', 'Dbxref=gi:15599798	6666666.97382.peg.4814	Serine hydroxymethyltransferase (EC 2.1.2.1)	4.82281		298.3.peg.3413	RNA-binding protein Hfq	PA4944	Hfq', 'Dbxref=gi:15600137	6666666.97382.peg.5171	RNA-binding protein Hfq	2.06385
298.3.peg.3092	hypothetical protein	PA4625	cyclic diguanylate-regulated TPS partner A, CdrA', 'Dbxref=gi:15599821	6666666.97382.peg.4841	Large exoproteins involved in heme utilization or adhesion	4.80502		298.3.peg.118	FIG00959611: hypothetical protein	PA1763	hypothetical protein', 'Dbxref=gi:15596960	6666666.97382.peg.1825	FIG00959611: hypothetical protein	2.05898
298.3.peg.946	Extracellular Matrix protein PelG	PA3058	PelG', 'Dbxref=gi:15598254	6666666.97382.peg.3208	Extracellular Matrix protein PelG	4.78942		298.3.peg.1950	putative exoenzyme T	PA3841	exoenzyme S', 'Dbxref=gi:15599036	6666666.97382.peg.4020	putative exoenzyme T	2.05809
298.3.peg.5721	hypothetical protein	PA1874		6666666.97382.peg.1949	T1SS secreted agglutinin RTX	4.78727		298.3.peg.435	5-aminopentanamidase (EC 3.5.1.30) / Aliphatic amidase AmiE (EC 3.5.1.4)	PA3598	conserved hypothetical protein', 'Dbxref=gi:15598794	6666666.97382.peg.3765	5-aminopentanamidase (EC 3.5.1.30) / Aliphatic amidase AmiE (EC 3.5.1.4)	2.03684
298.3.peg.3338	Probable transmembrane protein	PA1323	hypothetical protein', 'Dbxref=gi:15596520	6666666.97382.peg.1373	Probable transmembrane protein	4.75801		298.3.peg.5384	Flagellar motor rotation protein MotB	PA1461	MotD', 'Dbxref=gi:15596658	6666666.97382.peg.1510	Flagellar motor rotation protein MotB	2.02734
298.3.peg.5321	Phosphonate ABC transporter phosphate-binding periplasmic component (TC 3.A.1.9.1)	PA3383	binding protein component of ABC phosphonate transporter', 'Dbxref=gi:15598579	6666666.97382.peg.3541	Phosphonate ABC transporter phosphate-binding periplasmic component (TC 3.A.1.9.1)	4.70843		298.3.peg.5118	NAD(P) transhydrogenase alpha subunit (EC 1.6.1.2)	PA0195	putative NAD(P) transhydrogenase, subunit alpha part 1', 'Dbxref=gi:15600764	6666666.97382.peg.201	NAD(P) transhydrogenase alpha subunit (EC 1.6.1.2)	2.02652
298.3.peg.4004	"""membrane protein, putative"""	PA2415	hypothetical protein', 'Dbxref=gi:15597611	6666666.97382.peg.2524	"""membrane protein, putative"""	4.67906		298.3.peg.5217	FIG00956165: hypothetical protein	PA1913	hypothetical protein', 'Dbxref=gi:15597109	6666666.97382.peg.1990	FIG00956165: hypothetical protein	2.02393
298.3.peg.5315	PhnJ protein	PA3377	conserved hypothetical protein', 'Dbxref=gi:15598573	6666666.97382.peg.3535	PhnJ protein	4.64622		298.3.peg.4746	"""Transcriptional regulator, TetR family"""	PA1241	probable transcriptional regulator', 'Dbxref=gi:15596438	6666666.97382.peg.1286	"""Transcriptional regulator, TetR family"""	2.00034
298.3.peg.5479	"""Cytochrome oxidase biogenesis protein Sco1/SenC/PrrC, putative copper metallochaperone"""	PA0113	probable cytochrome c oxidase assembly factor', 'Dbxref=gi:15595311	6666666.97382.peg.118	"""Cytochrome oxidase biogenesis protein Sco1/SenC/PrrC, putative copper metallochaperone"""	4.63259
298.3.peg.2922	FMN-dependent NADH-azoreductase	PA0785	FMN-dependent NADH-azoreductase 1, AzoR1', 'Dbxref=gi:15595982	6666666.97382.peg.817	FMN-dependent NADH-azoreductase	4.63041		Genes only called in the 33988 genome
298.3.peg.3445	"""1,2-dihydroxycyclohexa-3,5-diene-1-carboxylate dehydrogenase (EC 1.3.1.25)"""	PA2515	cis-1,2-dihydroxycyclohexa-3,4-diene carboxylate dehydrogenase', 'Dbxref=gi:15597711	6666666.97382.peg.2627	"""1,2-dihydroxycyclohexa-3,5-diene-1-carboxylate dehydrogenase (EC 1.3.1.25)"""	4.61768
298.3.peg.3249	(R)-3-hydroxydecanoyl-ACP:CoA transacylase PhaG (3-hydroxyacyl-CoA-acyl carrier protein transferase) (EC 2.4.1.-)	PA0730	probable transferase', 'Dbxref=gi:15595927	6666666.97382.peg.758	(R)-3-hydroxydecanoyl-ACP:CoA transacylase PhaG (3-hydroxyacyl-CoA-acyl carrier protein transferase) (EC 2.4.1.-)	4.61377		RAST 33988 Gene ID	RAST 33988 Product/Function	Ribo-Seq Ave (RPKM)
298.3.peg.5819	IcmF-related protein	PA0077	IcmF1', 'Dbxref=gi:15595275	6666666.97382.peg.80	IcmF-related protein	4.6009		298.3.peg.2519	Preprotein translocase subunit SecG (TC 3.A.5.1.1)	1683.81
298.3.peg.2623	hypothetical protein	PA4018	hypothetical protein', 'Dbxref=gi:15599213	6666666.97382.peg.4209	"""lipoprotein, putative"""	4.60042		298.3.peg.3680	"""UDP-N-acetylglucosamine 4,6-dehydratase (EC 4.2.1.-)"""	1295.43
298.3.peg.4052	Threonine dehydratase (EC 4.3.1.19)	PA0851	hypothetical protein', 'Dbxref=gi:15596048	6666666.97382.peg.884	Threonine dehydratase (EC 4.3.1.19)	4.59723		298.3.peg.4376	hypothetical protein	937.331
298.3.peg.3707	NAD(P)H oxidoreductase YRKL (EC 1.6.99.-) @ Putative NADPH-quinone reductase (modulator of drug activity B) @ Flavodoxin 2	PA1224	probable NAD(P)H dehydrogenase', 'Dbxref=gi:15596421	6666666.97382.peg.1268	NAD(P)H oxidoreductase YRKL (EC 1.6.99.-) @ Putative NADPH-quinone reductase (modulator of drug activity B) @ Flavodoxin 2	4.57266		298.3.peg.3398	Beta-glucosidase (EC 3.2.1.21)	615.089
298.3.peg.4866	Rhs family protein	PA0093	hypothetical protein', 'Dbxref=gi:15595291	6666666.97382.peg.97	Rhs family protein	4.50797		298.3.peg.5565	hypothetical protein	605.855
298.3.peg.3065	Putative cytoplasmic protein USSDB7A	PA2367	hypothetical protein', 'Dbxref=gi:15597563	6666666.97382.peg.2477	Putative cytoplasmic protein USSDB7A	4.48995		298.3.peg.4375	hypothetical protein	598.422
298.3.peg.947	"""Extracellular matrix protein PelF, glycosyltransferase, group 1"""	PA3059	PelF', 'Dbxref=gi:15598255	6666666.97382.peg.3209	"""Extracellular matrix protein PelF, glycosyltransferase, group 1"""	4.48918		298.3.peg.1521	hypothetical protein	575.699
298.3.peg.5303	probable phospholipase	PA3487	phospholipase D', 'Dbxref=gi:15598683	6666666.97382.peg.3651	probable phospholipase	4.48472		298.3.peg.847	FIG00959374: hypothetical protein	438.523
298.3.peg.5167	"""RhlA, 3-(3-hydroxyalkanoyloxy)alkanoic acids (HAAs) synthase"""	PA3479	rhamnosyltransferase chain A', 'Dbxref=gi:15598675	6666666.97382.peg.3642	"""RhlA, 3-(3-hydroxyalkanoyloxy)alkanoic acids (HAAs) synthase"""	4.44674		298.3.peg.5564	3-oxoacyl-[acyl-carrier protein] reductase (EC 1.1.1.100)	391.484
298.3.peg.2366	Adenylosuccinate lyase (EC 4.3.2.2)	PA3517	probable lyase', 'Dbxref=gi:15598713	6666666.97382.peg.3681	Adenylosuccinate lyase (EC 4.3.2.2)	4.42908		298.3.peg.3922	DNA-cytosine methyltransferase (EC 2.1.1.37)	349.025
298.3.peg.1177	Carbon storage regulator (could also regulate swarming and quorum sensing)	PA5183.1	RsmN	6666666.97382.peg.5426	Carbon storage regulator (could also regulate swarming and quorum sensing)	4.4005		298.3.peg.3925	Endonuclease	325.456
298.3.peg.5316	PhnI protein	PA3378	conserved hypothetical protein', 'Dbxref=gi:15598574	6666666.97382.peg.3536	PhnI protein	4.39812		298.3.peg.2200	hypothetical protein	318.562
298.3.peg.4557	Putrescine ABC transporter putrescine-binding protein PotF (TC 3.A.1.11.2)	PA1410	probable periplasmic spermidine/putrescine-binding protein', 'Dbxref=gi:15596607	6666666.97382.peg.1457	Putrescine ABC transporter putrescine-binding protein PotF (TC 3.A.1.11.2)	4.38168		298.3.peg.2320	hypothetical protein	281.953
298.3.peg.4353	FIG00957838: hypothetical protein	PA4869	hypothetical protein', 'Dbxref=gi:15600062	6666666.97382.peg.5096	FIG00957838: hypothetical protein	4.37179		298.3.peg.5825	hypothetical protein	250.668
298.3.peg.457	Periplasmic component of the Tol biopolymer transport system	PA3619	hypothetical protein', 'Dbxref=gi:15598815	6666666.97382.peg.3787	Periplasmic component of the Tol biopolymer transport system	4.36055		298.3.peg.3679	Putative glycosyltransferase	223.553
298.3.peg.3181	FIG00961614: hypothetical protein	PA2038	hypothetical protein', 'Dbxref=gi:15597234	6666666.97382.peg.2121	FIG00961614: hypothetical protein	4.35905		298.3.peg.5411	"""Type I restriction-modification system, specificity subunit S (EC 3.1.21.3)"""	222.554
298.3.peg.3258	Chloramphenicol acetyltransferase (EC 2.3.1.28)	PA0706	chloramphenicol acetyltransferase', 'Dbxref=gi:15595903	6666666.97382.peg.739	Chloramphenicol acetyltransferase (EC 2.3.1.28)	4.3073		298.3.peg.3926	FIG00715517: hypothetical protein	213.836
298.3.peg.5331	Serine/threonine protein kinase (EC 2.7.11.1) PpkA	PA0074	serine/threonine protein kinase PpkA', 'Dbxref=gi:15595272	6666666.97382.peg.77	Serine/threonine protein kinase (EC 2.7.11.1) PpkA	4.28186		298.3.peg.5007	hypothetical protein	206.711
298.3.peg.3715	FIG00954390: hypothetical protein	PA1216	hypothetical protein', 'Dbxref=gi:15596413	6666666.97382.peg.1260	FIG00954390: hypothetical protein	4.2695		298.3.peg.5563	"""Transcriptional regulator, TetR family"""	205.894
298.3.peg.3389	Phospholipase/lecithinase/hemolysin	PA4921	cholinesterase, ChoE', 'Dbxref=gi:15600114	6666666.97382.peg.5148	Phospholipase/lecithinase/hemolysin	4.21283		298.3.peg.3349	FIG00953933: hypothetical protein	190.782
298.3.peg.5957	hypothetical protein	PA2462	hypothetical protein', 'Dbxref=gi:15597658	6666666.97382.peg.2572	Putative large exoprotein involved in heme utilization or adhesion of ShlA/HecA/FhaA family	4.19619		298.3.peg.2312	hypothetical protein	158.395
298.3.peg.5026	hypothetical protein	PA2225	hypothetical protein', 'Dbxref=gi:15597421	6666666.97382.peg.2326	hypothetical protein	4.17981		298.3.peg.1150	hypothetical protein	149.449
298.3.peg.970	FIG00954181: hypothetical protein	PA4488	MagE', 'Dbxref=gi:15599684	6666666.97382.peg.4696	FIG00954181: hypothetical protein	4.17193		298.3.peg.3260	Chloramphenicol acetyltransferase (EC 2.3.1.28)	133.871
298.3.peg.2653	FIG00955668: hypothetical protein	PA5088	hypothetical protein', 'Dbxref=gi:15600281	6666666.97382.peg.5325	FIG00955668: hypothetical protein	4.16789		298.3.peg.1588	hypothetical protein	133.039
298.3.peg.4502	General secretion pathway protein J	PA3098	general secretion pathway protein J', 'Dbxref=gi:15598294	6666666.97382.peg.3249	General secretion pathway protein J	4.16157		298.3.peg.5006	FIG00965705: hypothetical protein	129.259
298.3.peg.2096	PhnB protein; putative DNA binding 3-demethylubiquinone-9 3-methyltransferase domain protein	PA1353	hypothetical protein', 'Dbxref=gi:15596550	6666666.97382.peg.1404	PhnB protein; putative DNA binding 3-demethylubiquinone-9 3-methyltransferase domain protein	4.15755		298.3.peg.3168	hypothetical protein	123.442
298.3.peg.387	Enoyl-[acyl-carrier-protein] reductase [FMN] (EC 1.3.1.9)	PA1024	2-Nitropropane Dioxygenase', 'Dbxref=gi:15596221	6666666.97382.peg.1057	Enoyl-[acyl-carrier-protein] reductase [FMN] (EC 1.3.1.9)	4.14807		298.3.peg.902	hypothetical protein	122.048
298.3.peg.973	hypothetical protein	PA4491	MagB', 'Dbxref=gi:15599687	6666666.97382.peg.4699	FIG00955149: hypothetical protein	4.1372		298.3.peg.5556	"""CRISPR-associated protein, Cas5d family"""	118.074
298.3.peg.4738	COGs COG3558	PA5395	conserved hypothetical protein', 'Dbxref=gi:15600588	6666666.97382.peg.5645	COGs COG3558	4.13159		298.3.peg.2556	ATPase involved in DNA repair	114.936
298.3.peg.3388	NAD synthetase (EC 6.3.1.5)	PA4920	NH3-dependent NAD synthetase', 'Dbxref=gi:15600113	6666666.97382.peg.5147	NAD synthetase (EC 6.3.1.5)	4.13093		298.3.peg.5414	hypothetical protein	114.725
298.3.peg.4024	FIG00954446: hypothetical protein	PA2433	hypothetical protein', 'Dbxref=gi:15597629	6666666.97382.peg.2544	FIG00954446: hypothetical protein	4.12246		298.3.peg.3941	FIG00961448: hypothetical protein	113.823
298.3.peg.4915	FIG00957186: hypothetical protein	PA1510	hypothetical protein', 'Dbxref=gi:15596707	6666666.97382.peg.1560	FIG00957186: hypothetical protein	4.08368		298.3.peg.2559	hypothetical protein	108.983
298.3.peg.346	Histone acetyltransferase HPA2 and related acetyltransferases	PA1062	hypothetical protein', 'Dbxref=gi:15596259	6666666.97382.peg.1099	Histone acetyltransferase HPA2 and related acetyltransferases	4.0546		298.3.peg.5010	hypothetical protein	95.3519
298.3.peg.5154	probable response regulator	PA4080	probable response regulator', 'Dbxref=gi:15599275	6666666.97382.peg.4272	probable response regulator	4.02571		298.3.peg.4389	"""Transcriptional regulator, TetR family"""	93.7971
298.3.peg.3378	Branched-chain amino acid transport ATP-binding protein LivG (TC 3.A.1.4.1)	PA4910	branched chain amino acid ABC transporter ATP binding protein', 'Dbxref=gi:15600103	6666666.97382.peg.5137	Branched-chain amino acid transport ATP-binding protein LivG (TC 3.A.1.4.1)	4.02098		298.3.peg.2557	"""transcriptional regulator MvaT, P16 subunit, putative"""	89.6749
298.3.peg.221	ClpB protein	PA1662	clpV2', 'Dbxref=gi:15596859	6666666.97382.peg.1721	ClpB protein	3.98837		298.3.peg.3923	FIG01232333: hypothetical protein	88.4602
298.3.peg.2450	FIG00960081: hypothetical protein	PA2560	hypothetical protein', 'Dbxref=gi:15597756	6666666.97382.peg.2678	FIG00960081: hypothetical protein	3.98196		298.3.peg.5005	Histidinol-phosphatase (EC 3.1.3.15)	88.3137
298.3.peg.4879	Cytochrome c oxidase polypeptide II (EC 1.9.3.1)	PA0105	cytochrome c oxidase, subunit II', 'Dbxref=gi:15595303	6666666.97382.peg.110	Cytochrome c oxidase polypeptide II (EC 1.9.3.1)	3.95124		298.3.peg.5415	putative helicase	73.4926
298.3.peg.347	Cysteine synthase (EC 2.5.1.47)	PA1061	conserved hypothetical protein', 'Dbxref=gi:15596258	6666666.97382.peg.1098	Cysteine synthase (EC 2.5.1.47)	3.9348		298.3.peg.3832	hypothetical protein	71.58
298.3.peg.3520	PROBABLE PROLINE AND GLYCINE RICH TRANSMEMBRANE PROTEIN	PA4317	hypothetical protein', 'Dbxref=gi:15599513	6666666.97382.peg.4521	PROBABLE PROLINE AND GLYCINE RICH TRANSMEMBRANE PROTEIN	3.91996		298.3.peg.984	FIG00960455: hypothetical protein	70.3641
298.3.peg.5948	4-carboxymuconolactone decarboxylase domain/alkylhydroperoxidase AhpD family core domain protein	PA0269	conserved hypothetical protein', 'Dbxref=gi:15595466	6666666.97382.peg.281	4-carboxymuconolactone decarboxylase domain/alkylhydroperoxidase AhpD family core domain protein	3.91871		298.3.peg.5561	OsmC family protein	64.8091
298.3.peg.5161	FIG00958987: hypothetical protein	PA3485	hypothetical protein', 'Dbxref=gi:15598681	6666666.97382.peg.3648	FIG00958987: hypothetical protein	3.89301		298.3.peg.5785	Rhs-family protein	62.6331
298.3.peg.4255	Short-chain dehydrogenase/reductase SDR	PA1649	probable short-chain dehydrogenase', 'Dbxref=gi:15596846	6666666.97382.peg.1707	Short-chain dehydrogenase/reductase SDR	3.89104		298.3.peg.2561	hypothetical protein	60.4695
298.3.peg.3093	hypothetical protein	PA4625	cyclic diguanylate-regulated TPS partner A, CdrA', 'Dbxref=gi:15599821	6666666.97382.peg.4841	Large exoproteins involved in heme utilization or adhesion	3.87134		298.3.peg.2313	hypothetical protein	51.4489
298.3.peg.29	FIG00958769: hypothetical protein	PA1842	hypothetical protein', 'Dbxref=gi:15597039	6666666.97382.peg.1913	FIG00958769: hypothetical protein	3.87129		298.3.peg.3924	hypothetical protein	51.2175
298.3.peg.1727	Integral membrane protein	PA0563	conserved hypothetical protein', 'Dbxref=gi:15595760	6666666.97382.peg.594	Integral membrane protein	3.85874		298.3.peg.5089	Predicted transcriptional regulators containing the CopG/Arc/MetJ DNA-binding domain	51.1574
298.3.peg.1156	"""dTDP-4-dehydrorhamnose 3,5-epimerase (EC 5.1.3.13)"""	PA5164	dTDP-4-dehydrorhamnose 3,5-epimerase', 'Dbxref=gi:15600357	6666666.97382.peg.5406	"""dTDP-4-dehydrorhamnose 3,5-epimerase (EC 5.1.3.13)"""	3.84874		298.3.peg.5629	FIG00961420: hypothetical protein	51.1312
298.3.peg.5899	Uncharacterized protein ImpJ/VasE	PA0079	TssK1', 'Dbxref=gi:15595277	6666666.97382.peg.82	Uncharacterized protein ImpJ/VasE	3.84266		298.3.peg.2328	ATP-dependent Clp protease proteolytic subunit (EC 3.4.21.92)	49.3548
298.3.peg.5283	3-oxoacyl-[acyl-carrier protein] reductase (EC 1.1.1.100)	PA3507	probable short-chain dehydrogenase', 'Dbxref=gi:15598703	6666666.97382.peg.3671	3-oxoacyl-[acyl-carrier protein] reductase (EC 1.1.1.100)	3.83314		298.3.peg.5009	hypothetical protein	49.3483
298.3.peg.5267	Uncharacterised protein family UPF0157 (COG2320)	PA4798	hypothetical protein', 'Dbxref=gi:15599992	6666666.97382.peg.5021	Uncharacterised protein family UPF0157 (COG2320)	3.82917		298.3.peg.1876	FIG00958233: hypothetical protein	49.1521
298.3.peg.5346	Osmotically inducible protein C	PA0059	osmotically inducible protein OsmC', 'Dbxref=gi:15595257	6666666.97382.peg.62	Osmotically inducible protein C	3.82232		298.3.peg.2344	hypothetical protein	48.2229
298.3.peg.951	Extracellular Matrix protein PelB	PA3063	PelB', 'Dbxref=gi:15598259	6666666.97382.peg.3213	Extracellular Matrix protein PelB	3.81438		298.3.peg.3012	acetyltransferase	47.5478
298.3.peg.28	5-methyltetrahydrofolate--homocysteine methyltransferase (EC 2.1.1.13)	PA1843	methionine synthase', 'Dbxref=gi:15597040	6666666.97382.peg.1914	5-methyltetrahydrofolate--homocysteine methyltransferase (EC 2.1.1.13)	3.80082		298.3.peg.1519	hypothetical protein	45.4397
298.3.peg.3108	FIG00955938: hypothetical protein	PA4638	hypothetical protein', 'Dbxref=gi:15599834	6666666.97382.peg.4856	FIG00955938: hypothetical protein	3.8007		298.3.peg.5011	FIG007317: Chromosome segregation protein SMC-like	44.1677
298.3.peg.4181	Bll1207 protein	PA4830	hypothetical protein', 'Dbxref=gi:15600023	6666666.97382.peg.5055	Bll1207 protein	3.78473		298.3.peg.2311	Predicted transcriptional regulators	44.1542
298.3.peg.3523	"""5'-nucleotidase/2',3'-cyclic phosphodiesterase and related esterases"""	PA4320	hypothetical protein', 'Dbxref=gi:15599516	6666666.97382.peg.4524	"""5'-nucleotidase/2',3'-cyclic phosphodiesterase and related esterases"""	3.78119		298.3.peg.5108	putative DNA helicase	43.5698
298.3.peg.5568	Thiol:disulfide interchange protein DsbG precursor	PA2476	thiol:disulfide interchange protein DsbG', 'Dbxref=gi:15597672	6666666.97382.peg.2586	Thiol:disulfide interchange protein DsbG precursor	3.77708		298.3.peg.2331	FIG00964642: hypothetical protein	42.56
298.3.peg.5923	Superfamily I DNA and RNA helicases and helicase subunits	PA2728	hypothetical protein', 'Dbxref=gi:15597924	6666666.97382.peg.2853	Superfamily I DNA and RNA helicases and helicase subunits	3.7705		298.3.peg.2554	conserved domain protein	42.5395
298.3.peg.5610	FIG00957468: hypothetical protein	PA2450	hypothetical protein', 'Dbxref=gi:15597646	6666666.97382.peg.2562	FIG00957468: hypothetical protein	3.76532		298.3.peg.5616	Rhs family protein	40.0504
298.3.peg.3979	FIG00962058: hypothetical protein	PA2773	hypothetical protein', 'Dbxref=gi:15597969	6666666.97382.peg.2911	FIG00962058: hypothetical protein	3.75808		298.3.peg.4405	FIG00960783: hypothetical protein	39.7135
298.3.peg.5718	Membrane proteins related to metalloendopeptidases	PA1871	LasA protease precursor', 'Dbxref=gi:15597068	6666666.97382.peg.1946	Membrane proteins related to metalloendopeptidases	3.73686		298.3.peg.5559	4-oxalocrotonate tautomerase (EC 5.3.2.-)	37.0207
298.3.peg.5637	Cu(I)-responsive transcriptional regulator	PA4778	CueR', 'Dbxref=gi:15599972	6666666.97382.peg.5000	Cu(I)-responsive transcriptional regulator	3.7253		298.3.peg.5013	FIG149030: hypothetical protein	36.42
298.3.peg.3897	"""transcriptional regulator, MerR family"""	PA2076	probable transcriptional regulator', 'Dbxref=gi:15597272	6666666.97382.peg.2164	"""transcriptional regulator, MerR family"""	3.71861		298.3.peg.5097	FIG00960652: hypothetical protein	36.3664
298.3.peg.5652	FIG00954133: hypothetical protein	PA2441	hypothetical protein', 'Dbxref=gi:15597637	6666666.97382.peg.2552	FIG00954133: hypothetical protein	3.71531		298.3.peg.3991	hypothetical protein	33.7867
298.3.peg.4871	3-oxoacyl-[ACP] synthase	PA0098	hypothetical protein', 'Dbxref=gi:15595296	6666666.97382.peg.102	3-oxoacyl-[ACP] synthase	3.70381		298.3.peg.4699	FIG00961348: hypothetical protein	33.4774
298.3.peg.3061	ClpB protein	PA2371	probable ClpA/B-type protease', 'Dbxref=gi:15597567	6666666.97382.peg.2481	ClpB protein	3.68552		298.3.peg.2308	hypothetical protein	33.0204
298.3.peg.972	hypothetical protein	PA4490	MagC', 'Dbxref=gi:15599686	6666666.97382.peg.4698	hypothetical protein	3.67025		298.3.peg.5560	"""NADH:flavin oxidoreductases, Old Yellow Enzyme family"""	32.4598
298.3.peg.5358	Chromosome segregation ATPases	PA3274	hypothetical protein', 'Dbxref=gi:15598470	6666666.97382.peg.3424	Chromosome segregation ATPases	3.65796		298.3.peg.5408	hypothetical protein	32.1441
298.3.peg.2680	Polyhydroxyalkanoate granule-associated protein PhaF	PA5060	polyhydroxyalkanoate synthesis protein PhaF', 'Dbxref=gi:15600253	6666666.97382.peg.5298	Polyhydroxyalkanoate granule-associated protein PhaF	3.64301		298.3.peg.2329	hypothetical protein	31.5461
298.3.peg.5956	Putative large exoprotein involved in heme utilization or adhesion of ShlA/HecA/FhaA family	PA0041	probable hemagglutinin', 'Dbxref=gi:15595239	6666666.97382.peg.41	Putative large exoprotein involved in heme utilization or adhesion of ShlA/HecA/FhaA family	3.63715		298.3.peg.2321	FIG00953875: hypothetical protein	31.1413
298.3.peg.5838	FIG00956385: hypothetical protein	PA0259	hypothetical protein', 'Dbxref=gi:15595456	6666666.97382.peg.269	FIG00956385: hypothetical protein	3.63175		298.3.peg.3929	Integrase	30.4432
298.3.peg.5818	"""Outer membrane protein ImpK/VasF, OmpA/MotB domain"""	PA0078	TssL1', 'Dbxref=gi:15595276	6666666.97382.peg.81	"""Outer membrane protein ImpK/VasF, OmpA/MotB domain"""	3.62127		298.3.peg.1871	Isochorismatase (EC 3.3.2.1)	30.1246
298.3.peg.5898	Type VI secretion lipoprotein/VasD	PA0080	TssJ1', 'Dbxref=gi:15595278	6666666.97382.peg.83	Type VI secretion lipoprotein/VasD	3.60994		298.3.peg.252	putative membrane protein	29.702
298.3.peg.422	FIG00960378: hypothetical protein	PA0989	hypothetical protein', 'Dbxref=gi:15596186	6666666.97382.peg.1022	FIG00960378: hypothetical protein	3.59469		298.3.peg.1518	His-Xaa-Ser system radical SAM maturase HxsB	28.825
298.3.peg.4880	Cytochrome c oxidase polypeptide I (EC 1.9.3.1)	PA0106	cytochrome c oxidase, subunit I', 'Dbxref=gi:15595304	6666666.97382.peg.111	Cytochrome c oxidase polypeptide I (EC 1.9.3.1)	3.56493		298.3.peg.3838	Mu-like prophage FluMu I protein	28.5194
298.3.peg.2998	ATPases of the AAA+ class	PA0315	hypothetical protein', 'Dbxref=gi:15595512	6666666.97382.peg.330	ATPases of the AAA+ class	3.5508		298.3.peg.5012	FIG039767: hypothetical protein	27.122
298.3.peg.2240	FIG00957787: hypothetical protein	PA3229	hypothetical protein', 'Dbxref=gi:15598425	6666666.97382.peg.3377	FIG00957787: hypothetical protein	3.54084		298.3.peg.2332	hypothetical protein	26.7638
298.3.peg.1020	FIG00953333: hypothetical protein	PA4535	hypothetical protein', 'Dbxref=gi:15599731	6666666.97382.peg.4744	FIG00953333: hypothetical protein	3.53096		298.3.peg.5450	"""FIG051360: Periplasmic protein TonB, links inner and outer membranes"""	26.2735
298.3.peg.5492	FIG00957304: hypothetical protein	PA0126	hypothetical protein', 'Dbxref=gi:15595324	6666666.97382.peg.131	FIG00957304: hypothetical protein	3.51807		298.3.peg.5409	hypothetical protein	25.5128
298.3.peg.1117	Hemolysin activation/secretion protein associated with VreARI signalling system	PA4624	cyclic diguanylate-regulated TPS partner B, CdrB', 'Dbxref=gi:15599820	6666666.97382.peg.4840	Hemolysin activation/secretion protein associated with VreARI signalling system	3.51551		298.3.peg.5088	putative plasmid stablization protein	24.5873
298.3.peg.5378	FIG00956049: hypothetical protein	PA3292	hypothetical protein', 'Dbxref=gi:15598488	6666666.97382.peg.3443	FIG00956049: hypothetical protein	3.51494		298.3.peg.4380	Trx	22.9639
298.3.peg.413	"""PqsE, quinolone signal response protein"""	PA1000	Quinolone signal response protein', 'Dbxref=gi:15596197	6666666.97382.peg.1031	"""PqsE, quinolone signal response protein"""	3.50033		298.3.peg.3844	hypothetical protein	22.3884
298.3.peg.5820	Protein phosphatase ImpM	PA0076	TagF1', 'Dbxref=gi:15595274	6666666.97382.peg.79	Protein phosphatase ImpM	3.49769		298.3.peg.5098	"""Type IV secretory pathway, VirB4 components"""	21.7126
298.3.peg.806	Threonine efflux protein	PA2929	hypothetical protein', 'Dbxref=gi:15598125	6666666.97382.peg.3071	Threonine efflux protein	3.49402		298.3.peg.2560	"""Error-prone, lesion bypass DNA polymerase V (UmuC)"""	21.648
298.3.peg.225	Uncharacterized protein ImpC	PA1658	HsiC2', 'Dbxref=gi:15596855	6666666.97382.peg.1717	Uncharacterized protein ImpC	3.49281		298.3.peg.2337	COG1156: Archaeal/vacuolar-type H+-ATPase subunit B	21.6405
298.3.peg.3243	FIG00955152: hypothetical protein	PA0736	hypothetical protein', 'Dbxref=gi:15595933	6666666.97382.peg.764	FIG00955152: hypothetical protein	3.4899		298.3.peg.5977	Pyoverdine sidechain non-ribosomal peptide synthetase PvdJ	21.2598
298.3.peg.2050	VgrG protein	PA2685	VgrG4', 'Dbxref=gi:15597881	6666666.97382.peg.2807	VgrG protein	3.48966		298.3.peg.2314	hypothetical protein	21.2448
298.3.peg.3459	FOG: Ankyrin repeat	PA2503	hypothetical protein', 'Dbxref=gi:15597699	6666666.97382.peg.2613	FOG: Ankyrin repeat	3.47173		298.3.peg.2326	hypothetical protein	20.8695
298.3.peg.5502	Putative lipase in cluster with Phosphatidate cytidylyltransferase	PA2540	conserved hypothetical protein', 'Dbxref=gi:15597736	6666666.97382.peg.2654	Putative lipase in cluster with Phosphatidate cytidylyltransferase	3.46687		298.3.peg.2744	hypothetical protein	20.7539
298.3.peg.44	SCP-2 sterol transfer family protein	PA1830	hypothetical protein', 'Dbxref=gi:15597027	6666666.97382.peg.1898	SCP-2 sterol transfer family protein	3.45676		298.3.peg.3859	FIG00962931: hypothetical protein	19.1229
298.3.peg.1426	Adenosylhomocysteinase (EC 3.3.1.1)	PA0432	S-adenosyl-L-homocysteine hydrolase', 'Dbxref=gi:15595629	6666666.97382.peg.453	Adenosylhomocysteinase (EC 3.3.1.1)	3.44677		298.3.peg.2342	hypothetical protein	18.4214
298.3.peg.5953	FAD-dependent monooxygenase PhzS	PA4217	flavin-containing monooxygenase', 'Dbxref=gi:15599413	6666666.97382.peg.4418	FAD-dependent monooxygenase PhzS	3.43183		298.3.peg.2340	FIG00965686: hypothetical protein	18.0868
298.3.peg.3870	Nucleoside-diphosphate-sugar epimerases	PA4205	hypothetical protein', 'Dbxref=gi:15599400	6666666.97382.peg.4405	Nucleoside-diphosphate-sugar epimerases	3.40383		298.3.peg.2309	FIG00964821: hypothetical protein	18.0172
298.3.peg.5643	Permease of the drug/metabolite transporter (DMT) superfamily	PA4783	conserved hypothetical protein', 'Dbxref=gi:15599977	6666666.97382.peg.5006	Permease of the drug/metabolite transporter (DMT) superfamily	3.38443		298.3.peg.1524	Integrase	17.3594
298.3.peg.5394	FIG00961991: hypothetical protein	PA1471	hypothetical protein', 'Dbxref=gi:15596668	6666666.97382.peg.1520	FIG00961991: hypothetical protein	3.37764		298.3.peg.245	hypothetical protein	16.36
298.3.peg.215	"""Outer membrane protein ImpK/VasF, OmpA/MotB domain"""	PA1668	DotU2', 'Dbxref=gi:15596865	6666666.97382.peg.1727	"""Outer membrane protein ImpK/VasF, OmpA/MotB domain"""	3.35344		298.3.peg.2335	FIG00964183: hypothetical protein	14.4347
298.3.peg.2451	FIG00959115: hypothetical protein		phosphorylcholine phosphatase', 'Dbxref=gi:15600485	6666666.97382.peg.2677	FIG00959115: hypothetical protein	3.34119		298.3.peg.5451	FIG00955915: hypothetical protein	14.1187
298.3.peg.2830	FIG00954106: hypothetical protein	PA2180	hypothetical protein', 'Dbxref=gi:15597376	6666666.97382.peg.2281	FIG00954106: hypothetical protein	3.34077		298.3.peg.1872	"""Multidrug-efflux transporter, major facilitator superfamily (MFS) (TC 2.A.1)"""	13.1697
298.3.peg.2173	FIG00955878: hypothetical protein	PA1573	conserved hypothetical protein', 'Dbxref=gi:15596770	6666666.97382.peg.1629	FIG00955878: hypothetical protein	3.33984		298.3.peg.2654	FIG00955668: hypothetical protein	13.06
298.3.peg.969	FIG00638718: hypothetical protein	PA4487	MagF', 'Dbxref=gi:15599683	6666666.97382.peg.4695	FIG00638718: hypothetical protein	3.32432		298.3.peg.2563	ATP-dependent helicase HrpB	13.06
298.3.peg.3714	2-isopropylmalate synthase (EC 2.3.3.13)	PA1217	probable 2-isopropylmalate synthase', 'Dbxref=gi:15596414	6666666.97382.peg.1261	2-isopropylmalate synthase (EC 2.3.3.13)	3.32041		298.3.peg.5562	Possible carboxymuconolactone decarboxylase family protein (EC 4.1.1.44)	12.9483
298.3.peg.682	Dicarboxylate MFS transporter	PA5530	probable MFS dicarboxylate transporter', 'Dbxref=gi:15600723	6666666.97382.peg.5785	Dicarboxylate MFS transporter	3.3059		298.3.peg.4248	Rhs family protein	12.44
298.3.peg.2415	Alkanesulfonates-binding protein	PA2594	conserved hypothetical protein', 'Dbxref=gi:15597790	6666666.97382.peg.2712	Alkanesulfonates-binding protein	3.30096		298.3.peg.2319	hypothetical protein	12.3211
298.3.peg.3067	Uncharacterized protein ImpB	PA2365	conserved hypothetical protein', 'Dbxref=gi:15597561	6666666.97382.peg.2475	Uncharacterized protein ImpB	3.29398		298.3.peg.3856	Eha	12.213
298.3.peg.5848	"""Type IIA topoisomerase (DNA gyrase/topo II, topoisomerase IV), A subunit"""	PA3412	hypothetical protein', 'Dbxref=gi:15598608	6666666.97382.peg.3571	"""Type IIA topoisomerase (DNA gyrase/topo II, topoisomerase IV), A subunit"""	3.28442		298.3.peg.5109	putative membrane protein	11.4698
298.3.peg.1646	FIG00954311: hypothetical protein	PA0659	hypothetical protein', 'Dbxref=gi:15595856	6666666.97382.peg.689	FIG00954311: hypothetical protein	3.27756		298.3.peg.1523	"""Pyruvate/2-oxoglutarate dehydrogenase complex, dihydrolipoamide acyltransferase (E2) component, and related enzymes"""	11.1395
298.3.peg.3340	Ketosteroid isomerase homolog	PA1325	conserved hypothetical protein', 'Dbxref=gi:15596522	6666666.97382.peg.1375	Ketosteroid isomerase homolog	3.27501		298.3.peg.3854	hypothetical protein	10.9844
298.3.peg.2049	Rhs family protein	PA2684	conserved hypothetical protein', 'Dbxref=gi:15597880	6666666.97382.peg.2806	Rhs family protein	3.25085		298.3.peg.2306	FIG00963381: hypothetical protein	10.6634
298.3.peg.4505	General secretion pathway protein M	PA3095	general secretion pathway protein M', 'Dbxref=gi:15598291	6666666.97382.peg.3246	General secretion pathway protein M	3.23145		298.3.peg.5557	CRISPR-associated helicase Cas3	10.6077
298.3.peg.4841	"""membrane protein, putative"""	PA5024	conserved hypothetical protein', 'Dbxref=gi:15600217	6666666.97382.peg.5261	"""membrane protein, putative"""	3.23057		298.3.peg.5615	Rhs family protein	10.5286
298.3.peg.5354	hypothetical protein	PA0050	hypothetical protein', 'Dbxref=gi:15595248	6666666.97382.peg.52	hypothetical protein	3.20921		298.3.peg.3862	hypothetical protein	10.2625
298.3.peg.5839	FIG00956088: hypothetical protein	PA0260	hypothetical protein', 'Dbxref=gi:15595457	6666666.97382.peg.270	FIG00956088: hypothetical protein	3.20045		298.3.peg.2336	FIG00963969: hypothetical protein	10.2306
298.3.peg.1642	FIG00953184: hypothetical protein	PA0663	hypothetical protein', 'Dbxref=gi:15595860	6666666.97382.peg.693	FIG00953184: hypothetical protein	3.14453		298.3.peg.3060	FIG00961308: hypothetical protein	9.61196
298.3.peg.554	"""ABC-type multidrug transport system, ATPase and permease components"""	PA3715	hypothetical protein', 'Dbxref=gi:15598910	6666666.97382.peg.3886	"""ABC-type multidrug transport system, ATPase and permease components"""	3.13835		298.3.peg.2558	hypothetical protein	9.08837
298.3.peg.580	Sodium/hydrogen exchanger family protein	PA3739	probable sodium/hydrogen antiporter', 'Dbxref=gi:15598934	6666666.97382.peg.3911	Sodium/hydrogen exchanger family protein	3.13069		298.3.peg.2318	hypothetical protein	9.08837
298.3.peg.3429	"""TldD family protein, Beta/Gamma-proteobacterial subgroup"""	PA2529	hypothetical protein', 'Dbxref=gi:15597725	6666666.97382.peg.2643	"""TldD family protein, Beta/Gamma-proteobacterial subgroup"""	3.09954		298.3.peg.4381	Protein involved in biosynthesis of mitomycin antibiotics/polyketide fumonisin	7.28431
298.3.peg.5897	Uncharacterized protein ImpI/VasC	PA0081	Fha1', 'Dbxref=gi:15595279	6666666.97382.peg.84	Uncharacterized protein ImpI/VasC	3.09879		298.3.peg.5457	FIG041301: Hypothetical protein	6.83298
298.3.peg.1743	S-adenosylmethionine synthetase (EC 2.5.1.6)	PA0546	methionine adenosyltransferase', 'Dbxref=gi:15595743	6666666.97382.peg.577	S-adenosylmethionine synthetase (EC 2.5.1.6)	3.09655		298.3.peg.3305	FIG00966001: hypothetical protein	6.69993
298.3.peg.950	Extracellular Matrix protein PelC	PA3062	PelC', 'Dbxref=gi:15598258	6666666.97382.peg.3212	Extracellular Matrix protein PelC	3.0959		298.3.peg.4404	Propionate catabolism operon regulatory protein PrpR	5.82438
298.3.peg.1066	Uncharacterized domain COG3236 / GTP cyclohydrolase II (EC 3.5.4.25)	PA4580	conserved hypothetical protein', 'Dbxref=gi:15599776	6666666.97382.peg.4789	Uncharacterized domain COG3236 / GTP cyclohydrolase II (EC 3.5.4.25)	3.08663		298.3.peg.3845	hypothetical protein	5.8115
298.3.peg.3587	Glutathione S-transferase family protein	PA0473	probable glutathione S-transferase', 'Dbxref=gi:15595670	6666666.97382.peg.499	Glutathione S-transferase family protein	3.07836		298.3.peg.2316	Primosomal protein I	5.79522
298.3.peg.2092	ClpB protein	PA2725	probable chaperone', 'Dbxref=gi:15597921	6666666.97382.peg.2850	ClpB protein	3.0747		298.3.peg.5111	"""COG1088: dTDP-D-glucose 4,6-dehydratase"""	5.78648
298.3.peg.4080	FIG00954112: hypothetical protein	PA1963	hypothetical protein', 'Dbxref=gi:15597159	6666666.97382.peg.2044	FIG00954112: hypothetical protein	3.07129		298.3.peg.3820	"""DNA adenine methyltransferase, phage-associated"""	5.76785
298.3.peg.3422	Phosphatidate cytidylyltransferase (EC 2.7.7.41)	PA2536	probable phosphatidate cytidylyltransferase', 'Dbxref=gi:15597732	6666666.97382.peg.2650	Phosphatidate cytidylyltransferase (EC 2.7.7.41)	3.06216		298.3.peg.2846	FIG00962356: hypothetical protein	5.63809
298.3.peg.3628	Putative outer membrane lipoprotein	PA3317	hypothetical protein', 'Dbxref=gi:15598513	6666666.97382.peg.3473	Putative outer membrane lipoprotein	3.04631		298.3.peg.4394	4-aminobutyraldehyde dehydrogenase (EC 1.2.1.19)	5.35783
298.3.peg.220	Sigma-54 dependent transcriptional regulator	PA1663	Sfa2', 'Dbxref=gi:15596860	6666666.97382.peg.1722	Sigma-54 dependent transcriptional regulator	3.04109		298.3.peg.3984	hypothetical protein	5.19758
298.3.peg.666	Cyclopropane-fatty-acyl-phospholipid synthase (EC 2.1.1.79)	PA5546	conserved hypothetical protein', 'Dbxref=gi:15600739	6666666.97382.peg.5802	Cyclopropane-fatty-acyl-phospholipid synthase (EC 2.1.1.79)	3.04094		298.3.peg.3841	Mu-like prophage FluMu protein gp29	5.01435
298.3.peg.1779	FIG00953827: hypothetical protein	PA2883	hypothetical protein', 'Dbxref=gi:15598079	6666666.97382.peg.3024	FIG00953827: hypothetical protein	3.03785		298.3.peg.4395	Diaminobutyrate-pyruvate aminotransferase (EC 2.6.1.46)	4.90645
298.3.peg.3524	FIG00955538: hypothetical protein	PA4321	hypothetical protein', 'Dbxref=gi:15599517	6666666.97382.peg.4525	FIG00955538: hypothetical protein	3.03553		298.3.peg.4388	FIG00955335: hypothetical protein	4.15481
298.3.peg.4989	Sarcosine oxidase delta subunit (EC 1.5.3.1)	PA5417	sarcosine oxidase delta subunit', 'Dbxref=gi:15600610	6666666.97382.peg.5667	Sarcosine oxidase delta subunit (EC 1.5.3.1)	3.02907		298.3.peg.4607	FIG00959964: hypothetical protein	4.00583
298.3.peg.348	Permease of the drug/metabolite transporter (DMT) superfamily	PA1060	hypothetical protein', 'Dbxref=gi:15596257	6666666.97382.peg.1097	Permease of the drug/metabolite transporter (DMT) superfamily	3.02393		298.3.peg.3989	hypothetical protein	3.89103
298.3.peg.3516	FIG00955586: hypothetical protein		hypothetical protein', 'Dbxref=gi:15599509	6666666.97382.peg.4517	FIG00955586: hypothetical protein	3.02263		298.3.peg.3031	"""Non-ribosomal peptide synthetase modules, pyoverdine @ Siderophore biosynthesis non-ribosomal peptide synthetase modules"""	3.88482
298.3.peg.4054	"""NAD(P)H dehydrogenase, quinone family"""	PA0853	probable oxidoreductase', 'Dbxref=gi:15596050	6666666.97382.peg.886	"""NAD(P)H dehydrogenase, quinone family"""	3.00991		298.3.peg.4407	Paraquat-inducible protein A	3.7
298.3.peg.5410	"""Type I restriction-modification system, DNA-methyltransferase subunit M (EC 2.1.1.72)"""	PA2735	probable restriction-modification system protein', 'Dbxref=gi:15597931	6666666.97382.peg.2860	"""Type I restriction-modification system, DNA-methyltransferase subunit M (EC 2.1.1.72)"""	2.98265		298.3.peg.5099	putative lipoprotein	3.47098
298.3.peg.5418	FOG: GGDEF domain	PA4332	hypothetical protein', 'Dbxref=gi:15599528	6666666.97382.peg.4536	FOG: GGDEF domain	2.9664		298.3.peg.5439	Conjugative transfer protein PilN in PFGI-1-like cluster	2.0079
298.3.peg.5171	Cyclohexadienyl dehydratase (EC 4.2.1.51)(EC 4.2.1.91)	PA3475	cyclohexadienyl dehydratase precursor', 'Dbxref=gi:15598671	6666666.97382.peg.3638	Cyclohexadienyl dehydratase (EC 4.2.1.51)(EC 4.2.1.91)	2.96635		298.3.peg.5558	"""Error-prone, lesion bypass DNA polymerase V (UmuC)"""	1.82951
298.3.peg.2249	"""Nucleoside ABC transporter, periplasmic nucleoside-binding protein"""	PA3238	hypothetical protein', 'Dbxref=gi:15598434	6666666.97382.peg.3386	"""Nucleoside ABC transporter, periplasmic nucleoside-binding protein"""	2.96547		298.3.peg.4392	Alcohol dehydrogenase (EC 1.1.1.1)	1.81076
298.3.peg.340	probable heat shock protein (hsp90 family)	PA1068	probable heat shock protein (hsp90 family)', 'Dbxref=gi:15596265	6666666.97382.peg.1105	probable heat shock protein (hsp90 family)	2.95863		298.3.peg.5094	FIG00956406: hypothetical protein	1.64441
298.3.peg.2971	Sensory box/GGDEF family protein	PA0290	hypothetical protein', 'Dbxref=gi:15595487	6666666.97382.peg.303	Sensory box/GGDEF family protein	2.95673		298.3.peg.4401	Butyryl-CoA dehydrogenase (EC 1.3.8.1)	1.58258
298.3.peg.1171	FIG00954962: hypothetical protein	PA5178	conserved hypothetical protein', 'Dbxref=gi:15600371	6666666.97382.peg.5420	FIG00954962: hypothetical protein	2.95672		298.3.peg.4391	"""hydrolase, alpha/beta fold family"""	1.51939
298.3.peg.193	"""Phosphoglycerol transferase and related proteins, alkaline phosphatase superfamily"""	PA1689	conserved hypothetical protein', 'Dbxref=gi:15596886	6666666.97382.peg.1749	"""Phosphoglycerol transferase and related proteins, alkaline phosphatase superfamily"""	2.95197		298.3.peg.4383	FIG005548: transport protein	1.41904
298.3.peg.4277	3-hydroxyacyl-CoA dehydrogenase (EC 1.1.1.35) / Enoyl CoA hydratase (EC 4.2.1.17)	PA1628	probable 3-hydroxyacyl-CoA dehydrogenase', 'Dbxref=gi:15596825	6666666.97382.peg.1685	3-hydroxybutyryl-CoA dehydrogenase (EC 1.1.1.157); 3-hydroxyacyl-CoA dehydrogenase (EC 1.1.1.35)	2.94737		298.3.peg.4399	AMP-binding protein	1.39506
298.3.peg.383	L-pipecolate dehydrogenase (EC 1.5.99.3)	PA1027	probable aldehyde dehydrogenase', 'Dbxref=gi:15596224	6666666.97382.peg.1061	L-pipecolate dehydrogenase (EC 1.5.99.3)	2.93519
298.3.peg.2629	Phospholipase/lecithinase/hemolysin	PA5112	esterase EstA', 'Dbxref=gi:15600305	6666666.97382.peg.5349	Phospholipase/lecithinase/hemolysin	2.93331
298.3.peg.5569	putative cytochrome P450 hydroxylase	PA2475	probable cytochrome P450', 'Dbxref=gi:15597671	6666666.97382.peg.2585	putative cytochrome P450 hydroxylase	2.91677
298.3.peg.4737	Cardiolipin synthetase (EC 2.7.8.-)	PA5394	cardiolipin synthase', 'Dbxref=gi:15600587	6666666.97382.peg.5644	Cardiolipin synthetase (EC 2.7.8.-)	2.90338
298.3.peg.5800	"""GntR family transcriptional regulator PA0268 @ Transcriptional regulator, GntR family domain"""	PA0268	probable transcriptional regulator', 'Dbxref=gi:15595465	6666666.97382.peg.280	"""GntR family transcriptional regulator PA0268 @ Transcriptional regulator, GntR family domain"""	2.88403
298.3.peg.2116	Histone acetyltransferase HPA2 and related acetyltransferases	PA1377	conserved hypothetical protein', 'Dbxref=gi:15596574	6666666.97382.peg.1427	Histone acetyltransferase HPA2 and related acetyltransferases	2.87353
298.3.peg.5651	FIG00954562: hypothetical protein	PA2440	hypothetical protein', 'Dbxref=gi:15597636	6666666.97382.peg.2551	FIG00954562: hypothetical protein	2.85742
298.3.peg.2844	Hydrolases of the alpha/beta superfamily	PA2168	hypothetical protein', 'Dbxref=gi:15597364	6666666.97382.peg.2267	Hydrolases of the alpha/beta superfamily	2.85454
298.3.peg.3421	1-acyl-sn-glycerol-3-phosphate acyltransferase (EC 2.3.1.51)	PA2537	probable acyltransferase', 'Dbxref=gi:15597733	6666666.97382.peg.2651	1-acyl-sn-glycerol-3-phosphate acyltransferase (EC 2.3.1.51)	2.85324
298.3.peg.3072	Uncharacterized protein ImpA	PA2360	hypothetical protein', 'Dbxref=gi:15597556	6666666.97382.peg.2469	Uncharacterized protein ImpA	2.8452
298.3.peg.3716	Long-chain-fatty-acid--CoA ligase (EC 6.2.1.3)	PA1215	hypothetical protein', 'Dbxref=gi:15596412	6666666.97382.peg.1259	Long-chain-fatty-acid--CoA ligase (EC 6.2.1.3)	2.84435
298.3.peg.1173	Formate dehydrogenase chain D (EC 1.2.1.2)	PA5180	conserved hypothetical protein', 'Dbxref=gi:15600373	6666666.97382.peg.5422	Formate dehydrogenase chain D (EC 1.2.1.2)	2.82462
298.3.peg.4104	hypothetical protein			6666666.97382.peg.2019	hypothetical protein	2.81111
298.3.peg.2046	Dienelactone hydrolase family	PA2682	conserved hypothetical protein', 'Dbxref=gi:15597878	6666666.97382.peg.2803	Dienelactone hydrolase family	2.79927
298.3.peg.1155	Glucose-1-phosphate thymidylyltransferase (EC 2.7.7.24)	PA5163	glucose-1-phosphate thymidylyltransferase', 'Dbxref=gi:15600356	6666666.97382.peg.5405	Glucose-1-phosphate thymidylyltransferase (EC 2.7.7.24)	2.78971
298.3.peg.101	Assimilatory nitrate reductase large subunit (EC:1.7.99.4)	PA1779	assimilatory nitrate reductase', 'Dbxref=gi:15596976	6666666.97382.peg.1842	Assimilatory nitrate reductase large subunit (EC:1.7.99.4)	2.77394
298.3.peg.1873	FIG00955667: hypothetical protein	PA2793	hypothetical protein', 'Dbxref=gi:15597989	6666666.97382.peg.2932	FIG00955667: hypothetical protein	2.76304
298.3.peg.76	Response regulators consisting of a CheY-like receiver domain and a winged-helix DNA-binding domain	PA1799	two-component response regulator, ParR', 'Dbxref=gi:15596996	6666666.97382.peg.1866	Response regulators consisting of a CheY-like receiver domain and a winged-helix DNA-binding domain	2.76181
298.3.peg.2770	FIG00955116: hypothetical protein	PA5333	conserved hypothetical protein', 'Dbxref=gi:15600526	6666666.97382.peg.5580	FIG00955116: hypothetical protein	2.75913
298.3.peg.405	"""Thiol peroxidase, Bcp-type (EC 1.11.1.15)"""	PA1008	bacterioferritin comigratory protein', 'Dbxref=gi:15596205	6666666.97382.peg.1039	"""Thiol peroxidase, Bcp-type (EC 1.11.1.15)"""	2.75836
298.3.peg.3660	hypothetical protein	PA3123	conserved hypothetical protein', 'Dbxref=gi:15598319	6666666.97382.peg.3274	Translation initiation inhibitor	2.75512
298.3.peg.2684	Polyhydroxyalkanoic acid synthase	PA5056	poly(3-hydroxyalkanoic acid) synthase 1', 'Dbxref=gi:15600249	6666666.97382.peg.5294	Polyhydroxyalkanoic acid synthase	2.75364
298.3.peg.460	RNA polymerase sigma factor RpoS	PA3622	sigma factor RpoS', 'Dbxref=gi:15598818	6666666.97382.peg.3791	RNA polymerase sigma factor RpoS	2.74935
298.3.peg.2627	FIG00955932: hypothetical protein	PA5114	hypothetical protein', 'Dbxref=gi:15600307	6666666.97382.peg.5351	FIG00955932: hypothetical protein	2.74614
298.3.peg.5157	"""transcriptional regulator, MerR family"""	PA4077	probable transcriptional regulator', 'Dbxref=gi:15599272	6666666.97382.peg.4269	"""transcriptional regulator, MerR family"""	2.7324
298.3.peg.928	Probable transmembrane protein	PA3040	conserved hypothetical protein', 'Dbxref=gi:15598236	6666666.97382.peg.3190	Probable transmembrane protein	2.7297
298.3.peg.3071	IcmF-related protein	PA2361	hypothetical protein', 'Dbxref=gi:15597557	6666666.97382.peg.2470	IcmF-related protein	2.72618
298.3.peg.1850	Butyryl-CoA dehydrogenase (EC 1.3.99.2)	PA2815	probable acyl-CoA dehydrogenase', 'Dbxref=gi:15598011	6666666.97382.peg.2953	Butyryl-CoA dehydrogenase (EC 1.3.99.2)	2.7177
298.3.peg.3023	diguanylate cyclase/phosphodiesterase (GGDEF & EAL domains) with PAS/PAC sensor(s)	PA0338	hypothetical protein', 'Dbxref=gi:15595535	6666666.97382.peg.355	diguanylate cyclase/phosphodiesterase (GGDEF & EAL domains) with PAS/PAC sensor(s)	2.70744
298.3.peg.362	OmpA family protein	PA1048	probable outer membrane protein precursor', 'Dbxref=gi:15596245	6666666.97382.peg.1083	OmpA family protein	2.6953
298.3.peg.4287	Oxidoreductase	PA3795	probable oxidoreductase', 'Dbxref=gi:15598990	6666666.97382.peg.3973	Oxidoreductase	2.68109
298.3.peg.4881	"""Cytochrome oxidase biogenesis protein Cox11-CtaG, copper delivery to Cox1"""	PA0107	conserved hypothetical protein', 'Dbxref=gi:15595305	6666666.97382.peg.112	"""Cytochrome oxidase biogenesis protein Cox11-CtaG, copper delivery to Cox1"""	2.67744
298.3.peg.2885	Vancomycin B-type resistance protein VanW	PA0749	hypothetical protein', 'Dbxref=gi:15595946	6666666.97382.peg.779	Vancomycin B-type resistance protein VanW	2.67405
298.3.peg.5679	Ferredoxin--NADP(+) reductase (EC 1.18.1.2)	PA3397	NADP+-dependent ferredoxin reductase', 'Dbxref=gi:15598593	6666666.97382.peg.3555	Ferredoxin--NADP(+) reductase (EC 1.18.1.2)	2.6557
298.3.peg.1003	Lactoylglutathione lyase (EC 4.4.1.5)	PA4518	hypothetical protein', 'Dbxref=gi:15599714	6666666.97382.peg.4726	Lactoylglutathione lyase (EC 4.4.1.5)	2.65316
298.3.peg.5282	"""Transcriptional regulator, IclR family"""	PA3508	probable transcriptional regulator', 'Dbxref=gi:15598704	6666666.97382.peg.3672	"""Transcriptional regulator, IclR family"""	2.65277
298.3.peg.4503	General secretion pathway protein K	PA3097	general secretion pathway protein K', 'Dbxref=gi:15598293	6666666.97382.peg.3248	General secretion pathway protein K	2.63916
298.3.peg.2837	FIG00956529: hypothetical protein	PA2174	hypothetical protein', 'Dbxref=gi:15597370	6666666.97382.peg.2274	FIG00956529: hypothetical protein	2.63789
298.3.peg.2888	Tricarboxylate transport membrane protein TctA	PA0752	conserved hypothetical protein', 'Dbxref=gi:15595949	6666666.97382.peg.782	Tricarboxylate transport membrane protein TctA	2.62185
298.3.peg.3871	3-carboxymuconate cyclase	PA4204	periplasmic gluconolactonase, PpgL', 'Dbxref=gi:15599399	6666666.97382.peg.4404	3-carboxymuconate cyclase	2.61585
298.3.peg.5158	FIG00954821: hypothetical protein	PA4076	hypothetical protein', 'Dbxref=gi:15599271	6666666.97382.peg.4268	FIG00954821: hypothetical protein	2.60126
298.3.peg.3525	MoxR-like ATPases	PA4322	conserved hypothetical protein', 'Dbxref=gi:15599518	6666666.97382.peg.4526	MoxR-like ATPases	2.59636
298.3.peg.4542	Sensor histidine kinase/response regulator	PA1396	probable two-component sensor', 'Dbxref=gi:15596593	6666666.97382.peg.1443	Sensor histidine kinase/response regulator	2.59554
298.3.peg.4695	RND efflux transporter	PA0158	Resistance-Nodulation-Cell Division (RND) triclosan efflux transporter, TriC', 'Dbxref=gi:15595356	6666666.97382.peg.164	RND efflux transporter	2.58275
298.3.peg.4142	"""putative Cytochrome bd2, subunit II"""	PA3929	cyanide insensitive terminal oxidase', 'Dbxref=gi:15599124	6666666.97382.peg.4116	"""putative Cytochrome bd2, subunit II"""	2.58217
298.3.peg.1489	FIG015287: Zinc protease	PA0371	hypothetical protein', 'Dbxref=gi:15595568	6666666.97382.peg.390	FIG015287: Zinc protease	2.58185
298.3.peg.1037	Type IV fimbrial biogenesis protein PilV	PA4551	type 4 fimbrial biogenesis protein PilV', 'Dbxref=gi:15599747	6666666.97382.peg.4760	Type IV fimbrial biogenesis protein PilV	2.56876
298.3.peg.574	FIG00953680: hypothetical protein			6666666.97382.peg.3905	FIG00953680: hypothetical protein	2.5632
298.3.peg.672	"""Carbonic anhydrase, gamma class (EC 4.2.1.1)"""	PA5540	hypothetical protein', 'Dbxref=gi:15600733	6666666.97382.peg.5796	"""Carbonic anhydrase, gamma class (EC 4.2.1.1)"""	2.56037
298.3.peg.1869	Transaldolase (EC 2.2.1.2)	PA2796	transaldolase', 'Dbxref=gi:15597992	6666666.97382.peg.2934	Transaldolase (EC 2.2.1.2)	2.54999
298.3.peg.3496	"""DNA-binding response regulator, LuxR family"""	PA4296	two-component response regulator, PprB', 'Dbxref=gi:15599492	6666666.97382.peg.4497	"""DNA-binding response regulator, LuxR family"""	2.53602
298.3.peg.1428	"""5,10-methylenetetrahydrofolate reductase (EC 1.5.1.20)"""	PA0430	5,10-methylenetetrahydrofolate reductase', 'Dbxref=gi:15595627	6666666.97382.peg.451	"""5,10-methylenetetrahydrofolate reductase (EC 1.5.1.20)"""	2.53543
298.3.peg.3059	VgrG protein	PA2373	conserved hypothetical protein', 'Dbxref=gi:15597569	6666666.97382.peg.2482	VgrG protein	2.53159
298.3.peg.5424	Lysophospholipid acyltransferase	PA4338	hypothetical protein', 'Dbxref=gi:15599534	6666666.97382.peg.4542	Lysophospholipid acyltransferase	2.52582
298.3.peg.57	Ketosteroid isomerase-related protein	PA1817	hypothetical protein', 'Dbxref=gi:15597014	6666666.97382.peg.1885	Ketosteroid isomerase-related protein	2.51896
298.3.peg.4288	Permeases of the major facilitator superfamily	PA3794	hypothetical protein', 'Dbxref=gi:15598989	6666666.97382.peg.3972	Permeases of the major facilitator superfamily	2.51121
298.3.peg.4417	Beta-propeller domains of methanol dehydrogenase type	PA1450	conserved hypothetical protein', 'Dbxref=gi:15596647	6666666.97382.peg.1499	Beta-propeller domains of methanol dehydrogenase type	2.50513
298.3.peg.4865	Phosphoglycerate dehydrogenase and related dehydrogenases	PA0092	hypothetical protein', 'Dbxref=gi:15595290	6666666.97382.peg.96	hypothetical protein	2.49991
298.3.peg.4194	FIG00960725: hypothetical protein		hypothetical protein', 'Dbxref=gi:15600035	6666666.97382.peg.5068	FIG00960725: hypothetical protein	2.49773
298.3.peg.3244	FIG00957847: hypothetical protein	PA0735	hypothetical protein', 'Dbxref=gi:15595932	6666666.97382.peg.763	FIG00957847: hypothetical protein	2.48904
298.3.peg.4032	"""Hypothetical metal-binding enzyme, YcbL homolog"""	PA0832	conserved hypothetical protein', 'Dbxref=gi:15596029	6666666.97382.peg.864	"""Hypothetical metal-binding enzyme, YcbL homolog"""	2.47115
298.3.peg.929	Probable transmembrane protein	PA3041	hypothetical protein', 'Dbxref=gi:15598237	6666666.97382.peg.3191	Probable transmembrane protein	2.46514
298.3.peg.4499	General secretion pathway protein G	PA3101	general secretion pathway protein G', 'Dbxref=gi:15598297	6666666.97382.peg.3252	General secretion pathway protein G	2.46123
298.3.peg.3968	Probable signal peptide protein	PA2764	hypothetical protein', 'Dbxref=gi:15597960	6666666.97382.peg.2900	Probable signal peptide protein	2.45614
298.3.peg.4496	General secretion pathway protein C	PA3104	secretion protein XcpP', 'Dbxref=gi:15598300	6666666.97382.peg.3255	General secretion pathway protein C	2.4524
298.3.peg.3017	Predicted nucleoside-diphosphate-sugar epimerases	PA0333	hypothetical protein', 'Dbxref=gi:15595530	6666666.97382.peg.349	Predicted nucleoside-diphosphate-sugar epimerases	2.45191
298.3.peg.571	FIG006163: hypothetical protein	PA3732	conserved hypothetical protein', 'Dbxref=gi:15598927	6666666.97382.peg.3903	FIG006163: hypothetical protein	2.45007
298.3.peg.3089	FIG002984: FAD-dependent pyridine nucleotide-disulphide oxidoreductase	PA2345	conserved hypothetical protein', 'Dbxref=gi:15597541	6666666.97382.peg.2452	FIG002984: FAD-dependent pyridine nucleotide-disulphide oxidoreductase	2.4489
298.3.peg.5420	Manganese transport protein MntH	PA4334	probable transport protein', 'Dbxref=gi:15599530	6666666.97382.peg.4538	Manganese transport protein MntH	2.43592
298.3.peg.3699	FIG00955262: hypothetical protein	PA3178	hypothetical protein', 'Dbxref=gi:15598374	6666666.97382.peg.3323	FIG00955262: hypothetical protein	2.43572
298.3.peg.5893	Thiamine pyrophosphate-requiring protein PA2108	PA2108	probable decarboxylase', 'Dbxref=gi:15597304	6666666.97382.peg.2196	Thiamine pyrophosphate-requiring protein PA2108	2.42339
298.3.peg.671	Dihydroorotase (EC 3.5.2.3)	PA5541	dihydroorotase', 'Dbxref=gi:15600734	6666666.97382.peg.5797	Dihydroorotase (EC 3.5.2.3)	2.41857
298.3.peg.2727	High-affinity choline uptake protein BetT	PA5291	probable choline transporter', 'Dbxref=gi:15600484	6666666.97382.peg.5538	High-affinity choline uptake protein BetT	2.41802
298.3.peg.3450	benABC operon transcriptional activator BenR	PA2511	AntR', 'Dbxref=gi:15597707	6666666.97382.peg.2622	benABC operon transcriptional activator BenR	2.41383
298.3.peg.1243	Cytochrome c family protein	PA5248	hypothetical protein', 'Dbxref=gi:15600441	6666666.97382.peg.5493	Cytochrome c family protein	2.40754
298.3.peg.2651	VgrG protein	PA5090	conserved hypothetical protein', 'Dbxref=gi:15600283	6666666.97382.peg.5327	VgrG protein	2.40264
298.3.peg.2013	Methyltransferase (EC 2.1.1.-)	PA2650	conserved hypothetical protein', 'Dbxref=gi:15597846	6666666.97382.peg.2770	Methyltransferase (EC 2.1.1.-)	2.4015
298.3.peg.2368	SAM-dependent methyltransferases	PA3515	hypothetical protein', 'Dbxref=gi:15598711	6666666.97382.peg.3679	SAM-dependent methyltransferases	2.39056
298.3.peg.4150	FIG002188: hypothetical protein	PA3922	conserved hypothetical protein', 'Dbxref=gi:15599117	6666666.97382.peg.4108	FIG002188: hypothetical protein	2.38996
298.3.peg.3375	"""Oxidoreductase, short chain dehydrogenase/reductase family"""	PA4907	probable short-chain dehydrogenase', 'Dbxref=gi:15600100	6666666.97382.peg.5134	"""Oxidoreductase, short chain dehydrogenase/reductase family"""	2.38933
298.3.peg.1122	putative exported protein	PA5136	hypothetical protein', 'Dbxref=gi:15600329	6666666.97382.peg.5376	putative exported protein	2.38192
298.3.peg.4825	Thiamin biosynthesis protein ThiC	PA4973	thiamin biosynthesis protein ThiC', 'Dbxref=gi:15600166	6666666.97382.peg.5201	Thiamin biosynthesis protein ThiC	2.37794
298.3.peg.5950	hypothetical protein	PA2462	hypothetical protein', 'Dbxref=gi:15597658	6666666.97382.peg.2572	Putative large exoprotein involved in heme utilization or adhesion of ShlA/HecA/FhaA family	2.36835
298.3.peg.423	Transcriptional activator MetR	PA3587	transcriptional regulator MetR', 'Dbxref=gi:15598783	6666666.97382.peg.3754	Transcriptional activator MetR	2.35846
298.3.peg.4050	Thioredoxin reductase (EC 1.8.1.9)	PA0849	thioredoxin reductase 2', 'Dbxref=gi:15596046	6666666.97382.peg.882	Thioredoxin reductase (EC 1.8.1.9)	2.35089
298.3.peg.2132	Butyryl-CoA dehydrogenase (EC 1.3.99.2)	PA1535	citronellyl-CoA dehydrogenase', 'Dbxref=gi:15596732	6666666.97382.peg.1586	Butyryl-CoA dehydrogenase (EC 1.3.99.2)	2.35049
298.3.peg.5580	FIG00957227: hypothetical protein	PA2464	hypothetical protein', 'Dbxref=gi:15597660	6666666.97382.peg.2574	FIG00957227: hypothetical protein	2.34424
298.3.peg.342	Short chain dehydrogenase	PA1066	probable short-chain dehydrogenase', 'Dbxref=gi:15596263	6666666.97382.peg.1103	Short chain dehydrogenase	2.34148
298.3.peg.2626	SAM-dependent methyltransferases	PA5115	conserved hypothetical protein', 'Dbxref=gi:15600308	6666666.97382.peg.5352	SAM-dependent methyltransferases	2.33476
298.3.peg.918	Phosphonate ABC transporter phosphate-binding periplasmic component (TC 3.A.1.9.1)	PA3031	hypothetical protein', 'Dbxref=gi:15598227	6666666.97382.peg.3180	Phosphonate ABC transporter phosphate-binding periplasmic component (TC 3.A.1.9.1)	2.33336
298.3.peg.3729	Nicotinamidase family protein YcaC	PA1202	probable hydrolase', 'Dbxref=gi:15596399	6666666.97382.peg.1246	Nicotinamidase family protein YcaC	2.33084
298.3.peg.4931	Aspartate ammonia-lyase (EC 4.3.1.1)	PA1494	mucoidy inhibitor gene A', 'Dbxref=gi:15596691	6666666.97382.peg.1544	Aspartate ammonia-lyase (EC 4.3.1.1)	2.32818
298.3.peg.4993	Threonine dehydrogenase and related Zn-dependent dehydrogenases	PA5421	glutathione-independent formaldehyde dehydrogenase', 'Dbxref=gi:15600614	6666666.97382.peg.5671	Threonine dehydrogenase and related Zn-dependent dehydrogenases	2.31729
298.3.peg.4642	UDP-galactose-lipid carrier transferase (EC 2.-.-.-)	PA3455	conserved hypothetical protein', 'Dbxref=gi:15598651	6666666.97382.peg.3616	UDP-galactose-lipid carrier transferase (EC 2.-.-.-)	2.31541
298.3.peg.3003	Protein co-occuring with molybdenum cofactor biosynthesis protein B	PA0320	conserved hypothetical protein', 'Dbxref=gi:15595517	6666666.97382.peg.335	Protein co-occuring with molybdenum cofactor biosynthesis protein B	2.3137
298.3.peg.2776	Endoribonuclease L-PSP	PA5339	conserved hypothetical protein', 'Dbxref=gi:15600532	6666666.97382.peg.5586	Endoribonuclease L-PSP	2.31369
298.3.peg.27	FIG00960412: hypothetical protein	PA1844	Tse1', 'Dbxref=gi:15597041	6666666.97382.peg.1915	FIG00960412: hypothetical protein	2.31035
298.3.peg.4112	Ribosomal-protein-S5p-alanine acetyltransferase	PA1928	ribosomal protein alanine acetyltransferase', 'Dbxref=gi:15597124	6666666.97382.peg.2007	Ribosomal-protein-S5p-alanine acetyltransferase	2.30953
298.3.peg.4416	Beta-propeller domains of methanol dehydrogenase type	PA1451	conserved hypothetical protein', 'Dbxref=gi:15596648	6666666.97382.peg.1500	Beta-propeller domains of methanol dehydrogenase type	2.30646
298.3.peg.3377	Branched-chain amino acid transport ATP-binding protein LivF (TC 3.A.1.4.1)	PA4909	probable ATP-binding component of ABC transporter', 'Dbxref=gi:15600102	6666666.97382.peg.5136	Branched-chain amino acid transport ATP-binding protein LivF (TC 3.A.1.4.1)	2.30612
298.3.peg.1378	Superoxide dismutase [Fe] (EC 1.15.1.1)	PA4366	superoxide dismutase', 'Dbxref=gi:15599562	6666666.97382.peg.4572	Superoxide dismutase [Fe] (EC 1.15.1.1)	2.28791
298.3.peg.4480	"""Uncharacterized isomerase yddE, PhzC-PhzF family"""	PA3578	conserved hypothetical protein', 'Dbxref=gi:15598774	6666666.97382.peg.3744	"""Uncharacterized isomerase yddE, PhzC-PhzF family"""	2.28222
298.3.peg.765	Glycosyltransferase	PA5449	glycosyltransferase WbpX', 'Dbxref=gi:15600642	6666666.97382.peg.5702	Glycosyltransferase	2.28094
298.3.peg.4495	General secretion pathway protein D	PA3105	general secretion pathway protein D', 'Dbxref=gi:15598301	6666666.97382.peg.3256	General secretion pathway protein D	2.2747
298.3.peg.4570	Probable tonB-dependent receptor yncD precursor	PA2289	conserved hypothetical protein', 'Dbxref=gi:15597485	6666666.97382.peg.2390	Probable tonB-dependent receptor yncD precursor	2.27417
298.3.peg.1078	Long-chain fatty acid transport protein	PA4589	probable outer membrane protein precursor', 'Dbxref=gi:15599785	6666666.97382.peg.4800	Long-chain fatty acid transport protein	2.27402
298.3.peg.3428	"""TldE/PmbA family protein, Beta/Gamma-proteobacterial subgroup"""	PA2530	hypothetical protein', 'Dbxref=gi:15597726	6666666.97382.peg.2644	"""TldE/PmbA family protein, Beta/Gamma-proteobacterial subgroup"""	2.27314
298.3.peg.2474	cAMP-binding proteins - catabolite gene activator and regulatory subunit of cAMP-dependent protein kinases	PA4704	cAMP-binding protein A', 'Dbxref=gi:15599898	6666666.97382.peg.4924	cAMP-binding proteins - catabolite gene activator and regulatory subunit of cAMP-dependent protein kinases	2.27313
298.3.peg.3521	INTEGRAL MEMBRANE PROTEIN (Rhomboid family)	PA4318	hypothetical protein', 'Dbxref=gi:15599514	6666666.97382.peg.4522	INTEGRAL MEMBRANE PROTEIN (Rhomboid family)	2.26945
298.3.peg.4030	FIG00954138: hypothetical protein	PA0830	hypothetical protein', 'Dbxref=gi:15596027	6666666.97382.peg.862	FIG00954138: hypothetical protein	2.26666
298.3.peg.3471	"""Alcohol dehydrogenase, zinc-containing"""	PA2491	MexS', 'Dbxref=gi:15597687	6666666.97382.peg.2601	"""Alcohol dehydrogenase, zinc-containing"""	2.26642
298.3.peg.2631	"""Fructose-1,6-bisphosphatase, type I (EC 3.1.3.11)"""	PA5110	fructose-1,6-bisphosphatase', 'Dbxref=gi:15600303	6666666.97382.peg.5347	"""Fructose-1,6-bisphosphatase, type I (EC 3.1.3.11)"""	2.26159
298.3.peg.194	FIG00953791: hypothetical protein	PA1688	hypothetical protein', 'Dbxref=gi:15596885	6666666.97382.peg.1748	FIG00953791: hypothetical protein	2.26144
298.3.peg.1706	Dihydroneopterin aldolase (EC 4.1.2.25)	PA0582	dihydroneopterin aldolase', 'Dbxref=gi:15595779	6666666.97382.peg.616	Dihydroneopterin aldolase (EC 4.1.2.25)	2.26029
298.3.peg.2812	Putative oxidoreductase YncB	PA2197	conserved hypothetical protein', 'Dbxref=gi:15597393	6666666.97382.peg.2300	Putative oxidoreductase YncB	2.2571
298.3.peg.974	Probable signal peptide protein	PA4492	MagA', 'Dbxref=gi:15599688	6666666.97382.peg.4700	Probable signal peptide protein	2.25607
298.3.peg.3425	Sodium:alanine symporter	PA2533	probable sodium:alanine symporter', 'Dbxref=gi:15597729	6666666.97382.peg.2647	Sodium:alanine symporter	2.25552
298.3.peg.3790	"""Phytochrome, two-component sensor histidine kinase (EC 2.7.3.-)"""	PA4117	bacterial phytochrome, BphP', 'Dbxref=gi:15599312	6666666.97382.peg.4313	"""Phytochrome, two-component sensor histidine kinase (EC 2.7.3.-)"""	2.24997
298.3.peg.5817	"""DNA-directed RNA polymerase specialized sigma subunit, sigma24-like"""	PA2896	probable sigma-70 factor, ECF subfamily', 'Dbxref=gi:15598092	6666666.97382.peg.3037	"""DNA-directed RNA polymerase specialized sigma subunit, sigma24-like"""	2.24771
298.3.peg.5287	Glyoxalase family protein	PA3503	hypothetical protein', 'Dbxref=gi:15598699	6666666.97382.peg.3667	Glyoxalase family protein	2.24701
298.3.peg.1835	Predicted carboxypeptidase	PA2831	conserved hypothetical protein', 'Dbxref=gi:15598027	6666666.97382.peg.2968	Predicted carboxypeptidase	2.24642
298.3.peg.978	"""Dipeptide-binding ABC transporter, periplasmic substrate-binding component (TC 3.A.1.5.2)"""	PA4496	probable binding protein component of ABC transporter', 'Dbxref=gi:15599692	6666666.97382.peg.4704	"""Dipeptide-binding ABC transporter, periplasmic substrate-binding component (TC 3.A.1.5.2)"""	2.23679
298.3.peg.3131	Lipid A 3-O-deacylase	PA4661	Lipid A 3-O-deacylase', 'Dbxref=gi:15599856	6666666.97382.peg.4880	Lipid A 3-O-deacylase	2.23581
298.3.peg.4497	General secretion pathway protein E	PA3103	general secretion pathway protein E', 'Dbxref=gi:15598299	6666666.97382.peg.3254	General secretion pathway protein E	2.23024
298.3.peg.842	DNA polymerase III delta prime subunit (EC 2.7.7.7)	PA2961	DNA polymerase III, delta prime subunit', 'Dbxref=gi:15598157	6666666.97382.peg.3107	DNA polymerase III delta prime subunit (EC 2.7.7.7)	2.22846
298.3.peg.2441	FIG00956153: hypothetical protein	PA2568	hypothetical protein', 'Dbxref=gi:15597764	6666666.97382.peg.2687	FIG00956153: hypothetical protein	2.22822
298.3.peg.2048	FIG00956928: hypothetical protein		probable sensor/response regulator hybrid', 'Dbxref=gi:15599307	6666666.97382.peg.2805	FIG00956928: hypothetical protein	2.22097
298.3.peg.4840	Selenoprotein O and cysteine-containing homologs	PA5023	conserved hypothetical protein', 'Dbxref=gi:15600216	6666666.97382.peg.5260	Selenoprotein O and cysteine-containing homologs	2.21244
298.3.peg.1996	Aliphatic amidase AmiE (EC 3.5.1.4)	PA3797	conserved hypothetical protein', 'Dbxref=gi:15598992	6666666.97382.peg.3975	Aliphatic amidase AmiE (EC 3.5.1.4)	2.21213
298.3.peg.3583	"""transcriptional regulator, MerR family"""	PA0477	probable transcriptional regulator', 'Dbxref=gi:15595674	6666666.97382.peg.503	"""transcriptional regulator, MerR family"""	2.211
298.3.peg.1299	Membrane-bound lytic murein transglycosylase B precursor (EC 3.2.1.-)	PA4444	soluble and membrane-bound lytic transglycosylases', 'Dbxref=gi:15599640	6666666.97382.peg.4651	Membrane-bound lytic murein transglycosylase B precursor (EC 3.2.1.-)	2.20352
298.3.peg.5780	DNA-binding heavy metal response regulator	PA3363	aliphatic amidase regulator', 'Dbxref=gi:15598559	6666666.97382.peg.3521	DNA-binding heavy metal response regulator	2.20296
298.3.peg.1429	hypothetical protein	PA0429	hypothetical protein', 'Dbxref=gi:15595626	6666666.97382.peg.450	hypothetical protein	2.20254
298.3.peg.1739	Hydroxypyruvate isomerase (EC 5.3.1.22)	PA0550	conserved hypothetical protein', 'Dbxref=gi:15595747	6666666.97382.peg.581	Hydroxypyruvate isomerase (EC 5.3.1.22)	2.19826
298.3.peg.2652	Probable phospholipase protein	PA5089	hypothetical protein', 'Dbxref=gi:15600282	6666666.97382.peg.5326	Probable phospholipase protein	2.19749
298.3.peg.1854	"""ABC-type multidrug transport system, permease component"""	PA2811	probable permease of ABC-2 transporter', 'Dbxref=gi:15598007	6666666.97382.peg.2949	"""ABC-type multidrug transport system, permease component"""	2.19716
298.3.peg.2682	Polyhydroxyalkanoic acid synthase	PA5058	poly(3-hydroxyalkanoic acid) synthase 2', 'Dbxref=gi:15600251	6666666.97382.peg.5296	Polyhydroxyalkanoic acid synthase	2.19605
298.3.peg.3345	Short-chain dehydrogenase/reductase SDR	PA1330	probable short-chain dehydrogenase', 'Dbxref=gi:15596527	6666666.97382.peg.1380	Short-chain dehydrogenase/reductase SDR	2.18966
298.3.peg.1501	"""FOG: TPR repeat, SEL1 subfamily"""	PA0360	hypothetical protein', 'Dbxref=gi:15595557	6666666.97382.peg.378	"""FOG: TPR repeat, SEL1 subfamily"""	2.18917
298.3.peg.4886	T1SS secreted agglutinin RTX	PA1874	hypothetical protein', 'Dbxref=gi:15597071	6666666.97382.peg.1949	T1SS secreted agglutinin RTX	2.18651
298.3.peg.5168	"""RhlB, TDP-rhamnosyltransferase 1 (EC 2.4.1.-)"""	PA3478	rhamnosyltransferase chain B', 'Dbxref=gi:15598674	6666666.97382.peg.3641	"""RhlB, TDP-rhamnosyltransferase 1 (EC 2.4.1.-)"""	2.18559
298.3.peg.5909	hypothetical protein	PA2462	hypothetical protein', 'Dbxref=gi:15597658	6666666.97382.peg.2572	Putative large exoprotein involved in heme utilization or adhesion of ShlA/HecA/FhaA family	2.18465
298.3.peg.1369	RND multidrug efflux transporter; Acriflavin resistance protein	PA4375	probable Resistance-Nodulation-Cell Division (RND) efflux transporter', 'Dbxref=gi:15599571	6666666.97382.peg.4581	RND multidrug efflux transporter; Acriflavin resistance protein	2.17279
298.3.peg.2084	Non-heme chloroperoxidase (EC 1.11.1.10)	PA2717	chloroperoxidase precursor', 'Dbxref=gi:15597913	6666666.97382.peg.2842	Non-heme chloroperoxidase (EC 1.11.1.10)	2.13856
298.3.peg.1154	dTDP-4-dehydrorhamnose reductase (EC 1.1.1.133)	PA5162	dTDP-4-dehydrorhamnose reductase', 'Dbxref=gi:15600355	6666666.97382.peg.5404	dTDP-4-dehydrorhamnose reductase (EC 1.1.1.133)	2.1385
298.3.peg.3259	"""alpha-1,6-rhamnosyltransferase"""	PA0705	alpha-1,6-rhamnosyltransferase MigA', 'Dbxref=gi:15595902	6666666.97382.peg.738	"""alpha-1,6-rhamnosyltransferase"""	2.13719
298.3.peg.1303	Alpha/beta hydrolase	PA4440	hypothetical protein', 'Dbxref=gi:15599636	6666666.97382.peg.4647	Alpha/beta hydrolase	2.13615
298.3.peg.3717	Asparagine synthetase [glutamine-hydrolyzing] (EC 6.3.5.4)	PA1214	hypothetical protein', 'Dbxref=gi:15596411	6666666.97382.peg.1258	Asparagine synthetase [glutamine-hydrolyzing] (EC 6.3.5.4)	2.13411
298.3.peg.5676	"""ABC-type multidrug transport system, permease component"""	PA3400	hypothetical protein', 'Dbxref=gi:15598596	6666666.97382.peg.3558	"""ABC-type multidrug transport system, permease component"""	2.13168
298.3.peg.262	Ureidoglycine aminohydrolase	PA1140	conserved hypothetical protein', 'Dbxref=gi:15596337	6666666.97382.peg.1184	Ureidoglycine aminohydrolase	2.13085
298.3.peg.1410	L-carnitine dehydratase/bile acid-inducible protein F	PA0446	conserved hypothetical protein', 'Dbxref=gi:15595643	6666666.97382.peg.469	L-carnitine dehydratase/bile acid-inducible protein F	2.13016
298.3.peg.2346	FIG00955450: hypothetical protein	PA3536	hypothetical protein', 'Dbxref=gi:15598732	6666666.97382.peg.3700	FIG00955450: hypothetical protein	2.12668
298.3.peg.1103	Catalase (EC 1.11.1.6)	PA4613	catalase', 'Dbxref=gi:15599809	6666666.97382.peg.4825	Catalase (EC 1.11.1.6)	2.12397
298.3.peg.1200	Multiple antibiotic resistance protein MarC	PA5205	conserved hypothetical protein', 'Dbxref=gi:15600398	6666666.97382.peg.5449	Multiple antibiotic resistance protein MarC	2.11753
298.3.peg.3426	"""Thiol peroxidase, Tpx-type (EC 1.11.1.15)"""	PA2532	thiol peroxidase', 'Dbxref=gi:15597728	6666666.97382.peg.2646	"""Thiol peroxidase, Tpx-type (EC 1.11.1.15)"""	2.11682
298.3.peg.1723	Stress induced hydrophobic peptide	PA0567	conserved hypothetical protein', 'Dbxref=gi:15595764	6666666.97382.peg.598	Stress induced hydrophobic peptide	2.11614
298.3.peg.1814	Organic hydroperoxide resistance transcriptional regulator	PA2849	OhrR', 'Dbxref=gi:15598045	6666666.97382.peg.2989	Organic hydroperoxide resistance transcriptional regulator	2.1053
298.3.peg.4696	"""Efflux membrane fusion protein, RND family"""	PA0157	Resistance-Nodulation-Cell Division (RND) triclosan efflux membrane fusion protein, TriB', 'Dbxref=gi:15595355	6666666.97382.peg.163	"""Efflux membrane fusion protein, RND family"""	2.1046
298.3.peg.3597	Two-component response regulator CreC	PA0464	two-component sensor CreC', 'Dbxref=gi:15595661	6666666.97382.peg.488	Two-component response regulator CreC	2.10236
298.3.peg.103	Major porin and structural outer membrane porin OprF	PA1777	Major porin and structural outer membrane porin OprF precursor', 'Dbxref=gi:15596974	6666666.97382.peg.1840	Major porin and structural outer membrane porin OprF	2.09819
298.3.peg.977	probable periplasmic protein NMA1059	PA4495	hypothetical protein', 'Dbxref=gi:15599691	6666666.97382.peg.4703	probable periplasmic protein NMA1059	2.09818
298.3.peg.3575	Protein rarD	PA0485	conserved hypothetical protein', 'Dbxref=gi:15595682	6666666.97382.peg.511	Protein rarD	2.08444
298.3.peg.1705	2-amino-4-hydroxy-6-hydroxymethyldihydropteridine pyrophosphokinase (EC 2.7.6.3)	PA0583	hypothetical protein', 'Dbxref=gi:15595780	6666666.97382.peg.617	2-amino-4-hydroxy-6-hydroxymethyldihydropteridine pyrophosphokinase (EC 2.7.6.3)	2.08335
298.3.peg.1441	FIG00955657: hypothetical protein	PA0418	hypothetical protein', 'Dbxref=gi:15595615	6666666.97382.peg.438	FIG00955657: hypothetical protein	2.08109
298.3.peg.1036	type 4 fimbrial biogenesis protein FimU	PA4550	type 4 fimbrial biogenesis protein FimU', 'Dbxref=gi:15599746	6666666.97382.peg.4759	type 4 fimbrial biogenesis protein FimU	2.07649
298.3.peg.2171	FIG00958971: hypothetical protein	PA1571	hypothetical protein', 'Dbxref=gi:15596768	6666666.97382.peg.1627	FIG00958971: hypothetical protein	2.07572
298.3.peg.4828	"""Type I secretion outer membrane protein, TolC precursor"""	PA4974	probable outer membrane protein precursor', 'Dbxref=gi:15600167	6666666.97382.peg.5204	"""Type I secretion outer membrane protein, TolC precursor"""	2.07233
298.3.peg.5484	"""2-hydroxychromene-2-carboxylate isomerase family protein, glutathione-dependent"""	PA0118	hypothetical protein', 'Dbxref=gi:15595316	6666666.97382.peg.123	"""2-hydroxychromene-2-carboxylate isomerase family protein, glutathione-dependent"""	2.0723
298.3.peg.4468	FIG00953298: hypothetical protein	PA3566	conserved hypothetical protein', 'Dbxref=gi:15598762	6666666.97382.peg.3732	FIG00953298: hypothetical protein	2.07163
298.3.peg.1206	Putative activity regulator of membrane protease YbbK	PA5211	conserved hypothetical protein', 'Dbxref=gi:15600404	6666666.97382.peg.5455	Putative activity regulator of membrane protease YbbK	2.06832
298.3.peg.2386	Cold shock protein CspD	PA2622	cold-shock protein CspD', 'Dbxref=gi:15597818	6666666.97382.peg.2741	Cold shock protein CspD	2.06023
298.3.peg.63	"""Oligopeptide ABC transporter, periplasmic oligopeptide-binding protein OppA (TC 3.A.1.5.1)"""	PA1811	probable solute-binding protein', 'Dbxref=gi:15597008	6666666.97382.peg.1879	"""Oligopeptide ABC transporter, periplasmic oligopeptide-binding protein OppA (TC 3.A.1.5.1)"""	2.05886
298.3.peg.2205	NAD-dependent glyceraldehyde-3-phosphate dehydrogenase (EC 1.2.1.12)	PA3195	glyceraldehyde 3-phosphate dehydrogenase', 'Dbxref=gi:15598391	6666666.97382.peg.3342	NAD-dependent glyceraldehyde-3-phosphate dehydrogenase (EC 1.2.1.12)	2.05563
298.3.peg.2730	GGDEF domain/EAL domain protein	PA5295	hypothetical protein', 'Dbxref=gi:15600488	6666666.97382.peg.5541	GGDEF domain/EAL domain protein	2.0491
298.3.peg.762	Mannose-1-phosphate guanylyltransferase (GDP) (EC 2.7.7.22) / Mannose-6-phosphate isomerase (EC 5.3.1.8)	PA5452	phosphomannose isomerase/GDP-mannose WbpW', 'Dbxref=gi:15600645	6666666.97382.peg.5705	Mannose-1-phosphate guanylyltransferase (GDP) (EC 2.7.7.22) / Mannose-6-phosphate isomerase (EC 5.3.1.8)	2.04583
298.3.peg.930	FIG00956101: hypothetical protein	PA3042	hypothetical protein', 'Dbxref=gi:15598238	6666666.97382.peg.3192	FIG00956101: hypothetical protein	2.03498
298.3.peg.773	FIG00955784: hypothetical protein	PA5441	hypothetical protein', 'Dbxref=gi:15600634	6666666.97382.peg.5694	FIG00955784: hypothetical protein	2.02944
298.3.peg.3416	N-acetylmuramoyl-L-alanine amidase (EC 3.5.1.28)	PA4947	N-acetylmuramoyl-L-alanine amidase', 'Dbxref=gi:15600140	6666666.97382.peg.5174	N-acetylmuramoyl-L-alanine amidase (EC 3.5.1.28)	2.02935
298.3.peg.1038	Type IV fimbrial biogenesis protein PilW	PA4552	type 4 fimbrial biogenesis protein PilW', 'Dbxref=gi:15599748	6666666.97382.peg.4761	Type IV fimbrial biogenesis protein PilW	2.02511
298.3.peg.562	"""NADH:flavin oxidoreductases, Old Yellow Enzyme family"""	PA3723	probable FMN oxidoreductase', 'Dbxref=gi:15598918	6666666.97382.peg.3894	"""NADH:flavin oxidoreductases, Old Yellow Enzyme family"""	2.02397
298.3.peg.4523	Probable two-component sensor	PA3078	CprS', 'Dbxref=gi:15598274	6666666.97382.peg.3228	Probable two-component sensor	2.02353
298.3.peg.2348	probable oxidoreductase	PA3534	probable oxidoreductase', 'Dbxref=gi:15598730	6666666.97382.peg.3698	"""Formate dehydrogenase-O, major subunit (EC 1.2.1.2)"""	2.01979
298.3.peg.3958	3-isopropylmalate dehydratase large subunit	PA2756	hypothetical protein', 'Dbxref=gi:15597952	6666666.97382.peg.2890	3-isopropylmalate dehydratase large subunit	2.01662
Genes only called in PAO1 genome
RAST PAO1 Gene ID	RAST PAO1 Product/Function	Ribo-Seq Ave (RPKM)
6666666.97382.peg.4466	Translation elongation factor Tu	22497.6
6666666.97382.peg.4734	Type IV pilin PilA	8074.03
6666666.97382.peg.5826	LSU ribosomal protein L34p	8066.02
6666666.97382.peg.4478	Translation elongation factor Tu	7260.9
6666666.97382.peg.1479	N-acyl-L-homoserine lactone synthetase LasI	3223.78
6666666.97382.peg.3304	UDP-glucose 6-dehydrogenase (EC 1.1.1.22)	2933.16
6666666.97382.peg.3301	"""UDP-2-acetamido-3-amino-2,3-dideoxy-D-glucuronic acid acetyltransferase"""	2647.17
6666666.97382.peg.3303	UDP-2-acetamido-2-deoxy-D-glucuronic acid dehydrogenase (NAD+ cofactor)	2236.63
6666666.97382.peg.4966	Translation initiation factor 2	1363.47
6666666.97382.peg.3298	"""UDP-2,3-diacetamido-2,3-dideoxy-D-glucuronic acid 2-epimerase"""	1130.04
6666666.97382.peg.371	hypothetical protein	842.036
6666666.97382.peg.623	hypothetical protein	838.552
6666666.97382.peg.3300	Imidazole glycerol phosphate synthase cyclase subunit (EC 4.1.3.-)	738.445
6666666.97382.peg.5787	"""Putative metal chaperone, involved in Zn homeostasis, GTPase of COG0523 family"""	723.815
6666666.97382.peg.3299	putitive LPS biosynthesis protein	628.237
6666666.97382.peg.1422	Superfamily I DNA and RNA helicases	605.637
6666666.97382.peg.2855	HrgA protein	462.135
6666666.97382.peg.2066	Aldehyde dehydrogenase (EC 1.2.1.3)	438.036
6666666.97382.peg.1478	N-3-oxododecanoyl-L-homoserine lactone quorum-sensing transcriptional activator @ Transcriptional regulator LasR	405.071
6666666.97382.peg.2017	pathogenesis related protein	361.134
6666666.97382.peg.2858	Putative DNA-binding protein in cluster with Type I restriction-modification system	273.858
6666666.97382.peg.3295	Undecaprenyl-phosphate N-acetylglucosaminyl 1-phosphate transferase (EC 2.7.8.-)	272.857
6666666.97382.peg.678	FIG00961773: hypothetical protein	262.18
6666666.97382.peg.2859	"""Type I restriction-modification system, specificity subunit S (EC 3.1.21.3)"""	250.287
6666666.97382.peg.3297	"""UDP-2,3-diacetamido-2,3-dideoxy-D-mannuronic acid transferase"""	208.714
6666666.97382.peg.4047	pyocin protein	204.979
6666666.97382.peg.3296	UDP-glucose 4-epimerase (EC 5.1.3.2)	189.241
6666666.97382.peg.4105	FIG00955242: hypothetical protein	185.301
6666666.97382.peg.5275	"""DamX, an inner membrane protein involved in bile resistance"""	163.807
6666666.97382.peg.3302	O-antigen acetylase	152.436
6666666.97382.peg.3324	Ribosomal large subunit pseudouridine synthase B (EC 4.2.1.70)	120.654
6666666.97382.peg.1421	FIG00450309: hypothetical protein	119.506
6666666.97382.peg.55	hypothetical protein	118.96
6666666.97382.peg.752	coat protein B of bacteriophage Pf1)	115.451
6666666.97382.peg.4213	Aldehyde dehydrogenase (EC 1.2.1.3)	112.827
6666666.97382.peg.1672	Lipase (EC 3.1.1.3)	108.605
6666666.97382.peg.666	Acyl-CoA dehydrogenase; probable dibenzothiophene desulfurization enzyme	107.117
6666666.97382.peg.592	FIG00964184: hypothetical protein	100.599
6666666.97382.peg.4250	Glutamate synthase [NADPH] large chain (EC 1.4.1.13)	99.2277
6666666.97382.peg.811	hypothetical protein	65.1223
6666666.97382.peg.4425	Thiazolinyl imide reductase in siderophore biosynthesis gene cluster	63.3371
6666666.97382.peg.676	hypothetical protein	51.4768
6666666.97382.peg.2120	FIG00957630: hypothetical protein	47.6348
6666666.97382.peg.1195	pyocin protein	46.272
6666666.97382.peg.2193	Sulfur carrier protein adenylyltransferase ThiF	44.8932
6666666.97382.peg.2861	hypothetical protein	43.0563
6666666.97382.peg.1428	FIG00955484: hypothetical protein	41.6162
6666666.97382.peg.2052	Branched-chain amino acid transport system carrier protein	39.6338
6666666.97382.peg.4093	hypothetical protein	38.3479
6666666.97382.peg.57	RNA:NAD 2'-phosphotransferase	38.1777
6666666.97382.peg.2192	Sulfur carrier protein adenylyltransferase ThiF	36.9486
6666666.97382.peg.2556	Glycine dehydrogenase [decarboxylating] (glycine cleavage system P protein) (EC 1.4.4.2)	35.094
6666666.97382.peg.5353	"""Transcriptional regulator, MerR family"""	32.98
6666666.97382.peg.677	FIG00962125: hypothetical protein	31.3835
6666666.97382.peg.2573	Channel-forming transporter/cytolysins activator of TpsB family	31.2654
6666666.97382.peg.751	Helix destabilizing protein of bacteriophage Pf1	31.2027
6666666.97382.peg.2322	hypothetical protein	29.8502
6666666.97382.peg.1294	FIG00955856: hypothetical protein	28.8654
6666666.97382.peg.4014	FIG00962323: hypothetical protein	28.6322
6666666.97382.peg.2025	FIG00955031: hypothetical protein	28.1418
6666666.97382.peg.2190	"""Transcriptional regulator, GntR family domain / Aspartate aminotransferase (EC 2.6.1.1)"""	27.4025
6666666.97382.peg.2194	Cysteine synthase (EC 2.5.1.47)	25.5074
6666666.97382.peg.181	Methyl-accepting chemotaxis protein	23.1229
6666666.97382.peg.667	FIG00954095: hypothetical protein	22.9106
6666666.97382.peg.675	FIG00966085: hypothetical protein	22.1007
6666666.97382.peg.2191	Permease of the drug/metabolite transporter (DMT) superfamily	21.6626
6666666.97382.peg.4860	PhnB protein; putative DNA binding 3-demethylubiquinone-9 3-methyltransferase domain protein	20.1557
6666666.97382.peg.2508	"""Outer membrane ferripyoverdine receptor FpvA, TonB-dependent @ Ferric siderophore receptor, TonB dependent"""	18.4693
6666666.97382.peg.1614	Nucleoside-diphosphate-sugar epimerases	18.1221
6666666.97382.peg.1433	hypothetical protein	18.0191
6666666.97382.peg.117	"""Heme A synthase, cytochrome oxidase biogenesis protein Cox15-CtaA"""	16.7193
6666666.97382.peg.1440	Adenylylsulfate kinase (EC 2.7.1.25)	15.9676
6666666.97382.peg.2058	Permeases of the drug/metabolite transporter (DMT) superfamily	15.6027
6666666.97382.peg.2571	Large exoproteins involved in heme utilization or adhesion	15.2484
6666666.97382.peg.214	"""Transcriptional regulator, LysR family"""	13.3982
6666666.97382.peg.2321	Dienelactone hydrolase and related enzymes	12.2128
6666666.97382.peg.3225	BatD	12.0565
6666666.97382.peg.947	FIG00958771: hypothetical protein	11.2822
6666666.97382.peg.273	Secreted protein Hcp	11.0456
6666666.97382.peg.4688	Rod shape-determining protein MreC	10.9777
6666666.97382.peg.2324	"""Transcriptional regulator, LysR family"""	10.3277
6666666.97382.peg.2012	"""Periplasmic aromatic aldehyde oxidoreductase, molybdenum binding subunit YagR"""	10.1595
6666666.97382.peg.1977	2-keto-3-deoxy-D-arabino-heptulosonate-7-phosphate synthase II (EC 2.5.1.54)	9.00051
6666666.97382.peg.2010	"""Periplasmic aromatic aldehyde oxidoreductase, iron-sulfur subunit YagT"""	8.41543
6666666.97382.peg.736	Citrate-proton symporter	8.2463
6666666.97382.peg.2011	"""Periplasmic aromatic aldehyde oxidoreductase, FAD binding subunit YagS"""	7.62116
6666666.97382.peg.1437	Twin-arginine translocation protein TatC	6.68142
6666666.97382.peg.2014	Superfamily I DNA and RNA helicase	6.54099
6666666.97382.peg.1980	Phenazine biosynthesis protein PhzF	6.39072
6666666.97382.peg.1429	Short-chain dehydrogenase/reductase SDR	6.03301
6666666.97382.peg.756	FIG00961373: hypothetical protein	5.56252
6666666.97382.peg.1438	"""glycosyl transferase, family 2"""	4.78078
6666666.97382.peg.1432	General secretion pathway protein D	4.4339
6666666.97382.peg.1436	hypothetical protein	4.35524
6666666.97382.peg.2323	Putative transcriptional regulator	3.06752
6666666.97382.peg.2509	"""Non-ribosomal peptide synthetase modules, pyoverdine @ Siderophore biosynthesis non-ribosomal peptide synthetase modules"""	2.92898
6666666.97382.peg.346	Ribose 5-phosphate isomerase A (EC 5.3.1.6)	2.87523
6666666.97382.peg.1435	hypothetical protein	2.23095
6666666.97382.peg.1430	"""Transcriptional regulator, AraC family"""	1.95345
6666666.97382.peg.211	Spermidine Putrescine ABC transporter permease component potC (TC_3.A.1.11.1)	1.93812
6666666.97382.peg.2510	Pyoverdine sidechain non-ribosomal peptide synthetase PvdJ	1.48132
6666666.97382.peg.2564	Enterochelin esterase	1.30823
6666666.97382.peg.4565	Chromosome segregation ATPases	162.99

## Sheet: Table S15
Table S15. Genes differentially expressed at the level of ribosome footprints when comparing ATCC 33988 grown in glycerol to ATCC 33988 grown in n-alkanes. PsDB indicates Pseduomonas database, RAST indicates Rapid Annotation Using Subsystem Technology server (RAST).
RAST 33988 Gene ID	RAST 33988 Product/Function	PAO1 PsDB Gene ID	Fold Change 33988+Alk /33988+Gly		RAST 33988 Gene ID	RAST 33988 Product/Function	PAO1 PsDB Gene ID	Fold Change 33988+Gly /33988+Alk
298.3.peg.4067	hypothetical protein		Not expressed in 33988+Gly		298.3.peg.3255	FIG00961397: hypothetical protein	PA0709	505.676
298.3.peg.3870	Nucleoside-diphosphate-sugar epimerases	PA4205	908.788		298.3.peg.4487	Aerobic glycerol-3-phosphate dehydrogenase (EC 1.1.5.3)	PA3584	205.79
298.3.peg.2613	putative hydrolase	PA4008	545.239		298.3.peg.275	putative aldo/keto reductase	PA1127	97.8895
298.3.peg.1306	FOG: TPR repeat	PA4437	537.044		298.3.peg.2189	"""6-phosphogluconolactonase (EC 3.1.1.31), eukaryotic type"""	PA3182	70.9535
298.3.peg.4029	Alpha/beta hydrolase fold (EC 3.8.1.5)	PA0829	364.774		298.3.peg.2188	4-hydroxy-2-oxoglutarate aldolase (EC 4.1.3.16) @ 2-dehydro-3-deoxyphosphogluconate aldolase (EC 4.1.2.14)	PA3181	68.0158
298.3.peg.2122	Alkane-1 monooxygenase (EC 1.14.15.3)	PA1525	217.505		298.3.peg.2543	L-lactate permease	PA4770	57.3517
298.3.peg.120	FIG00962802: hypothetical protein	PA1761	189.135		298.3.peg.2205	NAD-dependent glyceraldehyde-3-phosphate dehydrogenase (EC 1.2.1.12)	PA3195	55.7421
298.3.peg.3869	Probable Co/Zn/Cd efflux system membrane fusion protein	PA4206	172.908		298.3.peg.3168	hypothetical protein		46.3806
298.3.peg.4030	FIG00954138: hypothetical protein	PA0830	154.776		298.3.peg.2190	Glucose-6-phosphate 1-dehydrogenase (EC 1.1.1.49)	PA3183	44.5531
298.3.peg.4585	FIG00958388: hypothetical protein	PA2274	138.005		298.3.peg.3254	Lactoylglutathione lyase (EC 4.4.1.5)	PA0710	40.0911
298.3.peg.4163	Lipase precursor (EC 3.1.1.3)	PA4813	131.834		298.3.peg.2544	L-lactate dehydrogenase (EC 1.1.2.3)	PA4771	38.8062
298.3.peg.5423	FIG00961595: hypothetical protein	PA4337	104.393		298.3.peg.4341	FIG00956815: hypothetical protein	PA4881	37.7899
298.3.peg.557	Major facilitator superfamily	PA3718	101.819		298.3.peg.3332	Cytochrome O ubiquinol oxidase subunit II (EC 1.10.3.-)	PA1317	36.7598
298.3.peg.3240	FIG00960298: hypothetical protein	PA0738	95.7025		298.3.peg.3249	(R)-3-hydroxydecanoyl-ACP:CoA transacylase PhaG (3-hydroxyacyl-CoA-acyl carrier protein transferase) (EC 2.4.1.-)	PA0730	33.0284
298.3.peg.1496	FIG028932: hypothetical protein	PA0365	93.0317		298.3.peg.2545	hypothetical protein	PA4772	30.778
298.3.peg.919	Cytochrome c Snr1	PA3032	90.2877		298.3.peg.4485	FIG00960914: hypothetical protein		30.6998
298.3.peg.4339	Thiosulfate reductase cytochrome B subunit (membrane anchoring protein)	PA4883	87.2709		298.3.peg.3050	L-lactate dehydrogenase (EC 1.1.2.3)	PA2382	30.1858
298.3.peg.2994	FIG00954074: hypothetical protein	PA0311	87.1794		298.3.peg.1230	Glycerol-3-phosphate transporter	PA5235	26.8316
298.3.peg.1513	FIG00957668: hypothetical protein	PA0348	83.4994		298.3.peg.4483	Glycerol uptake facilitator protein	PA3581	22.3345
298.3.peg.2945	FIG00953847: hypothetical protein	PA0806	80.8571		298.3.peg.358	Glycerate kinase (EC 2.7.1.31)	PA1052	22.202
298.3.peg.4675	FIG067310: hypothetical protein	PA3422	71.1415		298.3.peg.2204	Phosphogluconate dehydratase (EC 4.2.1.12)	PA3194	20.4729
298.3.peg.3151	RTX toxins and related Ca2+-binding proteins	PA4682	70.2035		298.3.peg.3333	Cytochrome O ubiquinol oxidase subunit I (EC 1.10.3.-)	PA1318	17.8881
298.3.peg.4879	Cytochrome c oxidase polypeptide II (EC 1.9.3.1)	PA0105	68.6348		298.3.peg.5656	Glycine dehydrogenase [decarboxylating] (glycine cleavage system P protein) (EC 1.4.4.2)	PA2445	17.1095
298.3.peg.2614	O-Methyltransferase involved in polyketide biosynthesis	PA4009	66.5974		298.3.peg.4484	Glycerol kinase (EC 2.7.1.30)	PA3582	16.6653
298.3.peg.1703	FIG00954843: hypothetical protein	PA0585	64.0672		298.3.peg.5605	Glycine dehydrogenase [decarboxylating] (glycine cleavage system P protein) (EC 1.4.4.2)	PA2445	16.4142
298.3.peg.3150	Large exoproteins involved in heme utilization or adhesion	PA4681	62.5457		298.3.peg.3335	Cytochrome O ubiquinol oxidase subunit IV (EC 1.10.3.-)	PA1320	16.127
298.3.peg.3723	"""monooxygenase, flavin-binding family"""	PA1208	59.4415		298.3.peg.3767	FIG00957977: hypothetical protein	PA4139	14.6205
298.3.peg.1495	Aldehyde dehydrogenase (EC 1.2.1.3); Probable coniferyl aldehyde dehydrogenase (EC 1.2.1.68)	PA0366	58.0025		298.3.peg.4847	Permeases of the major facilitator superfamily	PA5030	14.1255
298.3.peg.3530	FIG00954537: hypothetical protein	PA4327	57.5209		298.3.peg.138	"""ABC-type dipeptide/oligopeptide/nickel transport systems, permease components"""	PA1744	13.7242
298.3.peg.3149	RNase PH	PA4680	57.2164		298.3.peg.1389	"""NADH:flavin oxidoreductases, Old Yellow Enzyme family"""	PA4356	13.1788
298.3.peg.5479	"""Cytochrome oxidase biogenesis protein Sco1/SenC/PrrC, putative copper metallochaperone"""	PA0113	53.4414		298.3.peg.3250	FIG00953866: hypothetical protein	PA0714	12.9168
298.3.peg.1079	protein activator	PA4590	52.442		298.3.peg.5606	Glycine cleavage system H protein	PA2446	12.645
298.3.peg.3867	FIG00957948: hypothetical protein		50.5244		298.3.peg.3167	Antibiotic biosynthesis monooxygenase domain protein	PA2048	12.4885
298.3.peg.117	Long-chain fatty acid transport protein	PA1764	48.2951		298.3.peg.1895	Permease of the drug/metabolite transporter (DMT) superfamily	PA3897	12.3686
298.3.peg.3381	"""Branched-chain amino acid ABC transporter, amino acid-binding protein (TC 3.A.1.4.1)"""	PA4913	46.3093		298.3.peg.4481	Glycerol kinase (EC 2.7.1.30)	PA3579	12.1439
298.3.peg.2482	FIG00954589: hypothetical protein	PA4712	45.247		298.3.peg.3253	PhnO protein	PA0711	11.8978
298.3.peg.2762	Protein involved in meta-pathway of phenol degradation	PA5325	45.1106		298.3.peg.1634	Phenylalanine-4-hydroxylase (EC 1.14.16.1)	PA0872	11.0989
298.3.peg.4646	FIG00957037: hypothetical protein	PA3451	44.1366		298.3.peg.2737	Alanine racemase (EC 5.1.1.1)	PA5302	10.7967
298.3.peg.2436	Alkane-1 monooxygenase (EC 1.14.15.3)	PA2574	43.1646		298.3.peg.3334	Cytochrome O ubiquinol oxidase subunit III (EC 1.10.3.-)	PA1319	10.6539
298.3.peg.1497	"""FIG022869: Oxidoreductase, GMC family"""	PA0364	41.5545		298.3.peg.3336	"""Heme O synthase, protoheme IX farnesyltransferase (EC 2.5.1.-) COX10-CtaB"""	PA1321	10.3762
298.3.peg.4470	Propionate--CoA ligase (EC 6.2.1.17)	PA3568	38.8242		298.3.peg.109	Esterase/lipase/thioesterase family protein	PA1771	10.3132
298.3.peg.2099	FIG00960566: hypothetical protein	PA1356	38.054		298.3.peg.1813	Organic hydroperoxide resistance protein	PA2850	9.84694
298.3.peg.814	FIG00956194: hypothetical protein	PA2937	36.9225		298.3.peg.143	FIG00553873: hypothetical protein	PA1739	9.83853
298.3.peg.4051	Cytochrome oxidase subunit 1 (EC 1.9.3.1)	PA0850	34.1137		298.3.peg.4666	CidA-associated membrane protein CidB	PA3431	8.77698
298.3.peg.4520	FIG00963542: hypothetical protein	PA3080	32.4774		298.3.peg.1918	Nitrate/nitrite transporter NarK	PA3876	8.34006
298.3.peg.2098	Molybdenum cofactor biosynthesis protein MoaD	PA1355	32.3899		298.3.peg.2331	FIG00964642: hypothetical protein		8.11656
298.3.peg.4028	"""Transcriptional regulator, TetR family"""	PA0828	30.0057		298.3.peg.4583	Hypothetical transcriptional regulator YqhC	PA2276	8.0361
298.3.peg.3065	Putative cytoplasmic protein USSDB7A	PA2367	28.7281		298.3.peg.447	"""ABC transporter, periplasmic spermidine putrescine-binding protein PotD (TC 3.A.1.11.1)"""	PA3610	7.63828
298.3.peg.4882	Cytochrome c oxidase polypeptide III (EC 1.9.3.1)	PA0108	28.6433		298.3.peg.2744	hypothetical protein		7.53912
298.3.peg.3378	Branched-chain amino acid transport ATP-binding protein LivG (TC 3.A.1.4.1)	PA4910	28.3925		298.3.peg.3170	"""Transcriptional regulator, AraC family"""	PA2047	7.37788
298.3.peg.4755	"""Secreted alkaline metalloproteinase (EC 3.4.24.-), PrtA/B/C/G homolog"""	PA1249	27.9658		298.3.peg.2384	Isocitrate dehydrogenase [NADP] (EC 1.1.1.42); Monomeric isocitrate dehydrogenase [NADP] (EC 1.1.1.42)	PA2624	7.3672
298.3.peg.3377	Branched-chain amino acid transport ATP-binding protein LivF (TC 3.A.1.4.1)	PA4909	27.6618		298.3.peg.4892	Isoquinoline 1-oxidoreductase beta subunit (EC 1.3.99.16)	PA1880	7.01549
298.3.peg.3376	Ornithine cyclodeaminase (EC 4.3.1.12)	PA4908	27.1003		298.3.peg.327	Flagellar hook protein FlgE	PA1080	6.67859
298.3.peg.4243	"""Malonate transporter, MadL subunit"""	PA0215	26.771		298.3.peg.2201	"""Integral membrane sensor signal transduction histidine kinase (EC 2.7.13.3), glucose catabolism cluster"""	PA3191	6.44049
298.3.peg.5025	Mobile element protein	PA2221	26.6063		298.3.peg.4426	Flagellar hook-length control protein FliK	PA1441	6.36486
298.3.peg.2870	hypothetical protein		26.2929		298.3.peg.5594	"""Various polyols ABC transporter, permease component 2"""	PA2340	6.35384
298.3.peg.116	FIG00955249: hypothetical protein	PA1765	25.4462		298.3.peg.2738	Translation initiation inhibitor	PA5303	6.23129
298.3.peg.3067	Uncharacterized protein ImpB	PA2365	25.0331		298.3.peg.1478	tRNA (guanine46-N7-)-methyltransferase (EC 2.1.1.33)	PA0382	6.21345
298.3.peg.3940	FIG00953580: hypothetical protein	PA2746	24.785		298.3.peg.1319	Predicted endonuclease distantly related to archaeal Holliday junction resolvase	PA4424	6.09866
298.3.peg.3062	Uncharacterized protein ImpH/VasB	PA2370	24.5586		298.3.peg.5595	"""Various polyols ABC transporter, permease component 1"""	PA2339	5.85998
298.3.peg.4149	FIG067310: hypothetical protein	PA3923	24.1124		298.3.peg.1762	Uncharacterized protein conserved in bacteria	PA0529	5.80994
298.3.peg.3379	Branched-chain amino acid transport system permease protein LivM (TC 3.A.1.4.1)	PA4911	23.7571		298.3.peg.3961	FIG00953126: hypothetical protein	PA2759	5.7931
298.3.peg.1512	FIG00956729: hypothetical protein	PA0349	23.5475		298.3.peg.5437	pyocin protein	PA0985	5.58772
298.3.peg.2953	FIG00956008: hypothetical protein	PA0274	23.4271		298.3.peg.2064	FIG002283: Isochorismatase family protein	PA2698	5.5257
298.3.peg.4109	hypothetical protein		23.3862		298.3.peg.2216	"""P pilus assembly/Cpx signaling pathway, periplasmic inhibitor/zinc-resistance associated protein"""	PA3205	5.51913
298.3.peg.5202	hypothetical protein		23.2768		298.3.peg.642	Ribonuclease P protein component (EC 3.1.26.5)	PA5569	5.51332
298.3.peg.5642	FIG00954800: hypothetical protein	PA4782	23.0034		298.3.peg.355	FIG00962329: hypothetical protein		5.4647
298.3.peg.515	Probable Co/Zn/Cd efflux system membrane fusion protein	PA3677	22.9172		298.3.peg.4478	Cytochrome B561	PA3575	5.4415
298.3.peg.4643	3-ketoacyl-CoA thiolase (EC 2.3.1.16) @ Acetyl-CoA acetyltransferase (EC 2.3.1.9)	PA3454	22.8503		298.3.peg.774	FIG00956024: hypothetical protein		5.17203
298.3.peg.3380	High-affinity branched-chain amino acid transport system permease protein LivH (TC 3.A.1.4.1)	PA4912	21.9843		298.3.peg.1454	UPF0301 protein YqgE	PA0405	5.11454
298.3.peg.3635	Xaa-Pro aminopeptidase (EC 3.4.11.9)	PA3323	21.6595		298.3.peg.4893	Isoquinoline 1-oxidoreductase alpha subunit (EC 1.3.99.16)	PA1881	5.09933
298.3.peg.34	FIG00958973: hypothetical protein		21.4986		298.3.peg.1070	Putative stomatin/prohibitin-family membrane protease subunit aq_911	PA4582	4.97885
298.3.peg.3549	Acyl-CoA dehydrogenase (EC 1.3.8.7)	PA0508	20.9292		298.3.peg.2669	Ribosomal RNA small subunit methyltransferase E (EC 2.1.1.-)	PA5071	4.86611
298.3.peg.3817	FIG00958200: hypothetical protein		20.9064		298.3.peg.5593	"""Various polyols ABC transporter, ATP-binding component"""	PA2341	4.83689
298.3.peg.1078	Long-chain fatty acid transport protein	PA4589	20.7454		298.3.peg.3533	Nitric-oxide reductase subunit B (EC 1.7.99.7)	PA0524	4.82836
298.3.peg.2089	Gfa-like protein	PA2722	20.4208		298.3.peg.789	"""ABC transporter (iron.B12.siderophore.hemin) , periplasmic substrate-binding component"""	PA2913	4.77672
298.3.peg.2363	FIG00954362: hypothetical protein	PA3519	19.8032		298.3.peg.2103	Putative DMT superfamily metabolite efflux protein precursor	PA1360	4.76554
298.3.peg.3908	probable hydrolase	PA2067	19.6545		298.3.peg.4703	Ferrichrome-iron receptor	PA0151	4.62901
298.3.peg.4521	FIG002465: BNR repeat protein	PA3080	19.3195		298.3.peg.5612	Phosphonate ABC transporter phosphate-binding periplasmic component (TC 3.A.1.9.1)	PA2453	4.57941
298.3.peg.2097	PhnB protein	PA1354	19.1496		298.3.peg.1072	hypothetical protein	PA4584	4.56979
298.3.peg.4522	FIG005548: transport protein	PA3079	18.9695		298.3.peg.4781	Oligosaccharide repeat unit polymerase Wzy; O-antigen ligase	PA4998	4.52898
298.3.peg.4093	Fap amyloid fiber secretin	PA1951	18.9095		298.3.peg.3656	SAM-dependent methyltransferase YafE (UbiE paralog)	PA3119	4.5177
298.3.peg.5920	Long-chain-fatty-acid--CoA ligase (EC 6.2.1.3)	PA1617	18.5024		298.3.peg.4131	Acyl-CoA dehydrogenase; probable dibenzothiophene desulfurization enzyme	PA3939	4.51436
298.3.peg.4046	FIG00957214: hypothetical protein	PA0845	18.4207		298.3.peg.2907	Ribonuclease III (EC 3.1.26.3)	PA0770	4.47062
298.3.peg.1382	INTEGRAL MEMBRANE PROTEIN (Rhomboid family)	PA4362	17.4292		298.3.peg.328	Flagellar basal-body rod modification protein FlgD	PA1079	4.43457
298.3.peg.5936	FIG00954317: hypothetical protein	PA1349	17.303		298.3.peg.3097	Probable transmembrane protein	PA4629	4.41779
298.3.peg.3636	putative oxidoreductase	PA3324	17.0962		298.3.peg.2378	FIG002776: hypothetical protein	PA2630	4.37679
298.3.peg.4885	Probable transmembrane protein	PA0111	16.9448		298.3.peg.3657	3-isopropylmalate dehydratase small subunit (EC 4.2.1.33)	PA3120	4.37236
298.3.peg.2837	FIG00956529: hypothetical protein	PA2174	16.8699		298.3.peg.4494	"""Oxidoreductase, short chain dehydrogenase/reductase family"""	PA3106	4.37184
298.3.peg.4334	POSSIBLE LINOLEOYL-CoA DESATURASE (DELTA(6)-DESATURASE)	PA4888	16.7046		298.3.peg.3655	3-isopropylmalate dehydrogenase (EC 1.1.1.85)	PA3118	4.35802
298.3.peg.5002	Aspartate ammonia-lyase (EC 4.3.1.1)	PA5429	16.5135		298.3.peg.3341	Threonine dehydratase biosynthetic (EC 4.3.1.19)	PA1326	4.34898
298.3.peg.3066	Uncharacterized protein ImpC	PA2366	16.4233		298.3.peg.2515	Ribosome-binding factor A	PA4743	4.33972
298.3.peg.2096	PhnB protein; putative DNA binding 3-demethylubiquinone-9 3-methyltransferase domain protein	PA1353	16.399		298.3.peg.1468	FIG00958356: hypothetical protein		4.33496
298.3.peg.386	probable porin	PA1025	16.2304		298.3.peg.5021	FIG00959377: hypothetical protein	PA0818	4.31793
298.3.peg.281	hypothetical protein		16.1198		298.3.peg.5584	DNA-directed RNA polymerase beta' subunit (EC 2.7.7.6)	PA4269	4.26469
298.3.peg.3551	Acyl-CoA dehydrogenase (EC 1.3.8.7)	PA0507	15.9501		298.3.peg.3157	Iron (III)-transport system permease HitB	PA4688	4.25353
298.3.peg.4333	Flavodoxin reductases (ferredoxin-NADPH reductases) family 1	PA4889	15.876		298.3.peg.904	FIG00955103: hypothetical protein	PA3018	4.23398
298.3.peg.4676	FIG002188: hypothetical protein	PA3421	15.7038		298.3.peg.4438	Histone acetyltransferase HPA2 and related acetyltransferases	PA1428	4.23055
298.3.peg.5569	putative cytochrome P450 hydroxylase	PA2475	15.3456		298.3.peg.1750	Integral membrane protein	PA0539	4.2162
298.3.peg.5827	Arginine permease RocE	PA4981	15.1447		298.3.peg.4186	FIG018700: hypothetical protein	PA4835	4.20878
298.3.peg.3441	benABC operon transcriptional activator BenR	PA2519	15.0977		298.3.peg.1970	tRNA-guanine transglycosylase (EC 2.4.2.29)	PA3823	4.20415
298.3.peg.2786	DNA-binding protein HU-alpha	PA5348	15.0425		298.3.peg.203	"""Hydrolase, alpha/beta fold family functionally coupled to Phosphoribulokinase"""	PA1680	4.11522
298.3.peg.2088	3-demethylubiquinone-9 3-methyltransferase	PA2721	14.9138		298.3.peg.187	Type III secretion protein (YscP)	PA1695	4.10943
298.3.peg.667	"""TRAP transporter solute receptor, unknown substrate 1"""	PA5545	14.7078		298.3.peg.5194	Fimbrial protein precursor	PA2128	4.10186
298.3.peg.4313	probable transcription regulator PA3771	PA3771	14.7066		298.3.peg.4079	ABC transporter ATP-binding protein uup	PA1964	4.08089
298.3.peg.3506	FIG00956217: hypothetical protein		14.6622		298.3.peg.788	"""ABC transporter (iron.B12.siderophore.hemin) , ATP-binding component"""	PA2912	4.01693
298.3.peg.3868	RND multidrug efflux transporter; Acriflavin resistance protein	PA4207	14.0348		298.3.peg.859	Ribonuclease E (EC 3.1.26.12)	PA2976	4.00391
298.3.peg.4150	FIG002188: hypothetical protein	PA3922	14.0313		298.3.peg.3096	Lysine-specific permease	PA4628	3.96624
298.3.peg.3293	hypothetical protein	PA0673	13.8625		298.3.peg.2972	outer membrane porin OprE precursor	PA0291	3.93381
298.3.peg.3061	ClpB protein	PA2371	13.6368		298.3.peg.4649	Alkanesulfonates transport system permease protein	PA3448	3.92803
298.3.peg.635	FIG00956319: hypothetical protein	PA0007	13.2677		298.3.peg.165	"""Type III secretion outermembrane pore forming protein (YscC,MxiD,HrcC, InvG)"""	PA1716	3.92068
298.3.peg.2843	FIG00960143: hypothetical protein	PA2169	12.8532		298.3.peg.787	Outer membrane (iron.B12.siderophore.hemin) receptor	PA2911	3.85721
298.3.peg.3063	Protein ImpG/VasA	PA2369	12.7378		298.3.peg.5329	Nitrous oxide reductase maturation protein NosR	PA3391	3.83936
298.3.peg.4458	"""Polymyxin resistance protein PmrL, sucrose-6 phosphate hydrolase"""	PA3557	12.5847		298.3.peg.3330	Permeases of the major facilitator superfamily	PA1316	3.83927
298.3.peg.2785	Superfamily II DNA and RNA helicases	PA5347	12.5504		298.3.peg.860	UDP-N-acetylenolpyruvoylglucosamine reductase (EC 1.1.1.158)	PA2977	3.82204
298.3.peg.2764	"""oxidoreductase, FAD-binding"""	PA5327	12.2908		298.3.peg.1756	FIG00960964: hypothetical protein		3.82152
298.3.peg.1619	"""TRAP-type C4-dicarboxylate transport system, small permease component"""	PA0885	12.2303		298.3.peg.2522	Dihydropteroate synthase (EC 2.5.1.15)	PA4750	3.82068
298.3.peg.5960	Chemotaxis protein CheD	PA0174	12.0841		298.3.peg.5543	Phosphate regulon metal ion transporter containing CBS domains	PA5362	3.81798
298.3.peg.3368	benzoate MFS transporter BenK	PA4900	12.0215		298.3.peg.3477	hypothetical protein	PA2485	3.81485
298.3.peg.4098	"""Ribose ABC transport system, periplasmic ribose-binding protein RbsB (TC 3.A.1.2.1)"""	PA1946	11.9406		298.3.peg.5074	LSU ribosomal protein L24p (L26e)	PA4252	3.81211
298.3.peg.2073	Gfa-like protein	PA2706	11.8908		298.3.peg.648	rRNA small subunit 7-methylguanosine (m7G) methyltransferase GidB	PA5564	3.81001
298.3.peg.3971	Enoyl-CoA hydratase (EC 4.2.1.17)	PA2767	11.8092		298.3.peg.1559	Phosphoribosylglycinamide formyltransferase (EC 2.1.2.2)	PA0944	3.74738
298.3.peg.3449	hypothetical protein		11.7532		298.3.peg.2192	Aldose 1-epimerase	PA3185	3.74127
298.3.peg.3075	FIG00956603: hypothetical protein	PA2358	11.7198		298.3.peg.4976	FIG00955034: hypothetical protein	PA5404	3.73781
298.3.peg.3072	Uncharacterized protein ImpA	PA2360	11.6705		298.3.peg.5072	"""SSU ribosomal protein S14p (S29e) @ SSU ribosomal protein S14p (S29e), zinc-independent"""	PA4250	3.73385
298.3.peg.4974	FIG00957033: hypothetical protein	PA5402	11.6642		298.3.peg.5585	DNA-directed RNA polymerase beta subunit (EC 2.7.7.6)	PA4270	3.73183
298.3.peg.5931	"""Transcriptional regulator, LuxR family"""	PA1978	11.6589		298.3.peg.947	"""Extracellular matrix protein PelF, glycosyltransferase, group 1"""	PA3059	3.72445
298.3.peg.4459	Polymyxin resistance protein PmrM	PA3558	11.5712		298.3.peg.3462	Cyanate transport protein CynX	PA2500	3.621
298.3.peg.4900	FIG00960399: hypothetical protein	PA1888	11.4833		298.3.peg.5059	LSU ribosomal protein L17p	PA4237	3.61687
298.3.peg.5024	"""Transcriptional regulator, LysR family"""	PA0815	11.3103		298.3.peg.4799	FIG00957277: hypothetical protein		3.58843
298.3.peg.4110	Methyl-accepting chemotaxis protein	PA1930	11.268		298.3.peg.4376	hypothetical protein		3.58532
298.3.peg.2828	FIG00958543: hypothetical protein	PA2182	11.1929		298.3.peg.3742	Protein sprT	PA1189	3.54582
298.3.peg.3393	Small-conductance mechanosensitive channel	PA4925	11.1462		298.3.peg.3407	Adenylosuccinate synthetase (EC 6.3.4.4)	PA4938	3.53722
298.3.peg.4732	L-Carnitine transporter	PA5388	10.8799		298.3.peg.325	Flagellar basal-body rod protein FlgG	PA1082	3.53138
298.3.peg.815	Xanthine permease	PA2938	10.8007		298.3.peg.5517	GTP-binding protein TypA/BipA	PA5117	3.5206
298.3.peg.4337	DNA-binding heavy metal response regulator	PA4885	10.7933		298.3.peg.2463	Ketol-acid reductoisomerase (EC 1.1.1.86)	PA4694	3.51913
298.3.peg.2858	Endonuclease/Exonuclease/phosphatase family protein	PA2156	10.7747		298.3.peg.1710	Transamidase GatB domain protein	PA0578	3.51022
298.3.peg.514	RND efflux transporter	PA3676	10.7694		298.3.peg.3135	Peptide chain release factor 1	PA4665	3.48391
298.3.peg.3496	"""DNA-binding response regulator, LuxR family"""	PA4296	10.7682		298.3.peg.2511	Polyribonucleotide nucleotidyltransferase (EC 2.7.7.8)	PA4740	3.45292
298.3.peg.3071	IcmF-related protein	PA2361	10.7239		298.3.peg.5581	Translation elongation factor G	PA4266	3.43051
298.3.peg.4392	Alcohol dehydrogenase (EC 1.1.1.1)		10.69		298.3.peg.5073	LSU ribosomal protein L5p (L11e)	PA4251	3.42189
298.3.peg.2070	FIG00956660: hypothetical protein	PA2703	10.6708		298.3.peg.3166	FIG00953737: hypothetical protein	PA2049	3.41679
298.3.peg.4042	FIG00960523: hypothetical protein	PA0841	10.5119		298.3.peg.1113	Isoquinoline 1-oxidoreductase beta subunit (EC 1.3.99.16)	PA4621	3.37797
298.3.peg.4680	Chemotaxis response regulator protein-glutamate methylesterase CheB (EC 3.1.1.61)	PA0173	10.2939		298.3.peg.3591	FIG00956456: hypothetical protein		3.28827
298.3.peg.1588	hypothetical protein		10.2503		298.3.peg.5076	SSU ribosomal protein S17p (S11e)	PA4254	3.2876
298.3.peg.2374	Isocitrate lyase (EC 4.1.3.1)	PA2634	10.2277		298.3.peg.85	"""UDP-2,3-diacylglucosamine diphosphatase (EC 3.6.1.54)"""	PA1792	3.25643
298.3.peg.3759	Transcriptional activator of acetoin dehydrogenase operon AcoR	PA4147	10.1424		298.3.peg.4584	Alcohol dehydrogenase (EC 1.1.1.1)	PA2275	3.20928
298.3.peg.5829	Enoyl-CoA hydratase (EC 4.2.1.17)	PA4980	10.0551		298.3.peg.5069	LSU ribosomal protein L18p (L5e)	PA4247	3.20139
298.3.peg.2437	Methyl-accepting chemotaxis protein I (serine chemoreceptor protein)	PA2573	10.0271		298.3.peg.4183	probable short-chain dehydrogenase	PA4832	3.18545
298.3.peg.3069	Uncharacterized protein ImpJ/VasE	PA2363	9.7888		298.3.peg.2257	Ribosomal large subunit pseudouridine synthase A (EC 4.2.1.70)	PA3246	3.14962
298.3.peg.2955	FIG028593: membrane protein	PA0276	9.64929		298.3.peg.2306	FIG00963381: hypothetical protein		3.12063
298.3.peg.5540	Orf21; putative lipoprotein	PA5359	9.61787		298.3.peg.1666	Phage tail sheath monomer	PA0622	3.10608
298.3.peg.5574	"""Gentisate 1,2-dioxygenase (EC 1.13.11.4)"""	PA2470	9.54829		298.3.peg.2516	Translation initiation factor 2	PA4744	3.09803
298.3.peg.1059	FIG00953454: hypothetical protein	PA4573	9.36112		298.3.peg.4798	Pyruvate dehydrogenase E1 component (EC 1.2.4.1)	PA5015	3.08257
298.3.peg.900	FIG00959757: hypothetical protein	PA3015	9.32697		298.3.peg.5589	LSU ribosomal protein L11p (L12e)	PA4274	3.05524
298.3.peg.3285	General secretion pathway protein G	PA0681	9.04914		298.3.peg.2269	diguanylate cyclase/phosphodiesterase (GGDEF & EAL domains) with PAS/PAC sensor(s)	PA3258	3.04348
298.3.peg.4238	FIG00954099: hypothetical protein		9.04914		298.3.peg.2514	tRNA pseudouridine synthase B (EC 4.2.1.70)	PA4742	3.01255
298.3.peg.3972	FIG00958953: hypothetical protein	PA2768	8.95004		298.3.peg.2901	Sigma factor RpoE negative regulatory protein RseB precursor	PA0764	3.0076
298.3.peg.3507	FIG00958579: hypothetical protein	PA4306	8.88907		298.3.peg.2005	NADH-ubiquinone oxidoreductase chain G (EC 1.6.5.3)	PA2642	3.00021
298.3.peg.3058	Phophatidylinositol-4-phosphate 5-kinase (EC 2.7.1.68)	PA2374	8.87594		298.3.peg.4188	Ferrichrome-iron receptor	PA4837	2.98577
298.3.peg.3637	FIG00956734: hypothetical protein	PA3325	8.87529		298.3.peg.5075	LSU ribosomal protein L14p (L23e)	PA4253	2.98555
298.3.peg.5294	Leucyl-tRNA synthetase	PA3496	8.79272		298.3.peg.2193	hypothetical protein		2.96149
298.3.peg.4679	Leucine dehydrogenase (EC 1.4.1.9)	PA3418	8.79128		298.3.peg.3610	Arabinose efflux permease	PA3303	2.96138
298.3.peg.2684	Polyhydroxyalkanoic acid synthase	PA5056	8.76901		298.3.peg.276	FIG00955550: hypothetical protein	PA1126	2.94552
298.3.peg.1732	Ketosteroid isomerase homolog	PA0557	8.76169		298.3.peg.201	Nucleoside:H+ symporter:Major facilitator superfamily	PA1682	2.93742
298.3.peg.460	RNA polymerase sigma factor RpoS	PA3622	8.74975		298.3.peg.4132	Taurine-binding periplasmic protein TauA	PA3938	2.93088
298.3.peg.4753	Outer membrane protein tolC precursor	PA1248	8.64967		298.3.peg.4794	Lipopolysaccharide heptosyltransferase I (EC 2.4.1.-)	PA5011	2.93055
298.3.peg.817	"""Aminopeptidase Y (Arg, Lys, Leu preference) (EC 3.4.11.15)"""	PA2939	8.64914		298.3.peg.357	Ribosomal protein S3		2.92923
298.3.peg.3074	FIG00955300: hypothetical protein		8.60112		298.3.peg.2010	NADH-ubiquinone oxidoreductase chain L (EC 1.6.5.3)	PA2647	2.9284
298.3.peg.561	FIG00953953: hypothetical protein	PA3722	8.5364		298.3.peg.2807	Glutamate transport membrane-spanning protein	PA2202	2.92637
298.3.peg.1083	Lipoprotein releasing system ATP-binding protein LolD	PA4594	8.41229		298.3.peg.2383	Nudix-like NDP and NTP phosphohydrolase YmfB	PA2625	2.91503
298.3.peg.5790	Sialic acid transporter (permease) NanT	PA2114	8.25068		298.3.peg.3340	Ketosteroid isomerase homolog	PA1325	2.91089
298.3.peg.5632	"""S-adenosylmethionine decarboxylase proenzyme (EC 4.1.1.50), prokaryotic class 1B"""	PA4773	8.24576		298.3.peg.5082	LSU ribosomal protein L2p (L8e)	PA4260	2.90257
298.3.peg.1082	"""ABC transporter, permease protein"""	PA4593	8.20495		298.3.peg.5404	"""Cytochrome c-type biogenesis protein CcmG/DsbE, thiol:disulfide oxidoreductase"""	PA1481	2.89259
298.3.peg.3587	Glutathione S-transferase family protein	PA0473	8.16689		298.3.peg.1094	"""Putative metal chaperone, involved in Zn homeostasis, GTPase of COG0523 family"""	PA4604	2.88977
298.3.peg.2120	"""Xanthine dehydrogenase iron-sulfur subunit (EC 1.17.1.4) / Xanthine dehydrogenase, FAD binding subunit (EC 1.17.1.4)"""	PA1524	8.1638		298.3.peg.2185	Succinate dehydrogenase iron-sulfur protein (EC 1.3.99.1)	PA1584	2.88949
298.3.peg.3064	Uncharacterized protein ImpF	PA2368	8.14009		298.3.peg.871	Lipoprotein releasing system transmembrane protein LolC	PA2988	2.86819
298.3.peg.4236	D-serine/D-alanine/glycine transporter	PA0220	8.00646		298.3.peg.2630	Lactoylglutathione lyase (EC 4.4.1.5)	PA5111	2.86819
298.3.peg.44	SCP-2 sterol transfer family protein	PA1830	7.95664		298.3.peg.3913	Cysteine desulfurase (EC 2.8.1.7)	PA2062	2.85119
298.3.peg.2937	SAM-dependent methyltransferase PA0798 (UbiE paralog)	PA0798	7.95615		298.3.peg.2011	NADH-ubiquinone oxidoreductase chain M (EC 1.6.5.3)	PA2648	2.84094
298.3.peg.3060	FIG00961308: hypothetical protein		7.90326		298.3.peg.4328	Nickel-binding accessory protein UreJ-HupE	PA4894	2.8348
298.3.peg.4750	FIG00954291: hypothetical protein	PA1245	7.87969		298.3.peg.1234	Transcription termination factor Rho	PA5239	2.82927
298.3.peg.1849	TPR repeat containing protein	PA2816	7.86764		298.3.peg.1960	DNA polymerase III chi subunit (EC 2.7.7.7)	PA3832	2.8245
298.3.peg.286	NAD/FAD-utilizing enzyme apparently involved in cell division	PA1118	7.86711		298.3.peg.2339	Phage protein		2.82101
298.3.peg.3576	Glycine cleavage system transcriptional antiactivator GcvR	PA0484	7.83668		298.3.peg.5061	SSU ribosomal protein S4p (S9e)	PA4239	2.81725
298.3.peg.2084	Non-heme chloroperoxidase (EC 1.11.1.10)	PA2717	7.80972		298.3.peg.4579	Arsenic resistance protein ArsH	PA2280	2.80083
298.3.peg.2474	cAMP-binding proteins - catabolite gene activator and regulatory subunit of cAMP-dependent protein kinases	PA4704	7.70887		298.3.peg.1578	FIG00953240: hypothetical protein	PA0926	2.76055
298.3.peg.3261	probable amidase	PA0704	7.59092		298.3.peg.3401	LSU ribosomal protein L9p	PA4932	2.75263
298.3.peg.2750	Omega-amino acid--pyruvate aminotransferase (EC 2.6.1.18)	PA5313	7.55225		298.3.peg.5081	SSU ribosomal protein S19p (S15e)	PA4259	2.75153
298.3.peg.362	OmpA family protein	PA1048	7.49097		298.3.peg.5381	Signal transduction histidine kinase CheA (EC 2.7.3.-)	PA1458	2.75105
298.3.peg.229	Cytochrome c-type protein NapC	PA1172	7.46712		298.3.peg.658	ATP synthase beta chain (EC 3.6.3.14)	PA5554	2.74938
298.3.peg.1097	FIG00958560: hypothetical protein	PA4607	7.45128		298.3.peg.5520	Glutamine synthetase type I (EC 6.3.1.2)	PA5119	2.74925
298.3.peg.5126	"""membrane protein, putative"""	PA0188	7.32359		298.3.peg.653	ATP synthase F0 sector subunit c (EC 3.6.3.14)	PA5559	2.73137
298.3.peg.2765	Cytochrome c5	PA5328	7.27263		298.3.peg.1991	Histidyl-tRNA synthetase (EC 6.1.1.21)	PA3802	2.71944
298.3.peg.4883	hypothetical protein	PA0109	7.25815		298.3.peg.1293	ATP phosphoribosyltransferase (EC 2.4.2.17)	PA4449	2.70948
298.3.peg.1080	Membrane-fusion protein	PA4591	7.25034		298.3.peg.5588	LSU ribosomal protein L1p (L10Ae)	PA4273	2.69899
298.3.peg.1620	"""TRAP-type C4-dicarboxylate transport system, periplasmic component"""	PA0884	7.23189		298.3.peg.1107	"""TRAP-type C4-dicarboxylate transport system, periplasmic component"""	PA4616	2.68667
298.3.peg.3787	"""Transcriptional activator of 4-hydroxyphenylacetate 3-monooxygenase operon, XylS/AraC family"""	PA4120	7.08015		298.3.peg.1071	"""RNA-2',3'-PO4:RNA-5'-OH ligase"""	PA4583	2.67903
298.3.peg.3342	"""DNA/RNA endonuclease G, NUC1"""	PA1327	7.04254		298.3.peg.5063	SSU ribosomal protein S13p (S18e)	PA4241	2.67656
298.3.peg.4206	CBS domain protein	PA0250	6.9287		298.3.peg.1327	"""UDP-N-acetylmuramoylalanyl-D-glutamyl-2,6-diaminopimelate--D-alanyl-D-alanine ligase (EC 6.3.2.10)"""	PA4416	2.67651
298.3.peg.4240	FIG00956549: hypothetical protein		6.91903		298.3.peg.5068	SSU ribosomal protein S5p (S2e)	PA4246	2.66101
298.3.peg.4509	ATPase involved in DNA repair	PA3091	6.90099		298.3.peg.1695	4-hydroxythreonine-4-phosphate dehydrogenase (EC 1.1.1.262)	PA0593	2.6582
298.3.peg.2074	"""ATPase associated with various cellular activities, AAA_5"""	PA2707	6.89604		298.3.peg.2012	NADH-ubiquinone oxidoreductase chain N (EC 1.6.5.3)	PA2649	2.65795
298.3.peg.5352	FIG00957746: hypothetical protein	PA0052	6.87752		298.3.peg.2321	FIG00953875: hypothetical protein		2.64889
298.3.peg.228	Nitrate reductase cytochrome c550-type subunit	PA1173	6.86739		298.3.peg.4943	Dihydrolipoamide succinyltransferase component (E2) of 2-oxoglutarate dehydrogenase complex (EC 2.3.1.61)	PA1586	2.64478
298.3.peg.666	Cyclopropane-fatty-acyl-phospholipid synthase (EC 2.1.1.79)	PA5546	6.85093		298.3.peg.5062	SSU ribosomal protein S11p (S14e)	PA4240	2.62788
298.3.peg.5903	Cyclohexanone monooxygenase (EC 1.14.13.22)	PA2097	6.84132		298.3.peg.3854	hypothetical protein		2.62568
298.3.peg.2439	Signal transduction histidine kinase	PA2571	6.79284		298.3.peg.5080	LSU ribosomal protein L22p (L17e)	PA4258	2.62512
298.3.peg.3497	Probable transmembrane protein	PA4297	6.76541		298.3.peg.1333	D-alanine--D-alanine ligase (EC 6.3.2.4)	PA4410	2.62081
298.3.peg.765	Glycosyltransferase	PA5449	6.74371		298.3.peg.1335	Cell division protein FtsA	PA4408	2.60267
298.3.peg.4393	amino acid permease family protein		6.74222		298.3.peg.1894	"""Transcriptional regulator, AraC family"""	PA3898	2.5997
298.3.peg.816	FIG00957496: hypothetical protein		6.73999		298.3.peg.2008	NADH-ubiquinone oxidoreductase chain J (EC 1.6.5.3)	PA2645	2.59157
298.3.peg.2118	"""Xanthine and CO dehydrogenases maturation factor, XdhC/CoxF family"""	PA1522	6.6908		298.3.peg.329	Flagellar basal-body rod protein FlgC	PA1078	2.58849
298.3.peg.4678	Protein sirB1	PA3419	6.67647		298.3.peg.5079	SSU ribosomal protein S3p (S3e)	PA4257	2.58774
298.3.peg.2085	Mercuric resistance operon regulatory protein	PA2718	6.65757		298.3.peg.4782	Oligosaccharide repeat unit polymerase Wzy; O-antigen ligase	PA4999	2.58222
298.3.peg.1689	FIG00953890: hypothetical protein	PA0599	6.63385		298.3.peg.2238	Peptidyl-prolyl cis-trans isomerase PpiA precursor (EC 5.2.1.8)	PA3227	2.5704
298.3.peg.4242	"""Malonate transporter, MadM subunit"""	PA0216	6.62569		298.3.peg.1661	Phage tail protein	PA0627	2.5512
298.3.peg.668	"""TRAP transporter, 4TM/12TM fusion protein, unknown substrate 1"""	PA5544	6.59985		298.3.peg.3355	Glutamate Aspartate transport ATP-binding protein GltL (TC 3.A.1.3.4)	PA1339	2.548
298.3.peg.5677	FIG00958247: hypothetical protein	PA3399	6.48039		298.3.peg.654	ATP synthase F0 sector subunit b	PA5558	2.54416
298.3.peg.3458	FIG00956223: hypothetical protein	PA2504	6.47973		298.3.peg.1366	InaA protein	PA4378	2.54065
298.3.peg.300	FOG: GGDEF domain	PA1107	6.46672		298.3.peg.2525	FIG004454: RNA binding protein	PA4753	2.53991
298.3.peg.369	Outer membrane protein A precursor	PA1041	6.40753		298.3.peg.1972	Protein-export membrane protein SecD (TC 3.A.5.1.1)	PA3821	2.53716
298.3.peg.4147	Medium-chain-fatty-acid--CoA ligase (EC 6.2.1.-)	PA3924	6.4039		298.3.peg.474	2-Keto-3-deoxy-D-manno-octulosonate-8-phosphate synthase (EC 2.5.1.55)	PA3636	2.53708
298.3.peg.3941	FIG00961448: hypothetical protein		6.37388		298.3.peg.3352	Signal transduction histidine kinase regulating C4-dicarboxylate transport system (EC 2.7.13.3)	PA1336	2.53301
298.3.peg.2679	polyhydroxyalkanoate granule-associated protein PhaI	PA5061	6.36834		298.3.peg.1331	UDP-N-acetylglucosamine--N-acetylmuramyl-(pentapeptide) pyrophosphoryl-undecaprenol N-acetylglucosamine transferase (EC 2.4.1.227)	PA4412	2.5213
298.3.peg.2455	Acetoacetyl-CoA synthetase (EC 6.2.1.16) / Long-chain-fatty-acid--CoA ligase (EC 6.2.1.3)	PA2557	6.35764		298.3.peg.2974	N-carbamoylputrescine amidase (3.5.1.53) / Aliphatic amidase AmiE (EC 3.5.1.4)	PA0293	2.52046
298.3.peg.1081	Outer membrane efflux family protein	PA4592	6.20336		298.3.peg.869	Lipoprotein releasing system transmembrane protein LolE	PA2986	2.5101
298.3.peg.4752	"""ABC-type protease exporter, membrane fusion protein (MFP) family component PrtE/AprE"""	PA1247	6.18782		298.3.peg.5643	Permease of the drug/metabolite transporter (DMT) superfamily	PA4783	2.50939
298.3.peg.5140	"""Transcriptional regulator, AraC family"""	PA4094	6.18582		298.3.peg.1328	Phospho-N-acetylmuramoyl-pentapeptide-transferase (EC 2.7.8.13)	PA4415	2.50482
298.3.peg.581	"""Type II secretory pathway, ATPase PulE/Tfp pilus assembly pathway, ATPase PilB"""	PA3740	6.14145		298.3.peg.2304	Phage protein		2.48563
298.3.peg.2072	Thioredoxin reductase (EC 1.8.1.9)	PA2705	6.13096		298.3.peg.4315	"""GMP synthase [glutamine-hydrolyzing], amidotransferase subunit (EC 6.3.5.2) / GMP synthase [glutamine-hydrolyzing], ATP pyrophosphatase subunit (EC 6.3.5.2)"""	PA3769	2.48345
298.3.peg.5778	Photopexin A	PA3361	6.08413		298.3.peg.3133	Molybdopterin biosynthesis protein MoeB	PA4663	2.48122
298.3.peg.670	Beta-lactamase class C and other penicillin binding proteins	PA5542	6.07922		298.3.peg.2329	hypothetical protein		2.47008
298.3.peg.2472	FIG00954216: hypothetical protein	PA4702	6.06569		298.3.peg.5738	Signal transduction histidine kinase	PA4197	2.46622
298.3.peg.4254	"""Na(+) dependent transporter,Sodium Bile acid symporter family"""	PA1650	6.01925		298.3.peg.2993	"""oxidoreductase, 2OG-Fe(II) oxygenase family"""	PA0310	2.46559
298.3.peg.1176	FIG00953337: hypothetical protein	PA5183	5.98437		298.3.peg.4102	hypothetical protein	PA1942	2.46211
298.3.peg.2453	hypothetical protein		5.97329		298.3.peg.319	SAM-dependent methyltransferases	PA1088	2.4579
298.3.peg.4146	3-ketoacyl-CoA thiolase (EC 2.3.1.16) @ Acetyl-CoA acetyltransferase (EC 2.3.1.9)	PA3925	5.95672		298.3.peg.1659	Phage lysozyme	PA0629	2.45157
298.3.peg.2626	SAM-dependent methyltransferases	PA5115	5.92506		298.3.peg.4793	"""UDP-glucose:(heptosyl) LPS alpha1,3-glucosyltransferase WaaG (EC 2.4.1.-)"""	PA5010	2.45037
298.3.peg.3888	p-cumate dioxygenase large subunit (CmtAb)	PA2083	5.88836		298.3.peg.2541	tmRNA-binding protein SmpB	PA4768	2.43794
298.3.peg.3554	FIG00954771: hypothetical protein	PA0505	5.88541		298.3.peg.2918	"""Outer membrane receptor proteins, mostly Fe transport"""	PA0781	2.42095
298.3.peg.4234	"""ABC transporter, periplasmic spermidine putrescine-binding protein PotD (TC 3.A.1.11.1)"""	PA0222	5.88414		298.3.peg.720	GTP-binding protein EngB	PA5492	2.42088
298.3.peg.5514	"""Transcriptional regulator, LysR family"""	PA2551	5.88289		298.3.peg.2812	Putative oxidoreductase YncB	PA2197	2.41765
298.3.peg.2261	"""ABC-type Fe3+ transport system, periplasmic component"""	PA3250	5.8722		298.3.peg.1672	Baseplate assembly protein V	PA0616	2.39911
298.3.peg.5937	FIG00953579: hypothetical protein	PA1350	5.86066		298.3.peg.1364	two-component system sensor protein	PA4380	2.39247
298.3.peg.2799	D-glucarate permease	PA2210	5.85896		298.3.peg.318	Phosphoserine phosphatase (EC 3.1.3.3)	PA1089	2.38759
298.3.peg.5635	Two-component system response regulator QseB	PA4776	5.85002		298.3.peg.5295	Endonuclease III (EC 4.2.99.18)	PA3495	2.38719
298.3.peg.4543	"""DNA-binding response regulator, LuxR family"""	PA1397	5.83218		298.3.peg.5130	"""Alkanesulfonates ABC transporter ATP-binding protein / Sulfonate ABC transporter, ATP-binding subunit SsuB"""	PA0184	2.37152
298.3.peg.5573	Fumarylacetoacetase (EC 3.7.1.2)	PA2471	5.82263		298.3.peg.734	"""membrane protein, putative"""	PA5477	2.37056
298.3.peg.9	Tetracenomycin polyketide synthesis O-methyltransferase TcmP (EC 2.1.1.-)	PA1860	5.80369		298.3.peg.5078	LSU ribosomal protein L16p (L10e)	PA4256	2.36559
298.3.peg.2230	"""Ser/Thr protein phosphatase family protein, UDP-2,3-diacylglucosamine hydrolase (EC 3.6.1.-) homolog"""	PA3219	5.79775		298.3.peg.1332	UDP-N-acetylmuramate--alanine ligase (EC 6.3.2.8)	PA4411	2.35859
298.3.peg.4557	Putrescine ABC transporter putrescine-binding protein PotF (TC 3.A.1.11.2)	PA1410	5.77712		298.3.peg.5268	Adenylate kinase and related kinases	PA4799	2.35713
298.3.peg.4264	Phosphonate ABC transporter phosphate-binding periplasmic component (TC 3.A.1.9.1)	PA1641	5.76606		298.3.peg.1350	Small-conductance mechanosensitive channel	PA4394	2.35564
298.3.peg.4536	hypothetical protein	PA1289	5.73158		298.3.peg.1217	FIG00954652: hypothetical protein	PA5222	2.34561
298.3.peg.5895	Short-chain dehydrogenase/reductase SDR	PA2099	5.69354		298.3.peg.3155	Chromosome segregation ATPases	PA4686	2.34198
298.3.peg.1944	FIG00959257: hypothetical protein	PA3847	5.6935		298.3.peg.4217	"""membrane protein, putative"""	PA0239	2.33909
298.3.peg.603	hypothetical protein	PA0039	5.69317		298.3.peg.5176	NAD-dependent malic enzyme (EC 1.1.1.38)	PA3471	2.32779
298.3.peg.3909	FIG00955722: hypothetical protein	PA2066	5.66572		298.3.peg.1045	Lipoprotein signal peptidase (EC 3.4.23.36)	PA4559	2.32465
298.3.peg.3902	Conserved putative membrane protein	PA2072	5.62329		298.3.peg.5192	Outer membrane usher protein FIMD	PA2130	2.32348
298.3.peg.4027	FIG00957035: hypothetical protein	PA0827	5.59564		298.3.peg.2184	Succinate dehydrogenase flavoprotein subunit (EC 1.3.99.1)	PA1583	2.319
298.3.peg.2942	Glyoxalase family protein	PA0803	5.54424		298.3.peg.695	FIG139438: lipoprotein B	PA5517	2.30563
298.3.peg.3442	"""Toluate 1,2-dioxygenase alpha subunit"""	PA2518	5.53855		298.3.peg.4980	FIG00957507: hypothetical protein	PA5408	2.30068
298.3.peg.2473	Regulator of competence-specific genes	PA4703	5.53486		298.3.peg.2775	"""GTP pyrophosphokinase (EC 2.7.6.5), (p)ppGpp synthetase II / Guanosine-3',5'-bis(diphosphate) 3'-pyrophosphohydrolase (EC 3.1.7.2)"""	PA5338	2.29878
298.3.peg.2504	Acetyl-coenzyme A synthetase (EC 6.2.1.1)	PA4733	5.52826		298.3.peg.3405	23S rRNA (guanosine-2'-O-) -methyltransferase rlmB (EC 2.1.1.-)	PA4936	2.29794
298.3.peg.2761	"""Transcriptional regulator, AraC family"""	PA5324	5.51968		298.3.peg.3353	L-asparaginase (EC 3.5.1.1)	PA1337	2.29162
298.3.peg.794	Short-chain dehydrogenase/reductase SDR	PA2918	5.50973		298.3.peg.4320	gamma-aminobutyrate (GABA) permease	PA3766	2.28748
298.3.peg.3647	SAM-dependent methyltransferases	PA3335	5.50417		298.3.peg.320	Flagellar hook-associated protein FlgL	PA1087	2.28426
298.3.peg.510	"""ABC-type multidrug transport system, ATPase component"""	PA3672	5.41129		298.3.peg.454	Regulatory protein RecX	PA3616	2.28405
298.3.peg.4194	FIG00960725: hypothetical protein		5.40914		298.3.peg.2758	Deoxyuridine 5'-triphosphate nucleotidohydrolase (EC 3.6.1.23)	PA5321	2.28218
298.3.peg.4453	UDP-4-amino-4-deoxy-L-arabinose--oxoglutarate aminotransferase (EC 2.6.1.-)	PA3552	5.39087		298.3.peg.4475	"""Multidrug resistance transporter, Bcr/CflA family"""	PA3573	2.28017
298.3.peg.2590	FIG00954429: hypothetical protein	PA3986	5.34624		298.3.peg.2811	FIG00957200: hypothetical protein	PA2198	2.26117
298.3.peg.5641	Response regulator	PA4781	5.31002		298.3.peg.25	cis/trans isomerase	PA1846	2.25945
298.3.peg.2800	Tricarboxylate transport protein TctC	PA2209	5.29613		298.3.peg.2003	NADH-ubiquinone oxidoreductase chain F (EC 1.6.5.3)	PA2641	2.259
298.3.peg.1640	probable iron binding protein from the HesB_IscA_SufA family	PA0665	5.28602		298.3.peg.1324	Cell division protein FtsL	PA4419	2.25333
298.3.peg.4017	Hypothetical protein PvdX	PA2428	5.27869		298.3.peg.2276	DNA recombination-dependent growth factor C	PA3263	2.24582
298.3.peg.2995	Purine nucleoside phosphorylase (EC 2.4.2.1)	PA0312	5.27032		298.3.peg.1562	hypothetical protein PA0941	PA0941	2.23263
298.3.peg.4256	Putative NADP-dependent oxidoreductase PA1648	PA1648	5.26344		298.3.peg.3845	hypothetical protein		2.22753
298.3.peg.4871	3-oxoacyl-[ACP] synthase	PA0098	5.2593		298.3.peg.2381	FIG002903: a protein of unknown function perhaps involved in purine metabolism	PA2627	2.22343
298.3.peg.3758	Periplasmic nitrate reductase precursor (EC 1.7.99.4)	PA1174	5.25729		298.3.peg.4631	Transcription termination protein NusB	PA4052	2.22255
298.3.peg.764	Teichoic acid export ATP-binding protein TagH (EC 3.6.3.40)	PA5450	5.2382		298.3.peg.3737	Arginine/ornithine antiporter ArcD	PA1194	2.22092
298.3.peg.197	hypothetical protein		5.2356		298.3.peg.3347	hypothetical protein		2.21431
298.3.peg.235	Dienelactone hydrolase family	PA1166	5.22792		298.3.peg.3934	LSU ribosomal protein L20p	PA2741	2.20755
298.3.peg.5257	"""Transcriptional regulator, AraC family"""	PA4787	5.21332		298.3.peg.1144	SAM-dependent methyltransferases	PA5156	2.20718
298.3.peg.154	"""Superfamily II DNA/RNA helicases, SNF2 family"""	PA1728	5.17849		298.3.peg.1508	Dihydroxy-acid dehydratase (EC 4.2.1.9)	PA0353	2.20569
298.3.peg.2763	FIG00953587: hypothetical protein	PA5326	5.16752		298.3.peg.1046	Isoleucyl-tRNA synthetase (EC 6.1.1.5)	PA4560	2.20522
298.3.peg.5633	Spermidine synthase (EC 2.5.1.16)	PA4774	5.15756		298.3.peg.5977	Pyoverdine sidechain non-ribosomal peptide synthetase PvdJ		2.20339
298.3.peg.2640	"""ABC-type phosphate/phosphonate transport system, periplasmic component"""	PA5101	5.11671		298.3.peg.5077	LSU ribosomal protein L29p (L35e)	PA4255	2.19675
298.3.peg.146	3-ketoacyl-CoA thiolase (EC 2.3.1.16) @ Acetyl-CoA acetyltransferase (EC 2.3.1.9)	PA1736	5.10613		298.3.peg.7	Molybdenum transport system permease protein ModB (TC 3.A.1.8.1)	PA1862	2.18753
298.3.peg.4667	Ribulose-5-phosphate 4-epimerase and related epimerases and aldolases	PA3430	5.09833		298.3.peg.504	"""2,3,4,5-tetrahydropyridine-2,6-dicarboxylate N-succinyltransferase (EC 2.3.1.117)"""	PA3666	2.18468
298.3.peg.5137	Positive regulator of CheA protein activity (CheW)	PA0177	5.09245		298.3.peg.5673	FIG00958242: hypothetical protein	PA3403	2.1829
298.3.peg.761	"""GDP-mannose 4,6-dehydratase (EC 4.2.1.47)"""	PA5453	5.0894		298.3.peg.3615	FIG00955615: hypothetical protein		2.17674
298.3.peg.2458	Acyl-CoA synthetases (AMP-forming)/AMP-acid ligases	PA2555	5.0668		298.3.peg.473	Enolase (EC 4.2.1.11)	PA3635	2.1744
298.3.peg.1191	Ribosomal protein S6 glutaminyl transferase	PA5196	5.05577		298.3.peg.2006	NADH-ubiquinone oxidoreductase chain H (EC 1.6.5.3)	PA2643	2.17424
298.3.peg.4911	QscR quorum-sensing control repressor	PA1898	5.05533		298.3.peg.1676	FIG00957497: hypothetical protein	PA0612	2.16129
298.3.peg.3397	FIG00954617: hypothetical protein	PA4929	5.05461		298.3.peg.1073	RNA 3'-terminal phosphate cyclase (EC 6.5.1.4)	PA4585	2.15876
298.3.peg.2091	FIG00959450: hypothetical protein	PA2724	5.03384		298.3.peg.4812	Phosphoserine phosphatase (EC 3.1.3.3)	PA4960	2.15739
298.3.peg.3622	Sensory box/GGDEF family protein	PA3311	5.027		298.3.peg.1600	Aspartokinase (EC 2.7.2.4)	PA0904	2.15629
298.3.peg.3886	p-cumate dioxygenase small subunit (CmtAc)	PA2085	5.01626		298.3.peg.1455	Putative Holliday junction resolvase YggF	PA0404	2.15517
298.3.peg.4899	FIG00960864: hypothetical protein	PA1887	5.01164		298.3.peg.856	"""Similar to phosphoglycolate phosphatase, clustered with ribosomal large subunit pseudouridine synthase C"""	PA2974	2.1536
298.3.peg.5779	Urea channel UreI	PA3362	4.99004		298.3.peg.2566	FIG00954854: hypothetical protein	PA3964	2.15269
298.3.peg.1367	FIG00953674: hypothetical protein	PA4377	4.9782		298.3.peg.5583	SSU ribosomal protein S12p (S23e)	PA4268	2.14779
298.3.peg.2343	FIG00962125: hypothetical protein		4.97731		298.3.peg.643	"""Inner membrane protein translocase component YidC, long form"""	PA5568	2.14393
298.3.peg.2682	Polyhydroxyalkanoic acid synthase	PA5058	4.97293		298.3.peg.2401	tRNA 2-thiouridine synthesizing protein E (EC 2.8.1.-)	PA2608	2.14381
298.3.peg.2629	Phospholipase/lecithinase/hemolysin	PA5112	4.96148		298.3.peg.1599	Carbon storage regulator	PA0905	2.14107
298.3.peg.2856	Threonine dehydrogenase and related Zn-dependent dehydrogenases	PA2158	4.94263		298.3.peg.2002	NADH-ubiquinone oxidoreductase chain E (EC 1.6.5.3)	PA2640	2.1404
298.3.peg.40	FIG00962026: hypothetical protein	PA1834	4.93734		298.3.peg.1694	Survival protein SurA precursor (Peptidyl-prolyl cis-trans isomerase SurA) (EC 5.2.1.8)	PA0594	2.1359
298.3.peg.2438	Response regulator	PA2572	4.91306		298.3.peg.3685	Biosynthetic Aromatic amino acid aminotransferase beta (EC 2.6.1.57)	PA3165	2.13056
298.3.peg.3812	"""Carbohydrate-selective porin, OprB family superfamily"""	PA4099	4.90342		298.3.peg.1303	Alpha/beta hydrolase	PA4440	2.12682
298.3.peg.4460	UDP-glucose 6-dehydrogenase (EC 1.1.1.22)	PA3559	4.88834		298.3.peg.5060	DNA-directed RNA polymerase alpha subunit (EC 2.7.7.6)	PA4238	2.12531
298.3.peg.3757	"""periplasmic diheme c-type cytochrome, NapB"""	PA1175	4.87425		298.3.peg.1540	Cold shock protein CspC	PA0961	2.11972
298.3.peg.5544	"""Peptidase, M23/M37 family"""	PA5363	4.87392		298.3.peg.1553	Flavoprotein WrbA	PA0949	2.10941
298.3.peg.3968	Probable signal peptide protein	PA2764	4.86646		298.3.peg.631	Lipid A biosynthesis lauroyl acyltransferase (EC 2.3.1.-)	PA0011	2.10878
298.3.peg.4751	"""ABC-type protease exporter, ATP-binding component PrtD/AprD"""	PA1246	4.86006		298.3.peg.3134	"""Protein-N(5)-glutamine methyltransferase PrmC, methylates polypeptide chain release factors RF1 and RF2"""	PA4664	2.10769
298.3.peg.1618	"""TRAP-type C4-dicarboxylate transport system, large permease component"""	PA0886	4.82163		298.3.peg.565	YaeQ protein	PA3726	2.09624
298.3.peg.2445	FIG00956262: hypothetical protein	PA2565	4.81816		298.3.peg.4378	Mobile element protein		2.09566
298.3.peg.3494	Flp pilus assembly protein TadG	PA4294	4.80791		298.3.peg.861	Low molecular weight protein tyrosine phosphatase (EC 3.1.3.48)	PA2978	2.09534
298.3.peg.2943	"""Oxidoreductase, aldo/keto reductase family"""	PA0804	4.80048		298.3.peg.639	DNA recombination and repair protein RecF	PA0003	2.09485
298.3.peg.5334	FIG00957151: hypothetical protein	PA0071	4.79383		298.3.peg.531	"""COG2110, Macro domain, possibly ADP-ribose binding module"""	PA3693	2.08038
298.3.peg.5475	FIG00956038: hypothetical protein	PA3343	4.787		298.3.peg.4229	3-oxoadipate CoA-transferase subunit B (EC 2.8.3.6); Glutaconate CoA-transferase subunit B (EC 2.8.3.12)	PA0227	2.07851
298.3.peg.2971	Sensory box/GGDEF family protein	PA0290	4.78575		298.3.peg.1274	Manganese superoxide dismutase (EC 1.15.1.1)	PA4468	2.077
298.3.peg.1684	"""ABC transporter, periplasmic spermidine putrescine-binding protein PotD (TC 3.A.1.11.1)"""	PA0604	4.77799		298.3.peg.1605	Succinylarginine dihydrolase (EC 3.5.3.23)	PA0899	2.07298
298.3.peg.1933	Glutamate Aspartate periplasmic binding protein precursor GltI (TC 3.A.1.3.4)	PA3858	4.75597		298.3.peg.1673	hypothetical protein	PA0615	2.07057
298.3.peg.1936	Glutathione S-transferase	PA3855	4.75442		298.3.peg.2007	NADH-ubiquinone oxidoreductase chain I (EC 1.6.5.3)	PA2644	2.06764
298.3.peg.945	FIG00954803: hypothetical protein	PA3057	4.75014		298.3.peg.538	Lysyl-tRNA synthetase (class II) (EC 6.1.1.6)	PA3700	2.06745
298.3.peg.1856	Copper-sensing two-component system response regulator CusR	PA2809	4.74185		298.3.peg.4944	Dihydrolipoamide dehydrogenase of 2-oxoglutarate dehydrogenase (EC 1.8.1.4)	PA1587	2.06724
298.3.peg.2060	probable thioredoxin	PA2694	4.73615		298.3.peg.1392	Acyl carrier protein phosphodiesterase (EC 3.1.4.14)	PA4353	2.06271
298.3.peg.5391	FIG00957363: hypothetical protein	PA1468	4.72488		298.3.peg.626	Ribosomal RNA small subunit methyltransferase B (EC 2.1.1.-)	PA0017	2.04167
298.3.peg.3162	Carbonic anhydrase (EC 4.2.1.1)	PA2053	4.72249		298.3.peg.4780	Lipid A export ATP-binding/permease protein MsbA (EC 3.6.3.25)	PA4997	2.03778
298.3.peg.4239	Cys regulon transcriptional activator CysB	PA0218	4.71984		298.3.peg.1546	Phosphonate ABC transporter phosphate-binding periplasmic component (TC 3.A.1.9.1)	PA0955	2.03469
298.3.peg.2871	FIG00956154: hypothetical protein	PA2145	4.71195		298.3.peg.2240	FIG00957787: hypothetical protein	PA3229	2.03238
298.3.peg.5944	MFS transporter	PA0273	4.7025		298.3.peg.3173	FIG00954953: hypothetical protein	PA2044	2.03036
298.3.peg.4063	Pyrroloquinoline quinone (Coenzyme PQQ) biosynthesis protein C	PA0862	4.69016		298.3.peg.462	Protein-L-isoaspartate O-methyltransferase (EC 2.1.1.77)	PA3624	2.02549
298.3.peg.558	FIG00953867: hypothetical protein	PA3719	4.59217		298.3.peg.1329	UDP-N-acetylmuramoylalanine--D-glutamate ligase (EC 6.3.2.9)	PA4414	2.01671
298.3.peg.3068	Uncharacterized protein homologous to Paeru. PA2364	PA2364	4.57452		298.3.peg.1664	FIG00958026: hypothetical protein	PA0624	2.01383
298.3.peg.137	FIG00954121: hypothetical protein	PA1745	4.55622		298.3.peg.4377	Mobile element protein		2.0136
298.3.peg.1123	"""ABC-type amino acid transport, signal transduction systems, periplasmic component/domain"""	PA5137	4.55457		298.3.peg.877	Thiamin biosynthesis lipoprotein ApbE	PA2993	2.01323
298.3.peg.4722	"""L-serine dehydratase, beta subunit (EC 4.3.1.17) / L-serine dehydratase, alpha subunit (EC 4.3.1.17)"""	PA5379	4.52353		298.3.peg.3138	Outer membrane lipoprotein LolB	PA4668	2.00874
298.3.peg.4179	FIG00963354: hypothetical protein	PA4828	4.52018		298.3.peg.2462	CDP-diacylglycerol--serine O-phosphatidyltransferase (EC 2.7.8.8)	PA4693	2.00806
298.3.peg.4390	"""monooxygenase, flavin-binding family"""		4.51598		298.3.peg.1471	Methionine biosynthesis protein MetW	PA0389	2.00693
298.3.peg.3003	Protein co-occuring with molybdenum cofactor biosynthesis protein B	PA0320	4.5094		298.3.peg.4852	Glutamate synthase [NADPH] small chain (EC 1.4.1.13)	PA5035	2.00241
298.3.peg.5279	"""transcriptional regulator, LuxR family"""	PA4806	4.50662
298.3.peg.4070	Membrane-bound lysozyme inhibitor of c-type lysozyme	PA0867	4.49513
298.3.peg.2954	"""transcriptional regulator, Crp/Fnr family"""	PA0275	4.47729
298.3.peg.692	Excinuclease ATPase subunit	PA5520	4.47348
298.3.peg.4407	Paraquat-inducible protein A		4.46629
298.3.peg.2342	hypothetical protein		4.45702
298.3.peg.5485	probable dicarboxylate transporter	PA0119	4.45269
298.3.peg.4544	FIG00955022: hypothetical protein	PA1398	4.44257
298.3.peg.3070	Inner membrane protein DotU	PA2362	4.43086
298.3.peg.4896	"""transcriptional regulator, MerR family"""	PA1884	4.42814
298.3.peg.5910	hypothetical protein		4.42732
298.3.peg.2620	possible acyl dehydratase	PA4015	4.4245
298.3.peg.2967	"""sodium-solute symporter, putative"""	PA0287	4.40154
298.3.peg.4103	FIG00961123: hypothetical protein	PA1941	4.39163
298.3.peg.145	Enoyl-CoA hydratase [isoleucine degradation] (EC 4.2.1.17) / 3-hydroxyacyl-CoA dehydrogenase (EC 1.1.1.35) / 3-hydroxybutyryl-CoA epimerase (EC 5.1.2.3)	PA1737	4.39077
298.3.peg.978	"""Dipeptide-binding ABC transporter, periplasmic substrate-binding component (TC 3.A.1.5.2)"""	PA4496	4.31637
298.3.peg.1171	FIG00954962: hypothetical protein	PA5178	4.31032
298.3.peg.4918	Xanthine permease	PA1507	4.30835
298.3.peg.5707	probable two-component response regulator	PA4983	4.30259
298.3.peg.1229	Quinone oxidoreductase (EC 1.6.5.5)	PA5234	4.25591
298.3.peg.2090	FIG00953594: hypothetical protein	PA2723	4.25155
298.3.peg.3800	HDIG domain protein	PA4108	4.2362
298.3.peg.3796	Probable sensor/response regulator hybrid (EC 2.7.3.-)	PA4112	4.23007
298.3.peg.895	FIG00953287: hypothetical protein	PA3010	4.22915
298.3.peg.762	Mannose-1-phosphate guanylyltransferase (GDP) (EC 2.7.7.22) / Mannose-6-phosphate isomerase (EC 5.3.1.8)	PA5452	4.22192
298.3.peg.5333	"""ABC-type antimicrobial peptide transport system, permease component"""	PA0072	4.21774
298.3.peg.43	Phosphoglycerate mutase family protein	PA1831	4.21045
298.3.peg.2798	Y4mH	PA2211	4.20617
298.3.peg.5180	Niacin transporter NiaP	PA3467	4.17397
298.3.peg.2889	Tricarboxylate transport protein TctB	PA0753	4.15686
298.3.peg.796	Methyl-accepting chemotaxis protein	PA2920	4.15156
298.3.peg.2578	Sensor histidine kinase	PA3974	4.15033
298.3.peg.2082	"""4Fe-4S ferredoxin, iron-sulfur binding"""	PA2715	4.1299
298.3.peg.3577	probable acetyltransferase	PA0483	4.12854
298.3.peg.374	FIG00955029: hypothetical protein	PA1036	4.10172
298.3.peg.3617	Aspartate-semialdehyde dehydrogenase (EC 1.2.1.11)	PA3307	4.09984
298.3.peg.2386	Cold shock protein CspD	PA2622	4.09927
298.3.peg.3193	Lactoylglutathione lyase and related lyases	PA2024	4.08493
298.3.peg.3572	probable lipoprotein YPO3274	PA0488	4.08248
298.3.peg.5844	Dihydrolipoamide acyltransferase component of branched-chain alpha-keto acid dehydrogenase complex (EC 2.3.1.168)	PA3415	4.07937
298.3.peg.4531	Acyl-CoA dehydrogenase (EC 1.3.8.7)	PA1284	4.07916
298.3.peg.5201	Sterol desaturase	PA2122	4.06121
298.3.peg.4200	FIG00958431: hypothetical protein	PA0256	4.05807
298.3.peg.516	"""Transcriptional regulator, TetR family"""	PA3678	4.05275
298.3.peg.3111	PhnB protein; putative DNA binding 3-demethylubiquinone-9 3-methyltransferase domain protein		4.04659
298.3.peg.3915	"""ABC transporter, permease protein"""	PA2060	4.04542
298.3.peg.4232	Ribulose-5-phosphate 4-epimerase and related epimerases and aldolases	PA0224	4.04192
298.3.peg.4872	FIG00957260: hypothetical protein	PA0099	4.03462
298.3.peg.4776	Cation transport ATPase	PA4993	4.03206
298.3.peg.3234	3-hydroxyisobutyrate dehydrogenase (EC 1.1.1.31)	PA0743	4.03066
298.3.peg.5506	Histone acetyltransferase HPA2 and related acetyltransferases	PA2544	4.02229
298.3.peg.5572	4-hydroxybenzoate transporter	PA2472	4.02094
298.3.peg.2234	FMN-dependent NADH-azoreductase	PA3223	4.01399
298.3.peg.3046	"""L-ornithine 5-monooxygenase (EC 1.13.12.-), PvdA of pyoverdin biosynthesis @ Siderophore biosynthesis protein, monooxygenase"""	PA2386	4.01184
298.3.peg.3472	Mannose-6-phosphate isomerase (EC 5.3.1.8)	PA2490	4.00834
298.3.peg.5433	Beta-lactamase class C and other penicillin binding proteins	PA4347	4.00138
298.3.peg.2086	ThiJ/PfpI family protein	PA2719	3.99573
298.3.peg.5371	FIG00954344: hypothetical protein		3.99487
298.3.peg.4221	4-hydroxybenzoate transporter	PA0235	3.99036
298.3.peg.5634	FIG00954636: hypothetical protein	PA4775	3.98971
298.3.peg.2429	FIG00955305: hypothetical protein	PA2581	3.98841
298.3.peg.4151	"""Transcriptional regulator, LuxR family"""	PA3921	3.98476
298.3.peg.3438	"""Heavy metal RND efflux outer membrane protein, CzcC family"""	PA2522	3.97805
298.3.peg.4449	"""sodium-solute symporter, putative"""	PA1418	3.97197
298.3.peg.1682	Spermidine Putrescine ABC transporter permease component potC (TC_3.A.1.11.1)	PA0606	3.96255
298.3.peg.4145	probable MFS transporter	PA3926	3.96151
298.3.peg.149	FIG00957991: hypothetical protein	PA1733	3.95705
298.3.peg.1544	Bll4964 protein	PA0957	3.94993
298.3.peg.4454	"""Polymyxin resistance protein ArnC, glycosyl transferase (EC 2.4.-.-)"""	PA3553	3.93731
298.3.peg.3123	Sigma-fimbriae tip adhesin	PA4653	3.92922
298.3.peg.414	"""PQS biosynthesis protein PqsD, similar to 3-oxoacyl-[acyl-carrier-protein] synthase III"""	PA0999	3.91988
298.3.peg.3897	"""transcriptional regulator, MerR family"""	PA2076	3.9194
298.3.peg.5046	"""Branched-chain alpha-keto acid dehydrogenase, E1 component, alpha subunit (EC 1.2.4.4)"""	PA2247	3.90914
298.3.peg.5136	Signal transduction histidine kinase CheA (EC 2.7.3.-)	PA0178	3.90566
298.3.peg.4888	"""Type I secretion system ATPase, LssB family LapB"""	PA1876	3.89719
298.3.peg.4326	"""PTS system, N-acetylglucosamine-specific IIA component (EC 2.7.1.69) / PTS system, N-acetylglucosamine-specific IIB component (EC 2.7.1.69) / PTS system, N-acetylglucosamine-specific IIC component (EC 2.7.1.69)"""	PA3761	3.88806
298.3.peg.4184	COG1272: Predicted membrane protein hemolysin III homolog	PA4833	3.88418
298.3.peg.559	FIG00957264: hypothetical protein	PA3720	3.88016
298.3.peg.4266	FIG00955416: hypothetical protein	PA1639	3.87856
298.3.peg.5830	Butyryl-CoA dehydrogenase (EC 1.3.8.1)	PA4979	3.87156
298.3.peg.3304	Xanthine/uracil/thiamine/ascorbate permease family protein	PA1519	3.86719
298.3.peg.760	"""GDP-mannose 4,6-dehydratase (EC 4.2.1.47)"""	PA5454	3.86361
298.3.peg.245	hypothetical protein		3.86295
298.3.peg.5842	"""Branched-chain alpha-keto acid dehydrogenase, E1 component, alpha subunit (EC 1.2.4.4)"""	PA3417	3.85787
298.3.peg.2047	"""Threonine dehydratase, catabolic (EC 4.3.1.19)"""	PA2683	3.84937
298.3.peg.554	"""ABC-type multidrug transport system, ATPase and permease components"""	PA3715	3.83998
298.3.peg.5537	Glycolate utilization operon transcriptional activator GlcC	PA5356	3.83637
298.3.peg.4511	FIG00953564: hypothetical protein	PA3089	3.83425
298.3.peg.4699	FIG00961348: hypothetical protein		3.82061
298.3.peg.134	Enoyl-CoA hydratase/isomerase family protein	PA1748	3.80283
298.3.peg.3212	4-hydroxybenzoate transporter	PA2006	3.78423
298.3.peg.2756	DNA repair protein RadC	PA5319	3.77707
298.3.peg.5787	Chromosome segregation ATPases	PA2117	3.762
298.3.peg.4538	Hydrolases of the alpha/beta superfamily	PA1291	3.75139
298.3.peg.4840	Selenoprotein O and cysteine-containing homologs	PA5023	3.74752
298.3.peg.4993	Threonine dehydrogenase and related Zn-dependent dehydrogenases	PA5421	3.74591
298.3.peg.551	putative membrane protein	PA3712	3.74578
298.3.peg.123	"""Transcriptional activator of maltose regulon, MalT"""	PA1759	3.7445
298.3.peg.3607	Long-chain-fatty-acid--CoA ligase (EC 6.2.1.3)	PA3300	3.74299
298.3.peg.4448	Cytosine/purine/uracil/thiamine/allantoin permease family protein	PA1419	3.73495
298.3.peg.4940	probable amino acid permease	PA1485	3.71618
298.3.peg.1022	FIG00953980: hypothetical protein	PA4537	3.71589
298.3.peg.1790	FIG00956090: hypothetical protein	PA2872	3.71044
298.3.peg.1498	Phosphopantetheine adenylyltransferase (EC 2.7.7.3)	PA0363	3.7053
298.3.peg.2390	Arginine-tRNA-protein transferase (EC 2.3.2.8)	PA2618	3.70488
298.3.peg.1006	Methyl-accepting chemotaxis protein I (serine chemoreceptor protein)	PA4520	3.70409
298.3.peg.4863	ClpB protein	PA0090	3.70389
298.3.peg.2348	probable oxidoreductase	PA3534	3.7018
298.3.peg.3755	Periplasmic nitrate reductase component NapE	PA1177	3.68713
298.3.peg.5946	FIG00955253: hypothetical protein	PA0271	3.66843
298.3.peg.4758	Delta 1-piperideine-2-carboxylate reductase (EC 1.5.1.21) / Delta 1-pyrroline-2-carboxylate reductase (EC 1.5.1.1)	PA1252	3.64121
298.3.peg.5916	Cobalt-precorrin-6y C5-methyltransferase (EC 2.1.1.-) / Cobalt-precorrin-6y C15-methyltransferase [decarboxylating] (EC 2.1.1.-)	PA2907	3.64106
298.3.peg.3216	Short chain fatty acids transporter	PA2002	3.63996
298.3.peg.4090	Fap amyloid fibril major component	PA1954	3.62972
298.3.peg.2422	"""PQS biosynthesis protein PqsH, similar to FAD-dependent monooxygenases"""	PA2587	3.62908
298.3.peg.2712	hypothetical protein	PA5276	3.61604
298.3.peg.2048	FIG00956928: hypothetical protein	PA4112	3.61105
298.3.peg.1785	LysR family transcriptional regulator PA2877	PA2877	3.60892
298.3.peg.1208	Glycine dehydrogenase [decarboxylating] (glycine cleavage system P protein) (EC 1.4.4.2)	PA5213	3.60536
298.3.peg.3965	FIG00956357: hypothetical protein	PA2763	3.59139
298.3.peg.1755	Nucleoside-diphosphate-sugar epimerases	PA0534	3.58092
298.3.peg.1749	probable membrane protein NMA1176	PA0540	3.56719
298.3.peg.5503	CDP-diacylglycerol--glycerol-3-phosphate 3-phosphatidyltransferase (EC 2.7.8.5)	PA2541	3.56644
298.3.peg.4987	Serine hydroxymethyltransferase (EC 2.1.2.1)	PA5415	3.56305
298.3.peg.46	Short-chain dehydrogenase/reductase SDR	PA1828	3.5571
298.3.peg.772	Sensory box/GGDEF family protein	PA5442	3.55215
298.3.peg.1185	FIG00954455: hypothetical protein	PA5191	3.55105
298.3.peg.4473	MmsAB operon regulatory protein	PA3571	3.54518
298.3.peg.5911	Two-component system response regulator QseB	PA2479	3.5451
298.3.peg.2821	Protease subunit of ATP-dependent Clp proteases	PA2189	3.53245
298.3.peg.4744	Hydrolases of the alpha/beta superfamily	PA1239	3.5284
298.3.peg.4690	"""Transcriptional regulator, AraC family"""	PA0163	3.5249
298.3.peg.4346	Osmotically inducible lipoprotein E precursor	PA4876	3.51706
298.3.peg.1851	"""Transglutaminase-like enzymes, putative cysteine proteases"""	PA2814	3.4907
298.3.peg.3660	hypothetical protein	PA3123	3.48057
298.3.peg.2931	2-methylcitrate dehydratase (EC 4.2.1.79)	PA0792	3.47996
298.3.peg.4866	Rhs family protein	PA0093	3.47468
298.3.peg.1998	FIG00954227: hypothetical protein	PA2636	3.47208
298.3.peg.5430	Metal-dependent amidase/aminoacylase/carboxypeptidase	PA4344	3.47132
298.3.peg.4395	Diaminobutyrate-pyruvate aminotransferase (EC 2.6.1.46)		3.46604
298.3.peg.4097	"""Ribose ABC transport system, ATP-binding protein RbsA (TC 3.A.1.2.1)"""	PA1947	3.4614
298.3.peg.766	Glycosyltransferase (EC 2.4.1.-)	PA5448	3.45258
298.3.peg.3238	LysR family transcriptional regulator PA0739	PA0739	3.43457
298.3.peg.5902	"""Transcriptional regulator, AraC family"""	PA2096	3.43246
298.3.peg.2137	"""Unsaturated fatty acid biosythesis repressor FabR, TetR family"""	PA1539	3.42377
298.3.peg.432	Permeases of the major facilitator superfamily	PA3595	3.42016
298.3.peg.5416	Enoyl-CoA hydratase (EC 4.2.1.17)	PA4330	3.41535
298.3.peg.5794	FIG00959267: hypothetical protein	PA0264	3.41178
298.3.peg.2789	Rubredoxin	PA5350	3.41123
298.3.peg.669	DUF1850 domain-containing protein	PA5543	3.41052
298.3.peg.244	Transcriptional regulatory protein RstA	PA1157	3.40703
298.3.peg.4080	FIG00954112: hypothetical protein	PA1963	3.39974
298.3.peg.5824	Probable coat protein A precursor	PA0724	3.3938
298.3.peg.2083	"""2,4-dienoyl-CoA reductase [NADPH] (EC 1.3.1.34)"""	PA2716	3.3896
298.3.peg.2638	"""Histidine transporter, periplasmic histidine-binding protein"""	PA5103	3.38893
298.3.peg.2133	Colicin E2 tolerance protein CbrC-like protein	PA1536	3.38258
298.3.peg.5645	3-ketoacyl-CoA thiolase (EC 2.3.1.16) @ Acetyl-CoA acetyltransferase (EC 2.3.1.9)	PA4785	3.37886
298.3.peg.830	Alpha/beta hydrolase fold (EC 3.8.1.5)	PA2949	3.3776
298.3.peg.4286	hypothetical protein	PA3796	3.37727
298.3.peg.5375	Amidases related to nicotinamidase	PA3288	3.36988
298.3.peg.1770	Probable short-chain dehydrogenase	PA2892	3.36836
298.3.peg.5721	hypothetical protein	PA1874	3.36433
298.3.peg.4586	Redox-sensitive transcriptional activator SoxR	PA2273	3.36276
298.3.peg.3722	Rhodanese-related sulfurtransferase	PA1209	3.35668
298.3.peg.4399	AMP-binding protein		3.35024
298.3.peg.1881	FOG: GAF domain	PA2786	3.34751
298.3.peg.4387	Nucleoside-diphosphate-sugar epimerases		3.34716
298.3.peg.5014	FIG00955994: hypothetical protein	PA0826	3.34073
298.3.peg.3104	FIG00954698: hypothetical protein		3.33834
298.3.peg.3876	Acyl-CoA dehydrogenase (EC 1.3.8.7)	PA4199	3.33545
298.3.peg.4431	DNA-binding heavy metal response regulator	PA1437	3.32991
298.3.peg.363	Esterase A	PA1047	3.31807
298.3.peg.5823	hypothetical protein		3.31218
298.3.peg.53	Enoyl-CoA hydratase [valine degradation] (EC 4.2.1.17)	PA1821	3.30568
298.3.peg.2115	Isocitrate dehydrogenase phosphatase (EC 2.7.11.5)/kinase (EC 3.1.3.-)	PA1376	3.30532
298.3.peg.5837	Mobile element protein	PA0258	3.30372
298.3.peg.407	Rhodanese-like domain protein	PA1006	3.29651
298.3.peg.1827	FIG074102: hypothetical protein	PA2839	3.29137
298.3.peg.4397	Acetate permease ActP (cation/acetate symporter)		3.28796
298.3.peg.2158	Nucleoside-diphosphate-sugar epimerases	PA1559	3.28587
298.3.peg.1685	Putrescine transport ATP-binding protein PotA (TC 3.A.1.11.1)	PA0603	3.28556
298.3.peg.2418	"""transcriptional regulator, LuxR family"""	PA2591	3.28491
298.3.peg.5493	Phosphonate ABC transporter phosphate-binding periplasmic component (TC 3.A.1.9.1)	PA0127	3.28391
298.3.peg.4012	"""BRO family, N-terminal domain protein"""	PA2423	3.28095
298.3.peg.3215	D-beta-hydroxybutyrate dehydrogenase (EC 1.1.1.30)	PA2003	3.28002
298.3.peg.4457	"""Polymyxin resistance protein ArnT, undecaprenyl phosphate-alpha-L-Ara4N transferase; Melittin resistance protein PqaB"""	PA3556	3.27613
298.3.peg.2922	FMN-dependent NADH-azoreductase	PA0785	3.26663
298.3.peg.3450	benABC operon transcriptional activator BenR	PA2511	3.26651
298.3.peg.4556	"""Deacetylases, including yeast histone deacetylase and acetoin utilization protein"""	PA1409	3.26019
298.3.peg.2646	"""Histidine ABC transporter, permease protein (TC 3.A.1)"""	PA5095	3.25816
298.3.peg.2142	FIG00953282: hypothetical protein	PA1545	3.25687
298.3.peg.3962	"""Outer membrane porin, OprD family"""	PA2760	3.25404
298.3.peg.4862	Uncharacterized protein ImpH/VasB	PA0089	3.25343
298.3.peg.2227	FIG027190: Putative transmembrane protein	PA3216	3.25044
298.3.peg.2045	"""Transcriptional regulator, LysR family"""	PA2681	3.24994
298.3.peg.5112	FIG00954712: hypothetical protein		3.22999
298.3.peg.804	FIG00953512: hypothetical protein	PA2927	3.22737
298.3.peg.5636	Sensory histidine kinase QseC	PA4777	3.2259
298.3.peg.5311	ATP-binding protein PhnN; Guanylate kinase (EC 2.7.4.8)	PA3373	3.21839
298.3.peg.2081	"""Formate dehydrogenase-O, major subunit (EC 1.2.1.2)"""	PA2714	3.2135
298.3.peg.2135	Cyclohexanone monooxygenase (EC 1.14.13.22)	PA1538	3.21039
298.3.peg.2658	Glutamate Aspartate periplasmic binding protein precursor GltI (TC 3.A.1.3.4)	PA5082	3.19736
298.3.peg.3243	FIG00955152: hypothetical protein	PA0736	3.19674
298.3.peg.798	"""Catalyzes the cleavage of p-aminobenzoyl-glutamate to p-aminobenzoate and glutamate, subunit A"""	PA2922	3.19515
298.3.peg.3798	Beta-lactamase (EC 3.5.2.6)	PA4110	3.19353
298.3.peg.4545	"""Transcriptional regulator, LysR family"""	PA1399	3.19352
298.3.peg.4348	Phosphate starvation-inducible protein psiF precursor	PA4874	3.19136
298.3.peg.767	Glycosyltransferase	PA5447	3.18531
298.3.peg.430	"""Transcriptional regulator, LysR family"""	PA3594	3.18466
298.3.peg.3394	"""Protein containing transglutaminase-like domain, putative cysteine protease"""	PA4926	3.183
298.3.peg.4736	"""monooxygenase, putative"""	PA5393	3.16481
298.3.peg.5831	"""Acetyl-CoA synthetase (ADP-forming) alpha and beta chains, putative"""	PA4978	3.16204
298.3.peg.1307	Transcriptional regulator containing an amidase domain and an AraC-type DNA-binding HTH domain	PA4436	3.15875
298.3.peg.393	Sialic acid transporter (permease) NanT	PA1019	3.15743
298.3.peg.1819	FIG074102: hypothetical protein	PA2844	3.15631
298.3.peg.1978	Iron-sulfur cluster regulator IscR	PA3815	3.15363
298.3.peg.5731	"""2-octaprenyl-3-methyl-6-methoxy-1,4-benzoquinol hydroxylase (EC 1.14.13.-)"""	PA4190	3.15239
298.3.peg.1701	FIG002076: hypothetical protein	PA0587	3.14968
298.3.peg.2947	Mlr3950 protein	PA0808	3.14319
298.3.peg.2441	FIG00956153: hypothetical protein	PA2568	3.14182
298.3.peg.1385	Chromosome segregation ATPases	PA4360	3.14145
298.3.peg.3552	Acyl-CoA dehydrogenase (EC 1.3.8.7)	PA0506	3.13364
298.3.peg.3947	FIG00957655: hypothetical protein	PA2750	3.12802
298.3.peg.4142	"""putative Cytochrome bd2, subunit II"""	PA3929	3.12373
298.3.peg.5118	NAD(P) transhydrogenase alpha subunit (EC 1.6.1.2)	PA0195	3.11552
298.3.peg.425	Acetyl-CoA acetyltransferase (EC 2.3.1.9) @ Beta-ketoadipyl CoA thiolase (EC 2.3.1.-)	PA3589	3.11275
298.3.peg.392	FIG00955888: hypothetical protein		3.10468
298.3.peg.2891	Tricarboxylate porin OpdH	PA0755	3.09416
298.3.peg.5905	FIG00957548: hypothetical protein	PA1234	3.09416
298.3.peg.1823	Enoyl-CoA hydratase (EC 4.2.1.17)	PA2841	3.09011
298.3.peg.129	Universal stress protein family	PA1753	3.08693
298.3.peg.5882	"""Transcriptional regulator, LysR family"""	PA2316	3.08326
298.3.peg.4670	"""Oxidoreductase, short chain dehydrogenase/reductase family"""	PA3427	3.08304
298.3.peg.4671	Enoyl-CoA hydratase (EC 4.2.1.17)	PA3426	3.07378
298.3.peg.3498	FIG00955051: hypothetical protein	PA4298	3.07229
298.3.peg.5256	3-oxoacyl-[acyl-carrier protein] reductase (EC 1.1.1.100)	PA4786	3.06883
298.3.peg.4088	Fap unknown function protein	PA1956	3.06499
298.3.peg.4235	Omega-amino acid--pyruvate aminotransferase (EC 2.6.1.18)	PA0221	3.05892
298.3.peg.4056	FIG00953517: hypothetical protein	PA0855	3.05808
298.3.peg.4049	Alkyl hydroperoxide reductase subunit C-like protein	PA0848	3.0576
298.3.peg.274	Transcriptional regulator	PA1128	3.05573
298.3.peg.2958	Predicted transcriptional regulators	PA0279	3.05512
298.3.peg.763	O-antigen export system permease protein RfbD	PA5451	3.05499
298.3.peg.5476	FIG00956280: hypothetical protein	PA3342	3.04563
298.3.peg.1769	Acetoacetyl-CoA synthetase (EC 6.2.1.16) / Long-chain-fatty-acid--CoA ligase (EC 6.2.1.3)	PA2893	3.04524
298.3.peg.1866	FIG00953170: hypothetical protein	PA2799	3.03712
298.3.peg.5374	FOG: Ankyrin repeat	PA3287	3.03662
298.3.peg.2087	FIG00957793: hypothetical protein	PA2720	3.03244
298.3.peg.4164	"""2,4-dienoyl-CoA reductase [NADPH] (EC 1.3.1.34)"""	PA4814	3.0248
298.3.peg.3581	"""Transcriptional regulator, LysR family"""	PA0479	3.01684
298.3.peg.5090	putative membrane protein		3.00975
298.3.peg.3732	NLP/P60 family protein	PA1199	3.00927
298.3.peg.3321	"""Glutamine amidotransferase, class-II"""	PA1307	3.00521
298.3.peg.2235	3-phosphoglycerate kinase	PA3224	3.00251
298.3.peg.5161	FIG00958987: hypothetical protein	PA3485	2.99926
298.3.peg.2273	"""ABC-type amino acid transport/signal transduction systems, periplasmic component/domain"""	PA3261	2.998
298.3.peg.1956	ABC transporter substrate-binding protein	PA3836	2.99495
298.3.peg.548	Permeases of the major facilitator superfamily	PA3709	2.98823
298.3.peg.4890	"""HMP-PP hydrolase (pyridoxal phosphatase) Cof, detected in genetic screen for thiamin metabolic genes (PMID:15292217)"""	PA1878	2.98774
298.3.peg.3426	"""Thiol peroxidase, Tpx-type (EC 1.11.1.15)"""	PA2532	2.98434
298.3.peg.456	C-terminal domain of CinA type S; Protein Implicated in DNA repair function with RecA and MutS	PA3618	2.98399
298.3.peg.1945	Isochorismatase (EC 3.3.2.1)	PA3846	2.98162
298.3.peg.2405	Putative TEGT family carrier/transport protein	PA2604	2.96559
298.3.peg.4850	FIG00958011: hypothetical protein	PA5033	2.95986
298.3.peg.1910	FIG00959904: hypothetical protein	PA3884	2.95627
298.3.peg.2667	FIG00953500: hypothetical protein	PA5073	2.94701
298.3.peg.1700	"""Serine protein kinase (prkA protein), P-loop containing"""	PA0588	2.94443
298.3.peg.5169	transcriptional regulator RhlR	PA3477	2.94411
298.3.peg.4144	"""Transcriptional regulator, AraC family"""	PA3927	2.93157
298.3.peg.3598	Two-component response regulator CreB	PA0463	2.93049
298.3.peg.5816	"""Transcriptional regulator, GntR family domain / Aspartate aminotransferase (EC 2.6.1.1)"""	PA2897	2.93018
298.3.peg.3307	Strictosidine synthase precursor (EC 4.3.3.2)	PA1293	2.92856
298.3.peg.3707	NAD(P)H oxidoreductase YRKL (EC 1.6.99.-) @ Putative NADPH-quinone reductase (modulator of drug activity B) @ Flavodoxin 2	PA1224	2.92229
298.3.peg.5541	Phosphate regulon transcriptional regulatory protein PhoB (SphR)	PA5360	2.91014
298.3.peg.4031	AraC-type DNA-binding domain-containing proteins	PA0831	2.9092
298.3.peg.3665	Short-chain dehydrogenase/reductase SDR	PA3128	2.89825
298.3.peg.4836	Acyl-CoA dehydrogenase (EC 1.3.8.7)	PA5020	2.89196
298.3.peg.5897	Uncharacterized protein ImpI/VasC	PA0081	2.88133
298.3.peg.5147	MoaF protein precursor	PA4087	2.87879
298.3.peg.2431	"""Tryptophan 2,3-dioxygenase (EC 1.13.11.11)"""	PA2579	2.87675
298.3.peg.4828	"""Type I secretion outer membrane protein, TolC precursor"""	PA4974	2.86417
298.3.peg.4288	Permeases of the major facilitator superfamily	PA3794	2.86154
298.3.peg.334	"""High-affinity leucine-specific transport system, periplasmic binding protein LivK (TC 3.A.1.4.1)"""	PA1074	2.85983
298.3.peg.5277	Arginine/agmatine antiporter	PA4804	2.84866
298.3.peg.2260	2-aminoethylphosphonate uptake and metabolism regulator	PA3249	2.84704
298.3.peg.457	Periplasmic component of the Tol biopolymer transport system	PA3619	2.84419
298.3.peg.985	"""Outer membrane porin, OprD family"""	PA4501	2.8383
298.3.peg.5141	FIG00959064: hypothetical protein	PA4093	2.82952
298.3.peg.5822	Phage-related protein		2.82914
298.3.peg.4897	Histone acetyltransferase HPA2 and related acetyltransferases	PA1885	2.81698
298.3.peg.4255	Short-chain dehydrogenase/reductase SDR	PA1649	2.81345
298.3.peg.2790	Rubredoxin	PA5351	2.80542
298.3.peg.3505	Flp pilus assembly protein RcpC/CpaB	PA4305	2.80489
298.3.peg.3778	Oxidoreductase probably involved in sulfite reduction	PA4129	2.80383
298.3.peg.4645	Malate:quinone oxidoreductase (EC 1.1.5.4)	PA3452	2.80173
298.3.peg.3221	Acetoacetyl-CoA synthetase (EC 6.2.1.16)	PA1997	2.7935
298.3.peg.4359	Histone acetyltransferase HPA2 and related acetyltransferases	PA4863	2.79007
298.3.peg.5792	Lactam utilization protein LamB	PA2112	2.78582
298.3.peg.433	ADA regulatory protein / Methylated-DNA--protein-cysteine methyltransferase (EC 2.1.1.63)	PA3596	2.78309
298.3.peg.5814	Capsular synthesis regulator component B	PA2899	2.78277
298.3.peg.913	Alkyldihydroxyacetonephosphate synthase (EC 2.5.1.26)	PA3026	2.77699
298.3.peg.3089	FIG002984: FAD-dependent pyridine nucleotide-disulphide oxidoreductase	PA2345	2.77319
298.3.peg.3247	FIG00959402: hypothetical protein	PA0732	2.76891
298.3.peg.5463	"""Transporter, MFS superfamily"""	PA3355	2.75662
298.3.peg.749	Gfa-like protein	PA5465	2.75633
298.3.peg.1142	"""Arginine ABC transporter, permease protein ArtQ"""	PA5154	2.75579
298.3.peg.4394	4-aminobutyraldehyde dehydrogenase (EC 1.2.1.19)		2.74862
298.3.peg.4996	FIG00953722: hypothetical protein	PA5424	2.74822
298.3.peg.4006	"""Transcriptional regulator, LysR family"""	PA2417	2.74714
298.3.peg.954	Isochorismatase (EC 3.3.2.1)	PA3066	2.74468
298.3.peg.1517	hypothetical protein		2.73828
298.3.peg.1951	putative exoenzyme T	PA3841	2.73536
298.3.peg.3177	hypothetical protein		2.73197
298.3.peg.4053	Chitin binding protein	PA0852	2.73146
298.3.peg.1174	Putative formate dehydrogenase oxidoreductase protein	PA5181	2.73042
298.3.peg.5523	FIG00956533: hypothetical protein	PA5122	2.73005
298.3.peg.5699	Probable AGCS sodium/alanine/glycine symporter	PA2252	2.72333
298.3.peg.1122	putative exported protein	PA5136	2.71694
298.3.peg.4611	Two-component response regulator	PA4032	2.71491
298.3.peg.5489	"""Transcriptional regulator, LysR family"""	PA0123	2.70717
298.3.peg.5160	"""Transcriptional regulator, ArsR family"""	PA4074	2.70598
298.3.peg.2647	"""Histidine ABC transporter, ATP-binding protein (TC 3.A.1)"""	PA5094	2.70584
298.3.peg.3425	Sodium:alanine symporter	PA2533	2.69404
298.3.peg.1807	Arylesterase precursor (EC 3.1.1.2)	PA2856	2.69335
298.3.peg.5843	"""Branched-chain alpha-keto acid dehydrogenase, E1 component, beta subunit (EC 1.2.4.4)"""	PA3416	2.69004
298.3.peg.556	"""probable peptidyl-prolyl cis-trans isomerase, FkbP-type"""	PA3717	2.68671
298.3.peg.5840	FIG00956479: hypothetical protein	PA0261	2.68347
298.3.peg.5531	FIG136845: Rhodanese-related sulfurtransferase	PA5130	2.67492
298.3.peg.5219	Regulator of polyketide synthase expression	PA1915	2.66859
298.3.peg.4265	UPF0028 protein YchK	PA1640	2.6655
298.3.peg.4048	diguanylate cyclase/phosphodiesterase (GGDEF & EAL domains) with PAS/PAC sensor(s)	PA0847	2.65915
298.3.peg.4222	Nucleoside-binding outer membrane protein	PA0234	2.64737
298.3.peg.4726	LysR family transcriptional regulator YeiE	PA5382	2.64718
298.3.peg.4322	"""Transglycosylase, Slt family"""	PA3764	2.64398
298.3.peg.5240	Lysyl endopeptidase (EC 3.4.21.50)	PA4175	2.64332
298.3.peg.4095	Ribose operon repressor	PA1949	2.63768
298.3.peg.2018	FIG00958801: hypothetical protein	PA2655	2.62738
298.3.peg.4718	High-affinity choline uptake protein BetT	PA5375	2.62224
298.3.peg.4769	putative DNA-binding protein	PA1263	2.62058
298.3.peg.2389	Translation initiation factor 1	PA2619	2.62029
298.3.peg.4143	"""Cyanide insensitive terminal oxidase, putative subunit III"""	PA3928	2.61824
298.3.peg.665	Phosphoserine phosphatase (EC 3.1.3.3)	PA5547	2.61784
298.3.peg.468	"""Transcriptional regulator, LysR family, in formaldehyde detoxification operon"""	PA3630	2.61536
298.3.peg.968	4-carboxymuconolactone decarboxylase (EC 4.1.1.44)	PA4486	2.61475
298.3.peg.24	NfuA Fe-S protein maturation	PA1847	2.61248
298.3.peg.547	Methyl-accepting chemotaxis protein I (serine chemoreceptor protein)	PA3708	2.61066
298.3.peg.4105	Catalase (EC 1.11.1.6)	PA1940	2.60969
298.3.peg.4259	FIG00954585: hypothetical protein	PA1645	2.60592
298.3.peg.461	Lipoprotein NlpD	PA3623	2.60389
298.3.peg.3222	Peptidyl-prolyl cis-trans isomerase PpiC (EC 5.2.1.8)	PA1996	2.60326
298.3.peg.2722	FIG004064: hypothetical protein	PA5286	2.59994
298.3.peg.211	Glyoxalase family protein	PA1672	2.59559
298.3.peg.5597	"""Transcriptional regulator of various polyols utilization, AraC family"""	PA2337	2.59436
298.3.peg.4549	"""Transcriptional regulator, TetR family"""	PA1403	2.59069
298.3.peg.2079	Permease of the drug/metabolite transporter (DMT) superfamily	PA2712	2.5824
298.3.peg.5019	Phage DNA-binding protein		2.57721
298.3.peg.5271	FIG00957401: hypothetical protein	PA4801	2.5748
298.3.peg.899	Enoyl-CoA hydratase (EC 4.2.1.17) / Delta(3)-cis-delta(2)-trans-enoyl-CoA isomerase (EC 5.3.3.8) / 3-hydroxyacyl-CoA dehydrogenase (EC 1.1.1.35) / 3-hydroxybutyryl-CoA epimerase (EC 5.1.2.3)	PA3014	2.57384
298.3.peg.5950	hypothetical protein	PA2462	2.56518
298.3.peg.5335	Autotransporter adhesin	PA0070	2.56248
298.3.peg.4332	"""Unsaturated fatty acid biosythesis repressor FabR, TetR family"""	PA4890	2.56166
298.3.peg.1720	FIG00955642: hypothetical protein	PA0570	2.55636
298.3.peg.3470	Transcriptional regulator MexT	PA2492	2.5436
298.3.peg.5625	Acetoin dehydrogenase E1 component beta-subunit (EC 1.2.4.-)	PA4151	2.5404
298.3.peg.60	FIG005121: SAM-dependent methyltransferase (EC 2.1.1.-)	PA1814	2.53834
298.3.peg.5203	"""Transcriptional regulator, LysR family"""	PA2121	2.53467
298.3.peg.57	Ketosteroid isomerase-related protein	PA1817	2.53449
298.3.peg.1754	"""Transcriptional regulator, Cro/CI family"""	PA0535	2.53067
298.3.peg.4936	Possible Glycerol-3-phosphate dehydrogenase (EC 1.1.5.3)	PA1489	2.52825
298.3.peg.61	Hydroxyacylglutathione hydrolase (EC 3.1.2.6)	PA1813	2.52619
298.3.peg.5768	Sensor histidine kinase/response regulator	PA3462	2.52155
298.3.peg.5013	FIG149030: hypothetical protein		2.51811
298.3.peg.1404	Putative stomatin/prohibitin-family membrane protease subunit aq_911	PA0452	2.51501
298.3.peg.1593	FIG00957643: hypothetical protein	PA0912	2.509
298.3.peg.5486	"""GntR family transcriptional regulator PA0120 @ Transcriptional regulator, GntR family domain"""	PA0120	2.50523
298.3.peg.1845	Glutathione S-transferase family protein	PA2821	2.49888
298.3.peg.1182	Enoyl-CoA hydratase (EC 4.2.1.17) / Delta(3)-cis-delta(2)-trans-enoyl-CoA isomerase (EC 5.3.3.8) / 3-hydroxyacyl-CoA dehydrogenase (EC 1.1.1.35) / 3-hydroxybutyryl-CoA epimerase (EC 5.1.2.3)	PA5188	2.49656
298.3.peg.3596	Inner membrane protein CreD	PA0465	2.49262
298.3.peg.1586	Cytochrome B561	PA0918	2.48601
298.3.peg.4467	"""Transcriptional regulator, LysR family"""	PA3565	2.48534
298.3.peg.1716	Fic family protein	PA0574	2.48278
298.3.peg.5258	Acyl dehydratase	PA4788	2.48163
298.3.peg.1469	FIG00954467: hypothetical protein	PA0391	2.47458
298.3.peg.5580	FIG00957227: hypothetical protein	PA2464	2.47418
298.3.peg.1502	Cation/multidrug efflux pump	PA0359	2.47253
298.3.peg.3005	Putrescine importer	PA0322	2.46551
298.3.peg.2068	MFS transporter	PA2701	2.46332
298.3.peg.5462	glutamine synthetase family protein	PA3356	2.46252
298.3.peg.2819	adenylate cyclase ExoY	PA2191	2.46148
298.3.peg.571	FIG006163: hypothetical protein	PA3732	2.46077
298.3.peg.1791	TesB-like acyl-CoA thioesterase 1	PA2871	2.45959
298.3.peg.256	LysR family transcriptional regulator PA1145	PA1145	2.45824
298.3.peg.2110	conserved hypothetical protein		2.45769
298.3.peg.5769	Deblocking aminopeptidase (EC 3.4.11.-) @ Cyanophycinase 2 (EC 3.4.15.6)	PA3461	2.45753
298.3.peg.2809	hypothetical protein	PA2200	2.45677
298.3.peg.1822	Spermidine synthase (EC 2.5.1.16)	PA2842	2.45063
298.3.peg.1814	Organic hydroperoxide resistance transcriptional regulator	PA2849	2.44897
298.3.peg.2368	SAM-dependent methyltransferases	PA3515	2.44747
298.3.peg.1009	Thymidine phosphorylase (EC 2.4.2.4)	PA4523	2.4449
298.3.peg.5116	NAD(P) transhydrogenase subunit beta (EC 1.6.1.2)	PA0196	2.44419
298.3.peg.4605	Histone acetyltransferase HPA2 and related acetyltransferases	PA4026	2.44258
298.3.peg.5259	FIG00953349: hypothetical protein	PA4789	2.4408
298.3.peg.897	FIG00953423: hypothetical protein	PA3012	2.4386
298.3.peg.1551	"""Inner membrane protein YihY, formerly thought to be RNase BN"""	PA0951	2.43755
298.3.peg.1876	FIG00958233: hypothetical protein		2.43264
298.3.peg.4389	"""Transcriptional regulator, TetR family"""		2.43093
298.3.peg.2433	"""Leucine-responsive regulatory protein, regulator for leucine (or lrp) regulon and high-affinity branched-chain amino acid transport system"""	PA2577	2.42718
298.3.peg.3612	FIG00953813: hypothetical protein		2.42638
298.3.peg.4252	FIG00961559: hypothetical protein	PA1652	2.42532
298.3.peg.370	FIG00953202: hypothetical protein	PA1040	2.42201
298.3.peg.5539	4-hydroxybenzoate polyprenyltransferase (EC 2.5.1.39)	PA5358	2.41435
298.3.peg.5414	hypothetical protein		2.41217
298.3.peg.3459	FOG: Ankyrin repeat	PA2503	2.41118
298.3.peg.4968	Sensor histidine kinase/response regulator	PA1611	2.40599
298.3.peg.1181	Acyl-CoA dehydrogenase (EC 1.3.8.7)	PA5187	2.40586
298.3.peg.1610	FIG00959634: hypothetical protein	PA0894	2.40374
298.3.peg.4864	VgrG protein	PA0091	2.39744
298.3.peg.5938	"""RNA polymerase sigma-70 factor, ECF subfamily"""	PA1351	2.39655
298.3.peg.3750	"""Transcriptional regulator, AraC family"""	PA1182	2.39586
298.3.peg.3224	FIG00953641: hypothetical protein	PA1994	2.39511
298.3.peg.2711	"""Frataxin homolog CyaY, facilitates iron supply for heme A synthesis or Fe-S cluster assembly"""	PA5275	2.38977
298.3.peg.5471	Anti-sigma F factor antagonist (spoIIAA-2); Anti-sigma B factor antagonist RsbV	PA3347	2.38857
298.3.peg.2912	tRNA (uridine-5-oxyacetic acid methyl ester) 34 synthase	PA0775	2.38803
298.3.peg.2495	FIG00954153: hypothetical protein	PA4724.1	2.38356
298.3.peg.3624	Phosphonate ABC transporter phosphate-binding periplasmic component (TC 3.A.1.9.1)	PA3313	2.38048
298.3.peg.4950	FIG00956080: hypothetical protein	PA1593	2.37029
298.3.peg.3638	ATP-dependent Clp protease proteolytic subunit (EC 3.4.21.92)	PA3326	2.36823
298.3.peg.4634	Riboflavin synthase eubacterial/eukaryotic (EC 2.5.1.9)	PA4055	2.36386
298.3.peg.2132	Butyryl-CoA dehydrogenase (EC 1.3.99.2)	PA1535	2.36368
298.3.peg.725	GGDEF domain protein	PA5487	2.36197
298.3.peg.4456	"""Polymyxin resistance protein PmrJ, predicted deacetylase"""	PA3555	2.36177
298.3.peg.542	Chemotaxis response regulator protein-glutamate methylesterase group 3 operon (EC 3.1.1.61)	PA3703	2.36157
298.3.peg.2981	Putrescine ABC transporter putrescine-binding protein PotF (TC 3.A.1.11.2)	PA0300	2.36139
298.3.peg.601	N-acetylglucosamine-6-phosphate deacetylase (EC 3.5.1.25)	PA3758	2.36056
298.3.peg.3223	FIG00953664: hypothetical protein	PA1995	2.35735
298.3.peg.525	Phosphoenolpyruvate carboxylase (EC 4.1.1.31)	PA3687	2.35581
298.3.peg.1947	"""Glutathione S-transferase, unnamed subgroup 2 (EC 2.5.1.18)"""	PA3844	2.35555
298.3.peg.11	Streptomycin 3''-kinase (EC 2.7.1.87)	PA1858	2.34953
298.3.peg.3565	Allophanate hydrolase 2 subunit 1 (EC 3.5.1.54)	PA0495	2.34879
298.3.peg.45	Predicted aminoglycoside phosphotransferase	PA1829	2.34646
298.3.peg.1180	Alcohol dehydrogenase (EC 1.1.1.1)	PA5186	2.34145
298.3.peg.3731	O-methyltransferase family protein [C1]	PA1200	2.33846
298.3.peg.3475	FIG00955073: hypothetical protein	PA2487	2.33633
298.3.peg.3010	Outer membrane protein assembly factor YaeT precursor	PA0327	2.33579
298.3.peg.4039	Glutathione peroxidase family protein	PA0838	2.33546
298.3.peg.1377	GGDEF domain/EAL domain protein	PA4367	2.33466
298.3.peg.4638	"""lipoprotein, putative"""	PA4058	2.33451
298.3.peg.3893	Phenylalanine-specific permease	PA2079	2.33134
298.3.peg.3820	"""DNA adenine methyltransferase, phage-associated"""		2.33044
298.3.peg.1106	Ferredoxin--NADP(+) reductase (EC 1.18.1.2)	PA4615	2.32939
298.3.peg.3326	LysR-family transcriptional regulator	PA1312	2.32663
298.3.peg.344	"""Lipoprotein, putative"""	PA1064	2.32502
298.3.peg.3872	"""Regulatory protein, LysR:LysR, substrate-binding"""	PA4203	2.31732
298.3.peg.596	"""carbonic anhydrase, family 3"""	PA3753	2.3125
298.3.peg.1179	putative 4-hydroxybenzoyl-CoA thioesterase	PA5185	2.3119
298.3.peg.4620	mandelate racemase/muconate lactonizing enzyme family protein	PA4041	2.30754
298.3.peg.1141	Lysine-arginine-ornithine-binding periplasmic protein precursor (TC 3.A.1.3.1)	PA5153	2.30299
298.3.peg.107	Magnesium and cobalt transport protein CorA	PA1773	2.29659
298.3.peg.2134	"""Oxidoreductase, short-chain dehydrogenase/reductase family (EC 1.1.1.-)"""	PA1537	2.29519
298.3.peg.2539	UPF0125 protein yfjF	PA4766	2.29203
298.3.peg.3213	Sigma-54 dependent transcriptional regulator	PA2005	2.29168
298.3.peg.1834	Thiopurine S-methyltransferase (EC 2.1.1.67)	PA2832	2.28512
298.3.peg.419	Outer membrane usher protein FIMD	PA0994	2.28413
298.3.peg.5783	Aliphatic amidase AmiE (EC 3.5.1.4)	PA3366	2.28373
298.3.peg.755	SAM-dependent methyltransferases	PA5459	2.28039
298.3.peg.1679	"""Anthranilate synthase, aminase component (EC 4.1.3.27)"""	PA0609	2.27956
298.3.peg.5777	hypothetical protein	PA2302	2.27542
298.3.peg.4111	FIG00956044: hypothetical protein	PA1929	2.27384
298.3.peg.2092	ClpB protein	PA2725	2.27352
298.3.peg.2344	hypothetical protein		2.27313
298.3.peg.599	"""lipoprotein, putative"""	PA3756	2.26915
298.3.peg.672	"""Carbonic anhydrase, gamma class (EC 4.2.1.1)"""	PA5540	2.26118
298.3.peg.2802	Tricarboxylate transport membrane protein TctA	PA2207	2.25752
298.3.peg.122	"""Transcriptional activator of maltose regulon, MalT"""	PA1760	2.25404
298.3.peg.520	Probable carboxyvinyl-carboxyphosphonate phosphorylmutase (EC 2.7.8.23)	PA3682	2.25233
298.3.peg.388	Short-chain dehydrogenase/reductase SDR	PA1023	2.25045
298.3.peg.1095	"""COG2879, Hypothetical small protein yjiX"""	PA4605	2.24517
298.3.peg.39	FIG00956230: hypothetical protein	PA1835	2.24404
298.3.peg.914	"""Transcriptional regulator, AraC family"""	PA3027	2.24396
298.3.peg.3258	Chloramphenicol acetyltransferase (EC 2.3.1.28)	PA0706	2.24364
298.3.peg.4261	Gfa-like protein		2.24352
298.3.peg.1308	"""Acyl-CoA dehydrogenase, short-chain specific (EC 1.3.8.1)"""	PA4435	2.24123
298.3.peg.4193	FIG014328: hypothetical protein	PA4842	2.23892
298.3.peg.3116	Uracil phosphoribosyltransferase (EC 2.4.2.9)	PA4646	2.23489
298.3.peg.4381	Protein involved in biosynthesis of mitomycin antibiotics/polyketide fumonisin		2.2295
298.3.peg.3563	FIG00959189: hypothetical protein	PA0497	2.22906
298.3.peg.2717	Putative FMN hydrolase (EC 3.1.3.-); 5-Amino-6-(5'-phosphoribitylamino)uracil phosphatase	PA5281	2.22659
298.3.peg.5276	SAM-dependent methyltransferases	PA4803	2.22599
298.3.peg.2651	VgrG protein	PA5090	2.22312
298.3.peg.5204	FIG00957075: hypothetical protein	PA2120	2.22256
298.3.peg.5010	hypothetical protein		2.22075
298.3.peg.1719	FIG00954416: hypothetical protein	PA0571	2.21794
298.3.peg.3457	benzoate-specific porin	PA2505	2.21317
298.3.peg.3311	Cobalt-zinc-cadmium resistance protein CzcD	PA1297	2.21295
298.3.peg.3839	possible bacteriophage Mu G-like protein		2.20832
298.3.peg.1096	Carbon starvation protein A	PA4606	2.20732
298.3.peg.4849	"""Transcriptional regulator, AraC family"""	PA5032	2.20688
298.3.peg.537	"""Transcriptional regulator, TetR family"""	PA3699	2.2065
298.3.peg.4854	hypothetical protein		2.20238
298.3.peg.1796	Deoxyribonuclease TatD	PA2866	2.20189
298.3.peg.4695	RND efflux transporter	PA0158	2.20107
298.3.peg.1522	Phage integrase family protein		2.19261
298.3.peg.3203	Isovaleryl-CoA dehydrogenase (EC 1.3.8.4)	PA2015	2.19227
298.3.peg.4083	Cold-shock DNA-binding domain	PA1960	2.19135
298.3.peg.144	"""Transcriptional regulator, LysR family"""	PA1738	2.18803
298.3.peg.199	"""1,2-dihydroxy-3-keto-5-methylthiopentene dioxygenase (EC 1.13.11.54)"""	PA1684	2.18795
298.3.peg.903	Universal stress protein family COG0589	PA3017	2.18775
298.3.peg.4606	FIG00953095: hypothetical protein	PA4027	2.18569
298.3.peg.1039	Type IV fimbrial biogenesis protein PilX	PA4553	2.18306
298.3.peg.2032	FIG00956760: hypothetical protein	PA2668	2.18028
298.3.peg.784	Acetyltransferase	PA5432	2.17855
298.3.peg.3374	Transcriptional regulator for ferulate or vanillate catabolism	PA4906	2.17847
298.3.peg.4388	FIG00955335: hypothetical protein		2.17483
298.3.peg.1132	FIG00953566: hypothetical protein		2.17372
298.3.peg.683	Sodium/hydrogen exchanger family protein	PA5529	2.1675
298.3.peg.5418	FOG: GGDEF domain	PA4332	2.16466
298.3.peg.837	Fe-S oxidoreductase	PA2956	2.16326
298.3.peg.1787	FIG022979: MoxR-like ATPases	PA2875	2.16111
298.3.peg.2247	"""Glycine betaine/L-proline ABC transporter, glycine betaine/L-proline- binding/permease protein"""	PA3236	2.16025
298.3.peg.4268	sensor histidine kinase	PA1637	2.15369
298.3.peg.3733	NLP/P60 family protein	PA1198	2.15118
298.3.peg.1098	FIG00954896: hypothetical protein	PA4608	2.14888
298.3.peg.111	FIG00959101: hypothetical protein		2.14435
298.3.peg.570	PspA/IM30 family protein	PA3731	2.13734
298.3.peg.4696	"""Efflux membrane fusion protein, RND family"""	PA0157	2.13688
298.3.peg.2678	FIG00954300: hypothetical protein	PA5062	2.13686
298.3.peg.1687	"""DNA-binding response regulator, LuxR family, near polyamine transporter"""	PA0601	2.13661
298.3.peg.4032	"""Hypothetical metal-binding enzyme, YcbL homolog"""	PA0832	2.13332
298.3.peg.3421	1-acyl-sn-glycerol-3-phosphate acyltransferase (EC 2.3.1.51)	PA2537	2.13126
298.3.peg.5200	"""Transcriptional regulator, LysR family"""	PA2123	2.13034
298.3.peg.94	Alginate lyase precursor (EC 4.2.2.3)	PA1784	2.12959
298.3.peg.4903	Uncharacterized glutathione S-transferase-like protein	PA1890	2.12836
298.3.peg.3600	Acyltransferase family protein	PA0461	2.12776
298.3.peg.1383	Nucleoside-diphosphate-sugar epimerases	PA4361	2.12443
298.3.peg.2168	Glycerol-3-phosphate transporter	PA1569	2.12024
298.3.peg.908	FIG00959628: hypothetical protein	PA3021	2.11919
298.3.peg.2119	"""Xanthine dehydrogenase, molybdenum binding subunit (EC 1.17.1.4)"""	PA1523	2.11504
298.3.peg.3109	Phosphonate ABC transporter phosphate-binding periplasmic component (TC 3.A.1.9.1)	PA4639	2.11346
298.3.peg.4733	Acetylornithine deacetylase (EC 3.5.1.16)	PA5390	2.10938
298.3.peg.2173	FIG00955878: hypothetical protein	PA1573	2.10848
298.3.peg.4062	Sensory box/GGDEF family protein	PA0861	2.10668
298.3.peg.2093	"""Ribonucleotide reductase of class III (anaerobic), activating protein (EC 1.97.1.4)"""	PA2726	2.1066
298.3.peg.5795	Glutarate-semialdehyde dehydrogenase (EC 1.2.1.20); Succinate-semialdehyde dehydrogenase [NAD(P)+] (EC 1.2.1.16)	PA0265	2.10463
298.3.peg.5853	3-oxoacyl-[acyl-carrier protein] reductase (EC 1.1.1.100)	PA4162	2.10232
298.3.peg.4778	Acyl-CoA dehydrogenase; probable dibenzothiophene desulfurization enzyme	PA4995	2.10003
298.3.peg.4099	Sigma-54 dependent transcriptional regulator	PA1945	2.09515
298.3.peg.2178	FIG00959795: hypothetical protein	PA1578	2.09205
[truncated: 41 more rows]

## Sheet: Table S16
Table S16. Genes differentially expressed at the level of ribosome footprints when comparing PAO1 grown in glycerol to PAO1 grown in n-alkanes. PsDB indicates Pseduomonas database, RAST indicates Rapid Annotation Using Subsystem Technology server (RAST).
[truncated: 495 more rows]
