# Supplementary material for: A comprehensive multi-omics approach uncovers adaptations for growth and survival of Pseudomonas aeruginosa on n-alkanes
Source: BMC Genomics. 2017 Apr 28;18:334. doi: 10.1186/s12864-017-3708-4 (PMC5410065; doi:10.1186/s12864-017-3708-4)
Supplement: Supplementary file 5 — Translation efficiency results. (XLSX 529 kb) [file 12864_2017_3708_MOESM5_ESM.xlsx]

## Sheet: Table S17
Table S17. Genes with significantly different translational efficiency ratios when comparing ATCC 33988 grown in n-alkanes to PAO1 grown in n-alkanes. PsDB indicates Pseduomonas database, RAST indicates Rapid Annotation Using Subsystem Technology server (RAST).
RAST 33988 Gene ID	RAST 33988 Product/Function	PAO1 PsDB Gene ID	PAO1 PsDB Product/Function	RAST PAO1 Feature ID (modified)	RAST PAO1 Product/Function	Fold Change PAO1+Alk/33988+Alk		RAST 33988 Gene ID	RAST 33988 Product/Function	PAO1 PsDB Gene ID	PAO1 PsDB Product/Function	RAST PAO1 Feature ID (modified)	RAST PAO1 Product/Function	Fold Change 33988+Alk/PAO1+Alk
298.3.peg.5218	"""NAD glycohydrolase, hvnA; Halovibrin"""	PA1914	conserved hypothetical protein', 'Dbxref=gi:15597110	6666666.97382.peg.1991	"""NAD glycohydrolase, hvnA; Halovibrin"""	71.9424		298.3.peg.3154	hypothetical protein	PA4685	hypothetical protein', 'Dbxref=gi:15599880	6666666.97382.peg.4903	hypothetical protein	Not expressed in PAO1+Alk
298.3.peg.1874	FIG00958760: hypothetical protein	PA2792	hypothetical protein', 'Dbxref=gi:15597988	6666666.97382.peg.2931	FIG00958760: hypothetical protein	20.5339		298.3.peg.5271	FIG00957401: hypothetical protein	PA4801	hypothetical protein', 'Dbxref=gi:15599995	6666666.97382.peg.5025	FIG00957401: hypothetical protein	11.7113
298.3.peg.4910	Sterol desaturase	PA1897	hypothetical protein', 'Dbxref=gi:15597094	6666666.97382.peg.1973	Sterol desaturase	16.1551		298.3.peg.1385	Chromosome segregation ATPases	PA4360	hypothetical protein', 'Dbxref=gi:15599556	6666666.97382.peg.4564	Chromosome segregation ATPases	7.3037
298.3.peg.4000	Thioesterase PvdG involved in non-ribosomal peptide biosynthesis	PA2411	probable thioesterase', 'Dbxref=gi:15597607	6666666.97382.peg.2520	Thioesterase PvdG involved in non-ribosomal peptide biosynthesis	14.0647		298.3.peg.5436	Putative hemolysin	PA4350	OlsB', 'Dbxref=gi:15599546	6666666.97382.peg.4554	Putative hemolysin	7.0386
298.3.peg.5191	Putative exported protein precursor	PA2131	fimbrial subunit CupA4', 'Dbxref=gi:15597327	6666666.97382.peg.2225	Putative exported protein precursor	12.1951		298.3.peg.2	DinG family ATP-dependent helicase CPE1197	PA1866	hypothetical protein', 'Dbxref=gi:15597063	6666666.97382.peg.1940	DinG family ATP-dependent helicase CPE1197	6.3667
298.3.peg.2553	FIG00953823: hypothetical protein	PA3960	hypothetical protein', 'Dbxref=gi:15599155	6666666.97382.peg.4149	FIG00953823: hypothetical protein	10.6045		298.3.peg.4446	Agmatinase (EC 3.5.3.11)	PA1421	guanidinobutyrase', 'Dbxref=gi:15596618	6666666.97382.peg.1468	Agmatinase (EC 3.5.3.11)	5.5856
298.3.peg.4908	FIG00954031: hypothetical protein	PA1895	hypothetical protein', 'Dbxref=gi:15597092	6666666.97382.peg.1971	FIG00954031: hypothetical protein	10.5263		298.3.peg.4848	Short-chain dehydrogenase/reductase SDR	PA5031	probable short chain dehydrogenase', 'Dbxref=gi:15600224	6666666.97382.peg.5268	Short-chain dehydrogenase/reductase SDR	5.5159
298.3.peg.2680	Polyhydroxyalkanoate granule-associated protein PhaF	PA5060	polyhydroxyalkanoate synthesis protein PhaF', 'Dbxref=gi:15600253	6666666.97382.peg.5298	Polyhydroxyalkanoate granule-associated protein PhaF	9.5057		298.3.peg.5145	3-oxoacyl-[acyl-carrier protein] reductase (EC 1.1.1.100)	PA4089	probable short-chain dehydrogenase', 'Dbxref=gi:15599284	6666666.97382.peg.4281	3-oxoacyl-[acyl-carrier protein] reductase (EC 1.1.1.100)	5.2727
298.3.peg.399	"""alpha-1,6-rhamnosyltransferase paralog"""	PA1014	probable glycosyl transferase', 'Dbxref=gi:15596211	6666666.97382.peg.1045	"""alpha-1,6-rhamnosyltransferase paralog"""	9.2081		298.3.peg.1620	"""TRAP-type C4-dicarboxylate transport system, periplasmic component"""	PA0884	probable C4-dicarboxylate-binding periplasmic protein', 'Dbxref=gi:15596081	6666666.97382.peg.920	"""TRAP-type C4-dicarboxylate transport system, periplasmic component"""	5.1887
298.3.peg.805	FIG00960817: hypothetical protein	PA2928	hypothetical protein', 'Dbxref=gi:15598124	6666666.97382.peg.3070	FIG00960817: hypothetical protein	8.80282		298.3.peg.5884	FIG074102: hypothetical protein	PA2318	hypothetical protein', 'Dbxref=gi:15597514	6666666.97382.peg.2422	FIG074102: hypothetical protein	5.1208
298.3.peg.5778	Photopexin A	PA3361	fucose-binding lectin PA-IIL', 'Dbxref=gi:15598557	6666666.97382.peg.3519	Photopexin A	8.52515		298.3.peg.4890	"""HMP-PP hydrolase (pyridoxal phosphatase) Cof, detected in genetic screen for thiamin metabolic genes (PMID:15292217)"""	PA1878	hypothetical protein', 'Dbxref=gi:15597075	6666666.97382.peg.1953	"""HMP-PP hydrolase (pyridoxal phosphatase) Cof, detected in genetic screen for thiamin metabolic genes (PMID:15292217)"""	5.0238
298.3.peg.410	Multiple virulence factor regulator MvfR/PqsR	PA1003	Transcriptional regulator MvfR', 'Dbxref=gi:15596200	6666666.97382.peg.1034	Multiple virulence factor regulator MvfR/PqsR	8.4246		298.3.peg.432	Permeases of the major facilitator superfamily	PA3595	probable major facilitator superfamily (MFS) transporter', 'Dbxref=gi:15598791	6666666.97382.peg.3762	Permeases of the major facilitator superfamily	4.9171
298.3.peg.5048	hypothetical protein	PA4226	dihydroaeruginoic acid synthetase', 'Dbxref=gi:15599422	6666666.97382.peg.4427	Siderophore biosynthesis non-ribosomal peptide synthetase modules	8.3612		298.3.peg.273	Fosfomycin resistance protein FosA	PA1129	probable fosfomycin resistance protein', 'Dbxref=gi:15596326	6666666.97382.peg.1173	Fosfomycin resistance protein FosA	4.8934
298.3.peg.5802	"""membrane protein, putative"""	PA2313	hypothetical protein', 'Dbxref=gi:15597509	6666666.97382.peg.2416	hypothetical protein	8.24402		298.3.peg.2764	"""oxidoreductase, FAD-binding"""	PA5327	SphC', 'Dbxref=gi:15600520	6666666.97382.peg.5574	"""oxidoreductase, FAD-binding"""	4.8802
298.3.peg.4909	FIG00958758: hypothetical protein	PA1896	hypothetical protein', 'Dbxref=gi:15597093	6666666.97382.peg.1972	FIG00958758: hypothetical protein	7.70416		298.3.peg.558	FIG00953867: hypothetical protein	PA3719	antirepressor for MexR, ArmR', 'Dbxref=gi:15598914	6666666.97382.peg.3890	FIG00953867: hypothetical protein	4.8722
298.3.peg.1468	FIG00958356: hypothetical protein			6666666.97382.peg.411	FIG00958356: hypothetical protein	6.98812		298.3.peg.3350	"""NADH:flavin oxidoreductases, Old Yellow Enzyme family"""	PA1334	probable oxidoreductase', 'Dbxref=gi:15596531	6666666.97382.peg.1384	"""NADH:flavin oxidoreductases, Old Yellow Enzyme family"""	4.7846
298.3.peg.3884	FIG00955493: hypothetical protein	PA2087	hypothetical protein', 'Dbxref=gi:15597283	6666666.97382.peg.2177	FIG00955493: hypothetical protein	6.25		298.3.peg.4409	hypothetical protein	PA1458	probable two-component sensor	6666666.97382.peg.1507	Signal transduction histidine kinase CheA (EC 2.7.3.-)	4.7656
298.3.peg.4015	"""Sigma factor PvdS, controling pyoverdin biosynthesis"""	PA2426	sigma factor PvdS', 'Dbxref=gi:15597622	6666666.97382.peg.2535	"""Sigma factor PvdS, controling pyoverdin biosynthesis"""	6.22665		298.3.peg.2057	NADH dehydrogenase (EC 1.6.99.3)	PA2691	conserved hypothetical protein', 'Dbxref=gi:15597887	6666666.97382.peg.2814	NADH dehydrogenase (EC 1.6.99.3)	4.4013
298.3.peg.3713	FIG00955612: hypothetical protein	PA1218	hypothetical protein', 'Dbxref=gi:15596415	6666666.97382.peg.1262	FIG00955612: hypothetical protein	6.18812		298.3.peg.3960	LysR family transcriptional regulator PA2758	PA2758	probable transcriptional regulator', 'Dbxref=gi:15597954	6666666.97382.peg.2892	LysR family transcriptional regulator PA2758	4.3996
298.3.peg.5777	hypothetical protein	PA2302	AmbE', 'Dbxref=gi:15597498	6666666.97382.peg.2405	Non-ribosomal peptide synthetase modules and related proteins	6.13121		298.3.peg.1233	O-antigen acetylase	PA5238	probable O-antigen acetylase', 'Dbxref=gi:15600431	6666666.97382.peg.5482	O-antigen acetylase	4.387
298.3.peg.2366	Adenylosuccinate lyase (EC 4.3.2.2)	PA3517	probable lyase', 'Dbxref=gi:15598713	6666666.97382.peg.3681	Adenylosuccinate lyase (EC 4.3.2.2)	6.10874		298.3.peg.4046	FIG00957214: hypothetical protein	PA0845	CerN', 'Dbxref=gi:15596042	6666666.97382.peg.878	FIG00957214: hypothetical protein	4.1907
298.3.peg.2807	Glutamate transport membrane-spanning protein	PA2202	probable amino acid permease', 'Dbxref=gi:15597398	6666666.97382.peg.2305	Glutamate transport membrane-spanning protein	5.94884		298.3.peg.2026	NnrS protein involved in response to NO	PA2662	conserved hypothetical protein', 'Dbxref=gi:15597858	6666666.97382.peg.2783	NnrS protein involved in response to NO	4.1505
298.3.peg.5872	hypothetical protein	PA4225	pyochelin synthetase', 'Dbxref=gi:15599421	6666666.97382.peg.4426	Peptide synthetase	5.92768		298.3.peg.3313	YcgN (Fragment)	PA1299	conserved hypothetical protein', 'Dbxref=gi:15596496	6666666.97382.peg.1348	YcgN (Fragment)	4.1258
298.3.peg.1888	FIG00961202: hypothetical protein	PA3904	hypothetical protein', 'Dbxref=gi:15599099	6666666.97382.peg.4088	FIG00961202: hypothetical protein	5.81058		298.3.peg.1594	FIG00953475: hypothetical protein	PA0910	hypothetical protein', 'Dbxref=gi:15596107	6666666.97382.peg.946	FIG00953475: hypothetical protein	4.1225
298.3.peg.417	"""PQS biosynthesis protein PqsA, anthranilate-CoA ligase (EC 6.2.1.32)"""	PA0996	probable coenzyme A ligase', 'Dbxref=gi:15596193	6666666.97382.peg.1027	"""PQS biosynthesis protein PqsA, anthranilate-CoA ligase (EC 6.2.1.32)"""	5.78704		298.3.peg.5526	Nitrogen regulation protein NR(I)	PA5125	two-component response regulator NtrC', 'Dbxref=gi:15600318	6666666.97382.peg.5363	Nitrogen regulation protein NR(I)	4.0978
298.3.peg.4052	Threonine dehydratase (EC 4.3.1.19)	PA0851	hypothetical protein', 'Dbxref=gi:15596048	6666666.97382.peg.884	Threonine dehydratase (EC 4.3.1.19)	5.07614		298.3.peg.5790	Sialic acid transporter (permease) NanT	PA2114	probable major facilitator superfamily (MFS) transporter', 'Dbxref=gi:15597310	6666666.97382.peg.2202	Sialic acid transporter (permease) NanT	4.0874
298.3.peg.5189	FIG00958132: hypothetical protein	PA2133	hypothetical protein', 'Dbxref=gi:15597329	6666666.97382.peg.2227	FIG00958132: hypothetical protein	5.01756		298.3.peg.2079	Permease of the drug/metabolite transporter (DMT) superfamily	PA2712	hypothetical protein', 'Dbxref=gi:15597908	6666666.97382.peg.2837	Permease of the drug/metabolite transporter (DMT) superfamily	3.9489
298.3.peg.5192	Outer membrane usher protein FIMD	PA2130	usher CupA3', 'Dbxref=gi:15597326	6666666.97382.peg.2224	Outer membrane usher protein FIMD	4.99002		298.3.peg.4094	Ribokinase (EC 2.7.1.15)	PA1950	ribokinase', 'Dbxref=gi:15597146	6666666.97382.peg.2030	Ribokinase (EC 2.7.1.15)	3.9116
298.3.peg.222	Uncharacterized protein ImpH/VasB	PA1661	HsiH2', 'Dbxref=gi:15596858	6666666.97382.peg.1720	Uncharacterized protein ImpH/VasB	4.85909		298.3.peg.4541	FIG00958383: hypothetical protein	PA1395	hypothetical protein', 'Dbxref=gi:15596592	6666666.97382.peg.1442	FIG00958383: hypothetical protein	3.8536
298.3.peg.563	"""Vibriolysin, extracellular zinc protease (EC 3.4.24.25) @ Pseudolysin, extracellular zinc protease (EC 3.4.24.26)"""	PA3724	elastase LasB', 'Dbxref=gi:15598919	6666666.97382.peg.3895	"""Vibriolysin, extracellular zinc protease (EC 3.4.24.25) @ Pseudolysin, extracellular zinc protease (EC 3.4.24.26)"""	4.85909		298.3.peg.4098	"""Ribose ABC transport system, periplasmic ribose-binding protein RbsB (TC 3.A.1.2.1)"""	PA1946	binding protein component precursor of ABC ribose transporter', 'Dbxref=gi:15597142	6666666.97382.peg.2026	"""Ribose ABC transport system, periplasmic ribose-binding protein RbsB (TC 3.A.1.2.1)"""	3.8471
298.3.peg.4905	FIG00953943: hypothetical protein	PA1892	hypothetical protein', 'Dbxref=gi:15597089	6666666.97382.peg.1968	FIG00953943: hypothetical protein	4.81464		298.3.peg.2447	Sulfate permease	PA2563	probable sulfate transporter', 'Dbxref=gi:15597759	6666666.97382.peg.2681	Sulfate permease	3.8402
298.3.peg.4132	Taurine-binding periplasmic protein TauA	PA3938	probable periplasmic taurine-binding protein precursor', 'Dbxref=gi:15599133	6666666.97382.peg.4126	Taurine-binding periplasmic protein TauA	4.81464		298.3.peg.2911	tRNA (5-methoxyuridine) 34 synthase	PA0774	conserved hypothetical protein', 'Dbxref=gi:15595971	6666666.97382.peg.805	tRNA (5-methoxyuridine) 34 synthase	3.7845
298.3.peg.2817	FIG00961366: hypothetical protein			6666666.97382.peg.2295	FIG00961366: hypothetical protein	4.72813		298.3.peg.5947	putative exported protein	PA0270	hypothetical protein', 'Dbxref=gi:15595467	6666666.97382.peg.282	putative exported protein	3.7436
298.3.peg.5803	Predicted transcriptional regulators	PA2312	probable transcriptional regulator', 'Dbxref=gi:15597508	6666666.97382.peg.2415	Predicted transcriptional regulators	4.6729		298.3.peg.3384	Nudix-related transcriptional regulator NrtR	PA4916	hypothetical protein', 'Dbxref=gi:15600109	6666666.97382.peg.5143	Nudix-related transcriptional regulator NrtR	3.6976
298.3.peg.3815	Phenazine biosynthesis protein PhzB	PA4211	probable phenazine biosynthesis protein', 'Dbxref=gi:15599406	6666666.97382.peg.4412	Phenazine biosynthesis protein PhzB	4.6729		298.3.peg.769	Acetyl-CoA hydrolase	PA5445	probable coenzyme A transferase', 'Dbxref=gi:15600638	6666666.97382.peg.5698	Acetyl-CoA hydrolase	3.6782
298.3.peg.2623	hypothetical protein	PA4018	hypothetical protein', 'Dbxref=gi:15599213	6666666.97382.peg.4209	"""lipoprotein, putative"""	4.63822		298.3.peg.1659	Phage lysozyme	PA0629	conserved hypothetical protein', 'Dbxref=gi:15595826	6666666.97382.peg.663	Phage lysozyme	3.6268
298.3.peg.5267	Uncharacterised protein family UPF0157 (COG2320)	PA4798	hypothetical protein', 'Dbxref=gi:15599992	6666666.97382.peg.5021	Uncharacterised protein family UPF0157 (COG2320)	4.52489		298.3.peg.4236	D-serine/D-alanine/glycine transporter	PA0220	amino acid APC family transporter', 'Dbxref=gi:15595417	6666666.97382.peg.229	D-serine/D-alanine/glycine transporter	3.5362
298.3.peg.1642	FIG00953184: hypothetical protein	PA0663	hypothetical protein', 'Dbxref=gi:15595860	6666666.97382.peg.693	FIG00953184: hypothetical protein	4.42282		298.3.peg.4476	"""Transcription repressor of multidrug efflux pump acrAB operon, TetR (AcrR) family"""	PA3574	NalD', 'Dbxref=gi:15598770	6666666.97382.peg.3740	"""Transcription repressor of multidrug efflux pump acrAB operon, TetR (AcrR) family"""	3.5193
298.3.peg.4652	Alkanesulfonates-binding protein	PA3445	conserved hypothetical protein', 'Dbxref=gi:15598641	6666666.97382.peg.3606	Alkanesulfonates-binding protein	4.39947		298.3.peg.1394	1-acyl-sn-glycerol-3-phosphate acyltransferase (EC 2.3.1.51)	PA4351	OlsA', 'Dbxref=gi:15599547	6666666.97382.peg.4555	1-acyl-sn-glycerol-3-phosphate acyltransferase (EC 2.3.1.51)	3.4588
298.3.peg.5315	PhnJ protein	PA3377	conserved hypothetical protein', 'Dbxref=gi:15598573	6666666.97382.peg.3535	PhnJ protein	4.33839		298.3.peg.5911	Two-component system response regulator QseB	PA2479	probable two-component response regulator', 'Dbxref=gi:15597675	6666666.97382.peg.2589	Two-component system response regulator QseB	3.4442
298.3.peg.979	"""Dipeptide-binding ABC transporter, periplasmic substrate-binding component (TC 3.A.1.5.2)"""	PA4497	probable binding protein component of ABC transporter', 'Dbxref=gi:15599693	6666666.97382.peg.4705	"""Dipeptide-binding ABC transporter, periplasmic substrate-binding component (TC 3.A.1.5.2)"""	4.33651		298.3.peg.1423	Outer membrane vitamin B12 receptor BtuB	PA0434	hypothetical protein', 'Dbxref=gi:15595631	6666666.97382.peg.456	Outer membrane vitamin B12 receptor BtuB	3.392
298.3.peg.3039	Pyoverdine biosynthesis related protein PvdP	PA2392	PvdP', 'Dbxref=gi:15597588	6666666.97382.peg.2502	Pyoverdine biosynthesis related protein PvdP	4.20521		298.3.peg.3460	serine/threonine protein kinase	PA2502	hypothetical protein', 'Dbxref=gi:15597698	6666666.97382.peg.2612	serine/threonine protein kinase	3.354
298.3.peg.1887	FIG00957107: hypothetical protein	PA3905	hypothetical protein', 'Dbxref=gi:15599100	6666666.97382.peg.4089	FIG00957107: hypothetical protein	4.20345		298.3.peg.2449	Methyl-accepting chemotaxis protein I (serine chemoreceptor protein)	PA2561	CtpH', 'Dbxref=gi:15597757	6666666.97382.peg.2679	Methyl-accepting chemotaxis protein I (serine chemoreceptor protein)	3.344
298.3.peg.5669	Gluconate utilization system Gnt-I transcriptional repressor	PA2320	transcriptional regulator GntR', 'Dbxref=gi:15597516	6666666.97382.peg.2424	Gluconate utilization system Gnt-I transcriptional repressor	4.09165		298.3.peg.5539	4-hydroxybenzoate polyprenyltransferase (EC 2.5.1.39)	PA5358	4-hydroxybenzoate-octaprenyl transferase', 'Dbxref=gi:15600551	6666666.97382.peg.5607	4-hydroxybenzoate polyprenyltransferase (EC 2.5.1.39)	3.2715
298.3.peg.5975	"""Putative ABC iron siderophore transporter, fused permease and ATPase domains"""	PA4223	probable ATP-binding component of ABC transporter', 'Dbxref=gi:15599419	6666666.97382.peg.4424	"""Putative ABC iron siderophore transporter, fused permease and ATPase domains"""	4.03226		298.3.peg.3963	FIG00961553: hypothetical protein	PA2761	hypothetical protein', 'Dbxref=gi:15597957	6666666.97382.peg.2895	FIG00961553: hypothetical protein	3.2239
298.3.peg.528	"""Lead, cadmium, zinc and mercury transporting ATPase (EC 3.6.3.3) (EC 3.6.3.5); Copper-translocating P-type ATPase (EC 3.6.3.4)"""	PA3690	probable metal-transporting P-type ATPase', 'Dbxref=gi:15598886	6666666.97382.peg.3860	"""Lead, cadmium, zinc and mercury transporting ATPase (EC 3.6.3.3) (EC 3.6.3.5); Copper-translocating P-type ATPase (EC 3.6.3.4)"""	4.01606		298.3.peg.211	Glyoxalase family protein	PA1672	hypothetical protein', 'Dbxref=gi:15596869	6666666.97382.peg.1731	Glyoxalase family protein	3.2218
298.3.peg.5194	Fimbrial protein precursor	PA2128	fimbrial subunit CupA1', 'Dbxref=gi:15597324	6666666.97382.peg.2222	Fimbrial protein precursor	3.99521		298.3.peg.5461	D-serine dehydratase (EC 4.3.1.18)	PA3357	D-serine dehydratase', 'Dbxref=gi:15598553	6666666.97382.peg.3515	D-serine dehydratase (EC 4.3.1.18)	3.219
298.3.peg.653	ATP synthase F0 sector subunit c (EC 3.6.3.14)	PA5559	atp synthase C chain', 'Dbxref=gi:15600752	6666666.97382.peg.5815	ATP synthase F0 sector subunit c (EC 3.6.3.14)	3.9557		298.3.peg.3213	Sigma-54 dependent transcriptional regulator	PA2005	probable transcriptional regulator', 'Dbxref=gi:15597201	6666666.97382.peg.2087	Sigma-54 dependent transcriptional regulator	3.1923
298.3.peg.2965	GGDEF domain protein	PA0285	conserved hypothetical protein', 'Dbxref=gi:15595482	6666666.97382.peg.298	GGDEF domain protein	3.95413		298.3.peg.5489	"""Transcriptional regulator, LysR family"""	PA0123	probable transcriptional regulator', 'Dbxref=gi:15595321	6666666.97382.peg.128	"""Transcriptional regulator, LysR family"""	3.1804
298.3.peg.3639	Malonyl CoA-acyl carrier protein transacylase (EC 2.3.1.39)	PA3327	probable non-ribosomal peptide synthetase', 'Dbxref=gi:15598523	6666666.97382.peg.3484	Malonyl CoA-acyl carrier protein transacylase (EC 2.3.1.39)	3.92311		298.3.peg.4806	Predicted signal transduction protein	PA4955	hypothetical protein', 'Dbxref=gi:15600148	6666666.97382.peg.5182	Predicted signal transduction protein	3.1648
298.3.peg.4873	FIG00958458: hypothetical protein	PA0100	hypothetical protein', 'Dbxref=gi:15595298	6666666.97382.peg.104	FIG00958458: hypothetical protein	3.82995		298.3.peg.3095	Ribosomal RNA small subunit methyltransferase C (EC 2.1.1.52)	PA4627	conserved hypothetical protein', 'Dbxref=gi:15599823	6666666.97382.peg.4843	Ribosomal RNA small subunit methyltransferase C (EC 2.1.1.52)	3.1523
298.3.peg.2421	Putative transcriptional regulator near PqsH	PA2588	probable transcriptional regulator', 'Dbxref=gi:15597784	6666666.97382.peg.2706	Putative transcriptional regulator near PqsH	3.72162		298.3.peg.4371	tRNA dihydrouridine synthase B (EC 1.-.-.-)	PA4852	conserved hypothetical protein', 'Dbxref=gi:15600045	6666666.97382.peg.5078	tRNA dihydrouridine synthase B (EC 1.-.-.-)	3.1176
298.3.peg.5925	Biotin carboxyl carrier protein of acetyl-CoA carboxylase	PA4847	biotin carboxyl carrier protein (BCCP)', 'Dbxref=gi:15600040	6666666.97382.peg.5073	Biotin carboxyl carrier protein of acetyl-CoA carboxylase	3.50385		298.3.peg.3973	ADP-ribose pyrophosphatase	PA2769	hypothetical protein', 'Dbxref=gi:15597965	6666666.97382.peg.2905	ADP-ribose pyrophosphatase	3.083
298.3.peg.1107	"""TRAP-type C4-dicarboxylate transport system, periplasmic component"""	PA4616	probable c4-dicarboxylate-binding protein', 'Dbxref=gi:15599812	6666666.97382.peg.4829	"""TRAP-type C4-dicarboxylate transport system, periplasmic component"""	3.47826		298.3.peg.1224	FIG006231: RNA-binding protein	PA5229	conserved hypothetical protein', 'Dbxref=gi:15600422	6666666.97382.peg.5473	FIG006231: RNA-binding protein	3.0812
298.3.peg.3337	Ferrichrome-iron receptor	PA1322	probable TonB-dependent receptor', 'Dbxref=gi:15596519	6666666.97382.peg.1372	Ferrichrome-iron receptor	3.33444		298.3.peg.5501	hypothetical protein	PA0136	probable ATP-binding component of ABC transporter', 'Dbxref=gi:15595334	6666666.97382.peg.141	ABC transporter ATP-binding protein	3.0102
298.3.peg.1217	FIG00954652: hypothetical protein	PA5222	hypothetical protein', 'Dbxref=gi:15600415	6666666.97382.peg.5466	FIG00954652: hypothetical protein	3.19591		298.3.peg.2646	"""Histidine ABC transporter, permease protein (TC 3.A.1)"""	PA5095	probable permease of ABC transporter', 'Dbxref=gi:15600288	6666666.97382.peg.5332	"""Histidine ABC transporter, permease protein (TC 3.A.1)"""	3.0083
298.3.peg.4518	FIG067310: hypothetical protein	PA3082	glycine betaine transmethylase', 'Dbxref=gi:15598278	6666666.97382.peg.3233	FIG067310: hypothetical protein	3.12891		298.3.peg.5846	FIG00955478: hypothetical protein	PA3414	hypothetical protein', 'Dbxref=gi:15598610	6666666.97382.peg.3573	FIG00955478: hypothetical protein	2.9695
298.3.peg.949	Extracellular Matrix protein PelD	PA3061	PelD', 'Dbxref=gi:15598257	6666666.97382.peg.3211	Extracellular Matrix protein PelD	3.12402		298.3.peg.5294	Leucyl-tRNA synthetase	PA3496	hypothetical protein', 'Dbxref=gi:15598692	6666666.97382.peg.3660	Leucyl-tRNA synthetase	2.8868
298.3.peg.3142	Peptidyl-tRNA hydrolase (EC 3.1.1.29)	PA4672	peptidyl-tRNA hydrolase', 'Dbxref=gi:15599867	6666666.97382.peg.4891	Peptidyl-tRNA hydrolase (EC 3.1.1.29)	3.01205		298.3.peg.4616	"""ABC-type multidrug transport system, ATPase component"""	PA4037	probable ATP-binding component of ABC transporter', 'Dbxref=gi:15599232	6666666.97382.peg.4227	"""ABC-type multidrug transport system, ATPase component"""	2.882
298.3.peg.3987	FIG00954348: hypothetical protein	PA2780	hypothetical protein', 'Dbxref=gi:15597976	6666666.97382.peg.2919	FIG00954348: hypothetical protein	2.98329		298.3.peg.4251	"""Transcriptional regulator, MarR family"""	PA1653	probable transcriptional regulator', 'Dbxref=gi:15596850	6666666.97382.peg.1711	"""Transcriptional regulator, MarR family"""	2.8688
298.3.peg.4134	Taurine transport system permease protein TauC	PA3936	probable permease of ABC taurine transporter', 'Dbxref=gi:15599131	6666666.97382.peg.4124	Taurine transport system permease protein TauC	2.97177		298.3.peg.1390	Putative sugar transport protein	PA4355	PyeM', 'Dbxref=gi:15599551	6666666.97382.peg.4559	Putative sugar transport protein	2.8655
298.3.peg.4741	DgcA Dimethylglycine demethylase subunit A	PA5398	DgcA, Dimethylglycine catabolism', 'Dbxref=gi:15600591	6666666.97382.peg.5648	DgcA Dimethylglycine demethylase subunit A	2.94811		298.3.peg.2142	FIG00953282: hypothetical protein	PA1545	hypothetical protein', 'Dbxref=gi:15596742	6666666.97382.peg.1596	FIG00953282: hypothetical protein	2.864
298.3.peg.2031	"""transcriptional regulator MvaT, P16 subunit, putative"""	PA2667	MvaU', 'Dbxref=gi:15597863	6666666.97382.peg.2788	"""transcriptional regulator MvaT, P16 subunit, putative"""	2.94118		298.3.peg.32	Probable RNA methyltransferase PA1839	PA1839	hypothetical protein', 'Dbxref=gi:15597036	6666666.97382.peg.1910	Probable RNA methyltransferase PA1839	2.8566
298.3.peg.2670	Twin-arginine translocation protein TatC	PA5070	transport protein TatC', 'Dbxref=gi:15600263	6666666.97382.peg.5308	Twin-arginine translocation protein TatC	2.93513		298.3.peg.2156	Cytochrome c oxidase subunit CcoN (EC 1.9.3.1)	PA1557	Cytochrome c oxidase, cbb3-type, CcoN subunit', 'Dbxref=gi:15596754	6666666.97382.peg.1610	Cytochrome c oxidase subunit CcoN (EC 1.9.3.1)	2.8532
298.3.peg.5718	Membrane proteins related to metalloendopeptidases	PA1871	LasA protease precursor', 'Dbxref=gi:15597068	6666666.97382.peg.1946	Membrane proteins related to metalloendopeptidases	2.92826		298.3.peg.5936	FIG00954317: hypothetical protein	PA1349	conserved hypothetical protein', 'Dbxref=gi:15596546	6666666.97382.peg.1399	FIG00954317: hypothetical protein	2.8262
298.3.peg.3073	Sigma-54 dependent transcriptional regulator	PA2359	probable transcriptional regulator', 'Dbxref=gi:15597555	6666666.97382.peg.2468	Sigma-54 dependent transcriptional regulator	2.88184		298.3.peg.807	"""transcriptional regulator, MerR family"""	PA2930	probable transcriptional regulator', 'Dbxref=gi:15598126	6666666.97382.peg.3072	"""transcriptional regulator, MerR family"""	2.8254
298.3.peg.94	Alginate lyase precursor (EC 4.2.2.3)	PA1784	hypothetical protein', 'Dbxref=gi:15596981	6666666.97382.peg.1848	Alginate lyase precursor (EC 4.2.2.3)	2.87356		298.3.peg.2179	proteinase inhibitor			6666666.97382.peg.1635	proteinase inhibitor	2.8047
298.3.peg.1103	Catalase (EC 1.11.1.6)	PA4613	catalase', 'Dbxref=gi:15599809	6666666.97382.peg.4825	Catalase (EC 1.11.1.6)	2.86944		298.3.peg.393	Sialic acid transporter (permease) NanT	PA1019	cis,cis-muconate transporter MucK', 'Dbxref=gi:15596216	6666666.97382.peg.1051	Sialic acid transporter (permease) NanT	2.7964
298.3.peg.2749	hypothetical protein			6666666.97382.peg.5559	hypothetical protein	2.84333		298.3.peg.5174	NLP/P60 family protein	PA3472	hypothetical protein', 'Dbxref=gi:15598668	6666666.97382.peg.3635	NLP/P60 family protein	2.7949
298.3.peg.5468	Flagellar basal-body P-ring formation protein FlgA	PA3350	hypothetical protein', 'Dbxref=gi:15598546	6666666.97382.peg.3508	Flagellar basal-body P-ring formation protein FlgA	2.84252		298.3.peg.1555	Chromosomal replication initiator protein DnaA	PA0947	conserved hypothetical protein', 'Dbxref=gi:15596144	6666666.97382.peg.985	Chromosomal replication initiator protein DnaA	2.7837
298.3.peg.2434	Permease of the drug/metabolite transporter (DMT) superfamily	PA2576	hypothetical protein', 'Dbxref=gi:15597772	6666666.97382.peg.2694	Permease of the drug/metabolite transporter (DMT) superfamily	2.81928		298.3.peg.742	FIG00956628: hypothetical protein	PA5472	hypothetical protein', 'Dbxref=gi:15600665	6666666.97382.peg.5725	FIG00956628: hypothetical protein	2.7826
298.3.peg.4793	"""UDP-glucose:(heptosyl) LPS alpha1,3-glucosyltransferase WaaG (EC 2.4.1.-)"""	PA5010	UDP-glucose:(heptosyl) LPS alpha 1,3-glucosyltransferase WaaG', 'Dbxref=gi:15600203	6666666.97382.peg.5244	"""UDP-glucose:(heptosyl) LPS alpha1,3-glucosyltransferase WaaG (EC 2.4.1.-)"""	2.81849		298.3.peg.4337	DNA-binding heavy metal response regulator	PA4885	two-component response regulator', 'Dbxref=gi:15600078	6666666.97382.peg.5112	DNA-binding heavy metal response regulator	2.7553
298.3.peg.5954	AmpG permease	PA4218	AmpP', 'Dbxref=gi:15599414	6666666.97382.peg.4419	AmpG permease	2.8169		298.3.peg.4364	"""Urea ABC transporter, substrate binding protein UrtA"""	PA4858	conserved hypothetical protein', 'Dbxref=gi:15600051	6666666.97382.peg.5085	"""Urea ABC transporter, substrate binding protein UrtA"""	2.7388
298.3.peg.4710	Nucleoside 2-deoxyribosyltransferase	PA0144	hypothetical protein', 'Dbxref=gi:15595342	6666666.97382.peg.150	Nucleoside 2-deoxyribosyltransferase	2.76472		298.3.peg.1093	Dehydrogenases with different specificities (related to short-chain alcohol dehydrogenases)	PA4603	hypothetical protein', 'Dbxref=gi:15599799	6666666.97382.peg.4815	Dehydrogenases with different specificities (related to short-chain alcohol dehydrogenases)	2.7178
298.3.peg.2216	"""P pilus assembly/Cpx signaling pathway, periplasmic inhibitor/zinc-resistance associated protein"""	PA3205	hypothetical protein', 'Dbxref=gi:15598401	6666666.97382.peg.3353	"""P pilus assembly/Cpx signaling pathway, periplasmic inhibitor/zinc-resistance associated protein"""	2.74198		298.3.peg.40	FIG00962026: hypothetical protein	PA1834	hypothetical protein', 'Dbxref=gi:15597031	6666666.97382.peg.1902	FIG00962026: hypothetical protein	2.7172
298.3.peg.3868	RND multidrug efflux transporter; Acriflavin resistance protein	PA4207	probable Resistance-Nodulation-Cell Division (RND) efflux transporter', 'Dbxref=gi:15599402	6666666.97382.peg.4407	RND multidrug efflux transporter; Acriflavin resistance protein	2.73823		298.3.peg.3721	Pirin	PA1210	conserved hypothetical protein', 'Dbxref=gi:15596407	6666666.97382.peg.1254	Pirin	2.6946
298.3.peg.1041	Type IV fimbrial biogenesis protein PilY2	PA4555	type 4 fimbrial biogenesis protein PilY2', 'Dbxref=gi:15599751	6666666.97382.peg.4764	Type IV fimbrial biogenesis protein PilY2	2.73075		298.3.peg.1662	Phage protein U	PA0626	hypothetical protein', 'Dbxref=gi:15595823	6666666.97382.peg.660	Phage protein U	2.668
298.3.peg.1494	"""Transcriptional regulator, TetR family"""	PA0367	probable transcriptional regulator', 'Dbxref=gi:15595564	6666666.97382.peg.385	"""Transcriptional regulator, TetR family"""	2.71887		298.3.peg.332	FIG00955830: hypothetical protein	PA1075	hypothetical protein', 'Dbxref=gi:15596272	6666666.97382.peg.1113	FIG00955830: hypothetical protein	2.6326
298.3.peg.1762	Uncharacterized protein conserved in bacteria	PA0529	conserved hypothetical protein', 'Dbxref=gi:15595726	6666666.97382.peg.558	Uncharacterized protein conserved in bacteria	2.7115		298.3.peg.3423	Aldo-keto reductase	PA2535	probable oxidoreductase', 'Dbxref=gi:15597731	6666666.97382.peg.2649	Aldo-keto reductase	2.6279
298.3.peg.3077	Alkanesulfonate monooxygenase (EC 1.14.14.5)	PA2356	methanesulfonate sulfonatase MsuD', 'Dbxref=gi:15597552	6666666.97382.peg.2464	Alkanesulfonate monooxygenase (EC 1.14.14.5)	2.68097		298.3.peg.4320	gamma-aminobutyrate (GABA) permease	PA3766	probable aromatic amino acid transporter', 'Dbxref=gi:15598961	6666666.97382.peg.3941	gamma-aminobutyrate (GABA) permease	2.6079
298.3.peg.662	"""Transcriptional regulator of glmS gene, DeoR family"""	PA5550	GlmR transcriptional regulator', 'Dbxref=gi:15600743	6666666.97382.peg.5806	"""Transcriptional regulator of glmS gene, DeoR family"""	2.67738		298.3.peg.5542	Phosphate regulon sensor protein PhoR (SphS) (EC 2.7.13.3)	PA5361	two-component sensor PhoR', 'Dbxref=gi:15600554	6666666.97382.peg.5610	Phosphate regulon sensor protein PhoR (SphS) (EC 2.7.13.3)	2.6078
298.3.peg.4648	Alkanesulfonates-binding protein	PA3449	conserved hypothetical protein', 'Dbxref=gi:15598645	6666666.97382.peg.3610	Organosulfonate ABC transporter substrate-binding protein	2.6738		298.3.peg.2892	Tricarboxylate transport transcriptional regulator TctD	PA0756	probable two-component response regulator', 'Dbxref=gi:15595953	6666666.97382.peg.786	Tricarboxylate transport transcriptional regulator TctD	2.6027
298.3.peg.860	UDP-N-acetylenolpyruvoylglucosamine reductase (EC 1.1.1.158)	PA2977	UDP-N-acetylpyruvoylglucosamine reductase', 'Dbxref=gi:15598173	6666666.97382.peg.3124	UDP-N-acetylenolpyruvoylglucosamine reductase (EC 1.1.1.158)	2.66383		298.3.peg.2489	Xanthine/uracil/thiamine/ascorbate permease family protein	PA4719	probable transporter', 'Dbxref=gi:15599913	6666666.97382.peg.4939	Xanthine/uracil/thiamine/ascorbate permease family protein	2.5957
298.3.peg.2347	Serine protease homologue	PA3535	probable serine protease', 'Dbxref=gi:15598731	6666666.97382.peg.3699	Serine protease homologue	2.6617		298.3.peg.5518	tRNA S(4)U 4-thiouridine synthase (former ThiI) / Rhodanese-like domain required for thiamine synthesis	PA5118	thiazole biosynthesis protein ThiI', 'Dbxref=gi:15600311	6666666.97382.peg.5355	tRNA S(4)U 4-thiouridine synthase (former ThiI) / Rhodanese-like domain required for thiamine synthesis	2.5661
298.3.peg.1991	Histidyl-tRNA synthetase (EC 6.1.1.21)	PA3802	histidyl-tRNA synthetase', 'Dbxref=gi:15598997	6666666.97382.peg.3980	Histidyl-tRNA synthetase (EC 6.1.1.21)	2.61712		298.3.peg.5423	FIG00961595: hypothetical protein	PA4337	hypothetical protein', 'Dbxref=gi:15599533	6666666.97382.peg.4541	FIG00961595: hypothetical protein	2.5591
298.3.peg.3642	Short-chain dehydrogenase/reductase SDR	PA3330	probable short chain dehydrogenase', 'Dbxref=gi:15598526	6666666.97382.peg.3487	Short-chain dehydrogenase/reductase SDR	2.60417		298.3.peg.5305	Rhs family protein	PA2457	hypothetical protein', 'Dbxref=gi:15597653	6666666.97382.peg.2569	Rhs family protein	2.5374
298.3.peg.1428	"""5,10-methylenetetrahydrofolate reductase (EC 1.5.1.20)"""	PA0430	5,10-methylenetetrahydrofolate reductase', 'Dbxref=gi:15595627	6666666.97382.peg.451	"""5,10-methylenetetrahydrofolate reductase (EC 1.5.1.20)"""	2.56674		298.3.peg.5827	Arginine permease RocE	PA4981	probable amino acid permease', 'Dbxref=gi:15600174	6666666.97382.peg.5212	Arginine permease RocE	2.5368
298.3.peg.1429	hypothetical protein	PA0429	hypothetical protein', 'Dbxref=gi:15595626	6666666.97382.peg.450	hypothetical protein	2.50313		298.3.peg.4155	Molybdenum cofactor biosynthesis protein MoaD	PA3917	molybdopterin converting factor, small subunit', 'Dbxref=gi:15599112	6666666.97382.peg.4102	Molybdenum cofactor biosynthesis protein MoaD	2.5303
298.3.peg.490	Undecaprenyl diphosphate synthase (EC 2.5.1.31)	PA3652	undecaprenyl pyrophosphate synthetase', 'Dbxref=gi:15598848	6666666.97382.peg.3821	Undecaprenyl diphosphate synthase (EC 2.5.1.31)	2.5025		298.3.peg.2679	polyhydroxyalkanoate granule-associated protein PhaI	PA5061	conserved hypothetical protein', 'Dbxref=gi:15600254	6666666.97382.peg.5299	polyhydroxyalkanoate granule-associated protein PhaI	2.5187
298.3.peg.3249	(R)-3-hydroxydecanoyl-ACP:CoA transacylase PhaG (3-hydroxyacyl-CoA-acyl carrier protein transferase) (EC 2.4.1.-)	PA0730	probable transferase', 'Dbxref=gi:15595927	6666666.97382.peg.758	(R)-3-hydroxydecanoyl-ACP:CoA transacylase PhaG (3-hydroxyacyl-CoA-acyl carrier protein transferase) (EC 2.4.1.-)	2.50125		298.3.peg.1057	Putative diheme cytochrome c-553	PA4571	probable cytochrome c', 'Dbxref=gi:15599767	6666666.97382.peg.4780	Putative diheme cytochrome c-553	2.5117
298.3.peg.1855	Osmosensitive K+ channel histidine kinase KdpD (EC 2.7.3.-)	PA2810	two-component sensor, CopS', 'Dbxref=gi:15598006	6666666.97382.peg.2948	Osmosensitive K+ channel histidine kinase KdpD (EC 2.7.3.-)	2.50063		298.3.peg.407	Rhodanese-like domain protein	PA1006	conserved hypothetical protein', 'Dbxref=gi:15596203	6666666.97382.peg.1037	Rhodanese-like domain protein	2.4998
298.3.peg.2812	Putative oxidoreductase YncB	PA2197	conserved hypothetical protein', 'Dbxref=gi:15597393	6666666.97382.peg.2300	Putative oxidoreductase YncB	2.48509		298.3.peg.465	"""2-C-methyl-D-erythritol 2,4-cyclodiphosphate synthase (EC 4.6.1.12)"""	PA3627	2C-methyl-D-erythritol 2,4-cyclodiphosphate synthase', 'Dbxref=gi:15598823	6666666.97382.peg.3796	"""2-C-methyl-D-erythritol 2,4-cyclodiphosphate synthase (EC 4.6.1.12)"""	2.4901
298.3.peg.1012	Type IV fimbrial assembly protein PilC	PA4527	still frameshift type 4 fimbrial biogenesis protein PilC', 'Dbxref=gi:15599723	6666666.97382.peg.4736	Type IV fimbrial assembly protein PilC	2.47525		298.3.peg.4679	Leucine dehydrogenase (EC 1.4.1.9)	PA3418	leucine dehydrogenase', 'Dbxref=gi:15598614	6666666.97382.peg.3578	Leucine dehydrogenase (EC 1.4.1.9)	2.4833
298.3.peg.3188	FIG00954469: hypothetical protein	PA2029	hypothetical protein', 'Dbxref=gi:15597225	6666666.97382.peg.2112	FIG00954469: hypothetical protein	2.45399		298.3.peg.2655	"""Transcriptional regulator, LysR family"""	PA5085	probable transcriptional regulator', 'Dbxref=gi:15600278	6666666.97382.peg.5324	"""Transcriptional regulator, LysR family"""	2.4828
298.3.peg.405	"""Thiol peroxidase, Bcp-type (EC 1.11.1.15)"""	PA1008	bacterioferritin comigratory protein', 'Dbxref=gi:15596205	6666666.97382.peg.1039	"""Thiol peroxidase, Bcp-type (EC 1.11.1.15)"""	2.45038		298.3.peg.1730	FIG00959406: hypothetical protein	PA0559	conserved hypothetical protein', 'Dbxref=gi:15595756	6666666.97382.peg.590	FIG00959406: hypothetical protein	2.4759
298.3.peg.639	DNA recombination and repair protein RecF	PA0003	RecF protein', 'Dbxref=gi:15595201	6666666.97382.peg.3	DNA recombination and repair protein RecF	2.4266		298.3.peg.963	Rod shape-determining protein MreB	PA4481	rod shape-determining protein MreB', 'Dbxref=gi:15599677	6666666.97382.peg.4689	Rod shape-determining protein MreB	2.4679
298.3.peg.1683	Spermidine Putrescine ABC transporter permease component PotB (TC 3.A.1.11.1)	PA0605	AgtC', 'Dbxref=gi:15595802	6666666.97382.peg.640	Spermidine Putrescine ABC transporter permease component PotB (TC 3.A.1.11.1)	2.42365		298.3.peg.2350	FIG00954934: hypothetical protein	PA3532	hypothetical protein', 'Dbxref=gi:15598728	6666666.97382.peg.3696	FIG00954934: hypothetical protein	2.4472
298.3.peg.4872	FIG00957260: hypothetical protein	PA0099	hypothetical protein', 'Dbxref=gi:15595297	6666666.97382.peg.103	FIG00957260: hypothetical protein	2.38265		298.3.peg.1859	NADPH dependent preQ0 reductase (EC 1.7.1.13)	PA2806	conserved hypothetical protein', 'Dbxref=gi:15598002	6666666.97382.peg.2944	NADPH dependent preQ0 reductase (EC 1.7.1.13)	2.4377
298.3.peg.240	Ribosomal RNA large subunit methyltransferase A (EC 2.1.1.51)	PA1161	rRNA methyltransferase', 'Dbxref=gi:15596358	6666666.97382.peg.1204	Ribosomal RNA large subunit methyltransferase A (EC 2.1.1.51)	2.38095		298.3.peg.2696	Type IV pilus biogenesis protein PilM	PA5044	type 4 fimbrial biogenesis protein PilM', 'Dbxref=gi:15600237	6666666.97382.peg.5282	Type IV pilus biogenesis protein PilM	2.4344
298.3.peg.85	"""UDP-2,3-diacylglucosamine diphosphatase (EC 3.6.1.54)"""	PA1792	conserved hypothetical protein', 'Dbxref=gi:15596989	6666666.97382.peg.1857	"""UDP-2,3-diacylglucosamine diphosphatase (EC 3.6.1.54)"""	2.35183		298.3.peg.675	Glutamine synthetase adenylyltransferase	PA5537	hypothetical protein', 'Dbxref=gi:15600730	6666666.97382.peg.5793	Glutamine synthetase adenylyltransferase	2.4295
298.3.peg.2905	Signal peptidase I (EC 3.4.21.89)	PA0768	signal peptidase I', 'Dbxref=gi:15595965	6666666.97382.peg.799	Signal peptidase I (EC 3.4.21.89)	2.35018		298.3.peg.1450	twitching motility protein PilH	PA0409	twitching motility protein PilH', 'Dbxref=gi:15595606	6666666.97382.peg.429	twitching motility protein PilH	2.4284
298.3.peg.2466	Glycosyltransferase	PA4697	hypothetical protein', 'Dbxref=gi:15599891	6666666.97382.peg.4916	Glycosyltransferase	2.34852		298.3.peg.4297	FIG00956127: hypothetical protein	PA3786	hypothetical protein', 'Dbxref=gi:15598981	6666666.97382.peg.3963	FIG00956127: hypothetical protein	2.4038
298.3.peg.3943	FIG00958470: hypothetical protein			6666666.97382.peg.2875	FIG00958470: hypothetical protein	2.34028		298.3.peg.5301	Electron transport complex protein RnfA	PA3489	conserved hypothetical protein', 'Dbxref=gi:15598685	6666666.97382.peg.3653	Electron transport complex protein RnfA	2.3933
298.3.peg.2127	FIG00959083: hypothetical protein	PA1530	hypothetical protein', 'Dbxref=gi:15596727	6666666.97382.peg.1581	FIG00959083: hypothetical protein	2.3175		298.3.peg.460	RNA polymerase sigma factor RpoS	PA3622	sigma factor RpoS', 'Dbxref=gi:15598818	6666666.97382.peg.3791	RNA polymerase sigma factor RpoS	2.3897
298.3.peg.3011	Alkaline phosphatase isozyme conversion protein precursor (EC 3.4.11.-)	PA0328	arginine-specific autotransporter of Pseudomonas aeruginosa, AaaA', 'Dbxref=gi:15595525	6666666.97382.peg.343	Alkaline phosphatase isozyme conversion protein precursor (EC 3.4.11.-)	2.31107		298.3.peg.3219	Succinyl-CoA:3-ketoacid-coenzyme A transferase subunit A (EC 2.8.3.5)	PA1999	DhcA, dehydrocarnitine CoA transferase, subunit A', 'Dbxref=gi:15597195	6666666.97382.peg.2081	Succinyl-CoA:3-ketoacid-coenzyme A transferase subunit A (EC 2.8.3.5)	2.3893
298.3.peg.5391	FIG00957363: hypothetical protein	PA1468	hypothetical protein', 'Dbxref=gi:15596665	6666666.97382.peg.1517	FIG00957363: hypothetical protein	2.27894		298.3.peg.5324	putative membrane protein	PA3386	conserved hypothetical protein', 'Dbxref=gi:15598582	6666666.97382.peg.3544	putative membrane protein	2.3799
298.3.peg.931	"""dNTP triphosphohydrolase, broad substrate specificity, subgroup 3"""	PA3043	conserved hypothetical protein', 'Dbxref=gi:15598239	6666666.97382.peg.3193	"""dNTP triphosphohydrolase, broad substrate specificity, subgroup 3"""	2.26706		298.3.peg.1670	Baseplate assembly protein J	PA0618	probable bacteriophage protein', 'Dbxref=gi:15595815	6666666.97382.peg.653	Baseplate assembly protein J	2.3735
298.3.peg.1303	Alpha/beta hydrolase	PA4440	hypothetical protein', 'Dbxref=gi:15599636	6666666.97382.peg.4647	Alpha/beta hydrolase	2.2482		298.3.peg.4918	Xanthine permease	PA1507	probable transporter', 'Dbxref=gi:15596704	6666666.97382.peg.1557	Xanthine permease	2.3634
298.3.peg.77	Sensory histidine kinase in two-component regulatory system with RstA	PA1798	two-component sensor, ParS', 'Dbxref=gi:15596995	6666666.97382.peg.1865	Sensory histidine kinase in two-component regulatory system with RstA	2.24467		298.3.peg.1916	Nitrate/nitrite sensor protein (EC 2.7.3.-)	PA3878	two-component sensor NarX', 'Dbxref=gi:15599073	6666666.97382.peg.4060	Nitrate/nitrite sensor protein (EC 2.7.3.-)	2.3481
298.3.peg.2608	Penicillin-binding protein 2 (PBP-2)	PA4003	penicillin-binding protein 2', 'Dbxref=gi:15599198	6666666.97382.peg.4194	Penicillin-binding protein 2 (PBP-2)	2.24467		298.3.peg.2097	PhnB protein	PA1354	hypothetical protein', 'Dbxref=gi:15596551	6666666.97382.peg.1405	PhnB protein	2.3409
298.3.peg.759	Glycosyltransferase	PA5455	hypothetical protein', 'Dbxref=gi:15600648	6666666.97382.peg.5708	Glycosyltransferase	2.24417		298.3.peg.3572	probable lipoprotein YPO3274	PA0488	conserved hypothetical protein', 'Dbxref=gi:15595685	6666666.97382.peg.514	probable lipoprotein YPO3274	2.3308
298.3.peg.3716	Long-chain-fatty-acid--CoA ligase (EC 6.2.1.3)	PA1215	hypothetical protein', 'Dbxref=gi:15596412	6666666.97382.peg.1259	Long-chain-fatty-acid--CoA ligase (EC 6.2.1.3)	2.23814		298.3.peg.586	SSU ribosomal protein S16p	PA3745	30S ribosomal protein S16', 'Dbxref=gi:15598940	6666666.97382.peg.3917	SSU ribosomal protein S16p	2.3177
298.3.peg.3332	Cytochrome O ubiquinol oxidase subunit II (EC 1.10.3.-)	PA1317	cytochrome o ubiquinol oxidase subunit II', 'Dbxref=gi:15596514	6666666.97382.peg.1367	Cytochrome O ubiquinol oxidase subunit II (EC 1.10.3.-)	2.23814		298.3.peg.1786	Orotidine 5'-phosphate decarboxylase (EC 4.1.1.23)	PA2876	orotidine 5'-phosphate decarboxylase"", 'Dbxref=gi:15598072	6666666.97382.peg.3017	Orotidine 5'-phosphate decarboxylase (EC 4.1.1.23)	2.3114
298.3.peg.1262	VgrG protein	PA5266	conserved hypothetical protein', 'Dbxref=gi:15600459	6666666.97382.peg.5512	VgrG protein	2.21926		298.3.peg.3104	FIG00954698: hypothetical protein			6666666.97382.peg.4852	FIG00954698: hypothetical protein	2.2731
298.3.peg.4590	"""ABC transporter, permease protein"""	PA2269	conserved hypothetical protein', 'Dbxref=gi:15597465	6666666.97382.peg.2370	"""ABC transporter, permease protein"""	2.21337		298.3.peg.5371	FIG00954344: hypothetical protein		two-component response regulator CbrB', 'Dbxref=gi:15599920	6666666.97382.peg.3436	FIG00954344: hypothetical protein	2.269
298.3.peg.4593	"""Gluconate 2-dehydrogenase (EC 1.1.99.3), membrane-bound, cytochrome c"""	PA2266	probable cytochrome c precursor', 'Dbxref=gi:15597462	6666666.97382.peg.2367	"""Gluconate 2-dehydrogenase (EC 1.1.99.3), membrane-bound, cytochrome c"""	2.21288		298.3.peg.3565	Allophanate hydrolase 2 subunit 1 (EC 3.5.1.54)	PA0495	hypothetical protein', 'Dbxref=gi:15595692	6666666.97382.peg.521	Allophanate hydrolase 2 subunit 1 (EC 3.5.1.54)	2.2673
298.3.peg.2498	Poly(A) polymerase (EC 2.7.7.19)	PA4727	poly(A) polymerase', 'Dbxref=gi:15599921	6666666.97382.peg.4948	Poly(A) polymerase (EC 2.7.7.19)	2.2119		298.3.peg.599	"""lipoprotein, putative"""	PA3756	hypothetical protein', 'Dbxref=gi:15598951	6666666.97382.peg.3930	"""lipoprotein, putative"""	2.2579
298.3.peg.102	Uroporphyrinogen-III methyltransferase (EC 2.1.1.107)	PA1778	uroporphyrin-III C-methyltransferase', 'Dbxref=gi:15596975	6666666.97382.peg.1841	Uroporphyrinogen-III methyltransferase (EC 2.1.1.107)	2.20702		298.3.peg.2589	Putative membrane protein	PA3985	conserved hypothetical protein', 'Dbxref=gi:15599180	6666666.97382.peg.4176	Putative membrane protein	2.2525
298.3.peg.4784	Glycosyltransferase (EC 2.4.1.-) in large core OS assembly cluster	PA5001	hypothetical protein', 'Dbxref=gi:15600194	6666666.97382.peg.5235	Glycosyltransferase (EC 2.4.1.-) in large core OS assembly cluster	2.1796		298.3.peg.5843	"""Branched-chain alpha-keto acid dehydrogenase, E1 component, beta subunit (EC 1.2.4.4)"""	PA3416	probable pyruvate dehydrogenase E1 component, beta chain', 'Dbxref=gi:15598612	6666666.97382.peg.3576	"""Branched-chain alpha-keto acid dehydrogenase, E1 component, beta subunit (EC 1.2.4.4)"""	2.2353
298.3.peg.728	Sensory box histidine kinase	PA5484	KinB', 'Dbxref=gi:15600677	6666666.97382.peg.5739	Sensory box histidine kinase	2.17912		298.3.peg.1663	Methyl-accepting chemotaxis protein	PA0625	hypothetical protein', 'Dbxref=gi:15595822	6666666.97382.peg.659	Methyl-accepting chemotaxis protein	2.2313
298.3.peg.104	"""DNA-directed RNA polymerase specialized sigma subunit, sigma24-like"""	PA1776	ECF sigma factor SigX', 'Dbxref=gi:15596973	6666666.97382.peg.1839	"""DNA-directed RNA polymerase specialized sigma subunit, sigma24-like"""	2.17014		298.3.peg.286	NAD/FAD-utilizing enzyme apparently involved in cell division	PA1118	hypothetical protein', 'Dbxref=gi:15596315	6666666.97382.peg.1159	NAD/FAD-utilizing enzyme apparently involved in cell division	2.2227
298.3.peg.2368	SAM-dependent methyltransferases	PA3515	hypothetical protein', 'Dbxref=gi:15598711	6666666.97382.peg.3679	SAM-dependent methyltransferases	2.1692		298.3.peg.3216	Short chain fatty acids transporter	PA2002	conserved hypothetical protein', 'Dbxref=gi:15597198	6666666.97382.peg.2084	Short chain fatty acids transporter	2.219
298.3.peg.2989	FIG00957482: hypothetical protein		hypothetical protein', 'Dbxref=gi:15596314	6666666.97382.peg.321	FIG00957482: hypothetical protein	2.15936		298.3.peg.5277	Arginine/agmatine antiporter	PA4804	POTRA-like domain-containing usher, CupB3', 'Dbxref=gi:15599998	6666666.97382.peg.5028	Arginine/agmatine antiporter	2.1922
298.3.peg.1389	"""NADH:flavin oxidoreductases, Old Yellow Enzyme family"""	PA4356	xenobiotic reductase', 'Dbxref=gi:15599552	6666666.97382.peg.4560	"""NADH:flavin oxidoreductases, Old Yellow Enzyme family"""	2.13904		298.3.peg.1807	Arylesterase precursor (EC 3.1.1.2)	PA2856	lysophospholipase A', 'Dbxref=gi:15598052	6666666.97382.peg.2996	Arylesterase precursor (EC 3.1.1.2)	2.1817
298.3.peg.1929	ATP-dependent RNA helicase RhlB	PA3861	ATP-dependent RNA helicase RhlB', 'Dbxref=gi:161486761	6666666.97382.peg.4042	ATP-dependent RNA helicase RhlB	2.13311		298.3.peg.4286	hypothetical protein	PA3796	hypothetical protein', 'Dbxref=gi:15598991	6666666.97382.peg.3974	hypothetical protein	2.1781
298.3.peg.1694	Survival protein SurA precursor (Peptidyl-prolyl cis-trans isomerase SurA) (EC 5.2.1.8)	PA0594	peptidyl-prolyl cis-trans isomerase SurA', 'Dbxref=gi:15595791	6666666.97382.peg.629	Survival protein SurA precursor (Peptidyl-prolyl cis-trans isomerase SurA) (EC 5.2.1.8)	2.11864		298.3.peg.373	putative membrane protein	PA1037	conserved hypothetical protein', 'Dbxref=gi:15596234	6666666.97382.peg.1072	putative membrane protein	2.1697
298.3.peg.2401	tRNA 2-thiouridine synthesizing protein E (EC 2.8.1.-)	PA2608	conserved hypothetical protein', 'Dbxref=gi:15597804	6666666.97382.peg.2726	tRNA 2-thiouridine synthesizing protein E (EC 2.8.1.-)	2.11193		298.3.peg.2090	FIG00953594: hypothetical protein	PA2723	hypothetical protein', 'Dbxref=gi:15597919	6666666.97382.peg.2848	FIG00953594: hypothetical protein	2.1678
298.3.peg.2977	glutamine synthetase family protein	PA0296	Glutamylpolyamine synthetase', 'Dbxref=gi:15595493	6666666.97382.peg.309	glutamine synthetase family protein	2.10084		298.3.peg.816	FIG00957496: hypothetical protein			6666666.97382.peg.3081	FIG00957496: hypothetical protein	2.1619
298.3.peg.4519	FIG002188: hypothetical protein	PA3081	conserved hypothetical protein', 'Dbxref=gi:15598277	6666666.97382.peg.3232	FIG002188: hypothetical protein	2.10084		298.3.peg.270	FIG00955495: hypothetical protein	PA1132	hypothetical protein', 'Dbxref=gi:15596329	6666666.97382.peg.1176	FIG00955495: hypothetical protein	2.1564
298.3.peg.590	Magnesium and cobalt efflux protein CorC	PA3748	conserved hypothetical protein', 'Dbxref=gi:15598943	6666666.97382.peg.3921	Magnesium and cobalt efflux protein CorC	2.096		298.3.peg.1433	"""RND efflux system, membrane fusion protein CmeA"""	PA0425	Resistance-Nodulation-Cell Division (RND) multidrug efflux membrane fusion protein MexA precursor', 'Dbxref=gi:15595622	6666666.97382.peg.446	"""RND efflux system, membrane fusion protein CmeA"""	2.1558
298.3.peg.2096	PhnB protein; putative DNA binding 3-demethylubiquinone-9 3-methyltransferase domain protein	PA1353	hypothetical protein', 'Dbxref=gi:15596550	6666666.97382.peg.1404	PhnB protein; putative DNA binding 3-demethylubiquinone-9 3-methyltransferase domain protein	2.08638		298.3.peg.3408	ATP phosphoribosyltransferase regulatory subunit (EC 2.4.2.17)	PA4939	conserved hypothetical protein', 'Dbxref=gi:15600132	6666666.97382.peg.5166	ATP phosphoribosyltransferase regulatory subunit (EC 2.4.2.17)	2.1418
298.3.peg.272	"""RhlC, TDP-rhamnosyltransferase 2 (EC 2.4.1.-)"""	PA1130	rhamnosyltransferase 2', 'Dbxref=gi:15596327	6666666.97382.peg.1174	"""RhlC, TDP-rhamnosyltransferase 2 (EC 2.4.1.-)"""	2.06612		298.3.peg.4486	"""Glycerol-3-phosphate regulon repressor, DeoR family"""	PA3583	glycerol-3-phosphate regulon repressor', 'Dbxref=gi:15598779	6666666.97382.peg.3750	"""Glycerol-3-phosphate regulon repressor, DeoR family"""	2.1414
298.3.peg.1211	"""Ferric iron ABC transporter, permease protein"""	PA5216	probable permease of ABC iron transporter', 'Dbxref=gi:15600409	6666666.97382.peg.5460	"""Ferric iron ABC transporter, permease protein"""	2.06356		298.3.peg.2078	"""Putrescine ABC transporter, periplasmic putrescine-binding protein"""	PA2711	probable periplasmic spermidine/putrescine-binding protein', 'Dbxref=gi:15597907	6666666.97382.peg.2835	"""Putrescine ABC transporter, periplasmic putrescine-binding protein"""	2.1389
298.3.peg.5342	PUTATIVE ZINC PROTEASE PROTEIN	PA0063	hypothetical protein', 'Dbxref=gi:15595261	6666666.97382.peg.66	PUTATIVE ZINC PROTEASE PROTEIN	2.05381		298.3.peg.1210	Aminomethyltransferase (glycine cleavage system T protein) (EC 2.1.2.10)	PA5215	glycine-cleavage system protein T1', 'Dbxref=gi:15600408	6666666.97382.peg.5459	Aminomethyltransferase (glycine cleavage system T protein) (EC 2.1.2.10)	2.1371
298.3.peg.1081	Outer membrane efflux family protein	PA4592	probable outer membrane protein precursor', 'Dbxref=gi:15599788	6666666.97382.peg.4803	Outer membrane efflux family protein	2.04415		298.3.peg.2721	FIG00953808: hypothetical protein	PA5285	hypothetical protein', 'Dbxref=gi:15600478	6666666.97382.peg.5532	FIG00953808: hypothetical protein	2.1362
298.3.peg.5144	FIG00953824: hypothetical protein	PA4090	hypothetical protein', 'Dbxref=gi:15599285	6666666.97382.peg.4282	FIG00953824: hypothetical protein	2.04332		298.3.peg.627	Trk system potassium uptake protein TrkA	PA0016	potassium uptake protein TrkA', 'Dbxref=gi:15595214	6666666.97382.peg.15	Trk system potassium uptake protein TrkA	2.1303
298.3.peg.3958	3-isopropylmalate dehydratase large subunit	PA2756	hypothetical protein', 'Dbxref=gi:15597952	6666666.97382.peg.2890	3-isopropylmalate dehydratase large subunit	2.01979		298.3.peg.2578	Sensor histidine kinase	PA3974	Lost Adherence Sensor, LadS', 'Dbxref=gi:15599169	6666666.97382.peg.4165	Sensor histidine kinase	2.1246
298.3.peg.5168	"""RhlB, TDP-rhamnosyltransferase 1 (EC 2.4.1.-)"""	PA3478	rhamnosyltransferase chain B', 'Dbxref=gi:15598674	6666666.97382.peg.3641	"""RhlB, TDP-rhamnosyltransferase 1 (EC 2.4.1.-)"""	2.01654		298.3.peg.2282	"""FIG229276: Transcriptional regulator, AraC family"""	PA3269	probable transcriptional regulator', 'Dbxref=gi:15598465	6666666.97382.peg.3419	"""FIG229276: Transcriptional regulator, AraC family"""	2.1174
298.3.peg.5074	LSU ribosomal protein L24p (L26e)	PA4252	50S ribosomal protein L24', 'Dbxref=gi:15599448	6666666.97382.peg.4453	LSU ribosomal protein L24p (L26e)	2.01532		298.3.peg.3396	Fe-S OXIDOREDUCTASE (1.8.-.-)	PA4928	conserved hypothetical protein', 'Dbxref=gi:15600121	6666666.97382.peg.5155	Fe-S OXIDOREDUCTASE (1.8.-.-)	2.1021
298.3.peg.5638	Uncharacterized protein conserved in bacteria		CueR', 'Dbxref=gi:15599972	6666666.97382.peg.5001	Uncharacterized protein conserved in bacteria	2.01369		298.3.peg.2802	Tricarboxylate transport membrane protein TctA	PA2207	hypothetical protein', 'Dbxref=gi:15597403	6666666.97382.peg.2310	Tricarboxylate transport membrane protein TctA	2.102
298.3.peg.2109	Molybdopterin-guanine dinucleotide biosynthesis protein MobA	PA1366	hypothetical protein', 'Dbxref=gi:15596563	6666666.97382.peg.1417	Molybdopterin-guanine dinucleotide biosynthesis protein MobA	2.01369		298.3.peg.1004	Ornithine decarboxylase (EC 4.1.1.17)	PA4519	ornithine decarboxylase', 'Dbxref=gi:15599715	6666666.97382.peg.4727	Ornithine decarboxylase (EC 4.1.1.17)	2.0974
298.3.peg.3502	"""Type II/IV secretion system ATP hydrolase TadA/VirB11/CpaF, TadA subfamily"""	PA4302	TadA ATPase', 'Dbxref=gi:15599498	6666666.97382.peg.4503	"""Type II/IV secretion system ATP hydrolase TadA/VirB11/CpaF, TadA subfamily"""	2.01369		298.3.peg.5699	Probable AGCS sodium/alanine/glycine symporter	PA2252	probable AGCS sodium/alanine/glycine symporter', 'Dbxref=gi:15597448	6666666.97382.peg.2352	Probable AGCS sodium/alanine/glycine symporter	2.082
298.3.peg.5403	Cytochrome c heme lyase subunit CcmF	PA1480	cytochrome C-type biogenesis protein CcmF', 'Dbxref=gi:15596677	6666666.97382.peg.1529	Cytochrome c heme lyase subunit CcmF	2.00803		298.3.peg.5312	Metal-dependent hydrolase involved in phosphonate metabolism	PA3374	conserved hypothetical protein', 'Dbxref=gi:15598570	6666666.97382.peg.3532	Metal-dependent hydrolase involved in phosphonate metabolism	2.0799
								298.3.peg.1052	GTP-binding protein Obg	PA4566	GTP-binding protein Obg', 'Dbxref=gi:15599762	6666666.97382.peg.4775	GTP-binding protein Obg	2.074
Gene called only in PAO1 genome								298.3.peg.2671	Twin-arginine translocation protein TatB	PA5069	translocation protein TatB', 'Dbxref=gi:15600262	6666666.97382.peg.5307	Twin-arginine translocation protein TatB	2.0666
RAST PAO1 Gene ID	RAST PAO1 Product/Function	Ave Trans Eff						298.3.peg.4571	hypothetical protein	PA2288	hypothetical protein', 'Dbxref=gi:15597484	6666666.97382.peg.2389	hypothetical protein	2.0661
6666666.97382.peg.5826	LSU ribosomal protein L34p	3.77411						298.3.peg.751	FIG00953248: hypothetical protein	PA5463	hypothetical protein', 'Dbxref=gi:15600656	6666666.97382.peg.5716	FIG00953248: hypothetical protein	2.0646
6666666.97382.peg.1672	Lipase (EC 3.1.1.3)	2.79913						298.3.peg.1131	FIG00958480: hypothetical protein	PA5144	hypothetical protein', 'Dbxref=gi:15600337	6666666.97382.peg.5385	FIG00958480: hypothetical protein	2.0615
6666666.97382.peg.751	Helix destabilizing protein of bacteriophage Pf1	2.54303						298.3.peg.883	Na(+)-translocating NADH-quinone reductase subunit A (EC 1.6.5.-)	PA2999	Na+-translocating NADH:ubiquinone oxidoreductase subunit Nrq1', 'Dbxref=gi:15598195	6666666.97382.peg.3147	Na(+)-translocating NADH-quinone reductase subunit A (EC 1.6.5.-)	2.0589
6666666.97382.peg.4047	pyocin protein	2.42295						298.3.peg.3554	FIG00954771: hypothetical protein	PA0505	hypothetical protein', 'Dbxref=gi:15595702	6666666.97382.peg.532	FIG00954771: hypothetical protein	2.0582
6666666.97382.peg.3295	Undecaprenyl-phosphate N-acetylglucosaminyl 1-phosphate transferase (EC 2.7.8.-)	2.31033						298.3.peg.2582	"""FOG: TPR repeat, SEL1 subfamily"""	PA3978	hypothetical protein', 'Dbxref=gi:15599173	6666666.97382.peg.4169	"""FOG: TPR repeat, SEL1 subfamily"""	2.0573
6666666.97382.peg.1422	Superfamily I DNA and RNA helicases	2.11522						298.3.peg.4610	Inorganic pyrophosphatase (EC 3.6.1.1)	PA4031	inorganic pyrophosphatase', 'Dbxref=gi:15599226	6666666.97382.peg.4221	Inorganic pyrophosphatase (EC 3.6.1.1)	2.0524
6666666.97382.peg.4734	Type IV pilin PilA	2.09415						298.3.peg.1840	Glutathione peroxidase family protein	PA2826	probable glutathione peroxidase', 'Dbxref=gi:15598022	6666666.97382.peg.2963	Glutathione peroxidase family protein	2.0513
6666666.97382.peg.3299	putitive LPS biosynthesis protein	2.03019						298.3.peg.5470	Chemotaxis protein methyltransferase CheR (EC 2.1.1.80)	PA3348	probable chemotaxis protein methyltransferase', 'Dbxref=gi:15598544	6666666.97382.peg.3506	Chemotaxis protein methyltransferase CheR (EC 2.1.1.80)	2.0399
6666666.97382.peg.371	hypothetical protein	1.96485						298.3.peg.900	FIG00959757: hypothetical protein	PA3015	hypothetical protein', 'Dbxref=gi:15598211	6666666.97382.peg.3163	FIG00959757: hypothetical protein	2.039
6666666.97382.peg.3303	UDP-2-acetamido-2-deoxy-D-glucuronic acid dehydrogenase (NAD+ cofactor)	1.76634						298.3.peg.4216	PhaK-like protein	PA0240	probable porin', 'Dbxref=gi:15595437	6666666.97382.peg.249	PhaK-like protein	2.0345
6666666.97382.peg.4466	Translation elongation factor Tu	1.76051						298.3.peg.822	2-keto-3-deoxy-D-arabino-heptulosonate-7-phosphate synthase I alpha (EC 2.5.1.54)	PA2943	phospho-2-dehydro-3-deoxyheptonate aldolase', 'Dbxref=gi:15598139	6666666.97382.peg.3087	2-keto-3-deoxy-D-arabino-heptulosonate-7-phosphate synthase I alpha (EC 2.5.1.54)	2.0274
6666666.97382.peg.3298	"""UDP-2,3-diacetamido-2,3-dideoxy-D-glucuronic acid 2-epimerase"""	1.66257						298.3.peg.2166	O-acetylhomoserine sulfhydrylase (EC 2.5.1.49)	PA1567	conserved hypothetical protein', 'Dbxref=gi:15596764	6666666.97382.peg.1622	O-acetylhomoserine sulfhydrylase (EC 2.5.1.49)	2.027
6666666.97382.peg.2855	HrgA protein	1.63586						298.3.peg.3109	Phosphonate ABC transporter phosphate-binding periplasmic component (TC 3.A.1.9.1)	PA4639	hypothetical protein', 'Dbxref=gi:15599835	6666666.97382.peg.4857	Phosphonate ABC transporter phosphate-binding periplasmic component (TC 3.A.1.9.1)	2.0218
6666666.97382.peg.4014	FIG00962323: hypothetical protein	1.5527						298.3.peg.1656	"""Anthranilate synthase, amidotransferase component (EC 4.1.3.27) @ Para-aminobenzoate synthase, amidotransferase component (EC 2.6.1.85)"""	PA0649	anthranilate synthase component II', 'Dbxref=gi:15595846	6666666.97382.peg.679	"""Anthranilate synthase, amidotransferase component (EC 4.1.3.27) @ Para-aminobenzoate synthase, amidotransferase component (EC 2.6.1.85)"""	2.0173
6666666.97382.peg.4478	Translation elongation factor Tu	1.45654						298.3.peg.2088	3-demethylubiquinone-9 3-methyltransferase	PA2721	hypothetical protein', 'Dbxref=gi:15597917	6666666.97382.peg.2846	3-demethylubiquinone-9 3-methyltransferase	2.0173
6666666.97382.peg.3324	Ribosomal large subunit pseudouridine synthase B (EC 4.2.1.70)	1.43488						298.3.peg.409	Quinolinate synthetase (EC 2.5.1.72)	PA1004	quinolinate synthetase A', 'Dbxref=gi:15596201	6666666.97382.peg.1035	Quinolinate synthetase (EC 2.5.1.72)	2.0103
6666666.97382.peg.5275	"""DamX, an inner membrane protein involved in bile resistance"""	1.35115						298.3.peg.4835	Protein involved in catabolism of external DNA	PA5019	conserved hypothetical protein', 'Dbxref=gi:15600212	6666666.97382.peg.5255	Protein involved in catabolism of external DNA	2.0094
6666666.97382.peg.2017	pathogenesis related protein	1.32029						298.3.peg.3912	FIG00954296: hypothetical protein	PA2063	hypothetical protein', 'Dbxref=gi:15597259	6666666.97382.peg.2149	FIG00954296: hypothetical protein	2.0082
6666666.97382.peg.2324	"""Transcriptional regulator, LysR family"""	1.29342						298.3.peg.5257	"""Transcriptional regulator, AraC family"""	PA4787	probable transcriptional regulator', 'Dbxref=gi:15599981	6666666.97382.peg.5010	"""Transcriptional regulator, AraC family"""	2.0057
6666666.97382.peg.2191	Permease of the drug/metabolite transporter (DMT) superfamily	1.25205
6666666.97382.peg.2120	FIG00957630: hypothetical protein	1.21008						Gene called only in 33988 genome
6666666.97382.peg.1980	Phenazine biosynthesis protein PhzF	1.20279						RAST 33988 Feature ID (modified)	RAST 33988 Product/Function	Ave Trans Eff
6666666.97382.peg.3304	UDP-glucose 6-dehydrogenase (EC 1.1.1.22)	1.13309						298.3.peg.1588	hypothetical protein	8.33882
6666666.97382.peg.5353	"""Transcriptional regulator, MerR family"""	1.12326						298.3.peg.2200	hypothetical protein	3.37052
6666666.97382.peg.1421	FIG00450309: hypothetical protein	1.07243						298.3.peg.3991	hypothetical protein	3.14262
6666666.97382.peg.2193	Sulfur carrier protein adenylyltransferase ThiF	1.06905						298.3.peg.1517	hypothetical protein	2.84012
6666666.97382.peg.2861	hypothetical protein	0.999764						298.3.peg.5962	Putative large exoprotein involved in heme utilization or adhesion of ShlA/HecA/FhaA family	2.83082
6666666.97382.peg.210	"""ABC transporter, periplasmic spermidine putrescine-binding protein PotD (TC 3.A.1.11.1)"""	0.940106						298.3.peg.5561	OsmC family protein	2.23685
6666666.97382.peg.4250	Glutamate synthase [NADPH] large chain (EC 1.4.1.13)	0.912619						298.3.peg.3832	hypothetical protein	2.16924
6666666.97382.peg.2858	Putative DNA-binding protein in cluster with Type I restriction-modification system	0.843483						298.3.peg.2313	hypothetical protein	2.13483
6666666.97382.peg.4966	Translation initiation factor 2	0.785768						298.3.peg.2328	ATP-dependent Clp protease proteolytic subunit (EC 3.4.21.92)	2.12246
6666666.97382.peg.2859	"""Type I restriction-modification system, specificity subunit S (EC 3.1.21.3)"""	0.770282						298.3.peg.3926	FIG00715517: hypothetical protein	1.94653
6666666.97382.peg.592	FIG00964184: hypothetical protein	0.734602						298.3.peg.2342	hypothetical protein	1.77664
6666666.97382.peg.1478	N-3-oxododecanoyl-L-homoserine lactone quorum-sensing transcriptional activator @ Transcriptional regulator LasR	0.71039						298.3.peg.5414	hypothetical protein	1.74271
6666666.97382.peg.2192	Sulfur carrier protein adenylyltransferase ThiF	0.675321						298.3.peg.2344	hypothetical protein	1.70954
6666666.97382.peg.2194	Cysteine synthase (EC 2.5.1.47)	0.668445						298.3.peg.5408	hypothetical protein	1.44345
6666666.97382.peg.752	coat protein B of bacteriophage Pf1)	0.649374						298.3.peg.5089	Predicted transcriptional regulators containing the CopG/Arc/MetJ DNA-binding domain	1.38282
6666666.97382.peg.2188	6-hexanolactone hydrolase	0.648702						298.3.peg.1876	FIG00958233: hypothetical protein	1.38099
6666666.97382.peg.3225	BatD	0.567122						298.3.peg.902	hypothetical protein	1.34
6666666.97382.peg.2190	"""Transcriptional regulator, GntR family domain / Aspartate aminotransferase (EC 2.6.1.1)"""	0.555257						298.3.peg.2557	"""transcriptional regulator MvaT, P16 subunit, putative"""	1.33461
6666666.97382.peg.1195	pyocin protein	0.545655						298.3.peg.5552	CRISPR-associated protein Cas1	1.22103
6666666.97382.peg.2573	Channel-forming transporter/cytolysins activator of TpsB family	0.540737						298.3.peg.5006	FIG00965705: hypothetical protein	1.14832
6666666.97382.peg.3301	"""UDP-2-acetamido-3-amino-2,3-dideoxy-D-glucuronic acid acetyltransferase"""	0.447343						298.3.peg.3844	hypothetical protein	1.1163
6666666.97382.peg.1428	FIG00955484: hypothetical protein	0.425921						298.3.peg.5825	hypothetical protein	1.09634
6666666.97382.peg.3297	"""UDP-2,3-diacetamido-2,3-dideoxy-D-mannuronic acid transferase"""	0.413081						298.3.peg.5409	hypothetical protein	1.09489
6666666.97382.peg.3302	O-antigen acetylase	0.39802						298.3.peg.4389	"""Transcriptional regulator, TetR family"""	1.09469
6666666.97382.peg.675	FIG00966085: hypothetical protein	0.376117						298.3.peg.4394	4-aminobutyraldehyde dehydrogenase (EC 1.2.1.19)	1.07087
6666666.97382.peg.5214	FIG00956444: hypothetical protein	0.351117						298.3.peg.3925	Endonuclease	1.06799
6666666.97382.peg.756	FIG00961373: hypothetical protein	0.333678						298.3.peg.2336	FIG00963969: hypothetical protein	1.02093
6666666.97382.peg.5787	"""Putative metal chaperone, involved in Zn homeostasis, GTPase of COG0523 family"""	0.319979						298.3.peg.5010	hypothetical protein	1.00442
6666666.97382.peg.1437	Twin-arginine translocation protein TatC	0.309924						298.3.peg.5108	putative DNA helicase	0.983889
6666666.97382.peg.1420	"""ISPsy6, transposase"""	0.300877						298.3.peg.5551	CRISPR-associated protein Cas2	0.973882
6666666.97382.peg.2473	hypothetical protein	0.2972						298.3.peg.2559	hypothetical protein	0.952038
6666666.97382.peg.1433	hypothetical protein	0.245257						298.3.peg.5563	"""Transcriptional regulator, TetR family"""	0.937885
6666666.97382.peg.2323	Putative transcriptional regulator	0.239671						298.3.peg.2332	hypothetical protein	0.934072
6666666.97382.peg.2058	Permeases of the drug/metabolite transporter (DMT) superfamily	0.233531						298.3.peg.3838	Mu-like prophage FluMu I protein	0.883573
6666666.97382.peg.1440	Adenylylsulfate kinase (EC 2.7.1.25)	0.232918						298.3.peg.5008	Putative oxidoreductase	0.87164
6666666.97382.peg.720	Phosphate-binding DING protein (related to PstS)	0.215139						298.3.peg.5564	3-oxoacyl-[acyl-carrier protein] reductase (EC 1.1.1.100)	0.868705
6666666.97382.peg.1430	"""Transcriptional regulator, AraC family"""	0.214992						298.3.peg.3862	hypothetical protein	0.862631
6666666.97382.peg.1439	Glycosyltransferase (EC 2.4.1.-)	0.213274						298.3.peg.3922	DNA-cytosine methyltransferase (EC 2.1.1.37)	0.850889
6666666.97382.peg.2857	Putative DNA-binding protein in cluster with Type I restriction-modification system	0.209073						298.3.peg.2554	conserved domain protein	0.850788
6666666.97382.peg.1977	2-keto-3-deoxy-D-arabino-heptulosonate-7-phosphate synthase II (EC 2.5.1.54)	0.188766						298.3.peg.5109	putative membrane protein	0.794152
6666666.97382.peg.1438	"""glycosyl transferase, family 2"""	0.181297						298.3.peg.5951	Putative large exoprotein involved in heme utilization or adhesion of ShlA/HecA/FhaA family	0.783108
6666666.97382.peg.2014	Superfamily I DNA and RNA helicase	0.165557						298.3.peg.5009	hypothetical protein	0.778352
6666666.97382.peg.221	Phosphoribosyl-dephospho-CoA transferase (EC 2.7.7.-)	0.152938						298.3.peg.2308	hypothetical protein	0.767894
6666666.97382.peg.5252	FIG00958185: hypothetical protein	0.144115						298.3.peg.3680	"""UDP-N-acetylglucosamine 4,6-dehydratase (EC 4.2.1.-)"""	0.751783
6666666.97382.peg.755	Zona occludens toxin	0.140699						298.3.peg.3060	FIG00961308: hypothetical protein	0.751653
6666666.97382.peg.667	FIG00954095: hypothetical protein	0.136506						298.3.peg.2311	Predicted transcriptional regulators	0.745333
6666666.97382.peg.1276	FIG00954225: hypothetical protein	0.124529						298.3.peg.3859	FIG00962931: hypothetical protein	0.745025
6666666.97382.peg.1435	hypothetical protein	0.113065						298.3.peg.847	FIG00959374: hypothetical protein	0.744662
6666666.97382.peg.2571	Large exoproteins involved in heme utilization or adhesion	0.0928384						298.3.peg.1520	hypothetical protein	0.7393
6666666.97382.peg.4048	Probable DNA invertase	0.0873554						298.3.peg.5554	"""CRISPR-associated protein, Csd2/Csh2 family"""	0.734446
6666666.97382.peg.2010	"""Periplasmic aromatic aldehyde oxidoreductase, iron-sulfur subunit YagT"""	0.0774175						298.3.peg.1519	hypothetical protein	0.727868
6666666.97382.peg.1432	General secretion pathway protein D	0.0589941						298.3.peg.2556	ATPase involved in DNA repair	0.720062
6666666.97382.peg.1790	FIG00965950: hypothetical protein	0.0516016						298.3.peg.4388	FIG00955335: hypothetical protein	0.718002
6666666.97382.peg.1398	FIG00966855: hypothetical protein	0.0492342						298.3.peg.4396	Flavohemoprotein (Hemoglobin-like protein) (Flavohemoglobin) (Nitric oxide dioxygenase) (EC 1.14.12.17)	0.702278
6666666.97382.peg.2012	"""Periplasmic aromatic aldehyde oxidoreductase, molybdenum binding subunit YagR"""	0.0307931						298.3.peg.5555	"""CRISPR-associated protein, Csd1 family"""	0.678721
6666666.97382.peg.2570	FIG00960646: hypothetical protein	0.0247486						298.3.peg.4375	hypothetical protein	0.66779
6666666.97382.peg.2208	hypothetical protein	0.011478						298.3.peg.2322	hypothetical protein	0.666744
								298.3.peg.5012	FIG039767: hypothetical protein	0.654768
								298.3.peg.5616	Rhs family protein	0.652292
								298.3.peg.5556	"""CRISPR-associated protein, Cas5d family"""	0.639649
								298.3.peg.1150	hypothetical protein	0.629079
								298.3.peg.2335	FIG00964183: hypothetical protein	0.613545
								298.3.peg.3012	acetyltransferase	0.607501
								298.3.peg.2519	Preprotein translocase subunit SecG (TC 3.A.5.1.1)	0.598047
								298.3.peg.4376	hypothetical protein	0.584107
								298.3.peg.3848	Putative inner membrane protein	0.577279
								298.3.peg.5411	"""Type I restriction-modification system, specificity subunit S (EC 3.1.21.3)"""	0.57712
								298.3.peg.1524	Integrase	0.559421
								298.3.peg.5823	hypothetical protein	0.525791
								298.3.peg.5007	hypothetical protein	0.515714
								298.3.peg.252	putative membrane protein	0.508942
								298.3.peg.3398	Beta-glucosidase (EC 3.2.1.21)	0.498408
								298.3.peg.5629	FIG00961420: hypothetical protein	0.483313
								298.3.peg.4406	Paraquat-inducible protein B	0.477323
								298.3.peg.4637	FIG00954671: hypothetical protein	0.472206
								298.3.peg.2560	"""Error-prone, lesion bypass DNA polymerase V (UmuC)"""	0.450467
								298.3.peg.5560	"""NADH:flavin oxidoreductases, Old Yellow Enzyme family"""	0.441316
								298.3.peg.4380	Trx	0.439587
								298.3.peg.4381	Protein involved in biosynthesis of mitomycin antibiotics/polyketide fumonisin	0.434938
								298.3.peg.4387	Nucleoside-diphosphate-sugar epimerases	0.432877
								298.3.peg.2309	FIG00964821: hypothetical protein	0.432461
								298.3.peg.3923	FIG01232333: hypothetical protein	0.426642
								298.3.peg.3033	"""Ferrichrome-iron receptor @ Ferric siderophore receptor, TonB dependent"""	0.420572
								298.3.peg.1872	"""Multidrug-efflux transporter, major facilitator superfamily (MFS) (TC 2.A.1)"""	0.414078
								298.3.peg.5013	FIG149030: hypothetical protein	0.409856
								298.3.peg.5098	"""Type IV secretory pathway, VirB4 components"""	0.404512
								298.3.peg.5412	hypothetical protein	0.380933
								298.3.peg.2338	FIG00967075: hypothetical protein	0.372489
								298.3.peg.3990	iron-chelator utilization protein	0.367439
								298.3.peg.5011	FIG007317: Chromosome segregation protein SMC-like	0.362821
								298.3.peg.2317	NinG recombination protein	0.341169
								298.3.peg.5553	CRISPR-associated RecB family exonuclease Cas4	0.338227
								298.3.peg.2301	hypothetical protein	0.325715
								298.3.peg.1518	His-Xaa-Ser system radical SAM maturase HxsB	0.320399
								298.3.peg.5407	TnpR protein	0.311489
								298.3.peg.3841	Mu-like prophage FluMu protein gp29	0.298511
								298.3.peg.3839	possible bacteriophage Mu G-like protein	0.288628
								298.3.peg.5415	putative helicase	0.282157
								298.3.peg.2314	hypothetical protein	0.272698
								298.3.peg.4391	"""hydrolase, alpha/beta fold family"""	0.27141
								298.3.peg.4404	Propionate catabolism operon regulatory protein PrpR	0.26825
								298.3.peg.5448	Conjugative transfer protein PilM in PFGI-1-like cluster	0.266628
								298.3.peg.5093	hypothetical protein	0.254657
								298.3.peg.5451	FIG00955915: hypothetical protein	0.251451
								298.3.peg.4246	VgrG protein	0.250501
								298.3.peg.5113	Soluble lytic murein transglycosylase and related regulatory proteins (some contain LysM/invasin domains)	0.250287
								298.3.peg.2307	FIG00959863: hypothetical protein	0.243044
								298.3.peg.4393	amino acid permease family protein	0.233202
								298.3.peg.5449	FIG00963899: hypothetical protein	0.226134
								298.3.peg.5557	CRISPR-associated helicase Cas3	0.223801
								298.3.peg.5450	"""FIG051360: Periplasmic protein TonB, links inner and outer membranes"""	0.216232
								298.3.peg.1871	Isochorismatase (EC 3.3.2.1)	0.215448
								298.3.peg.5456	FIG046709: Hypothetical protein	0.188325
								298.3.peg.5273	hypothetical protein	0.182241
								298.3.peg.5090	putative membrane protein	0.168494
								298.3.peg.2334	FIG00956273: hypothetical protein	0.158871
								298.3.peg.3843	"""Phage terminase, small subunit"""	0.154048
								298.3.peg.3867	FIG00957948: hypothetical protein	0.152866
								298.3.peg.2337	COG1156: Archaeal/vacuolar-type H+-ATPase subunit B	0.142599
								298.3.peg.5446	Conjugative transfer ATPase PilU in PFGI-1-like cluster	0.140904
								298.3.peg.2333	FIG00954405: hypothetical protein	0.129003
								298.3.peg.5439	Conjugative transfer protein PilN in PFGI-1-like cluster	0.125432
								298.3.peg.3168	hypothetical protein	0.125095
								298.3.peg.5558	"""Error-prone, lesion bypass DNA polymerase V (UmuC)"""	0.122248
								298.3.peg.5097	FIG00960652: hypothetical protein	0.115457
								298.3.peg.5559	4-oxalocrotonate tautomerase (EC 5.3.2.-)	0.114272
								298.3.peg.3031	"""Non-ribosomal peptide synthetase modules, pyoverdine @ Siderophore biosynthesis non-ribosomal peptide synthetase modules"""	0.113917
								298.3.peg.5766	hypothetical protein	0.109871
								298.3.peg.5454	FIG034376: Hypothetical protein	0.108799
								298.3.peg.1149	Integrase	0.0908917
								298.3.peg.4247	FIG00960195: hypothetical protein	0.0879781
								298.3.peg.2325	"""Phage terminase, large subunit"""	0.087636
								298.3.peg.5110	"""Type IV secretory pathway, VirD4 components"""	0.0859316
								298.3.peg.5112	FIG00954712: hypothetical protein	0.0818572
								298.3.peg.2298	"""integrase, putative"""	0.0787729
								298.3.peg.3929	Integrase	0.0745632
								298.3.peg.4699	FIG00961348: hypothetical protein	0.0700416
								298.3.peg.3989	hypothetical protein	0.0696652
								298.3.peg.3842	"""Phage terminase, large subunit"""	0.0595951
								298.3.peg.3866	hypothetical protein	0.0593953
								298.3.peg.5111	"""COG1088: dTDP-D-glucose 4,6-dehydratase"""	0.0509449
								298.3.peg.5099	putative lipoprotein	0.049246
								298.3.peg.984	FIG00960455: hypothetical protein	0.0373263
								298.3.peg.2343	FIG00962125: hypothetical protein	0.4982
								298.3.peg.3032	"""Non-ribosomal peptide synthetase modules, pyoverdine @ Siderophore biosynthesis non-ribosomal peptide synthetase modules"""	0.25
								298.3.peg.4248	Rhs family protein	0.1239
								298.3.peg.5102	Possible exported protein	0.1231

## Sheet: Table S18
Table S18. Genes with significantly different translational efficiency ratios when comparing ATCC 33988 grown in glycerol to PAO1 grown in glycerol. PsDB indicates Pseduomonas database, RAST indicates Rapid Annotation Using Subsystem Technology server (RAST).
RAST 33988 Gene ID	RAST 33988 Product/Function	PAO1 PsDB Gene ID	PAO1 PsDB Product/Function	RAST PAO1 Gene ID	RAST PAO1 Product/Function	Fold Change PAO1+Gly/33988+Gly		RAST 33988 Gene ID	RAST 33988 Product/Function	PAO1 PsDB Gene ID	PAO1 PsDB Product/Function	RAST PAO1 Gene ID	RAST PAO1 Product/Function	Fold Change 33988+Gly/PAO1+Gly
298.3.peg.2421	Putative transcriptional regulator near PqsH	PA2588	probable transcriptional regulator', 'Dbxref=gi:15597784	6666666.97382.peg.2706	Putative transcriptional regulator near PqsH	35.9454		298.3.peg.5305	Rhs family protein	PA2457	hypothetical protein', 'Dbxref=gi:15597653	6666666.97382.peg.2569	Rhs family protein	20.8475
298.3.peg.3447	Anthranilate dioxygenase small subunit	PA2513	anthranilate dioxygenase small subunit', 'Dbxref=gi:15597709	6666666.97382.peg.2625	Anthranilate dioxygenase small subunit	23.1857		298.3.peg.5701	"""PvcA protein, related to known isonitrile synthases"""	PA2254	paerucumarin biosynthesis protein PvcA', 'Dbxref=gi:15597450	6666666.97382.peg.2355	"""PvcA protein, related to known isonitrile synthases"""	11.2483
298.3.peg.121	FIG00953910: hypothetical protein			6666666.97382.peg.1822	FIG00953910: hypothetical protein	19.2382		298.3.peg.1233	O-antigen acetylase	PA5238	probable O-antigen acetylase', 'Dbxref=gi:15600431	6666666.97382.peg.5482	O-antigen acetylase	9.71486
298.3.peg.121	FIG00953910: hypothetical protein			6666666.97382.peg.1822	FIG00953910: hypothetical protein	19.2382		298.3.peg.4806	Predicted signal transduction protein	PA4955	hypothetical protein', 'Dbxref=gi:15600148	6666666.97382.peg.5182	Predicted signal transduction protein	9.58048
298.3.peg.5218	"""NAD glycohydrolase, hvnA; Halovibrin"""	PA1914	conserved hypothetical protein', 'Dbxref=gi:15597110	6666666.97382.peg.1991	"""NAD glycohydrolase, hvnA; Halovibrin"""	18.1094		298.3.peg.176	"""Type III secretion cytoplasmic LcrG inhibitor (LcrV,secretion and targeting control protein, V antigen)"""	PA1706	type III secretion protein PcrV', 'Dbxref=gi:15596903	6666666.97382.peg.1766	"""Type III secretion cytoplasmic LcrG inhibitor (LcrV,secretion and targeting control protein, V antigen)"""	8.94205
298.3.peg.4012	"""BRO family, N-terminal domain protein"""	PA2423	hypothetical protein', 'Dbxref=gi:15597619	6666666.97382.peg.2532	"""BRO family, N-terminal domain protein"""	18.0018		298.3.peg.3057	hypothetical protein	PA2375	hypothetical protein', 'Dbxref=gi:15597571	6666666.97382.peg.2484	hypothetical protein	8.58399
298.3.peg.5879	"""Outer membrane ferripyoverdine receptor FpvB, for Type I pyoverdine"""	PA4221	Fe(III)-pyochelin outer membrane receptor precursor', 'Dbxref=gi:15599417	6666666.97382.peg.4422	"""Ferric siderophore receptor, TonB dependent"""	17.1969		298.3.peg.1918	Nitrate/nitrite transporter NarK	PA3876	nitrite extrusion protein 2', 'Dbxref=gi:15599071	6666666.97382.peg.4058	Nitrate/nitrite transporter NarK	7.73585
298.3.peg.3647	SAM-dependent methyltransferases	PA3335	hypothetical protein', 'Dbxref=gi:15598531	6666666.97382.peg.3492	SAM-dependent methyltransferases	17.135		298.3.peg.2	DinG family ATP-dependent helicase CPE1197	PA1866	hypothetical protein', 'Dbxref=gi:15597063	6666666.97382.peg.1940	DinG family ATP-dependent helicase CPE1197	6.42675
298.3.peg.5774	SyrP-like protein	PA2304	AmbC', 'Dbxref=gi:15597500	6666666.97382.peg.2407	SyrP-like protein	16.7785		298.3.peg.1861	COG4341: Predicted HD phosphohydrolase	PA2804	hypothetical protein', 'Dbxref=gi:15598000	6666666.97382.peg.2942	COG4341: Predicted HD phosphohydrolase	5.90664
298.3.peg.3648	Arabinose efflux permease	PA3336	probable major facilitator superfamily (MFS) transporter', 'Dbxref=gi:15598532	6666666.97382.peg.3493	Arabinose efflux permease	16.1734		298.3.peg.4761	2-methylaconitate racemase	PA1255	hypothetical protein', 'Dbxref=gi:15596452	6666666.97382.peg.1301	2-methylaconitate racemase	5.29934
298.3.peg.399	"""alpha-1,6-rhamnosyltransferase paralog"""	PA1014	probable glycosyl transferase', 'Dbxref=gi:15596211	6666666.97382.peg.1045	"""alpha-1,6-rhamnosyltransferase paralog"""	15.921		298.3.peg.3350	"""NADH:flavin oxidoreductases, Old Yellow Enzyme family"""	PA1334	probable oxidoreductase', 'Dbxref=gi:15596531	6666666.97382.peg.1384	"""NADH:flavin oxidoreductases, Old Yellow Enzyme family"""	4.65563
298.3.peg.1168	"""3'(2'),5'-bisphosphate nucleotidase (EC 3.1.3.7)"""	PA5175	3,5-bisphosphate nucleotidase CysQ', 'Dbxref=gi:15600368	6666666.97382.peg.5417	"""3'(2'),5'-bisphosphate nucleotidase (EC 3.1.3.7)"""	14.3864		298.3.peg.2679	polyhydroxyalkanoate granule-associated protein PhaI	PA5061	conserved hypothetical protein', 'Dbxref=gi:15600254	6666666.97382.peg.5299	polyhydroxyalkanoate granule-associated protein PhaI	4.42871
298.3.peg.5777	hypothetical protein	PA2302	AmbE', 'Dbxref=gi:15597498	6666666.97382.peg.2405	Non-ribosomal peptide synthetase modules and related proteins	13.7363		298.3.peg.3737	Arginine/ornithine antiporter ArcD	PA1194	probable amino acid permease', 'Dbxref=gi:15596391	6666666.97382.peg.1238	Arginine/ornithine antiporter ArcD	4.01423
298.3.peg.134	Enoyl-CoA hydratase/isomerase family protein	PA1748	probable enoyl-CoA hydratase/isomerase', 'Dbxref=gi:15596945	6666666.97382.peg.1809	Enoyl-CoA hydratase/isomerase family protein	13.1372		298.3.peg.565	YaeQ protein	PA3726	conserved hypothetical protein', 'Dbxref=gi:15598921	6666666.97382.peg.3897	YaeQ protein	3.88299
298.3.peg.5723	FIG00958659: hypothetical protein	PA3908	hypothetical protein', 'Dbxref=gi:15599103	6666666.97382.peg.4092	FIG00958659: hypothetical protein	11.9646		298.3.peg.3748	"""Aerobic C4-dicarboxylate transporter for fumarate, L-malate, D-malate, succunate, aspartate"""	PA1183	C4-dicarboxylate transport protein', 'Dbxref=gi:15596380	6666666.97382.peg.1227	"""Aerobic C4-dicarboxylate transporter for fumarate, L-malate, D-malate, succunate, aspartate"""	3.8085
298.3.peg.4408	Ketoglutarate semialdehyde dehydrogenase (EC 1.2.1.26)	PA2217	probable aldehyde dehydrogenase', 'Dbxref=gi:15597413	6666666.97382.peg.2320	Ketoglutarate semialdehyde dehydrogenase (EC 1.2.1.26)	10.6112		298.3.peg.1824	hypothetical protein			6666666.97382.peg.2979	hypothetical protein	3.7882
298.3.peg.3446	"""Benzoate 1,2-dioxygenase, ferredoxin reductase component; Anthranilate dioxygenase reductase"""	PA2514	anthranilate dioxygenase reductase', 'Dbxref=gi:15597710	6666666.97382.peg.2626	Anthranilate dioxygenase reductase	10.4657		298.3.peg.169	"""Type III secretion thermoregulatory protein (LcrF,VirF,transcription regulation of virulence plasmid)"""	PA1713	transcriptional regulator ExsA', 'Dbxref=gi:15596910	6666666.97382.peg.1773	"""Type III secretion thermoregulatory protein (LcrF,VirF,transcription regulation of virulence plasmid)"""	3.7835
298.3.peg.5240	Lysyl endopeptidase (EC 3.4.21.50)	PA4175	protease IV', 'Dbxref=gi:15599370	6666666.97382.peg.4374	Lysyl endopeptidase (EC 3.4.21.50)	9.82511		298.3.peg.2279	Cold shock protein CspG	PA3266	cold acclimation protein B', 'Dbxref=gi:15598462	6666666.97382.peg.3416	Cold shock protein CspG	3.75789
298.3.peg.5188	putative exported protein	PA2134	hypothetical protein', 'Dbxref=gi:15597330	6666666.97382.peg.2228	putative exported protein	9.77231		298.3.peg.4440	ABC transporter ATP-binding protein	PA1425	probable ATP-binding component of ABC transporter', 'Dbxref=gi:15596622	6666666.97382.peg.1474	ABC transporter ATP-binding protein	3.68093
298.3.peg.563	"""Vibriolysin, extracellular zinc protease (EC 3.4.24.25) @ Pseudolysin, extracellular zinc protease (EC 3.4.24.26)"""	PA3724	elastase LasB', 'Dbxref=gi:15598919	6666666.97382.peg.3895	"""Vibriolysin, extracellular zinc protease (EC 3.4.24.25) @ Pseudolysin, extracellular zinc protease (EC 3.4.24.26)"""	9.08595		298.3.peg.4234	"""ABC transporter, periplasmic spermidine putrescine-binding protein PotD (TC 3.A.1.11.1)"""	PA0222	hypothetical protein', 'Dbxref=gi:15595419	6666666.97382.peg.231	"""ABC transporter, periplasmic spermidine putrescine-binding protein PotD (TC 3.A.1.11.1)"""	3.63695
298.3.peg.5048	hypothetical protein	PA4226	dihydroaeruginoic acid synthetase', 'Dbxref=gi:15599422	6666666.97382.peg.4427	Siderophore biosynthesis non-ribosomal peptide synthetase modules	9.02039		298.3.peg.4887	"""Type I secretion system, outer membrane component LapE # AggA"""	PA1875	probable outer membrane protein precursor', 'Dbxref=gi:15597072	6666666.97382.peg.1950	"""Type I secretion system, outer membrane component LapE"""	3.4865
298.3.peg.1874	FIG00958760: hypothetical protein	PA2792	hypothetical protein', 'Dbxref=gi:15597988	6666666.97382.peg.2931	FIG00958760: hypothetical protein	9.0009		298.3.peg.651	FIG048548: ATP synthase protein I2	PA5561	ATP synthase protein I', 'Dbxref=gi:15600754	6666666.97382.peg.5817	FIG048548: ATP synthase protein I2	3.38486
298.3.peg.4053	Chitin binding protein	PA0852	chitin-binding protein CbpD precursor', 'Dbxref=gi:15596049	6666666.97382.peg.885	Chitin binding protein	8.8098		298.3.peg.3195	UDP-glucose 6-dehydrogenase (EC 1.1.1.22)	PA2022	probable nucleotide sugar dehydrogenase', 'Dbxref=gi:15597218	6666666.97382.peg.2105	UDP-glucose 6-dehydrogenase (EC 1.1.1.22)	3.36295
298.3.peg.2553	FIG00953823: hypothetical protein	PA3960	hypothetical protein', 'Dbxref=gi:15599155	6666666.97382.peg.4149	FIG00953823: hypothetical protein	8.69943		298.3.peg.165	"""Type III secretion outermembrane pore forming protein (YscC,MxiD,HrcC, InvG)"""	PA1716	Type III secretion outer membrane protein PscC precursor', 'Dbxref=gi:15596913	6666666.97382.peg.1777	"""Type III secretion outermembrane pore forming protein (YscC,MxiD,HrcC, InvG)"""	3.34836
298.3.peg.410	Multiple virulence factor regulator MvfR/PqsR	PA1003	Transcriptional regulator MvfR', 'Dbxref=gi:15596200	6666666.97382.peg.1034	Multiple virulence factor regulator MvfR/PqsR	8.50268		298.3.peg.1674	Holin	PA0614	hypothetical protein', 'Dbxref=gi:15595811	6666666.97382.peg.649	Holin	3.34285
298.3.peg.1177	Carbon storage regulator (could also regulate swarming and quorum sensing)	PA5183.1	RsmN	6666666.97382.peg.5426	Carbon storage regulator (could also regulate swarming and quorum sensing)	8.3022		298.3.peg.4271	Potassium-transporting ATPase B chain (EC 3.6.3.12) (TC 3.A.3.7.1)	PA1634	potassium-transporting ATPase, B chain', 'Dbxref=gi:15596831	6666666.97382.peg.1691	Potassium-transporting ATPase B chain (EC 3.6.3.12) (TC 3.A.3.7.1)	3.32613
298.3.peg.4255	Short-chain dehydrogenase/reductase SDR	PA1649	probable short-chain dehydrogenase', 'Dbxref=gi:15596846	6666666.97382.peg.1707	Short-chain dehydrogenase/reductase SDR	8.17261		298.3.peg.5916	Cobalt-precorrin-6y C5-methyltransferase (EC 2.1.1.-) / Cobalt-precorrin-6y C15-methyltransferase [decarboxylating] (EC 2.1.1.-)	PA2907	precorrin-6y-dependent methyltransferase CobL', 'Dbxref=gi:15598103	6666666.97382.peg.3048	Cobalt-precorrin-6y C5-methyltransferase (EC 2.1.1.-) / Cobalt-precorrin-6y C15-methyltransferase [decarboxylating] (EC 2.1.1.-)	3.31831
298.3.peg.4908	FIG00954031: hypothetical protein	PA1895	hypothetical protein', 'Dbxref=gi:15597092	6666666.97382.peg.1971	FIG00954031: hypothetical protein	8.04764		298.3.peg.4612	FIG00963000: hypothetical protein	PA4033	MucE', 'Dbxref=gi:15599228	6666666.97382.peg.4223	FIG00963000: hypothetical protein	3.28686
298.3.peg.3641	Malonyl CoA-acyl carrier protein transacylase (EC 2.3.1.39)	PA3329	hypothetical protein', 'Dbxref=gi:15598525	6666666.97382.peg.3486	Malonyl CoA-acyl carrier protein transacylase (EC 2.3.1.39)	7.91828		298.3.peg.5359	Protein of unknown function UPF0060	PA3275	conserved hypothetical protein', 'Dbxref=gi:15598471	6666666.97382.peg.3425	Protein of unknown function UPF0060	3.22445
298.3.peg.4910	Sterol desaturase	PA1897	hypothetical protein', 'Dbxref=gi:15597094	6666666.97382.peg.1973	Sterol desaturase	7.79666		298.3.peg.980	probable metallopeptidase	PA4498	probable metallopeptidase', 'Dbxref=gi:15599694	6666666.97382.peg.4706	probable metallopeptidase	3.21927
298.3.peg.3448	Anthranilate dioxygenase large subunit	PA2512	anthranilate dioxygenase large subunit', 'Dbxref=gi:15597708	6666666.97382.peg.2624	Anthranilate dioxygenase large subunit	7.77424		298.3.peg.1053	LSU ribosomal protein L27p	PA4567	50S ribosomal protein L27', 'Dbxref=gi:15599763	6666666.97382.peg.4776	LSU ribosomal protein L27p	3.18946
298.3.peg.3639	Malonyl CoA-acyl carrier protein transacylase (EC 2.3.1.39)	PA3327	probable non-ribosomal peptide synthetase', 'Dbxref=gi:15598523	6666666.97382.peg.3484	Malonyl CoA-acyl carrier protein transacylase (EC 2.3.1.39)	7.6599		298.3.peg.4967	"""3-hydroxyacyl-[acyl-carrier-protein] dehydratase, FabA form (EC 4.2.1.59)"""	PA1610	beta-hydroxydecanoyl-ACP dehydrase', 'Dbxref=gi:15596807	6666666.97382.peg.1667	"""3-hydroxyacyl-[acyl-carrier-protein] dehydratase, FabA form (EC 4.2.1.59)"""	3.14134
298.3.peg.4905	FIG00953943: hypothetical protein	PA1892	hypothetical protein', 'Dbxref=gi:15597089	6666666.97382.peg.1968	FIG00953943: hypothetical protein	7.3244		298.3.peg.2671	Twin-arginine translocation protein TatB	PA5069	translocation protein TatB', 'Dbxref=gi:15600262	6666666.97382.peg.5307	Twin-arginine translocation protein TatB	3.13121
298.3.peg.3472	Mannose-6-phosphate isomerase (EC 5.3.1.8)	PA2490	conserved hypothetical protein', 'Dbxref=gi:15597686	6666666.97382.peg.2600	Mannose-6-phosphate isomerase (EC 5.3.1.8)	6.99007		298.3.peg.19	FIG00954531: hypothetical protein	PA1851	hypothetical protein', 'Dbxref=gi:15597048	6666666.97382.peg.1923	FIG00954531: hypothetical protein	3.07752
298.3.peg.2843	FIG00960143: hypothetical protein	PA2169	hypothetical protein', 'Dbxref=gi:15597365	6666666.97382.peg.2268	FIG00960143: hypothetical protein	6.70871		298.3.peg.4854	hypothetical protein		glutamate synthase large chain precursor', 'Dbxref=gi:15600229	6666666.97382.peg.5274	hypothetical protein	3.03339
298.3.peg.5321	Phosphonate ABC transporter phosphate-binding periplasmic component (TC 3.A.1.9.1)	PA3383	binding protein component of ABC phosphonate transporter', 'Dbxref=gi:15598579	6666666.97382.peg.3541	Phosphonate ABC transporter phosphate-binding periplasmic component (TC 3.A.1.9.1)	6.53937		298.3.peg.211	Glyoxalase family protein	PA1672	hypothetical protein', 'Dbxref=gi:15596869	6666666.97382.peg.1731	Glyoxalase family protein	2.99966
298.3.peg.221	ClpB protein	PA1662	clpV2', 'Dbxref=gi:15596859	6666666.97382.peg.1721	ClpB protein	6.31433		298.3.peg.5678	LysR family transcriptional regulator PA3398	PA3398	probable transcriptional regulator', 'Dbxref=gi:15598594	6666666.97382.peg.3556	LysR family transcriptional regulator PA3398	2.95978
298.3.peg.5841	probable vgr related protein	PA0262	conserved hypothetical protein', 'Dbxref=gi:15595459	6666666.97382.peg.272	VgrG protein	6.24805		298.3.peg.1673	hypothetical protein	PA0615	hypothetical protein', 'Dbxref=gi:15595812	6666666.97382.peg.650	hypothetical protein	2.94091
298.3.peg.4850	FIG00958011: hypothetical protein	PA5033	hypothetical protein', 'Dbxref=gi:15600226	6666666.97382.peg.5270	FIG00958011: hypothetical protein	5.99808		298.3.peg.1660	FIG032563: Phage tail protein D	PA0628	conserved hypothetical protein', 'Dbxref=gi:15595825	6666666.97382.peg.662	FIG032563: Phage tail protein D	2.93729
298.3.peg.3643	putative cytochrome P450 hydroxylase	PA3331	cytochrome P450', 'Dbxref=gi:15598527	6666666.97382.peg.3488	putative cytochrome P450 hydroxylase	5.97872		298.3.peg.3374	Transcriptional regulator for ferulate or vanillate catabolism	PA4906	probable transcriptional regulator', 'Dbxref=gi:15600099	6666666.97382.peg.5133	Transcriptional regulator for ferulate or vanillate catabolism	2.92999
298.3.peg.4871	3-oxoacyl-[ACP] synthase	PA0098	hypothetical protein', 'Dbxref=gi:15595296	6666666.97382.peg.102	3-oxoacyl-[ACP] synthase	5.94566		298.3.peg.2936	Propionate catabolism operon transcriptional regulator of GntR family [predicted]	PA0797	probable transcriptional regulator', 'Dbxref=gi:15595994	6666666.97382.peg.831	Propionate catabolism operon transcriptional regulator of GntR family [predicted]	2.9188
298.3.peg.232	Arachidonate 15-lipoxygenase precursor (EC 1.13.11.33)	PA1169	probable lipoxygenase', 'Dbxref=gi:15596366	6666666.97382.peg.1212	Arachidonate 15-lipoxygenase precursor (EC 1.13.11.33)	5.90807		298.3.peg.5389	Glutathione S-transferase (EC 2.5.1.18)	PA1466	hypothetical protein', 'Dbxref=gi:15596663	6666666.97382.peg.1515	Glutathione S-transferase (EC 2.5.1.18)	2.91649
298.3.peg.1079	protein activator	PA4590	protein activator', 'Dbxref=gi:15599786	6666666.97382.peg.4801	protein activator	5.88547		298.3.peg.2282	"""FIG229276: Transcriptional regulator, AraC family"""	PA3269	probable transcriptional regulator', 'Dbxref=gi:15598465	6666666.97382.peg.3419	"""FIG229276: Transcriptional regulator, AraC family"""	2.89579
298.3.peg.919	Cytochrome c Snr1	PA3032	cytochrome c Snr1', 'Dbxref=gi:15598228	6666666.97382.peg.3181	Cytochrome c Snr1	5.86854		298.3.peg.2723	Ammonium transporter	PA5287	ammonium transporter AmtB', 'Dbxref=gi:15600480	6666666.97382.peg.5534	Ammonium transporter	2.89393
298.3.peg.5776	Basic proline-rich protein precursor	PA2302	AmbE', 'Dbxref=gi:15597498	6666666.97382.peg.2405	Non-ribosomal peptide synthetase modules and related proteins	5.84761		298.3.peg.4925	2-hydroxy-3-oxopropionate reductase (EC 1.1.1.60)	PA1500	probable oxidoreductase', 'Dbxref=gi:15596697	6666666.97382.peg.1550	2-hydroxy-3-oxopropionate reductase (EC 1.1.1.60)	2.8754
298.3.peg.2069	FIG00960106: hypothetical protein	PA2702	Tse2', 'Dbxref=gi:15597898	6666666.97382.peg.2826	FIG00960106: hypothetical protein	5.70093		298.3.peg.5269	FIG00955320: hypothetical protein	PA4800	hypothetical protein', 'Dbxref=gi:15599994	6666666.97382.peg.5023	FIG00955320: hypothetical protein	2.85653
298.3.peg.5015	FIG00961704: hypothetical protein	PA0825	hypothetical protein', 'Dbxref=gi:15596022	6666666.97382.peg.857	FIG00961704: hypothetical protein	5.62177		298.3.peg.1159	"""TRAP-type C4-dicarboxylate transport system, periplasmic component"""	PA5167	DctP', 'Dbxref=gi:15600360	6666666.97382.peg.5409	"""TRAP-type C4-dicarboxylate transport system, periplasmic component"""	2.85367
298.3.peg.5872	hypothetical protein	PA4225	pyochelin synthetase', 'Dbxref=gi:15599421	6666666.97382.peg.4426	Peptide synthetase	5.61451		298.3.peg.5301	Electron transport complex protein RnfA	PA3489	conserved hypothetical protein', 'Dbxref=gi:15598685	6666666.97382.peg.3653	Electron transport complex protein RnfA	2.8239
298.3.peg.635	FIG00956319: hypothetical protein	PA0007	hypothetical protein', 'Dbxref=gi:15595205	6666666.97382.peg.7	FIG00956319: hypothetical protein	5.57289		298.3.peg.1406	Low-affinity inorganic phosphate transporter	PA0450	probable phosphate transporter', 'Dbxref=gi:15595647	6666666.97382.peg.473	Low-affinity inorganic phosphate transporter	2.74566
298.3.peg.1718	FIG00956193: hypothetical protein	PA0572	hypothetical protein', 'Dbxref=gi:15595769	6666666.97382.peg.603	FIG00956193: hypothetical protein	5.27872		298.3.peg.3107	FIG00955916: hypothetical protein	PA4637	hypothetical protein', 'Dbxref=gi:15599833	6666666.97382.peg.4855	FIG00955916: hypothetical protein	2.73418
298.3.peg.4436	Membrane bound c-di-GMP receptor LapD	PA1433	conserved hypothetical protein', 'Dbxref=gi:15596630	6666666.97382.peg.1480	Membrane bound c-di-GMP receptor LapD	5.24879		298.3.peg.2515	Ribosome-binding factor A	PA4743	ribosome-binding factor A', 'Dbxref=gi:15599937	6666666.97382.peg.4965	Ribosome-binding factor A	2.71955
298.3.peg.3062	Uncharacterized protein ImpH/VasB	PA2370	hypothetical protein', 'Dbxref=gi:15597566	6666666.97382.peg.2480	Uncharacterized protein ImpH/VasB	5.20237		298.3.peg.106	CrfX protein	PA1774	CrfX protein', 'Dbxref=gi:15596971	6666666.97382.peg.1837	CrfX protein	2.71309
298.3.peg.2434	Permease of the drug/metabolite transporter (DMT) superfamily	PA2576	hypothetical protein', 'Dbxref=gi:15597772	6666666.97382.peg.2694	Permease of the drug/metabolite transporter (DMT) superfamily	5.14456		298.3.peg.1710	Transamidase GatB domain protein	PA0578	conserved hypothetical protein', 'Dbxref=gi:15595775	6666666.97382.peg.612	Transamidase GatB domain protein	2.69279
298.3.peg.5956	Putative large exoprotein involved in heme utilization or adhesion of ShlA/HecA/FhaA family	PA0041	probable hemagglutinin', 'Dbxref=gi:15595239	6666666.97382.peg.41	Putative large exoprotein involved in heme utilization or adhesion of ShlA/HecA/FhaA family	4.90004		298.3.peg.2447	Sulfate permease	PA2563	probable sulfate transporter', 'Dbxref=gi:15597759	6666666.97382.peg.2681	Sulfate permease	2.67115
298.3.peg.4873	FIG00958458: hypothetical protein	PA0100	hypothetical protein', 'Dbxref=gi:15595298	6666666.97382.peg.104	FIG00958458: hypothetical protein	4.89093		298.3.peg.693	cytosolic long-chain acyl-CoA thioester hydrolase family protein	PA5519	conserved hypothetical protein', 'Dbxref=gi:15600712	6666666.97382.peg.5774	cytosolic long-chain acyl-CoA thioester hydrolase family protein	2.6527
298.3.peg.5721	hypothetical protein	PA1874		6666666.97382.peg.1949	T1SS secreted agglutinin RTX	4.8391		298.3.peg.1509	Xanthine permease	PA0352	probable transporter', 'Dbxref=gi:15595549	6666666.97382.peg.369	Xanthine permease	2.62777
298.3.peg.1683	Spermidine Putrescine ABC transporter permease component PotB (TC 3.A.1.11.1)	PA0605	AgtC', 'Dbxref=gi:15595802	6666666.97382.peg.640	Spermidine Putrescine ABC transporter permease component PotB (TC 3.A.1.11.1)	4.74879		298.3.peg.1160	"""TRAP-type C4-dicarboxylate transport system, small permease component"""	PA5168	DctQ', 'Dbxref=gi:15600361	6666666.97382.peg.5410	"""TRAP-type C4-dicarboxylate transport system, small permease component"""	2.62206
298.3.peg.2817	FIG00961366: hypothetical protein			6666666.97382.peg.2295	FIG00961366: hypothetical protein	4.60554		298.3.peg.5509	"""Transcriptional regulator, LysR family"""	PA2547	probable transcriptional regulator', 'Dbxref=gi:15597743	6666666.97382.peg.2661	"""Transcriptional regulator, LysR family"""	2.60562
298.3.peg.209	GTP cyclohydrolase I (EC 3.5.4.16) type 1	PA1674	GTP cyclohydrolase I precursor', 'Dbxref=gi:15596871	6666666.97382.peg.1733	GTP cyclohydrolase I (EC 3.5.4.16) type 1	4.60511		298.3.peg.4799	FIG00957277: hypothetical protein		dihydrolipoamide acetyltransferase', 'Dbxref=gi:15600209	6666666.97382.peg.5250	FIG00957277: hypothetical protein	2.60497
298.3.peg.3660	hypothetical protein	PA3123	conserved hypothetical protein', 'Dbxref=gi:15598319	6666666.97382.peg.3274	Translation initiation inhibitor	4.58884		298.3.peg.1665	Phage major tail tube protein	PA0623	probable bacteriophage protein', 'Dbxref=gi:15595820	6666666.97382.peg.657	Phage major tail tube protein	2.58043
298.3.peg.1514	Glycerophosphoryl diester phosphodiesterase (EC 3.1.4.46)	PA0347	glycerophosphoryl diester phosphodiesterase, periplasmic', 'Dbxref=gi:15595544	6666666.97382.peg.364	Glycerophosphoryl diester phosphodiesterase (EC 3.1.4.46)	4.57834		298.3.peg.2516	Translation initiation factor 2	PA4744	translation initiation factor IF-2', 'Dbxref=gi:15599938	6666666.97382.peg.2873	FIG00961448: hypothetical protein	2.56133
298.3.peg.4864	VgrG protein	PA0091	VgrG1', 'Dbxref=gi:15595289	6666666.97382.peg.95	VgrG protein	4.54153		298.3.peg.2691	"""LSU ribosomal protein L31p @ LSU ribosomal protein L31p, zinc-dependent"""	PA5049	50S ribosomal protein L31', 'Dbxref=gi:15600242	6666666.97382.peg.5287	"""LSU ribosomal protein L31p @ LSU ribosomal protein L31p, zinc-dependent"""	2.55747
298.3.peg.3719	Permease of the major facilitator superfamily	PA1212	probable major facilitator superfamily (MFS) transporter', 'Dbxref=gi:15596409	6666666.97382.peg.1256	Permease of the major facilitator superfamily	4.50653		298.3.peg.5085	LSU ribosomal protein L3p (L3e)	PA4263	50S ribosomal protein L3', 'Dbxref=gi:15599459	6666666.97382.peg.4464	LSU ribosomal protein L3p (L3e)	2.55325
298.3.peg.225	Uncharacterized protein ImpC	PA1658	HsiC2', 'Dbxref=gi:15596855	6666666.97382.peg.1717	Uncharacterized protein ImpC	4.49176		298.3.peg.5835	Acetyl-coenzyme A carboxyl transferase beta chain (EC 6.4.1.2)	PA3112	acetyl-CoA carboxylase beta subunit', 'Dbxref=gi:15598308	6666666.97382.peg.3263	Acetyl-coenzyme A carboxyl transferase beta chain (EC 6.4.1.2)	2.55257
298.3.peg.4557	Putrescine ABC transporter putrescine-binding protein PotF (TC 3.A.1.11.2)	PA1410	probable periplasmic spermidine/putrescine-binding protein', 'Dbxref=gi:15596607	6666666.97382.peg.1457	Putrescine ABC transporter putrescine-binding protein PotF (TC 3.A.1.11.2)	4.45692		298.3.peg.522	FIG00953063: hypothetical protein	PA3684	hypothetical protein', 'Dbxref=gi:15598880	6666666.97382.peg.3853	FIG00953063: hypothetical protein	2.53593
298.3.peg.5866	Alkyl hydroperoxide reductase protein F (EC 1.6.4.-)	PA0140	alkyl hydroperoxide reductase subunit F', 'Dbxref=gi:15595338	6666666.97382.peg.146	Alkyl hydroperoxide reductase protein F (EC 1.6.4.-)	4.4154		298.3.peg.2207	FIG00955145: hypothetical protein	PA3196	hypothetical protein', 'Dbxref=gi:15598392	6666666.97382.peg.3344	FIG00955145: hypothetical protein	2.52326
298.3.peg.4886	T1SS secreted agglutinin RTX	PA1874	hypothetical protein', 'Dbxref=gi:15597071	6666666.97382.peg.1949	T1SS secreted agglutinin RTX	4.38808		298.3.peg.1916	Nitrate/nitrite sensor protein (EC 2.7.3.-)	PA3878	two-component sensor NarX', 'Dbxref=gi:15599073	6666666.97382.peg.4060	Nitrate/nitrite sensor protein (EC 2.7.3.-)	2.51753
298.3.peg.5361	"""Oxidoreductase, short chain dehydrogenase/reductase family"""	PA3277	probable short-chain dehydrogenase', 'Dbxref=gi:15598473	6666666.97382.peg.3427	"""Oxidoreductase, short chain dehydrogenase/reductase family"""	4.31518		298.3.peg.2383	Nudix-like NDP and NTP phosphohydrolase YmfB	PA2625	conserved hypothetical protein', 'Dbxref=gi:15597821	6666666.97382.peg.2744	Nudix-like NDP and NTP phosphohydrolase YmfB	2.50479
298.3.peg.1215	FIG00955077: hypothetical protein	PA5220	hypothetical protein', 'Dbxref=gi:15600413	6666666.97382.peg.5464	FIG00955077: hypothetical protein	4.2704		298.3.peg.105	CmpX	PA1775	conserved cytoplasmic membrane protein, CmpX protein', 'Dbxref=gi:15596972	6666666.97382.peg.1838	CmpX	2.50455
298.3.peg.3670	"""Transcriptional regulator, TetR family"""	PA3133	probable transcriptional regulator', 'Dbxref=gi:15598329	6666666.97382.peg.3284	"""Transcriptional regulator, TetR family"""	4.16615		298.3.peg.293	FIG00953321: hypothetical protein			6666666.97382.peg.1152	FIG00953321: hypothetical protein	2.49312
298.3.peg.3253	PhnO protein	PA0711	hypothetical protein', 'Dbxref=gi:15595908	6666666.97382.peg.744	PhnO protein	4.1061		298.3.peg.901	FIG00953628: hypothetical protein	PA3016	hypothetical protein', 'Dbxref=gi:15598212	6666666.97382.peg.3164	FIG00953628: hypothetical protein	2.48936
298.3.peg.4845	Chromosome (plasmid) partitioning protein ParA	PA5028	conserved hypothetical protein', 'Dbxref=gi:15600221	6666666.97382.peg.5265	Chromosome (plasmid) partitioning protein ParA	4.07332		298.3.peg.3113	FIG00953775: hypothetical protein	PA4643	hypothetical protein', 'Dbxref=gi:15599838	6666666.97382.peg.4862	FIG00953775: hypothetical protein	2.487
298.3.peg.89	FIG00955285: hypothetical protein	PA1788	hypothetical protein', 'Dbxref=gi:15596985	6666666.97382.peg.1853	FIG00955285: hypothetical protein	4.05943		298.3.peg.4998	Phosphoribosylaminoimidazole carboxylase catalytic subunit (EC 4.1.1.21)	PA5426	phosphoribosylaminoimidazole carboxylase, catalytic subunit', 'Dbxref=gi:15600619	6666666.97382.peg.5676	Phosphoribosylaminoimidazole carboxylase catalytic subunit (EC 4.1.1.21)	2.46843
298.3.peg.817	"""Aminopeptidase Y (Arg, Lys, Leu preference) (EC 3.4.11.15)"""	PA2939	probable aminopeptidase', 'Dbxref=gi:15598135	6666666.97382.peg.3082	"""Aminopeptidase Y (Arg, Lys, Leu preference) (EC 3.4.11.15)"""	4.05531		298.3.peg.2079	Permease of the drug/metabolite transporter (DMT) superfamily	PA2712	hypothetical protein', 'Dbxref=gi:15597908	6666666.97382.peg.2837	Permease of the drug/metabolite transporter (DMT) superfamily	2.46607
298.3.peg.2833	probable membrane protein YPO2362	PA2178	hypothetical protein', 'Dbxref=gi:15597374	6666666.97382.peg.2278	probable membrane protein YPO2362	3.97109		298.3.peg.1669	Phage tail fibers	PA0619	probable bacteriophage protein', 'Dbxref=gi:15595816	6666666.97382.peg.654	Phage tail fibers	2.44777
298.3.peg.1817	"""Transcriptional regulator, LysR family"""	PA2846	probable transcriptional regulator', 'Dbxref=gi:15598042	6666666.97382.peg.2986	"""Transcriptional regulator, LysR family"""	3.95413		298.3.peg.3319	Permeases of the major facilitator superfamily	PA1305	hypothetical protein', 'Dbxref=gi:15596502	6666666.97382.peg.1354	Permeases of the major facilitator superfamily	2.43325
298.3.peg.3066	Uncharacterized protein ImpC	PA2366	uricase PuuD', 'Dbxref=gi:15597562	6666666.97382.peg.2476	Uncharacterized protein ImpC	3.90411		298.3.peg.5086	SSU ribosomal protein S10p (S20e)	PA4264	30S ribosomal protein S10', 'Dbxref=gi:15599460	6666666.97382.peg.4465	SSU ribosomal protein S10p (S20e)	2.42821
298.3.peg.4872	FIG00957260: hypothetical protein	PA0099	hypothetical protein', 'Dbxref=gi:15595297	6666666.97382.peg.103	FIG00957260: hypothetical protein	3.89454		298.3.peg.700	C4-dicarboxylate transport sensor protein	PA5512	MifS', 'Dbxref=gi:15600705	6666666.97382.peg.5767	C4-dicarboxylate transport sensor protein	2.42331
298.3.peg.4868	VgrG protein	PA0095	conserved hypothetical protein', 'Dbxref=gi:15595293	6666666.97382.peg.99	VgrG protein	3.86384		298.3.peg.1029	Ribosomal large subunit pseudouridine synthase D (EC 4.2.1.70)	PA4544	pseudouridine synthase', 'Dbxref=gi:15599740	6666666.97382.peg.4753	Ribosomal large subunit pseudouridine synthase D (EC 4.2.1.70)	2.41764
298.3.peg.5610	FIG00957468: hypothetical protein	PA2450	hypothetical protein', 'Dbxref=gi:15597646	6666666.97382.peg.2562	FIG00957468: hypothetical protein	3.8546		298.3.peg.3794	Sugar efflux transporter SotB	PA4113	probable major facilitator superfamily (MFS) transporter', 'Dbxref=gi:15599308	6666666.97382.peg.4309	Sugar efflux transporter SotB	2.41597
298.3.peg.4862	Uncharacterized protein ImpH/VasB	PA0089	TssG1', 'Dbxref=gi:15595287	6666666.97382.peg.93	Uncharacterized protein ImpH/VasB	3.85282		298.3.peg.1664	FIG00958026: hypothetical protein	PA0624	hypothetical protein', 'Dbxref=gi:15595821	6666666.97382.peg.658	FIG00958026: hypothetical protein	2.38013
298.3.peg.666	Cyclopropane-fatty-acyl-phospholipid synthase (EC 2.1.1.79)	PA5546	conserved hypothetical protein', 'Dbxref=gi:15600739	6666666.97382.peg.5802	Cyclopropane-fatty-acyl-phospholipid synthase (EC 2.1.1.79)	3.84763		298.3.peg.1526	Queuosine Biosynthesis QueE Radical SAM	PA0975	probable radical activating enzyme', 'Dbxref=gi:15596172	6666666.97382.peg.1014	Queuosine Biosynthesis QueE Radical SAM	2.37864
298.3.peg.3516	FIG00955586: hypothetical protein		hypothetical protein', 'Dbxref=gi:15599509	6666666.97382.peg.4517	FIG00955586: hypothetical protein	3.80243		298.3.peg.4438	Histone acetyltransferase HPA2 and related acetyltransferases	PA1428	conserved hypothetical protein', 'Dbxref=gi:15596625	6666666.97382.peg.1476	Histone acetyltransferase HPA2 and related acetyltransferases	2.36845
298.3.peg.272	"""RhlC, TDP-rhamnosyltransferase 2 (EC 2.4.1.-)"""	PA1130	rhamnosyltransferase 2', 'Dbxref=gi:15596327	6666666.97382.peg.1174	"""RhlC, TDP-rhamnosyltransferase 2 (EC 2.4.1.-)"""	3.76152		298.3.peg.1137	Nucleoside-diphosphate-sugar epimerases	PA5149	conserved hypothetical protein', 'Dbxref=gi:15600342	6666666.97382.peg.5391	Nucleoside-diphosphate-sugar epimerases	2.36564
298.3.peg.4909	FIG00958758: hypothetical protein	PA1896	hypothetical protein', 'Dbxref=gi:15597093	6666666.97382.peg.1972	FIG00958758: hypothetical protein	3.74644		298.3.peg.785	Cobalt-precorrin-6x reductase (EC 1.3.1.54)	PA2909	hypothetical protein', 'Dbxref=gi:15598105	6666666.97382.peg.3050	Cobalt-precorrin-6x reductase (EC 1.3.1.54)	2.36559
298.3.peg.5333	"""ABC-type antimicrobial peptide transport system, permease component"""	PA0072	TagS1', 'Dbxref=gi:15595270	6666666.97382.peg.75	"""ABC-type antimicrobial peptide transport system, permease component"""	3.71416		298.3.peg.2183	Succinate dehydrogenase hydrophobic membrane anchor protein	PA1582	succinate dehydrogenase (D subunit)', 'Dbxref=gi:15596779	6666666.97382.peg.1639	Succinate dehydrogenase hydrophobic membrane anchor protein	2.36205
298.3.peg.391	Butyryl-CoA dehydrogenase (EC 1.3.99.2)	PA1020	probable acyl-CoA dehydrogenase', 'Dbxref=gi:15596217	6666666.97382.peg.1053	Butyryl-CoA dehydrogenase (EC 1.3.99.2)	3.69795		298.3.peg.1337	UDP-3-O-[3-hydroxymyristoyl] N-acetylglucosamine deacetylase (EC 3.5.1.108)	PA4406	UDP-3-O-acyl-N-acetylglucosamine deacetylase', 'Dbxref=gi:15599602	6666666.97382.peg.4613	UDP-3-O-[3-hydroxymyristoyl] N-acetylglucosamine deacetylase (EC 3.5.1.108)	2.3579
298.3.peg.4056	FIG00953517: hypothetical protein	PA0855	hypothetical protein', 'Dbxref=gi:15596052	6666666.97382.peg.888	FIG00953517: hypothetical protein	3.69713		298.3.peg.4661	FolM Alternative dihydrofolate reductase 1	PA3437	dihydromonapterin reductase, FolM', 'Dbxref=gi:15598633	6666666.97382.peg.3597	FolM Alternative dihydrofolate reductase 1	2.34857
298.3.peg.5162	FIG00958899: hypothetical protein	PA3484	Tse3', 'Dbxref=gi:15598680	6666666.97382.peg.3647	FIG00958899: hypothetical protein	3.69235		298.3.peg.2745	Gamma-glutamyl-putrescine oxidase (EC1.4.3.-)	PA5309	FAD-dependent oxidoreductase', 'Dbxref=gi:15600502	6666666.97382.peg.5555	Gamma-glutamyl-putrescine oxidase (EC1.4.3.-)	2.33123
298.3.peg.5844	Dihydrolipoamide acyltransferase component of branched-chain alpha-keto acid dehydrogenase complex (EC 2.3.1.168)	PA3415	probable dihydrolipoamide acetyltransferase', 'Dbxref=gi:15598611	6666666.97382.peg.3575	Dihydrolipoamide acyltransferase component of branched-chain alpha-keto acid dehydrogenase complex (EC 2.3.1.168)	3.68772		298.3.peg.5063	SSU ribosomal protein S13p (S18e)	PA4241	30S ribosomal protein S13', 'Dbxref=gi:15599437	6666666.97382.peg.4442	SSU ribosomal protein S13p (S18e)	2.32657
298.3.peg.580	Sodium/hydrogen exchanger family protein	PA3739	probable sodium/hydrogen antiporter', 'Dbxref=gi:15598934	6666666.97382.peg.3911	Sodium/hydrogen exchanger family protein	3.68759		298.3.peg.2892	Tricarboxylate transport transcriptional regulator TctD	PA0756	probable two-component response regulator', 'Dbxref=gi:15595953	6666666.97382.peg.786	Tricarboxylate transport transcriptional regulator TctD	2.32009
298.3.peg.5820	Protein phosphatase ImpM	PA0076	TagF1', 'Dbxref=gi:15595274	6666666.97382.peg.79	Protein phosphatase ImpM	3.65684		298.3.peg.2517	Transcription termination protein NusA	PA4745	N utilization substance protein A', 'Dbxref=gi:15599939	6666666.97382.peg.4967	Transcription termination protein NusA	2.31411
298.3.peg.4030	FIG00954138: hypothetical protein	PA0830	hypothetical protein', 'Dbxref=gi:15596027	6666666.97382.peg.862	FIG00954138: hypothetical protein	3.65003		298.3.peg.32	Probable RNA methyltransferase PA1839	PA1839	hypothetical protein', 'Dbxref=gi:15597036	6666666.97382.peg.1910	Probable RNA methyltransferase PA1839	2.29469
298.3.peg.3389	Phospholipase/lecithinase/hemolysin	PA4921	cholinesterase, ChoE', 'Dbxref=gi:15600114	6666666.97382.peg.5148	Phospholipase/lecithinase/hemolysin	3.62529		298.3.peg.3216	Short chain fatty acids transporter	PA2002	conserved hypothetical protein', 'Dbxref=gi:15597198	6666666.97382.peg.2084	Short chain fatty acids transporter	2.28301
298.3.peg.4961	FIG00953334: hypothetical protein	PA1604	hypothetical protein', 'Dbxref=gi:15596801	6666666.97382.peg.1661	FIG00953334: hypothetical protein	3.61755		298.3.peg.2594	DNA polymerase III delta subunit (EC 2.7.7.7)	PA3989	DNA polymerase III, delta subunit', 'Dbxref=gi:15599184	6666666.97382.peg.4181	DNA polymerase III delta subunit (EC 2.7.7.7)	2.2808
298.3.peg.5975	"""Putative ABC iron siderophore transporter, fused permease and ATPase domains"""	PA4223	probable ATP-binding component of ABC transporter', 'Dbxref=gi:15599419	6666666.97382.peg.4424	"""Putative ABC iron siderophore transporter, fused permease and ATPase domains"""	3.61742		298.3.peg.5077	LSU ribosomal protein L29p (L35e)	PA4255	50S ribosomal protein L29', 'Dbxref=gi:15599451	6666666.97382.peg.4456	LSU ribosomal protein L29p (L35e)	2.28008
298.3.peg.4856	Uncharacterized protein ImpB	PA0083	TssB1', 'Dbxref=gi:15595281	6666666.97382.peg.87	Uncharacterized protein ImpB	3.61154		298.3.peg.1666	Phage tail sheath monomer	PA0622	probable bacteriophage protein', 'Dbxref=gi:15595819	6666666.97382.peg.656	Phage tail sheath monomer	2.27575
298.3.peg.1749	probable membrane protein NMA1176	PA0540	hypothetical protein', 'Dbxref=gi:15595737	6666666.97382.peg.571	probable membrane protein NMA1176	3.57296		298.3.peg.2514	tRNA pseudouridine synthase B (EC 4.2.1.70)	PA4742	tRNA pseudouridine 55 synthase', 'Dbxref=gi:15599936	6666666.97382.peg.4964	tRNA pseudouridine synthase B (EC 4.2.1.70)	2.26409
298.3.peg.4841	"""membrane protein, putative"""	PA5024	conserved hypothetical protein', 'Dbxref=gi:15600217	6666666.97382.peg.5261	"""membrane protein, putative"""	3.57054		298.3.peg.5925	Biotin carboxyl carrier protein of acetyl-CoA carboxylase	PA4847	biotin carboxyl carrier protein (BCCP)', 'Dbxref=gi:15600040	6666666.97382.peg.5073	Biotin carboxyl carrier protein of acetyl-CoA carboxylase	2.26353
298.3.peg.4866	Rhs family protein	PA0093	hypothetical protein', 'Dbxref=gi:15595291	6666666.97382.peg.97	Rhs family protein	3.52274		298.3.peg.5030	Exopolysaccharide production protein Pss	PA2231	PslA', 'Dbxref=gi:15597427	6666666.97382.peg.2330	Exopolysaccharide production protein Pss	2.26253
298.3.peg.2346	FIG00955450: hypothetical protein	PA3536	hypothetical protein', 'Dbxref=gi:15598732	6666666.97382.peg.3700	FIG00955450: hypothetical protein	3.51877		298.3.peg.1187	hypothetical protein			6666666.97382.peg.5436	hypothetical protein	2.25237
298.3.peg.5948	4-carboxymuconolactone decarboxylase domain/alkylhydroperoxidase AhpD family core domain protein	PA0269	conserved hypothetical protein', 'Dbxref=gi:15595466	6666666.97382.peg.281	4-carboxymuconolactone decarboxylase domain/alkylhydroperoxidase AhpD family core domain protein	3.51494		298.3.peg.5311	ATP-binding protein PhnN; Guanylate kinase (EC 2.7.4.8)	PA3373	conserved hypothetical protein', 'Dbxref=gi:15598569	6666666.97382.peg.3531	ATP-binding protein PhnN; Guanylate kinase (EC 2.7.4.8)	2.24276
298.3.peg.2680	Polyhydroxyalkanoate granule-associated protein PhaF	PA5060	polyhydroxyalkanoate synthesis protein PhaF', 'Dbxref=gi:15600253	6666666.97382.peg.5298	Polyhydroxyalkanoate granule-associated protein PhaF	3.5121		298.3.peg.1820	2-keto-3-deoxy-D-arabino-heptulosonate-7-phosphate synthase II (EC 2.5.1.54)	PA2843	probable aldolase', 'Dbxref=gi:15598039	6666666.97382.peg.2983	2-keto-3-deoxy-D-arabino-heptulosonate-7-phosphate synthase II (EC 2.5.1.54)	2.23239
298.3.peg.3699	FIG00955262: hypothetical protein	PA3178	hypothetical protein', 'Dbxref=gi:15598374	6666666.97382.peg.3323	FIG00955262: hypothetical protein	3.49211		298.3.peg.3112	Aminopeptidase N	PA4642	hypothetical protein', 'Dbxref=gi:15599837	6666666.97382.peg.4861	Aminopeptidase N	2.22479
298.3.peg.3707	NAD(P)H oxidoreductase YRKL (EC 1.6.99.-) @ Putative NADPH-quinone reductase (modulator of drug activity B) @ Flavodoxin 2	PA1224	probable NAD(P)H dehydrogenase', 'Dbxref=gi:15596421	6666666.97382.peg.1268	NAD(P)H oxidoreductase YRKL (EC 1.6.99.-) @ Putative NADPH-quinone reductase (modulator of drug activity B) @ Flavodoxin 2	3.47754		298.3.peg.1659	Phage lysozyme	PA0629	conserved hypothetical protein', 'Dbxref=gi:15595826	6666666.97382.peg.663	Phage lysozyme	2.21148
298.3.peg.949	Extracellular Matrix protein PelD	PA3061	PelD', 'Dbxref=gi:15598257	6666666.97382.peg.3211	Extracellular Matrix protein PelD	3.4497		298.3.peg.2748	Aldehyde dehydrogenase (EC 1.2.1.3)	PA5312	Aldehyde dehydrogenase', 'Dbxref=gi:15600505	6666666.97382.peg.5558	Aldehyde dehydrogenase (EC 1.2.1.3)	2.18894
298.3.peg.5334	FIG00957151: hypothetical protein	PA0071	TagR1', 'Dbxref=gi:15595269	6666666.97382.peg.74	FIG00957151: hypothetical protein	3.44388		298.3.peg.5603	"""Transcriptional regulator, AraC family"""	PA2332	probable transcriptional regulator', 'Dbxref=gi:15597528	6666666.97382.peg.2438	"""Transcriptional regulator, AraC family"""	2.18868
298.3.peg.1860	Chromosome segregation ATPases	PA2805	hypothetical protein', 'Dbxref=gi:15598001	6666666.97382.peg.2943	Chromosome segregation ATPases	3.42571		298.3.peg.5538	Chorismate--pyruvate lyase (EC 4.1.3.40)	PA5357	hypothetical protein', 'Dbxref=gi:15600550	6666666.97382.peg.5606	Chorismate--pyruvate lyase (EC 4.1.3.40)	2.1834
298.3.peg.3063	Protein ImpG/VasA	PA2369	hypothetical protein', 'Dbxref=gi:15597565	6666666.97382.peg.2479	Protein ImpG/VasA	3.41111		298.3.peg.4059	Rhodanese domain protein UPF0176	PA0858	conserved hypothetical protein', 'Dbxref=gi:15596055	6666666.97382.peg.891	Rhodanese domain protein UPF0176	2.18255
298.3.peg.5478	FIG00964947: hypothetical protein	PA3340	hypothetical protein', 'Dbxref=gi:15598536	6666666.97382.peg.3497	Tfp pilus assembly protein FimV	3.38857		298.3.peg.104	"""DNA-directed RNA polymerase specialized sigma subunit, sigma24-like"""	PA1776	ECF sigma factor SigX', 'Dbxref=gi:15596973	6666666.97382.peg.1839	"""DNA-directed RNA polymerase specialized sigma subunit, sigma24-like"""	2.18225
298.3.peg.1224	FIG006231: RNA-binding protein	PA5229	conserved hypothetical protein', 'Dbxref=gi:15600422	6666666.97382.peg.5473	FIG006231: RNA-binding protein	3.34381		298.3.peg.2550	Short-chain dehydrogenase/reductase SDR	PA3957	probable short-chain dehydrogenase', 'Dbxref=gi:15599152	6666666.97382.peg.4146	Short-chain dehydrogenase/reductase SDR	2.17697
298.3.peg.4317	Multicopper oxidase	PA3768	probable metallo-oxidoreductase', 'Dbxref=gi:15598963	6666666.97382.peg.3944	Multicopper oxidase	3.32613		298.3.peg.4774	"""Oxidoreductase, FAD-binding"""	PA4991	hypothetical protein', 'Dbxref=gi:15600184	6666666.97382.peg.5225	"""Oxidoreductase, FAD-binding"""	2.17398
298.3.peg.5718	Membrane proteins related to metalloendopeptidases	PA1871	LasA protease precursor', 'Dbxref=gi:15597068	6666666.97382.peg.1946	Membrane proteins related to metalloendopeptidases	3.31279		298.3.peg.4431	DNA-binding heavy metal response regulator	PA1437	probable two-component response regulator', 'Dbxref=gi:15596634	6666666.97382.peg.1485	DNA-binding heavy metal response regulator	2.156
298.3.peg.4353	FIG00957838: hypothetical protein	PA4869	hypothetical protein', 'Dbxref=gi:15600062	6666666.97382.peg.5096	FIG00957838: hypothetical protein	3.30316		298.3.peg.2619	Antiholin-like protein LrgA	PA4014	hypothetical protein', 'Dbxref=gi:15599209	6666666.97382.peg.4205	Antiholin-like protein LrgA	2.15287
298.3.peg.4863	ClpB protein	PA0090	ClpV1', 'Dbxref=gi:15595288	6666666.97382.peg.94	ClpB protein	3.30131		298.3.peg.2101	PhnB protein; putative DNA binding 3-demethylubiquinone-9 3-methyltransferase domain protein	PA1358	hypothetical protein', 'Dbxref=gi:15596555	6666666.97382.peg.1409	PhnB protein; putative DNA binding 3-demethylubiquinone-9 3-methyltransferase domain protein	2.15249
298.3.peg.4542	Sensor histidine kinase/response regulator	PA1396	probable two-component sensor', 'Dbxref=gi:15596593	6666666.97382.peg.1443	Sensor histidine kinase/response regulator	3.2858		298.3.peg.1319	Predicted endonuclease distantly related to archaeal Holliday junction resolvase	PA4424	conserved hypothetical protein', 'Dbxref=gi:15599620	6666666.97382.peg.4631	Predicted endonuclease distantly related to archaeal Holliday junction resolvase	2.14692
298.3.peg.2965	GGDEF domain protein	PA0285	conserved hypothetical protein', 'Dbxref=gi:15595482	6666666.97382.peg.298	GGDEF domain protein	3.26456		298.3.peg.893	Cell division inhibitor-related protein	PA3008	hypothetical protein', 'Dbxref=gi:15598204	6666666.97382.peg.3156	Cell division inhibitor-related protein	2.13486
298.3.peg.5780	DNA-binding heavy metal response regulator	PA3363	aliphatic amidase regulator', 'Dbxref=gi:15598559	6666666.97382.peg.3521	DNA-binding heavy metal response regulator	3.18684		298.3.peg.4141	"""putative Cytochrome bd2, subunit I / Cyanide insensitive terminal oxidase, subunit I"""	PA3930	cyanide insensitive terminal oxidase', 'Dbxref=gi:15599125	6666666.97382.peg.4117	"""putative Cytochrome bd2, subunit I / Cyanide insensitive terminal oxidase, subunit I"""	2.12852
298.3.peg.4594	"""Gluconate 2-dehydrogenase (EC 1.1.99.3), membrane-bound, flavoprotein"""	PA2265	gluconate dehydrogenase', 'Dbxref=gi:15597461	6666666.97382.peg.2366	"""Gluconate 2-dehydrogenase (EC 1.1.99.3), membrane-bound, flavoprotein"""	3.17501		298.3.peg.61	Hydroxyacylglutathione hydrolase (EC 3.1.2.6)	PA1813	probable hydroxyacylglutathione hydrolase', 'Dbxref=gi:15597010	6666666.97382.peg.1881	Hydroxyacylglutathione hydrolase (EC 3.1.2.6)	2.12241
298.3.peg.5002	Aspartate ammonia-lyase (EC 4.3.1.1)	PA5429	aspartate ammonia-lyase', 'Dbxref=gi:15600622	6666666.97382.peg.5680	Aspartate ammonia-lyase (EC 4.3.1.1)	3.13676		298.3.peg.1663	Methyl-accepting chemotaxis protein	PA0625	hypothetical protein', 'Dbxref=gi:15595822	6666666.97382.peg.659	Methyl-accepting chemotaxis protein	2.09276
298.3.peg.3087	Acyl-CoA dehydrogenase; probable dibenzothiophene desulfurization enzyme	PA2346	conserved hypothetical protein', 'Dbxref=gi:15597542	6666666.97382.peg.2454	Acyl-CoA dehydrogenase; probable dibenzothiophene desulfurization enzyme	3.09933		298.3.peg.859	Ribonuclease E (EC 3.1.26.12)	PA2976	ribonuclease E', 'Dbxref=gi:15598172	6666666.97382.peg.3123	Ribonuclease E (EC 3.1.26.12)	2.08995
298.3.peg.4953	Chaperone protein HtpG	PA1596	heat shock protein HtpG', 'Dbxref=gi:15596793	6666666.97382.peg.1653	Chaperone protein HtpG	3.09396		298.3.peg.2182	Succinate dehydrogenase cytochrome b-556 subunit	PA1581	succinate dehydrogenase (C subunit)', 'Dbxref=gi:15596778	6666666.97382.peg.1638	Succinate dehydrogenase cytochrome b-556 subunit	2.08539
298.3.peg.562	"""NADH:flavin oxidoreductases, Old Yellow Enzyme family"""	PA3723	probable FMN oxidoreductase', 'Dbxref=gi:15598918	6666666.97382.peg.3894	"""NADH:flavin oxidoreductases, Old Yellow Enzyme family"""	3.08728		298.3.peg.3176	Putative transport protein	PA2042	probable transporter (membrane subunit)', 'Dbxref=gi:15597238	6666666.97382.peg.2126	Putative transport protein	2.08
298.3.peg.4860	Uncharacterized protein ImpF	PA0087	TssE1', 'Dbxref=gi:15595285	6666666.97382.peg.91	Uncharacterized protein ImpF	3.07494		298.3.peg.4812	Phosphoserine phosphatase (EC 3.1.3.3)	PA4960	probable phosphoserine phosphatase', 'Dbxref=gi:15600153	6666666.97382.peg.5188	Phosphoserine phosphatase (EC 3.1.3.3)	2.07771
298.3.peg.398	"""Transcriptional regulator, IclR family"""	PA1015	probable transcriptional regulator', 'Dbxref=gi:15596212	6666666.97382.peg.1046	"""Transcriptional regulator, IclR family"""	3.04934		298.3.peg.1837	FIG00957609: hypothetical protein	PA2829	hypothetical protein', 'Dbxref=gi:15598025	6666666.97382.peg.2966	FIG00957609: hypothetical protein	2.06149
298.3.peg.5839	FIG00956088: hypothetical protein	PA0260	hypothetical protein', 'Dbxref=gi:15595457	6666666.97382.peg.270	FIG00956088: hypothetical protein	3.02425		298.3.peg.2520	Triosephosphate isomerase (EC 5.3.1.1)	PA4748	triosephosphate isomerase', 'Dbxref=gi:15599942	6666666.97382.peg.4969	Triosephosphate isomerase (EC 5.3.1.1)	2.06017
298.3.peg.4593	"""Gluconate 2-dehydrogenase (EC 1.1.99.3), membrane-bound, cytochrome c"""	PA2266	probable cytochrome c precursor', 'Dbxref=gi:15597462	6666666.97382.peg.2367	"""Gluconate 2-dehydrogenase (EC 1.1.99.3), membrane-bound, cytochrome c"""	2.99383		298.3.peg.1054	LSU ribosomal protein L21p	PA4568	50S ribosomal protein L21', 'Dbxref=gi:15599764	6666666.97382.peg.4777	LSU ribosomal protein L21p	2.05398
298.3.peg.5832	Probable type IV pilus assembly FimV-related transmembrane protein	PA3115	Motility protein FimV', 'Dbxref=gi:15598311	6666666.97382.peg.3266	Probable type IV pilus assembly FimV-related transmembrane protein	2.98365		298.3.peg.3554	FIG00954771: hypothetical protein	PA0505	hypothetical protein', 'Dbxref=gi:15595702	6666666.97382.peg.532	FIG00954771: hypothetical protein	2.04163
298.3.peg.2921	Glycine cleavage system transcriptional activator	PA0784	probable transcriptional regulator', 'Dbxref=gi:15595981	6666666.97382.peg.816	Glycine cleavage system transcriptional activator	2.97983		298.3.peg.1670	Baseplate assembly protein J	PA0618	probable bacteriophage protein', 'Dbxref=gi:15595815	6666666.97382.peg.653	Baseplate assembly protein J	2.03771
298.3.peg.5331	Serine/threonine protein kinase (EC 2.7.11.1) PpkA	PA0074	serine/threonine protein kinase PpkA', 'Dbxref=gi:15595272	6666666.97382.peg.77	Serine/threonine protein kinase (EC 2.7.11.1) PpkA	2.97841		298.3.peg.1672	Baseplate assembly protein V	PA0616	hypothetical protein', 'Dbxref=gi:15595813	6666666.97382.peg.651	Baseplate assembly protein V	2.03581
298.3.peg.3065	Putative cytoplasmic protein USSDB7A	PA2367	hypothetical protein', 'Dbxref=gi:15597563	6666666.97382.peg.2477	Putative cytoplasmic protein USSDB7A	2.97601		298.3.peg.577	Homoserine dehydrogenase (EC 1.1.1.3)	PA3736	homoserine dehydrogenase', 'Dbxref=gi:15598931	6666666.97382.peg.3908	Homoserine dehydrogenase (EC 1.1.1.3)	2.03291
298.3.peg.2066	Exoenzymes regulatory protein AepA precursor	PA2699	hypothetical protein', 'Dbxref=gi:15597895	6666666.97382.peg.2823	Exoenzymes regulatory protein AepA precursor	2.90892		298.3.peg.1709	SSU ribosomal protein S21p	PA0579	30S ribosomal protein S21', 'Dbxref=gi:15595776	6666666.97382.peg.613	SSU ribosomal protein S21p	2.0279
298.3.peg.251	FIG00955756: hypothetical protein	PA1149	hypothetical protein', 'Dbxref=gi:15596346	6666666.97382.peg.1194	FIG00955756: hypothetical protein	2.87398		298.3.peg.4366	"""membrane protein, MarC family"""	PA4857	hypothetical protein', 'Dbxref=gi:15600050	6666666.97382.peg.5083	"""membrane protein, MarC family"""	2.02515
298.3.peg.1343	Glutathione S-transferase	PA4401	probable glutathione S-transferase', 'Dbxref=gi:15599597	6666666.97382.peg.4607	Glutathione S-transferase	2.83672		298.3.peg.5174	NLP/P60 family protein	PA3472	hypothetical protein', 'Dbxref=gi:15598668	6666666.97382.peg.3635	NLP/P60 family protein	2.02055
298.3.peg.5838	FIG00956385: hypothetical protein	PA0259	hypothetical protein', 'Dbxref=gi:15595456	6666666.97382.peg.269	FIG00956385: hypothetical protein	2.81191		298.3.peg.783	Protein export cytoplasm protein SecA ATPase RNA helicase (TC 3.A.5.1.1)	PA5433	conserved hypothetical protein', 'Dbxref=gi:15600626	6666666.97382.peg.5684	Protein export cytoplasm protein SecA ATPase RNA helicase (TC 3.A.5.1.1)	2.00565
298.3.peg.1457	Aspartate carbamoyltransferase (EC 2.1.3.2)	PA0402	aspartate carbamoyltransferase', 'Dbxref=gi:15595599	6666666.97382.peg.422	Aspartate carbamoyltransferase (EC 2.1.3.2)	2.79634		298.3.peg.2456	"""Transcriptional regulator, AraC family"""	PA2556	probable transcriptional regulator', 'Dbxref=gi:15597752	6666666.97382.peg.2672	"""Transcriptional regulator, AraC family"""	2.00404
298.3.peg.1941	FIG00955969: hypothetical protein	PA3850	hypothetical protein', 'Dbxref=gi:15599045	6666666.97382.peg.4030	FIG00955969: hypothetical protein	2.71231		298.3.peg.1401	ATP-dependent 23S rRNA helicase DbpA	PA0455	RNA helicase DbpA', 'Dbxref=gi:15595652	6666666.97382.peg.478	ATP-dependent 23S rRNA helicase DbpA	2.00255
298.3.peg.214	IcmF-related protein	PA1669	IcmF2', 'Dbxref=gi:15596866	6666666.97382.peg.1728	IcmF-related protein	2.70117		298.3.peg.1293	ATP phosphoribosyltransferase (EC 2.4.2.17)	PA4449	ATP-phosphoribosyltransferase', 'Dbxref=gi:15599645	6666666.97382.peg.4657	ATP phosphoribosyltransferase (EC 2.4.2.17)	2.00247
298.3.peg.5354	hypothetical protein	PA0050	hypothetical protein', 'Dbxref=gi:15595248	6666666.97382.peg.52	hypothetical protein	2.68788
298.3.peg.566	FIG00954878: hypothetical protein	PA3727	hypothetical protein', 'Dbxref=gi:15598922	6666666.97382.peg.3898	FIG00954878: hypothetical protein	2.62674
298.3.peg.2971	Sensory box/GGDEF family protein	PA0290	hypothetical protein', 'Dbxref=gi:15595487	6666666.97382.peg.303	Sensory box/GGDEF family protein	2.61931		Genes called only in 33988 genome
298.3.peg.4859	Protein of avirulence locus ImpE	PA0086	TagJ1', 'Dbxref=gi:15595284	6666666.97382.peg.90	Protein of avirulence locus ImpE	2.61561
298.3.peg.908	FIG00959628: hypothetical protein	PA3021	hypothetical protein', 'Dbxref=gi:15598217	6666666.97382.peg.3170	FIG00959628: hypothetical protein	2.58705		RAST 33988 Gene ID	RAST 33988 Product/Function	Trans Eff Ave
298.3.peg.3988	FIG00953241: hypothetical protein	PA2781	hypothetical protein', 'Dbxref=gi:15597977	6666666.97382.peg.2920	FIG00953241: hypothetical protein	2.57719		298.3.peg.5565	hypothetical protein	9.58219
298.3.peg.2416	FIG00954504: hypothetical protein	PA2593	quorum threshold expression element, QteE', 'Dbxref=gi:15597789	6666666.97382.peg.2711	FIG00954504: hypothetical protein	2.57685		298.3.peg.3991	hypothetical protein	2.45739
298.3.peg.3419	Ser/Thr and Tyr protein phosphatase (dual specificity)	PA2539	conserved hypothetical protein', 'Dbxref=gi:15597735	6666666.97382.peg.2653	Ser/Thr and Tyr protein phosphatase (dual specificity)	2.55591		298.3.peg.1521	hypothetical protein	2.25099
298.3.peg.2770	FIG00955116: hypothetical protein	PA5333	conserved hypothetical protein', 'Dbxref=gi:15600526	6666666.97382.peg.5580	FIG00955116: hypothetical protein	2.55174		298.3.peg.2312	hypothetical protein	2.08014
298.3.peg.2422	"""PQS biosynthesis protein PqsH, similar to FAD-dependent monooxygenases"""	PA2587	probable FAD-dependent monooxygenase', 'Dbxref=gi:15597783	6666666.97382.peg.2705	"""PQS biosynthesis protein PqsH, similar to FAD-dependent monooxygenases"""	2.54505		298.3.peg.2320	hypothetical protein	1.72912
298.3.peg.4618	gliding motility protein GldG	PA4039	hypothetical protein', 'Dbxref=gi:15599234	6666666.97382.peg.4229	gliding motility protein GldG	2.54168		298.3.peg.3680	"""UDP-N-acetylglucosamine 4,6-dehydratase (EC 4.2.1.-)"""	1.70708
298.3.peg.4861	Protein ImpG/VasA	PA0088	TssF1', 'Dbxref=gi:15595286	6666666.97382.peg.92	Protein ImpG/VasA	2.531		298.3.peg.2557	"""transcriptional regulator MvaT, P16 subunit, putative"""	1.59058
298.3.peg.1739	Hydroxypyruvate isomerase (EC 5.3.1.22)	PA0550	conserved hypothetical protein', 'Dbxref=gi:15595747	6666666.97382.peg.581	Hydroxypyruvate isomerase (EC 5.3.1.22)	2.52947		298.3.peg.3168	hypothetical protein	1.48355
298.3.peg.3576	Glycine cleavage system transcriptional antiactivator GcvR	PA0484	conserved hypothetical protein', 'Dbxref=gi:15595681	6666666.97382.peg.510	Glycine cleavage system transcriptional antiactivator GcvR	2.52915		298.3.peg.5561	OsmC family protein	1.48322
298.3.peg.4931	Aspartate ammonia-lyase (EC 4.3.1.1)	PA1494	mucoidy inhibitor gene A', 'Dbxref=gi:15596691	6666666.97382.peg.1544	Aspartate ammonia-lyase (EC 4.3.1.1)	2.52857		298.3.peg.3260	Chloramphenicol acetyltransferase (EC 2.3.1.28)	1.47011
298.3.peg.2437	Methyl-accepting chemotaxis protein I (serine chemoreceptor protein)	PA2573	probable chemotaxis transducer', 'Dbxref=gi:15597769	6666666.97382.peg.2691	Methyl-accepting chemotaxis protein I (serine chemoreceptor protein)	2.52461		298.3.peg.4376	hypothetical protein	1.44296
298.3.peg.4319	FIG00958061: hypothetical protein			6666666.97382.peg.3942	FIG00958061: hypothetical protein	2.52315		298.3.peg.5825	hypothetical protein	1.39269
298.3.peg.42	"""Peptidase, U7 family"""	PA1832	probable protease', 'Dbxref=gi:15597029	6666666.97382.peg.1900	"""Peptidase, U7 family"""	2.48281		298.3.peg.902	hypothetical protein	1.34807
298.3.peg.3340	Ketosteroid isomerase homolog	PA1325	conserved hypothetical protein', 'Dbxref=gi:15596522	6666666.97382.peg.1375	Ketosteroid isomerase homolog	2.47807		298.3.peg.2313	hypothetical protein	1.31964
298.3.peg.1747	Protein yqjC precursor	PA0542	conserved hypothetical protein', 'Dbxref=gi:15595739	6666666.97382.peg.573	Protein yqjC precursor	2.46999		298.3.peg.5564	3-oxoacyl-[acyl-carrier protein] reductase (EC 1.1.1.100)	1.22613
298.3.peg.3387	Nicotinate phosphoribosyltransferase (EC 2.4.2.11)	PA4919	nicotinate phosphoribosyltransferase', 'Dbxref=gi:15600112	6666666.97382.peg.5146	Nicotinate phosphoribosyltransferase (EC 2.4.2.11)	2.46865		298.3.peg.2556	ATPase involved in DNA repair	1.21099
298.3.peg.4570	Probable tonB-dependent receptor yncD precursor	PA2289	conserved hypothetical protein', 'Dbxref=gi:15597485	6666666.97382.peg.2390	Probable tonB-dependent receptor yncD precursor	2.45134		298.3.peg.3862	hypothetical protein	1.09807
298.3.peg.5053	Isochorismate synthase (EC 5.4.4.2)	PA4231	salicylate biosynthesis isochorismate synthase', 'Dbxref=gi:15599427	6666666.97382.peg.4432	Menaquinone-specific isochorismate synthase (EC 5.4.4.2)	2.45014		298.3.peg.3926	FIG00715517: hypothetical protein	1.09042
298.3.peg.45	Predicted aminoglycoside phosphotransferase	PA1829	hypothetical protein', 'Dbxref=gi:15597026	6666666.97382.peg.1897	Predicted aminoglycoside phosphotransferase	2.45002		298.3.peg.4405	FIG00960783: hypothetical protein	1.06598
298.3.peg.912	Aerobic glycerol-3-phosphate dehydrogenase (EC 1.1.5.3)	PA3025	probable FAD-dependent glycerol-3-phosphate dehydrogenase', 'Dbxref=gi:15598221	6666666.97382.peg.3174	Aerobic glycerol-3-phosphate dehydrogenase (EC 1.1.5.3)	2.4499		298.3.peg.5562	Possible carboxymuconolactone decarboxylase family protein (EC 4.1.1.44)	0.982381
298.3.peg.2441	FIG00956153: hypothetical protein	PA2568	hypothetical protein', 'Dbxref=gi:15597764	6666666.97382.peg.2687	FIG00956153: hypothetical protein	2.43368		298.3.peg.3398	Beta-glucosidase (EC 3.2.1.21)	0.964999
298.3.peg.5303	probable phospholipase	PA3487	phospholipase D', 'Dbxref=gi:15598683	6666666.97382.peg.3651	probable phospholipase	2.43132		298.3.peg.4394	4-aminobutyraldehyde dehydrogenase (EC 1.2.1.19)	0.901994
298.3.peg.5605	Glycine dehydrogenase [decarboxylating] (glycine cleavage system P protein) (EC 1.4.4.2)	PA2445	glycine cleavage system protein P2', 'Dbxref=gi:15597641	6666666.97382.peg.2557	Glycine dehydrogenase [decarboxylating] (glycine cleavage system P protein) (EC 1.4.4.2)	2.42813		298.3.peg.2322	hypothetical protein	0.877999
298.3.peg.703	FIG00960144: hypothetical protein	PA5509	hypothetical protein', 'Dbxref=gi:15600702	6666666.97382.peg.5764	FIG00960144: hypothetical protein	2.42689		298.3.peg.3854	hypothetical protein	0.864053
298.3.peg.974	Probable signal peptide protein	PA4492	MagA', 'Dbxref=gi:15599688	6666666.97382.peg.4700	Probable signal peptide protein	2.40269		298.3.peg.3922	DNA-cytosine methyltransferase (EC 2.1.1.37)	0.853873
298.3.peg.5057	Bacterioferritin	PA4235	bacterial ferritin', 'Dbxref=gi:15599431	6666666.97382.peg.4436	Bacterioferritin	2.3851		298.3.peg.3925	Endonuclease	0.846969
298.3.peg.3379	Branched-chain amino acid transport system permease protein LivM (TC 3.A.1.4.1)	PA4911	probable permease of ABC branched-chain amino acid transporter', 'Dbxref=gi:15600104	6666666.97382.peg.5138	Branched-chain amino acid transport system permease protein LivM (TC 3.A.1.4.1)	2.3784		298.3.peg.5977	Pyoverdine sidechain non-ribosomal peptide synthetase PvdJ	0.845246
298.3.peg.422	FIG00960378: hypothetical protein	PA0989	hypothetical protein', 'Dbxref=gi:15596186	6666666.97382.peg.1022	FIG00960378: hypothetical protein	2.37192		298.3.peg.3844	hypothetical protein	0.844534
298.3.peg.3386	Nicotinamidase (EC 3.5.1.19)	PA4918	hypothetical protein', 'Dbxref=gi:15600111	6666666.97382.peg.5145	Nicotinamidase (EC 3.5.1.19)	2.36995		298.3.peg.2318	hypothetical protein	0.832669
298.3.peg.2450	FIG00960081: hypothetical protein	PA2560	hypothetical protein', 'Dbxref=gi:15597756	6666666.97382.peg.2678	FIG00960081: hypothetical protein	2.36423		298.3.peg.2561	hypothetical protein	0.818568
298.3.peg.2756	DNA repair protein RadC	PA5319	DNA repair protein RadC', 'Dbxref=gi:15600512	6666666.97382.peg.5566	DNA repair protein RadC	2.36256		298.3.peg.2559	hypothetical protein	0.809771
298.3.peg.2132	Butyryl-CoA dehydrogenase (EC 1.3.99.2)	PA1535	citronellyl-CoA dehydrogenase', 'Dbxref=gi:15596732	6666666.97382.peg.1586	Butyryl-CoA dehydrogenase (EC 1.3.99.2)	2.35944		298.3.peg.2328	ATP-dependent Clp protease proteolytic subunit (EC 3.4.21.92)	0.800372
298.3.peg.873	FIG00961031: hypothetical protein			6666666.97382.peg.3137	FIG00961031: hypothetical protein	2.33427		298.3.peg.5408	hypothetical protein	0.795693
298.3.peg.3549	Acyl-CoA dehydrogenase (EC 1.3.8.7)	PA0508	probable acyl-CoA dehydrogenase', 'Dbxref=gi:15595705	6666666.97382.peg.537	Acyl-CoA dehydrogenase (EC 1.3.8.7)	2.30707		298.3.peg.2329	hypothetical protein	0.784108
298.3.peg.2629	Phospholipase/lecithinase/hemolysin	PA5112	esterase EstA', 'Dbxref=gi:15600305	6666666.97382.peg.5349	Phospholipase/lecithinase/hemolysin	2.30118		298.3.peg.2344	hypothetical protein	0.764844
298.3.peg.619	"""Coproporphyrinogen III oxidase, aerobic (EC 1.3.3.3)"""	PA0024	coproporphyrinogen III oxidase, aerobic', 'Dbxref=gi:15595222	6666666.97382.peg.23	"""Coproporphyrinogen III oxidase, aerobic (EC 1.3.3.3)"""	2.28864		298.3.peg.3838	Mu-like prophage FluMu I protein	0.749113
298.3.peg.718	FIG00953549: hypothetical protein	PA5494	hypothetical protein', 'Dbxref=gi:15600687	6666666.97382.peg.5749	FIG00953549: hypothetical protein	2.26644		298.3.peg.847	FIG00959374: hypothetical protein	0.743738
298.3.peg.5302	hypothetical protein	PA3488	hypothetical protein', 'Dbxref=gi:15598684	6666666.97382.peg.3652	hypothetical protein	2.26249		298.3.peg.2744	hypothetical protein	0.740674
298.3.peg.5819	IcmF-related protein	PA0077	IcmF1', 'Dbxref=gi:15595275	6666666.97382.peg.80	IcmF-related protein	2.24255		298.3.peg.1872	"""Multidrug-efflux transporter, major facilitator superfamily (MFS) (TC 2.A.1)"""	0.704731
298.3.peg.5524	"""DNA-directed RNA polymerase, beta subunit/140 kD subunit"""	PA5123	hypothetical protein', 'Dbxref=gi:15600316	6666666.97382.peg.5361	FIG00953806: hypothetical protein	2.22054		298.3.peg.2554	conserved domain protein	0.696295
298.3.peg.4711	Inosine-uridine preferring nucleoside hydrolase (EC 3.2.2.1)	PA0143	purine nucleosidase Nuh', 'Dbxref=gi:119167454	6666666.97382.peg.149	Inosine-uridine preferring nucleoside hydrolase (EC 3.2.2.1)	2.21616		298.3.peg.5411	"""Type I restriction-modification system, specificity subunit S (EC 3.1.21.3)"""	0.693838
298.3.peg.5923	Superfamily I DNA and RNA helicases and helicase subunits	PA2728	hypothetical protein', 'Dbxref=gi:15597924	6666666.97382.peg.2853	Superfamily I DNA and RNA helicases and helicase subunits	2.21009		298.3.peg.4389	"""Transcriptional regulator, TetR family"""	0.684011
298.3.peg.1996	Aliphatic amidase AmiE (EC 3.5.1.4)	PA3797	conserved hypothetical protein', 'Dbxref=gi:15598992	6666666.97382.peg.3975	Aliphatic amidase AmiE (EC 3.5.1.4)	2.20731		298.3.peg.252	putative membrane protein	0.64585
298.3.peg.1308	"""Acyl-CoA dehydrogenase, short-chain specific (EC 1.3.8.1)"""	PA4435	probable acyl-CoA dehydrogenase', 'Dbxref=gi:15599631	6666666.97382.peg.4642	Butyryl-CoA dehydrogenase (EC 1.3.8.1)	2.19298		298.3.peg.1524	Integrase	0.630446
298.3.peg.1262	VgrG protein	PA5266	conserved hypothetical protein', 'Dbxref=gi:15600459	6666666.97382.peg.5512	VgrG protein	2.19197		298.3.peg.4375	hypothetical protein	0.627745
298.3.peg.447	"""ABC transporter, periplasmic spermidine putrescine-binding protein PotD (TC 3.A.1.11.1)"""	PA3610	polyamine transport protein PotD', 'Dbxref=gi:15598806	6666666.97382.peg.3777	"""ABC transporter, periplasmic spermidine putrescine-binding protein PotD (TC 3.A.1.11.1)"""	2.18689		298.3.peg.4388	FIG00955335: hypothetical protein	0.618471
298.3.peg.337	Branched-chain amino acid transport ATP-binding protein LivG (TC 3.A.1.4.1)	PA1071	branched-chain amino acid transport protein BraF', 'Dbxref=gi:15596268	6666666.97382.peg.1108	Branched-chain amino acid transport ATP-binding protein LivG (TC 3.A.1.4.1)	2.18098		298.3.peg.5414	hypothetical protein	0.609031
298.3.peg.1451	twitching motility protein PilG	PA0408	twitching motility protein PilG', 'Dbxref=gi:15595605	6666666.97382.peg.428	twitching motility protein PilG	2.17269		298.3.peg.2519	Preprotein translocase subunit SecG (TC 3.A.5.1.1)	0.600228
298.3.peg.5377	hypothetical protein	PA3290	hypothetical protein', 'Dbxref=gi:15598486	6666666.97382.peg.3442	FIG00959109: hypothetical protein	2.16352		298.3.peg.5450	"""FIG051360: Periplasmic protein TonB, links inner and outer membranes"""	0.591124
298.3.peg.2173	FIG00955878: hypothetical protein	PA1573	conserved hypothetical protein', 'Dbxref=gi:15596770	6666666.97382.peg.1629	FIG00955878: hypothetical protein	2.14174		298.3.peg.5563	"""Transcriptional regulator, TetR family"""	0.590812
298.3.peg.4847	Permeases of the major facilitator superfamily	PA5030	probable major facilitator superfamily (MFS) transporter', 'Dbxref=gi:15600223	6666666.97382.peg.5267	Permeases of the major facilitator superfamily	2.14142		298.3.peg.2200	hypothetical protein	0.583989
298.3.peg.2474	cAMP-binding proteins - catabolite gene activator and regulatory subunit of cAMP-dependent protein kinases	PA4704	cAMP-binding protein A', 'Dbxref=gi:15599898	6666666.97382.peg.4924	cAMP-binding proteins - catabolite gene activator and regulatory subunit of cAMP-dependent protein kinases	2.124		298.3.peg.3033	"""Ferrichrome-iron receptor @ Ferric siderophore receptor, TonB dependent"""	0.569156
298.3.peg.3766	FAD/FMN-containing dehydrogenases	PA4140	hypothetical protein', 'Dbxref=gi:15599335	6666666.97382.peg.4337	FAD/FMN-containing dehydrogenases	2.11694		298.3.peg.1519	hypothetical protein	0.567415
298.3.peg.2249	"""Nucleoside ABC transporter, periplasmic nucleoside-binding protein"""	PA3238	hypothetical protein', 'Dbxref=gi:15598434	6666666.97382.peg.3386	"""Nucleoside ABC transporter, periplasmic nucleoside-binding protein"""	2.10997		298.3.peg.4607	FIG00959964: hypothetical protein	0.566416
298.3.peg.2429	FIG00955305: hypothetical protein	PA2581	hypothetical protein', 'Dbxref=gi:15597777	6666666.97382.peg.2699	FIG00955305: hypothetical protein	2.09336		298.3.peg.2309	FIG00964821: hypothetical protein	0.550943
298.3.peg.1646	FIG00954311: hypothetical protein	PA0659	hypothetical protein', 'Dbxref=gi:15595856	6666666.97382.peg.689	FIG00954311: hypothetical protein	2.08742		298.3.peg.4401	Butyryl-CoA dehydrogenase (EC 1.3.8.1)	0.550261
298.3.peg.971	UPF0192 protein all5100 precursor	PA4489	MagD', 'Dbxref=gi:15599685	6666666.97382.peg.4697	UPF0192 protein all5100 precursor	2.08629		298.3.peg.2311	Predicted transcriptional regulators	0.522713
298.3.peg.63	"""Oligopeptide ABC transporter, periplasmic oligopeptide-binding protein OppA (TC 3.A.1.5.1)"""	PA1811	probable solute-binding protein', 'Dbxref=gi:15597008	6666666.97382.peg.1879	"""Oligopeptide ABC transporter, periplasmic oligopeptide-binding protein OppA (TC 3.A.1.5.1)"""	2.07147		298.3.peg.2308	hypothetical protein	0.521427
298.3.peg.1156	"""dTDP-4-dehydrorhamnose 3,5-epimerase (EC 5.1.3.13)"""	PA5164	dTDP-4-dehydrorhamnose 3,5-epimerase', 'Dbxref=gi:15600357	6666666.97382.peg.5406	"""dTDP-4-dehydrorhamnose 3,5-epimerase (EC 5.1.3.13)"""	2.04821		298.3.peg.2314	hypothetical protein	0.511853
298.3.peg.5170	N-acyl-L-homoserine lactone synthetase RhlL	PA3476	autoinducer synthesis protein RhlI', 'Dbxref=gi:15598672	6666666.97382.peg.3639	N-acyl-L-homoserine lactone synthetase RhlL	2.04165		298.3.peg.5098	"""Type IV secretory pathway, VirB4 components"""	0.507011
298.3.peg.1279	Ribosome hibernation protein YhbH	PA4463	conserved hypothetical protein', 'Dbxref=gi:15599659	6666666.97382.peg.4671	Ribosome hibernation protein YhbH	2.03376		298.3.peg.2336	FIG00963969: hypothetical protein	0.500155
298.3.peg.1873	FIG00955667: hypothetical protein	PA2793	hypothetical protein', 'Dbxref=gi:15597989	6666666.97382.peg.2932	FIG00955667: hypothetical protein	2.01365		298.3.peg.5409	hypothetical protein	0.490087
298.3.peg.4738	COGs COG3558	PA5395	conserved hypothetical protein', 'Dbxref=gi:15600588	6666666.97382.peg.5645	COGs COG3558	2.01207		298.3.peg.5785	Rhs-family protein	0.469662
298.3.peg.5410	"""Type I restriction-modification system, DNA-methyltransferase subunit M (EC 2.1.1.72)"""	PA2735	probable restriction-modification system protein', 'Dbxref=gi:15597931	6666666.97382.peg.2860	"""Type I restriction-modification system, DNA-methyltransferase subunit M (EC 2.1.1.72)"""	2.00196		298.3.peg.2338	FIG00967075: hypothetical protein	0.42834
								298.3.peg.2340	FIG00965686: hypothetical protein	0.418539
								298.3.peg.5407	TnpR protein	0.4142
								298.3.peg.5010	hypothetical protein	0.407536
Gene called only in PAO1 genome								298.3.peg.5009	hypothetical protein	0.406247
								298.3.peg.5629	FIG00961420: hypothetical protein	0.39432
RAST PAO1 Gene ID	RAST PAO1 Product/Function	Trans Eff Ave						298.3.peg.4380	Trx	0.389942
6666666.97382.peg.371	hypothetical protein	4.78131						298.3.peg.3941	FIG00961448: hypothetical protein	0.385912
6666666.97382.peg.5826	LSU ribosomal protein L34p	4.72812						298.3.peg.5088	putative plasmid stablization protein	0.37583
6666666.97382.peg.1479	N-acyl-L-homoserine lactone synthetase LasI	3.51262						298.3.peg.4392	Alcohol dehydrogenase (EC 1.1.1.1)	0.374584
6666666.97382.peg.4425	Thiazolinyl imide reductase in siderophore biosynthesis gene cluster	2.93514						298.3.peg.1876	FIG00958233: hypothetical protein	0.367814
6666666.97382.peg.2066	Aldehyde dehydrogenase (EC 1.2.1.3)	2.75796						298.3.peg.3679	Putative glycosyltransferase	0.365091
6666666.97382.peg.751	Helix destabilizing protein of bacteriophage Pf1	1.83513						298.3.peg.5005	Histidinol-phosphatase (EC 3.1.3.15)	0.356174
6666666.97382.peg.1422	Superfamily I DNA and RNA helicases	1.71758						298.3.peg.5560	"""NADH:flavin oxidoreductases, Old Yellow Enzyme family"""	0.355262
6666666.97382.peg.3303	UDP-2-acetamido-2-deoxy-D-glucuronic acid dehydrogenase (NAD+ cofactor)	1.70336						298.3.peg.2560	"""Error-prone, lesion bypass DNA polymerase V (UmuC)"""	0.346388
6666666.97382.peg.5275	"""DamX, an inner membrane protein involved in bile resistance"""	1.49646						298.3.peg.4398	"""Putative membrane protein, clustering with ActP"""	0.340285
6666666.97382.peg.4478	Translation elongation factor Tu	1.40796						298.3.peg.5012	FIG039767: hypothetical protein	0.337728
6666666.97382.peg.181	Methyl-accepting chemotaxis protein	1.34922						298.3.peg.3012	acetyltransferase	0.332393
6666666.97382.peg.4466	Translation elongation factor Tu	1.2878						298.3.peg.2342	hypothetical protein	0.327804
6666666.97382.peg.3295	Undecaprenyl-phosphate N-acetylglucosaminyl 1-phosphate transferase (EC 2.7.8.-)	1.27638						298.3.peg.4404	Propionate catabolism operon regulatory protein PrpR	0.324002
6666666.97382.peg.4734	Type IV pilin PilA	1.26624						298.3.peg.2332	hypothetical protein	0.307251
6666666.97382.peg.752	coat protein B of bacteriophage Pf1)	1.26077						298.3.peg.1871	Isochorismatase (EC 3.3.2.1)	0.293649
6666666.97382.peg.2855	HrgA protein	1.2145						298.3.peg.1518	His-Xaa-Ser system radical SAM maturase HxsB	0.285968
6666666.97382.peg.3298	"""UDP-2,3-diacetamido-2,3-dideoxy-D-glucuronic acid 2-epimerase"""	1.14647						298.3.peg.5415	putative helicase	0.28363
6666666.97382.peg.2573	Channel-forming transporter/cytolysins activator of TpsB family	1.12227						298.3.peg.3923	FIG01232333: hypothetical protein	0.280101
6666666.97382.peg.2191	Permease of the drug/metabolite transporter (DMT) superfamily	1.00458						298.3.peg.4381	Protein involved in biosynthesis of mitomycin antibiotics/polyketide fumonisin	0.262961
6666666.97382.peg.1421	FIG00450309: hypothetical protein	1.00012						298.3.peg.5007	hypothetical protein	0.259763
6666666.97382.peg.2120	FIG00957630: hypothetical protein	0.992884						298.3.peg.5011	FIG007317: Chromosome segregation protein SMC-like	0.252579
6666666.97382.peg.2193	Sulfur carrier protein adenylyltransferase ThiF	0.970102						298.3.peg.5615	Rhs family protein	0.250233
6666666.97382.peg.2190	"""Transcriptional regulator, GntR family domain / Aspartate aminotransferase (EC 2.6.1.1)"""	0.955425						298.3.peg.2335	FIG00964183: hypothetical protein	0.248067
6666666.97382.peg.3304	UDP-glucose 6-dehydrogenase (EC 1.1.1.22)	0.94524						298.3.peg.2306	FIG00963381: hypothetical protein	0.244705
6666666.97382.peg.3299	putitive LPS biosynthesis protein	0.939369						298.3.peg.3060	FIG00961308: hypothetical protein	0.23767
6666666.97382.peg.3324	Ribosomal large subunit pseudouridine synthase B (EC 4.2.1.70)	0.93891						298.3.peg.2316	Primosomal protein I	0.231867
6666666.97382.peg.2017	pathogenesis related protein	0.910588						298.3.peg.5958	Basic proline-rich protein precursor	0.228591
6666666.97382.peg.2052	Branched-chain amino acid transport system carrier protein	0.889227						298.3.peg.1523	"""Pyruvate/2-oxoglutarate dehydrogenase complex, dihydrolipoamide acyltransferase (E2) component, and related enzymes"""	0.221316
6666666.97382.peg.4966	Translation initiation factor 2	0.875011						298.3.peg.3856	Eha	0.213181
6666666.97382.peg.3225	BatD	0.849906						298.3.peg.984	FIG00960455: hypothetical protein	0.204922
6666666.97382.peg.3296	UDP-glucose 4-epimerase (EC 5.1.3.2)	0.834652						298.3.peg.5451	FIG00955915: hypothetical protein	0.200416
6666666.97382.peg.4047	pyocin protein	0.794854						298.3.peg.3848	Putative inner membrane protein	0.199962
6666666.97382.peg.2858	Putative DNA-binding protein in cluster with Type I restriction-modification system	0.794731						298.3.peg.2319	hypothetical protein	0.197707
6666666.97382.peg.4105	FIG00955242: hypothetical protein	0.793863						298.3.peg.5109	putative membrane protein	0.195519
6666666.97382.peg.5353	"""Transcriptional regulator, MerR family"""	0.765564						298.3.peg.3841	Mu-like prophage FluMu protein gp29	0.193904
6666666.97382.peg.3300	Imidazole glycerol phosphate synthase cyclase subunit (EC 4.1.3.-)	0.722823						298.3.peg.2321	FIG00953875: hypothetical protein	0.192542
6666666.97382.peg.623	hypothetical protein	0.708822						298.3.peg.3820	"""DNA adenine methyltransferase, phage-associated"""	0.187662
6666666.97382.peg.2859	"""Type I restriction-modification system, specificity subunit S (EC 3.1.21.3)"""	0.707364						298.3.peg.5448	Conjugative transfer protein PilM in PFGI-1-like cluster	0.17702
6666666.97382.peg.2324	"""Transcriptional regulator, LysR family"""	0.692251						298.3.peg.5097	FIG00960652: hypothetical protein	0.169593
6666666.97382.peg.1478	N-3-oxododecanoyl-L-homoserine lactone quorum-sensing transcriptional activator @ Transcriptional regulator LasR	0.688557						298.3.peg.5013	FIG149030: hypothetical protein	0.167062
6666666.97382.peg.117	"""Heme A synthase, cytochrome oxidase biogenesis protein Cox15-CtaA"""	0.686876						298.3.peg.5094	FIG00956406: hypothetical protein	0.159951
6666666.97382.peg.592	FIG00964184: hypothetical protein	0.643357						298.3.peg.5439	Conjugative transfer protein PilN in PFGI-1-like cluster	0.155896
6666666.97382.peg.666	Acyl-CoA dehydrogenase; probable dibenzothiophene desulfurization enzyme	0.602689						298.3.peg.3984	hypothetical protein	0.154477
6666666.97382.peg.1979	"""Anthranilate synthase, aminase component (EC 4.1.3.27)"""	0.599101						298.3.peg.2301	hypothetical protein	0.152104
6666666.97382.peg.2321	Dienelactone hydrolase and related enzymes	0.592611						298.3.peg.4391	"""hydrolase, alpha/beta fold family"""	0.152097
6666666.97382.peg.4014	FIG00962323: hypothetical protein	0.580655						298.3.peg.245	hypothetical protein	0.132809
6666666.97382.peg.57	RNA:NAD 2'-phosphotransferase	0.575924						298.3.peg.3031	"""Non-ribosomal peptide synthetase modules, pyoverdine @ Siderophore biosynthesis non-ribosomal peptide synthetase modules"""	0.120957
6666666.97382.peg.2194	Cysteine synthase (EC 2.5.1.47)	0.542369						298.3.peg.4699	FIG00961348: hypothetical protein	0.118613
6666666.97382.peg.736	Citrate-proton symporter	0.534077						298.3.peg.2337	COG1156: Archaeal/vacuolar-type H+-ATPase subunit B	0.104518
6666666.97382.peg.3788	hypothetical protein	0.529173						298.3.peg.5559	4-oxalocrotonate tautomerase (EC 5.3.2.-)	0.102884
6666666.97382.peg.5787	"""Putative metal chaperone, involved in Zn homeostasis, GTPase of COG0523 family"""	0.528024						298.3.peg.5557	CRISPR-associated helicase Cas3	0.100021
6666666.97382.peg.2861	hypothetical protein	0.504791						298.3.peg.5558	"""Error-prone, lesion bypass DNA polymerase V (UmuC)"""	0.0876291
6666666.97382.peg.2323	Putative transcriptional regulator	0.472902						298.3.peg.3929	Integrase	0.0860327
6666666.97382.peg.678	FIG00961773: hypothetical protein	0.449422						298.3.peg.5111	"""COG1088: dTDP-D-glucose 4,6-dehydratase"""	0.0827392
6666666.97382.peg.213	Putrescine transport ATP-binding protein PotA (TC 3.A.1.11.1)	0.435402						298.3.peg.5099	putative lipoprotein	0.0701364
6666666.97382.peg.1195	pyocin protein	0.431407						298.3.peg.5457	FIG041301: Hypothetical protein	0.048324
6666666.97382.peg.3297	"""UDP-2,3-diacetamido-2,3-dideoxy-D-mannuronic acid transferase"""	0.412557
6666666.97382.peg.2508	"""Outer membrane ferripyoverdine receptor FpvA, TonB-dependent @ Ferric siderophore receptor, TonB dependent"""	0.406067
6666666.97382.peg.1433	hypothetical protein	0.324885
6666666.97382.peg.2857	Putative DNA-binding protein in cluster with Type I restriction-modification system	0.323048
6666666.97382.peg.676	hypothetical protein	0.304964
6666666.97382.peg.3302	O-antigen acetylase	0.300882
6666666.97382.peg.1437	Twin-arginine translocation protein TatC	0.258809
6666666.97382.peg.2010	"""Periplasmic aromatic aldehyde oxidoreductase, iron-sulfur subunit YagT"""	0.233188
6666666.97382.peg.675	FIG00966085: hypothetical protein	0.200168
6666666.97382.peg.756	FIG00961373: hypothetical protein	0.199764
6666666.97382.peg.1420	"""ISPsy6, transposase"""	0.180685
6666666.97382.peg.1440	Adenylylsulfate kinase (EC 2.7.1.25)	0.175752
6666666.97382.peg.1977	2-keto-3-deoxy-D-arabino-heptulosonate-7-phosphate synthase II (EC 2.5.1.54)	0.171833
6666666.97382.peg.1614	Nucleoside-diphosphate-sugar epimerases	0.168301
6666666.97382.peg.2510	Pyoverdine sidechain non-ribosomal peptide synthetase PvdJ	0.159891
6666666.97382.peg.4688	Rod shape-determining protein MreC	0.158019
6666666.97382.peg.1438	"""glycosyl transferase, family 2"""	0.146431
6666666.97382.peg.2014	Superfamily I DNA and RNA helicase	0.136517
6666666.97382.peg.667	FIG00954095: hypothetical protein	0.133918
6666666.97382.peg.2473	hypothetical protein	0.106051
6666666.97382.peg.1435	hypothetical protein	0.101146
6666666.97382.peg.2571	Large exoproteins involved in heme utilization or adhesion	0.0849349
6666666.97382.peg.2570	FIG00960646: hypothetical protein	0.0652689
6666666.97382.peg.1432	General secretion pathway protein D	0.0548421
6666666.97382.peg.2012	"""Periplasmic aromatic aldehyde oxidoreductase, molybdenum binding subunit YagR"""	0.0441525
6666666.97382.peg.4565	Chromosome segregation ATPases	1.86

## Sheet: Tabl S19
Table S19. Genes with significantly different translation efficiency ratios when comparing ATCC 33988 grown in glycerol to ATCC 33988 grown in n-alkanes. PsDB indicates Pseduomonas database, RAST indicates Rapid Annotation Using Subsystem Technology server (RAST).
RAST 33988 Gene ID	RAST 33988 Product/Function	PAO1 PsDB Gene ID	Fold Change 33988Alk/33988Gly		RAST 33988 Gene ID	RAST 33988 Product/Function	PAO1 PsDB Gene ID	Fold Change 33988+Gly /33988+Alk
298.3.peg.1224	FIG006231: RNA-binding protein	PA5229	25.9536		298.3.peg.5513	Isovaleryl-CoA dehydrogenase (EC 1.3.8.4)	PA2550	28.6121
298.3.peg.4046	FIG00957214: hypothetical protein	PA0845	25.1281		298.3.peg.4584	Alcohol dehydrogenase (EC 1.1.1.1)	PA2275	25.2979
298.3.peg.3530	FIG00954537: hypothetical protein	PA4327	20.3991		298.3.peg.2744	hypothetical protein		24.6811
298.3.peg.814	FIG00956194: hypothetical protein	PA2937	20.0338		298.3.peg.3249	(R)-3-hydroxydecanoyl-ACP:CoA transacylase PhaG (3-hydroxyacyl-CoA-acyl carrier protein transferase) (EC 2.4.1.-)	PA0730	18.5331
298.3.peg.2482	FIG00954589: hypothetical protein	PA4712	19.012		298.3.peg.2188	4-hydroxy-2-oxoglutarate aldolase (EC 4.1.3.16) @ 2-dehydro-3-deoxyphosphogluconate aldolase (EC 4.1.2.14)	PA3181	12.2489
298.3.peg.5423	FIG00961595: hypothetical protein	PA4337	17.2251		298.3.peg.2205	NAD-dependent glyceraldehyde-3-phosphate dehydrogenase (EC 1.2.1.12)	PA3195	12.1797
298.3.peg.134	Enoyl-CoA hydratase/isomerase family protein	PA1748	16.9248		298.3.peg.3168	hypothetical protein		12.0965
298.3.peg.1549	FIG00956248: hypothetical protein	PA0952	14.5824		298.3.peg.1861	COG4341: Predicted HD phosphohydrolase	PA2804	12.013
298.3.peg.5433	Beta-lactamase class C and other penicillin binding proteins	PA4347	12.8505		298.3.peg.3754	outer membrane protein H1	PA1178	10.2938
298.3.peg.4879	Cytochrome c oxidase polypeptide II (EC 1.9.3.1)	PA0105	12.0052		298.3.peg.2669	Ribosomal RNA small subunit methyltransferase E (EC 2.1.1.-)	PA5071	9.42198
298.3.peg.1306	FOG: TPR repeat	PA4437	10.3041		298.3.peg.3333	Cytochrome O ubiquinol oxidase subunit I (EC 1.10.3.-)	PA1318	8.8743
298.3.peg.919	Cytochrome c Snr1	PA3032	10.1946		298.3.peg.4836	Acyl-CoA dehydrogenase (EC 1.3.8.7)	PA5020	8.86818
298.3.peg.3647	SAM-dependent methyltransferases	PA3335	9.83359		298.3.peg.3255	FIG00961397: hypothetical protein	PA0709	8.69898
298.3.peg.1450	twitching motility protein PilH	PA0409	8.95598		298.3.peg.169	"""Type III secretion thermoregulatory protein (LcrF,VirF,transcription regulation of virulence plasmid)"""	PA1713	8.31067
298.3.peg.1513	FIG00957668: hypothetical protein	PA0348	8.91255		298.3.peg.1230	Glycerol-3-phosphate transporter	PA5235	7.91123
298.3.peg.4646	FIG00957037: hypothetical protein	PA3451	8.83185		298.3.peg.1826	FIG00963861: hypothetical protein		7.14746
298.3.peg.281	hypothetical protein		8.67607		298.3.peg.2611	Nicotinate-nucleotide adenylyltransferase (EC 2.7.7.18)	PA4006	6.97262
298.3.peg.1749	probable membrane protein NMA1176	PA0540	8.34411		298.3.peg.1319	Predicted endonuclease distantly related to archaeal Holliday junction resolvase	PA4424	6.92456
298.3.peg.208	Smr domain protein	PA1675	7.82411		298.3.peg.1494	"""Transcriptional regulator, TetR family"""	PA0367	6.88817
298.3.peg.1550	FIG00956556: hypothetical protein		7.70587		298.3.peg.860	UDP-N-acetylenolpyruvoylglucosamine reductase (EC 1.1.1.158)	PA2977	6.83834
298.3.peg.3463	Probable deaminase	PA2499	7.65635		298.3.peg.5194	Fimbrial protein precursor	PA2128	6.7942
298.3.peg.4666	CidA-associated membrane protein CidB	PA3431	7.63922		298.3.peg.4703	Ferrichrome-iron receptor	PA0151	6.32249
298.3.peg.1177	Carbon storage regulator (could also regulate swarming and quorum sensing)	PA5183.1	7.0421		298.3.peg.984	FIG00960455: hypothetical protein		6.21626
298.3.peg.558	FIG00953867: hypothetical protein	PA3719	6.86705		298.3.peg.2609	LSU m3Psi1915 methyltransferase RlmH	PA4004	6.18277
298.3.peg.3621	Phosphoethanolamine transferase EptA specific for the 1 phosphate group of core-lipid A	PA3310	6.83023		298.3.peg.1559	Phosphoribosylglycinamide formyltransferase (EC 2.1.2.2)	PA0944	6.11011
298.3.peg.2739	D-amino acid dehydrogenase small subunit (EC 1.4.99.1)	PA5304	6.80928		298.3.peg.1454	UPF0301 protein YqgE	PA0405	6.02136
298.3.peg.4093	Fap amyloid fiber secretin	PA1951	6.74212		298.3.peg.5915	"""Cobalt-precorrin-6 synthase, anaerobic"""	PA2908	5.99422
298.3.peg.40	FIG00962026: hypothetical protein	PA1834	6.56553		298.3.peg.1305	"""ATPase, AFG1 family"""	PA4438	5.95397
298.3.peg.34	FIG00958973: hypothetical protein		6.53363		298.3.peg.201	Nucleoside:H+ symporter:Major facilitator superfamily	PA1682	5.80488
298.3.peg.5294	Leucyl-tRNA synthetase	PA3496	6.45353		298.3.peg.240	Ribosomal RNA large subunit methyltransferase A (EC 2.1.1.51)	PA1161	5.73575
298.3.peg.5135	Chemotaxis regulator - transmits chemoreceptor signals to flagelllar motor components CheY	PA0179	6.38222		298.3.peg.3591	FIG00956456: hypothetical protein		5.6759
298.3.peg.1451	twitching motility protein PilG	PA0408	6.36245		298.3.peg.1478	tRNA (guanine46-N7-)-methyltransferase (EC 2.1.1.33)	PA0382	5.62856
298.3.peg.4961	FIG00953334: hypothetical protein	PA1604	6.26145		298.3.peg.2138	Spermidine export protein MdtJ	PA1541	5.33714
298.3.peg.3870	Nucleoside-diphosphate-sugar epimerases	PA4205	6.07048		298.3.peg.642	Ribonuclease P protein component (EC 3.1.26.5)	PA5569	5.25607
298.3.peg.666	Cyclopropane-fatty-acyl-phospholipid synthase (EC 2.1.1.79)	PA5546	6.06013		298.3.peg.5172	MadN protein	PA3474	5.24396
298.3.peg.1588	hypothetical protein		6.00378		298.3.peg.582	cytosolic long-chain acyl-CoA thioester hydrolase family protein	PA3741	4.98213
298.3.peg.561	FIG00953953: hypothetical protein	PA3722	5.84026		298.3.peg.3626	Phosphonate ABC transporter permease protein phnE2 (TC 3.A.1.9.1)	PA3315	4.94161
298.3.peg.460	RNA polymerase sigma factor RpoS	PA3622	5.81558		298.3.peg.45	Predicted aminoglycoside phosphotransferase	PA1829	4.90235
298.3.peg.2200	hypothetical protein	PA3190	5.77154		298.3.peg.2514	tRNA pseudouridine synthase B (EC 4.2.1.70)	PA4742	4.89016
298.3.peg.2027	FIG00956290: hypothetical protein	PA2663	5.7539		298.3.peg.1634	Phenylalanine-4-hydroxylase (EC 1.14.16.1)	PA0872	4.86703
298.3.peg.4900	FIG00960399: hypothetical protein	PA1888	5.57392		298.3.peg.1898	Outer membrane component of tripartite multidrug resistance system	PA3894	4.81819
298.3.peg.4871	3-oxoacyl-[ACP] synthase	PA0098	5.56595		298.3.peg.4494	"""Oxidoreductase, short chain dehydrogenase/reductase family"""	PA3106	4.73602
298.3.peg.276	FIG00955550: hypothetical protein	PA1126	5.46419		298.3.peg.2936	Propionate catabolism operon transcriptional regulator of GntR family [predicted]	PA0797	4.71935
298.3.peg.3931	Integration host factor alpha subunit	PA2738	5.37954		298.3.peg.1837	FIG00957609: hypothetical protein	PA2829	4.70333
298.3.peg.5951	Putative large exoprotein involved in heme utilization or adhesion of ShlA/HecA/FhaA family		5.33714		298.3.peg.5543	Phosphate regulon metal ion transporter containing CBS domains	PA5362	4.65808
298.3.peg.2342	hypothetical protein		5.33379		298.3.peg.5977	Pyoverdine sidechain non-ribosomal peptide synthetase PvdJ		4.48129
298.3.peg.5556	"""CRISPR-associated protein, Cas5d family"""		5.32736		298.3.peg.3157	Iron (III)-transport system permease HitB	PA4688	4.44119
298.3.peg.4098	"""Ribose ABC transport system, periplasmic ribose-binding protein RbsB (TC 3.A.1.2.1)"""	PA1946	5.2716		298.3.peg.4660	GTP cyclohydrolase I (EC 3.5.4.16) type 1	PA3438	4.40036
298.3.peg.3940	FIG00953580: hypothetical protein	PA2746	5.2642		298.3.peg.3192	Glutathione reductase (EC 1.8.1.7)	PA2025	4.37312
298.3.peg.5536	"""Glycolate dehydrogenase (EC 1.1.99.14), subunit GlcD"""	PA5355	5.16859		298.3.peg.5925	Biotin carboxyl carrier protein of acetyl-CoA carboxylase	PA4847	4.3707
298.3.peg.2764	"""oxidoreductase, FAD-binding"""	PA5327	5.09415		298.3.peg.859	Ribonuclease E (EC 3.1.26.12)	PA2976	4.3007
298.3.peg.5569	putative cytochrome P450 hydroxylase	PA2475	5.05835		298.3.peg.2758	Deoxyuridine 5'-triphosphate nucleotidohydrolase (EC 3.6.1.23)	PA5321	4.29947
298.3.peg.2166	O-acetylhomoserine sulfhydrylase (EC 2.5.1.49)	PA1567	5.00077		298.3.peg.174	Type III secretion host injection protein (YopB)	PA1708	4.29575
298.3.peg.88	Universal stress protein family 7	PA1789	4.97565		298.3.peg.3999	"""ABC transporter in pyoverdin gene cluster, periplasmic component"""	PA2410	4.28894
298.3.peg.2122	Alkane-1 monooxygenase (EC 1.14.15.3)	PA1525	4.97109		298.3.peg.4967	"""3-hydroxyacyl-[acyl-carrier-protein] dehydratase, FabA form (EC 4.2.1.59)"""	PA1610	4.26962
298.3.peg.3955	FIG00956312: hypothetical protein		4.90492		298.3.peg.165	"""Type III secretion outermembrane pore forming protein (YscC,MxiD,HrcC, InvG)"""	PA1716	4.26435
298.3.peg.4882	Cytochrome c oxidase polypeptide III (EC 1.9.3.1)	PA0108	4.90291		298.3.peg.356	Outer membrane lipoprotein	PA1053	4.13851
298.3.peg.1059	FIG00953454: hypothetical protein	PA4573	4.88575		298.3.peg.4624	"""Vitamin B12 ABC transporter, B12-binding component BtuF"""	PA4045	4.12545
298.3.peg.4845	Chromosome (plasmid) partitioning protein ParA	PA5028	4.87201		298.3.peg.2190	Glucose-6-phosphate 1-dehydrogenase (EC 1.1.1.49)	PA3183	4.08775
298.3.peg.3253	PhnO protein	PA0711	4.78458		298.3.peg.85	"""UDP-2,3-diacylglucosamine diphosphatase (EC 3.6.1.54)"""	PA1792	4.07729
298.3.peg.4236	D-serine/D-alanine/glycine transporter	PA0220	4.75945		298.3.peg.2384	Isocitrate dehydrogenase [NADP] (EC 1.1.1.42); Monomeric isocitrate dehydrogenase [NADP] (EC 1.1.1.42)	PA2624	4.03727
298.3.peg.3576	Glycine cleavage system transcriptional antiactivator GcvR	PA0484	4.67553		298.3.peg.2978	Gamma-glutamyl-GABA hydrolase (EC 3.5.1.94)	PA0297	3.92762
298.3.peg.5198	Aldehyde dehydrogenase A (EC 1.2.1.22)	PA2125	4.62219		298.3.peg.3133	Molybdopterin biosynthesis protein MoeB	PA4663	3.85123
298.3.peg.3734	NAD-dependent protein deacetylase of SIR2 family	PA1197	4.59339		298.3.peg.4780	Lipid A export ATP-binding/permease protein MsbA (EC 3.6.3.25)	PA4997	3.823
298.3.peg.5911	Two-component system response regulator QseB	PA2479	4.59088		298.3.peg.533	Hydrolase of the alpha/beta superfamily in cluster with COG2110	PA3695	3.81386
298.3.peg.286	NAD/FAD-utilizing enzyme apparently involved in cell division	PA1118	4.56326		298.3.peg.4469	Bifunctional protein: zinc-containing alcohol dehydrogenase; quinone oxidoreductase ( NADPH:quinone reductase) (EC 1.1.1.-); Similar to arginate lyase	PA3567	3.81067
298.3.peg.295	"""Soluble aldose sugar dehydrogenase, PQQ-dependent (EC 1.1.5.-)"""	PA1112	4.55884		298.3.peg.1288	"""Uncharacterized ABC transporter, periplasmic component YrbD"""	PA4454	3.79688
298.3.peg.2120	"""Xanthine dehydrogenase iron-sulfur subunit (EC 1.17.1.4) / Xanthine dehydrogenase, FAD binding subunit (EC 1.17.1.4)"""	PA1524	4.53755		298.3.peg.5726	FIG138517: Putative lipid carrier protein	PA3911	3.76748
298.3.peg.635	FIG00956319: hypothetical protein	PA0007	4.52936		298.3.peg.1695	4-hydroxythreonine-4-phosphate dehydrogenase (EC 1.1.1.262)	PA0593	3.7667
298.3.peg.5544	"""Peptidase, M23/M37 family"""	PA5363	4.52745		298.3.peg.3173	FIG00954953: hypothetical protein	PA2044	3.75141
298.3.peg.2118	"""Xanthine and CO dehydrogenases maturation factor, XdhC/CoxF family"""	PA1522	4.44633		298.3.peg.5268	Adenylate kinase and related kinases	PA4799	3.69697
298.3.peg.2343	FIG00962125: hypothetical protein		4.44274		298.3.peg.2979	glutamine synthetase family protein	PA0298	3.67065
298.3.peg.3497	Probable transmembrane protein	PA4297	4.42705		298.3.peg.4817	Transporter	PA4965	3.66474
298.3.peg.2439	Signal transduction histidine kinase	PA2571	4.38438		298.3.peg.5968	Cobalt-precorrin-2 C20-methyltransferase (EC 2.1.1.130)	PA2904	3.66141
298.3.peg.3723	"""monooxygenase, flavin-binding family"""	PA1208	4.37744		298.3.peg.2257	Ribosomal large subunit pseudouridine synthase A (EC 4.2.1.70)	PA3246	3.65854
298.3.peg.4110	Methyl-accepting chemotaxis protein	PA1930	4.30164		298.3.peg.1468	FIG00958356: hypothetical protein		3.63301
298.3.peg.4679	Leucine dehydrogenase (EC 1.4.1.9)	PA3418	4.22192		298.3.peg.2748	Aldehyde dehydrogenase (EC 1.2.1.3)	PA5312	3.61733
298.3.peg.2085	Mercuric resistance operon regulatory protein	PA2718	4.2059		298.3.peg.819	ChlD component of cobalt chelatase involved in B12 biosynthesis	PA2941	3.4929
298.3.peg.5962	Putative large exoprotein involved in heme utilization or adhesion of ShlA/HecA/FhaA family		4.19004		298.3.peg.5747	Uncharacterized protein PA2301	PA2301	3.48601
298.3.peg.5823	hypothetical protein		4.14477		298.3.peg.700	C4-dicarboxylate transport sensor protein	PA5512	3.46394
298.3.peg.3971	Enoyl-CoA hydratase (EC 4.2.1.17)	PA2767	4.1116		298.3.peg.2193	hypothetical protein		3.43995
298.3.peg.900	FIG00959757: hypothetical protein	PA3015	4.0598		298.3.peg.4079	ABC transporter ATP-binding protein uup	PA1964	3.43344
298.3.peg.816	FIG00957496: hypothetical protein		4.05055		298.3.peg.147	"""membrane protein, putative"""	PA1735	3.42276
298.3.peg.554	"""ABC-type multidrug transport system, ATPase and permease components"""	PA3715	3.98843		298.3.peg.3040	Outer membrane pyoverdine eflux protein	PA2391	3.42266
298.3.peg.2646	"""Histidine ABC transporter, permease protein (TC 3.A.1)"""	PA5095	3.91748		298.3.peg.4516	FIG00953934: hypothetical protein	PA3084	3.4208
298.3.peg.4978	FIG00959249: hypothetical protein	PA5406	3.88111		298.3.peg.3135	Peptide chain release factor 1	PA4665	3.3743
298.3.peg.2785	Superfamily II DNA and RNA helicases	PA5347	3.85087		298.3.peg.648	rRNA small subunit 7-methylguanosine (m7G) methyltransferase GidB	PA5564	3.36316
298.3.peg.3458	FIG00956223: hypothetical protein	PA2504	3.81617		298.3.peg.5529	"""Protein export cytoplasm chaperone protein (SecB, maintains protein to be exported in unfolded state)"""	PA5128	3.35475
298.3.peg.5936	FIG00954317: hypothetical protein	PA1349	3.79939		298.3.peg.5753	"""Cobalamin biosynthesis protein BluB @ 5,6-dimethylbenzimidazole synthase, flavin destructase family"""	PA1274	3.35114
298.3.peg.2334	FIG00956273: hypothetical protein		3.76834		298.3.peg.1216	"""2-octaprenyl-3-methyl-6-methoxy-1,4-benzoquinol hydroxylase (EC 1.14.13.-)"""	PA5221	3.31344
298.3.peg.2099	FIG00960566: hypothetical protein	PA1356	3.75192		298.3.peg.5922	"""Transcriptional regulator, AraC family"""	PA1619	3.30136
298.3.peg.4486	"""Glycerol-3-phosphate regulon repressor, DeoR family"""	PA3583	3.73866		298.3.peg.4794	Lipopolysaccharide heptosyltransferase I (EC 2.4.1.-)	PA5011	3.2909
298.3.peg.3818	Phenazine-specific methyltransferase PhzM	PA4209	3.72752		298.3.peg.4757	Methyl-accepting chemotaxis protein I (serine chemoreceptor protein)	PA1251	3.28832
298.3.peg.5109	putative membrane protein		3.71118		298.3.peg.2610	Iojap protein	PA4005	3.28781
298.3.peg.4918	Xanthine permease	PA1507	3.70673		298.3.peg.1421	Transcriptional regulator RutR of pyrimidine catabolism (TetR family)	PA0436	3.27792
298.3.peg.5886	FIG00956092: hypothetical protein	PA0201	3.70379		298.3.peg.4487	Aerobic glycerol-3-phosphate dehydrogenase (EC 1.1.5.3)	PA3584	3.26011
298.3.peg.1626	COGs COG3777	PA0878	3.64594		298.3.peg.3330	Permeases of the major facilitator superfamily	PA1316	3.24872
298.3.peg.2684	Polyhydroxyalkanoic acid synthase	PA5056	3.64261		298.3.peg.3337	Ferrichrome-iron receptor	PA1322	3.24123
298.3.peg.5354	hypothetical protein	PA0050	3.60647		298.3.peg.2383	Nudix-like NDP and NTP phosphohydrolase YmfB	PA2625	3.23501
298.3.peg.5024	"""Transcriptional regulator, LysR family"""	PA0815	3.58987		298.3.peg.531	"""COG2110, Macro domain, possibly ADP-ribose binding module"""	PA3693	3.21855
298.3.peg.1079	protein activator	PA4590	3.57508		298.3.peg.1991	Histidyl-tRNA synthetase (EC 6.1.1.21)	PA3802	3.19501
298.3.peg.3441	benABC operon transcriptional activator BenR	PA2519	3.56535		298.3.peg.4808	Phosphatidylserine decarboxylase (EC 4.1.1.65)	PA4957	3.16351
298.3.peg.3496	"""DNA-binding response regulator, LuxR family"""	PA4296	3.55418		298.3.peg.4887	"""Type I secretion system, outer membrane component LapE # AggA"""	PA1875	3.15274
298.3.peg.3381	"""Branched-chain amino acid ABC transporter, amino acid-binding protein (TC 3.A.1.4.1)"""	PA4913	3.54777		298.3.peg.1929	ATP-dependent RNA helicase RhlB	PA3861	3.15069
298.3.peg.5765	FIG00953153: hypothetical protein	PA0042	3.52813		298.3.peg.2456	"""Transcriptional regulator, AraC family"""	PA2556	3.128
298.3.peg.2472	FIG00954216: hypothetical protein	PA4702	3.52138		298.3.peg.4612	FIG00963000: hypothetical protein	PA4033	3.12225
298.3.peg.209	GTP cyclohydrolase I (EC 3.5.4.16) type 1	PA1674	3.51943		298.3.peg.1028	COG1496: Uncharacterized conserved protein	PA4543	3.10633
298.3.peg.1203	Phosphate transport regulator (distant homolog of PhoU)	PA5208	3.5146		298.3.peg.5342	PUTATIVE ZINC PROTEASE PROTEIN	PA0063	3.10614
298.3.peg.407	Rhodanese-like domain protein	PA1006	3.49656		298.3.peg.884	Aromatic amino acid transport protein AroP	PA3000	3.10289
298.3.peg.258	Glycerol-3-phosphate transporter	PA1144	3.48666		298.3.peg.3176	Putative transport protein	PA2042	3.0464
298.3.peg.5920	Long-chain-fatty-acid--CoA ligase (EC 6.2.1.3)	PA1617	3.47875		298.3.peg.3166	FIG00953737: hypothetical protein	PA2049	3.04337
298.3.peg.5057	Bacterioferritin	PA4235	3.46604		298.3.peg.5404	"""Cytochrome c-type biogenesis protein CcmG/DsbE, thiol:disulfide oxidoreductase"""	PA1481	3.03805
298.3.peg.1716	Fic family protein	PA0574	3.45395		298.3.peg.5917	Cobalamin biosynthesis protein CobG	PA2906	3.03495
298.3.peg.667	"""TRAP transporter solute receptor, unknown substrate 1"""	PA5545	3.44232		298.3.peg.4847	Permeases of the major facilitator superfamily	PA5030	3.03418
298.3.peg.4564	Acetolactate synthase large subunit (EC 2.2.1.6)	PA1417	3.44008		298.3.peg.3309	Protein YcgL	PA1295	3.02032
298.3.peg.3663	16 kDa heat shock protein A	PA3126	3.43011		298.3.peg.5337	FIG00954395: hypothetical protein	PA0068	3.00902
298.3.peg.5540	Orf21; putative lipoprotein	PA5359	3.4098		298.3.peg.2284	Sensory box histidine kinase/response regulator	PA3271	2.99393
298.3.peg.4254	"""Na(+) dependent transporter,Sodium Bile acid symporter family"""	PA1650	3.38551		298.3.peg.3936	Translation initiation factor 3	PA2743	2.98816
298.3.peg.1101	FIG00960409: hypothetical protein	PA4611	3.3371		298.3.peg.203	"""Hydrolase, alpha/beta fold family functionally coupled to Phosphoribulokinase"""	PA1680	2.98578
298.3.peg.4899	FIG00960864: hypothetical protein	PA1887	3.3312		298.3.peg.1870	tRNA dihydrouridine synthase A	PA2795	2.97974
298.3.peg.2088	3-demethylubiquinone-9 3-methyltransferase	PA2721	3.31735		298.3.peg.2021	Phosphonate ABC transporter phosphate-binding periplasmic component (TC 3.A.1.9.1)	PA2658	2.97489
298.3.peg.5334	FIG00957151: hypothetical protein	PA0071	3.30671		298.3.peg.504	"""2,3,4,5-tetrahydropyridine-2,6-dicarboxylate N-succinyltransferase (EC 2.3.1.117)"""	PA3666	2.97204
298.3.peg.5866	Alkyl hydroperoxide reductase protein F (EC 1.6.4.-)	PA0140	3.30088		298.3.peg.3655	3-isopropylmalate dehydrogenase (EC 1.1.1.85)	PA3118	2.96639
298.3.peg.1952	Ribosomal RNA large subunit methyltransferase F (EC 2.1.1.51)	PA3840	3.27675		298.3.peg.5646	"""Lead, cadmium, zinc and mercury transporting ATPase (EC 3.6.3.3) (EC 3.6.3.5); Copper-translocating P-type ATPase (EC 3.6.3.4)"""	PA2435	2.962
298.3.peg.4393	amino acid permease family protein		3.27517		298.3.peg.5647	FIG00961128: hypothetical protein	PA2436	2.96049
298.3.peg.393	Sialic acid transporter (permease) NanT	PA1019	3.26299		298.3.peg.2240	FIG00957787: hypothetical protein	PA3229	2.94696
298.3.peg.5156	probable nonribosomal peptide synthetase	PA4078	3.25361		298.3.peg.2525	FIG004454: RNA binding protein	PA4753	2.9375
298.3.peg.2638	"""Histidine transporter, periplasmic histidine-binding protein"""	PA5103	3.23637		298.3.peg.1988	Type IV pilus biogenesis protein PilF	PA3805	2.92579
298.3.peg.1322	Cell division protein MraZ	PA4421	3.23291		298.3.peg.4969	FIG00953467: hypothetical protein	PA1612	2.91362
298.3.peg.2631	"""Fructose-1,6-bisphosphatase, type I (EC 3.1.3.11)"""	PA5110	3.21792		298.3.peg.4064	Quinone oxidoreductase (EC 1.6.5.5)	PA0863	2.90566
298.3.peg.4541	FIG00958383: hypothetical protein	PA1395	3.20571		298.3.peg.5700	"""L-asparaginase I, cytoplasmic (EC 3.5.1.1)"""	PA2253	2.90367
298.3.peg.3531	Universal stress protein family 5	PA4328	3.19937		298.3.peg.3625	Phosphonate ABC transporter ATP-binding protein (TC 3.A.1.9.1)	PA3314	2.90332
298.3.peg.3060	FIG00961308: hypothetical protein		3.19541		298.3.peg.5217	FIG00956165: hypothetical protein	PA1913	2.89696
298.3.peg.4337	DNA-binding heavy metal response regulator	PA4885	3.19373		298.3.peg.1526	Queuosine Biosynthesis QueE Radical SAM	PA0975	2.88708
298.3.peg.2133	Colicin E2 tolerance protein CbrC-like protein	PA1536	3.18704		298.3.peg.4587	Cell division protein FtsI [Peptidoglycan synthetase] (EC 2.4.1.129)	PA2272	2.86969
298.3.peg.1912	SAM-dependent methyltransferases	PA3882	3.14455		298.3.peg.1694	Survival protein SurA precursor (Peptidyl-prolyl cis-trans isomerase SurA) (EC 5.2.1.8)	PA0594	2.86576
298.3.peg.3800	HDIG domain protein	PA4108	3.13076		298.3.peg.843	Thymidylate kinase (EC 2.7.4.9)	PA2962	2.84578
298.3.peg.2429	FIG00955305: hypothetical protein	PA2581	3.11272		298.3.peg.2401	tRNA 2-thiouridine synthesizing protein E (EC 2.8.1.-)	PA2608	2.83644
298.3.peg.4862	Uncharacterized protein ImpH/VasB	PA0089	3.11077		298.3.peg.1938	probable transferase	PA3853	2.83226
298.3.peg.274	Transcriptional regulator	PA1128	3.10542		298.3.peg.1204	Adenylate cyclase (EC 4.6.1.1)	PA5209	2.83162
298.3.peg.3067	Uncharacterized protein ImpB	PA2365	3.10336		298.3.peg.2011	NADH-ubiquinone oxidoreductase chain M (EC 1.6.5.3)	PA2648	2.83074
298.3.peg.1083	Lipoprotein releasing system ATP-binding protein LolD	PA4594	3.09603		298.3.peg.1443	"""Transcriptional regulator, AraC family"""	PA0416	2.815
298.3.peg.1620	"""TRAP-type C4-dicarboxylate transport system, periplasmic component"""	PA0884	3.09008		298.3.peg.4527	Alpha-ribazole-5'-phosphate phosphatase (EC 3.1.3.73)	PA1280	2.81014
298.3.peg.3104	FIG00954698: hypothetical protein		3.07874		298.3.peg.2010	NADH-ubiquinone oxidoreductase chain L (EC 1.6.5.3)	PA2647	2.80665
298.3.peg.1851	"""Transglutaminase-like enzymes, putative cysteine proteases"""	PA2814	3.07537		298.3.peg.2616	"""Lead, cadmium, zinc and mercury transporting ATPase (EC 3.6.3.3) (EC 3.6.3.5); Copper-translocating P-type ATPase (EC 3.6.3.4)"""	PA4011	2.80506
298.3.peg.1876	FIG00958233: hypothetical protein		3.06005		298.3.peg.3709	Membrane-bound lytic murein transglycosylase A precursor (EC 3.2.1.-)	PA1222	2.80113
298.3.peg.4436	Membrane bound c-di-GMP receptor LapD	PA1433	3.05736		298.3.peg.104	"""DNA-directed RNA polymerase specialized sigma subunit, sigma24-like"""	PA1776	2.79868
298.3.peg.5090	putative membrane protein		3.05205		298.3.peg.3958	3-isopropylmalate dehydratase large subunit	PA2756	2.79405
298.3.peg.1102	FOG: Ankyrin repeat	PA4612	3.04501		298.3.peg.4514	GlpG protein (membrane protein of glp regulon)	PA3086	2.78876
298.3.peg.5485	probable dicarboxylate transporter	PA0119	3.01592		298.3.peg.3117	Uracil permease	PA4647	2.77474
298.3.peg.2097	PhnB protein	PA1354	2.99632		298.3.peg.5280	Selenocysteine-specific translation elongation factor	PA4807	2.76567
298.3.peg.87	tRNA-(ms[2]io[6]A)-hydroxylase (EC 1.-.-.-)	PA1790	2.97671		298.3.peg.4443	hypothetical protein		2.76469
298.3.peg.4563	D-2-hydroxyglutarate dehydrogenase	PA1416	2.96798		298.3.peg.1217	FIG00954652: hypothetical protein	PA5222	2.75371
298.3.peg.4866	Rhs family protein	PA0093	2.96573		298.3.peg.1287	"""Uncharacterized ABC transporter, permease component YrbE"""	PA4455	2.74608
298.3.peg.3105	Restriction endonuclease		2.96507		298.3.peg.4818	FIG00953138: hypothetical protein	PA4966	2.74207
298.3.peg.4897	Histone acetyltransferase HPA2 and related acetyltransferases	PA1885	2.94708		298.3.peg.904	FIG00955103: hypothetical protein	PA3018	2.73745
298.3.peg.89	FIG00955285: hypothetical protein	PA1788	2.94016		298.3.peg.2541	tmRNA-binding protein SmpB	PA4768	2.72588
298.3.peg.9	Tetracenomycin polyketide synthesis O-methyltransferase TcmP (EC 2.1.1.-)	PA1860	2.93436		298.3.peg.3724	Glutathione-regulated potassium-efflux system protein KefB	PA1207	2.71838
298.3.peg.1449	type IV pili signal transduction protein PilI	PA0410	2.93107		298.3.peg.2204	Phosphogluconate dehydratase (EC 4.2.1.12)	PA3194	2.71712
298.3.peg.5779	Urea channel UreI	PA3362	2.92147		298.3.peg.4631	Transcription termination protein NusB	PA4052	2.7138
298.3.peg.2924	putative RecF protein	PA0787	2.88013		298.3.peg.1554	hypothetical protein	PA0948	2.71361
298.3.peg.3698	GGDEF domain protein	PA3177	2.86268		298.3.peg.155	diguanylate cyclase/phosphodiesterase (GGDEF & EAL domains) with PAS/PAC sensor(s)	PA1727	2.71047
298.3.peg.5523	FIG00956533: hypothetical protein	PA5122	2.86119		298.3.peg.3748	"""Aerobic C4-dicarboxylate transporter for fumarate, L-malate, D-malate, succunate, aspartate"""	PA1183	2.70803
298.3.peg.4509	ATPase involved in DNA repair	PA3091	2.83497		298.3.peg.1072	hypothetical protein	PA4584	2.70798
298.3.peg.4184	COG1272: Predicted membrane protein hemolysin III homolog	PA4833	2.81955		298.3.peg.4925	2-hydroxy-3-oxopropionate reductase (EC 1.1.1.60)	PA1500	2.67783
298.3.peg.3209	"""Homogentisate 1,2-dioxygenase (EC 1.13.11.5)"""	PA2009	2.81815		298.3.peg.829	Cobalt-precorrin-4 C11-methyltransferase (EC 2.1.1.133)	PA2948	2.67351
298.3.peg.3888	p-cumate dioxygenase large subunit (CmtAb)	PA2083	2.80392		298.3.peg.1771	Methylcrotonyl-CoA carboxylase biotin-containing subunit (EC 6.4.1.4)	PA2891	2.66676
298.3.peg.2582	"""FOG: TPR repeat, SEL1 subfamily"""	PA3978	2.78844		298.3.peg.3113	FIG00953775: hypothetical protein	PA4643	2.66672
298.3.peg.1856	Copper-sensing two-component system response regulator CusR	PA2809	2.77789		298.3.peg.5248	FIG00957921: hypothetical protein	PA4181	2.66291
298.3.peg.5019	Phage DNA-binding protein		2.74866		298.3.peg.3134	"""Protein-N(5)-glutamine methyltransferase PrmC, methylates polypeptide chain release factors RF1 and RF2"""	PA4664	2.66103
298.3.peg.3034	"""PvdE, pyoverdine ABC export system, fused ATPase and permease components"""	PA2397	2.74636		298.3.peg.2459	3-hydroxyacyl-CoA dehydrogenase	PA2554	2.65119
298.3.peg.3572	probable lipoprotein YPO3274	PA0488	2.74289		298.3.peg.4198	3-dehydroquinate dehydratase II (EC 4.2.1.10)	PA4846	2.65079
298.3.peg.4206	CBS domain protein	PA0250	2.73326		298.3.peg.578	Thiol:disulfide interchange protein DsbC	PA3737	2.6507
298.3.peg.4317	Multicopper oxidase	PA3768	2.73031		298.3.peg.4812	Phosphoserine phosphatase (EC 3.1.3.3)	PA4960	2.64034
298.3.peg.4012	"""BRO family, N-terminal domain protein"""	PA2423	2.72385		298.3.peg.2462	CDP-diacylglycerol--serine O-phosphatidyltransferase (EC 2.7.8.8)	PA4693	2.63978
298.3.peg.5500	Guanine deaminase (EC 3.5.4.3)	PA0134	2.70355		298.3.peg.609	FIG00958443: hypothetical protein	PA0033	2.63566
298.3.peg.3065	Putative cytoplasmic protein USSDB7A	PA2367	2.69842		298.3.peg.1527	TPR repeat containing exported protein; Putative periplasmic protein contains a protein prenylyltransferase domain	PA0974	2.63095
298.3.peg.2236	"""Transcriptional regulator, LysR family"""	PA3225	2.69633		298.3.peg.5039	Extracellular Matrix protein PslJ	PA2240	2.62496
298.3.peg.895	FIG00953287: hypothetical protein	PA3010	2.69499		298.3.peg.5406	Cytochrome c heme lyase subunit CcmH	PA1483	2.62185
298.3.peg.2789	Rubredoxin	PA5350	2.66672		298.3.peg.25	cis/trans isomerase	PA1846	2.61746
298.3.peg.5240	Lysyl endopeptidase (EC 3.4.21.50)	PA4175	2.66427		298.3.peg.1540	Cold shock protein CspC	PA0961	2.6143
298.3.peg.300	FOG: GGDEF domain	PA1107	2.66283		298.3.peg.5425	Cardiolipin synthetase (EC 2.7.8.-)	PA4339	2.60958
298.3.peg.3007	Spermidine Putrescine ABC transporter permease component potC (TC_3.A.1.11.1)	PA0324	2.65968		298.3.peg.5295	Endonuclease III (EC 4.2.99.18)	PA3495	2.60461
298.3.peg.137	FIG00954121: hypothetical protein	PA1745	2.6596		298.3.peg.1750	Integral membrane protein	PA0539	2.60426
298.3.peg.2531	4-hydroxy-tetrahydrodipicolinate reductase (EC 1.17.1.8)	PA4759	2.65396		298.3.peg.2381	FIG002903: a protein of unknown function perhaps involved in purine metabolism	PA2627	2.59792
298.3.peg.2368	SAM-dependent methyltransferases	PA3515	2.65163		298.3.peg.1486	"""Cell division transporter, ATP-binding protein FtsE (TC 3.A.5.1.1)"""	PA0374	2.59662
298.3.peg.718	FIG00953549: hypothetical protein	PA5494	2.64671		298.3.peg.4372	Probable transmembrane protein	PA4851	2.58048
298.3.peg.1501	"""FOG: TPR repeat, SEL1 subfamily"""	PA0360	2.62956		298.3.peg.3122	Sigma-fimbriae usher protein	PA4652	2.57857
298.3.peg.4149	FIG067310: hypothetical protein	PA3923	2.62891		298.3.peg.1600	Aspartokinase (EC 2.7.2.4)	PA0904	2.57805
298.3.peg.5731	"""2-octaprenyl-3-methyl-6-methoxy-1,4-benzoquinol hydroxylase (EC 1.14.13.-)"""	PA4190	2.62656		298.3.peg.785	Cobalt-precorrin-6x reductase (EC 1.3.1.54)	PA2909	2.56338
298.3.peg.1191	Ribosomal protein S6 glutaminyl transferase	PA5196	2.6255		298.3.peg.4782	Oligosaccharide repeat unit polymerase Wzy; O-antigen ligase	PA4999	2.54897
298.3.peg.111	FIG00959101: hypothetical protein		2.62013		298.3.peg.2601	Octanoate-[acyl-carrier-protein]-protein-N-octanoyltransferase	PA3997	2.54493
298.3.peg.571	FIG006163: hypothetical protein	PA3732	2.6066		298.3.peg.1959	FIG00957284: hypothetical protein	PA3833	2.52512
298.3.peg.5827	Arginine permease RocE	PA4981	2.60092		298.3.peg.636	Histidinol-phosphatase (EC 3.1.3.15)	PA0006	2.52071
298.3.peg.469	Putative transport system permease protein	PA3631	2.60084		298.3.peg.1401	ATP-dependent 23S rRNA helicase DbpA	PA0455	2.515
298.3.peg.4425	Flagellar biosynthesis protein FliL	PA1442	2.59939		298.3.peg.1455	Putative Holliday junction resolvase YggF	PA0404	2.51045
298.3.peg.1814	Organic hydroperoxide resistance transcriptional regulator	PA2849	2.59917		298.3.peg.1366	InaA protein	PA4378	2.50898
298.3.peg.4056	FIG00953517: hypothetical protein	PA0855	2.58362		298.3.peg.1091	Sensory box/GGDEF family protein	PA4601	2.50612
298.3.peg.4675	FIG067310: hypothetical protein	PA3422	2.58101		298.3.peg.2012	NADH-ubiquinone oxidoreductase chain N (EC 1.6.5.3)	PA2649	2.48251
298.3.peg.301	FIG00957901: hypothetical protein	PA1106	2.57512		298.3.peg.1960	DNA polymerase III chi subunit (EC 2.7.7.7)	PA3832	2.47795
298.3.peg.3598	Two-component response regulator CreB	PA0463	2.56552		298.3.peg.3590	Ferrichrome-iron receptor	PA0470	2.47171
298.3.peg.4611	Two-component response regulator	PA4032	2.56233		298.3.peg.2993	"""oxidoreductase, 2OG-Fe(II) oxygenase family"""	PA0310	2.46498
298.3.peg.5001	Transcriptional regulator	PA5428	2.56143		298.3.peg.358	Glycerate kinase (EC 2.7.1.31)	PA1052	2.46182
298.3.peg.2912	tRNA (uridine-5-oxyacetic acid methyl ester) 34 synthase	PA0775	2.54997		298.3.peg.3041	Pyoverdine efflux carrier and ATP binding protein	PA2390	2.46141
298.3.peg.2431	"""Tryptophan 2,3-dioxygenase (EC 1.13.11.11)"""	PA2579	2.54401		298.3.peg.462	Protein-L-isoaspartate O-methyltransferase (EC 2.1.1.77)	PA3624	2.44808
298.3.peg.1457	Aspartate carbamoyltransferase (EC 2.1.3.2)	PA0402	2.53828		298.3.peg.2670	Twin-arginine translocation protein TatC	PA5070	2.44036
298.3.peg.769	Acetyl-CoA hydrolase	PA5445	2.51862		298.3.peg.3851	Phage protein		2.42897
298.3.peg.3342	"""DNA/RNA endonuclease G, NUC1"""	PA1327	2.5083		298.3.peg.5040	Extracellular Matrix protein PslK	PA2241	2.4256
298.3.peg.4647	Alkyl hydroperoxide reductase subunit C-like protein	PA3450	2.50739		298.3.peg.2775	"""GTP pyrophosphokinase (EC 2.7.6.5), (p)ppGpp synthetase II / Guanosine-3',5'-bis(diphosphate) 3'-pyrophosphohydrolase (EC 3.1.7.2)"""	PA5338	2.4253
298.3.peg.1456	Uracil phosphoribosyltransferase (EC 2.4.2.9) / Pyrimidine operon regulatory protein PyrR	PA0403	2.50067		298.3.peg.2123	"""Transcriptional regulator, GntR family"""	PA1526	2.41926
298.3.peg.5471	Anti-sigma F factor antagonist (spoIIAA-2); Anti-sigma B factor antagonist RsbV	PA3347	2.49309		298.3.peg.1579	Heat shock protein	PA0925	2.41763
298.3.peg.2761	"""Transcriptional regulator, AraC family"""	PA5324	2.49208		298.3.peg.5359	Protein of unknown function UPF0060	PA3275	2.41606
298.3.peg.2954	"""transcriptional regulator, Crp/Fnr family"""	PA0275	2.4746		298.3.peg.3358	Glutamate Aspartate periplasmic binding protein precursor GltI (TC 3.A.1.3.4)	PA1342	2.41369
298.3.peg.1385	Chromosome segregation ATPases	PA4360	2.46907		298.3.peg.1672	Baseplate assembly protein V	PA0616	2.4106
298.3.peg.5271	FIG00957401: hypothetical protein	PA4801	2.46626		298.3.peg.2213	YciL protein	PA3202	2.4027
298.3.peg.5416	Enoyl-CoA hydratase (EC 4.2.1.17)	PA4330	2.44935		298.3.peg.2064	FIG002283: Isochorismatase family protein	PA2698	2.39972
298.3.peg.5414	hypothetical protein		2.44654		298.3.peg.4832	Dihydrolipoamide acetyltransferase component of pyruvate dehydrogenase complex (EC 2.3.1.12)	PA5016	2.39953
298.3.peg.2756	DNA repair protein RadC	PA5319	2.44644		298.3.peg.1937	FIG00955494: hypothetical protein	PA3854	2.39587
298.3.peg.1547	"""Acylphosphate phosphohydrolase (EC 3.6.1.7), putative"""	PA0954	2.44349		298.3.peg.2184	Succinate dehydrogenase flavoprotein subunit (EC 1.3.99.1)	PA1583	2.39433
298.3.peg.4736	"""monooxygenase, putative"""	PA5393	2.43456		298.3.peg.3753	Transcriptional regulatory protein PhoP	PA1179	2.38934
298.3.peg.5371	FIG00954344: hypothetical protein		2.43234		298.3.peg.2031	"""transcriptional regulator MvaT, P16 subunit, putative"""	PA2667	2.37985
298.3.peg.1447	Chemotaxis protein methyltransferase CheR (EC 2.1.1.80)	PA0412	2.42321		298.3.peg.194	FIG00953791: hypothetical protein	PA1688	2.37325
298.3.peg.5014	FIG00955994: hypothetical protein	PA0826	2.40294		298.3.peg.480	Ribonuclease HII (EC 3.1.26.4)	PA3642	2.37292
298.3.peg.4475	"""Multidrug resistance transporter, Bcr/CflA family"""	PA3573	2.39432		298.3.peg.1137	Nucleoside-diphosphate-sugar epimerases	PA5149	2.37243
298.3.peg.2837	FIG00956529: hypothetical protein	PA2174	2.39235		298.3.peg.789	"""ABC transporter (iron.B12.siderophore.hemin) , periplasmic substrate-binding component"""	PA2913	2.36434
298.3.peg.4030	FIG00954138: hypothetical protein	PA0830	2.39133		298.3.peg.626	Ribosomal RNA small subunit methyltransferase B (EC 2.1.1.-)	PA0017	2.36103
298.3.peg.2696	Type IV pilus biogenesis protein PilM	PA5044	2.39034		298.3.peg.3336	"""Heme O synthase, protoheme IX farnesyltransferase (EC 2.5.1.-) COX10-CtaB"""	PA1321	2.34802
298.3.peg.5257	"""Transcriptional regulator, AraC family"""	PA4787	2.38795		298.3.peg.576	Threonine synthase (EC 4.2.3.1)	PA3735	2.34124
298.3.peg.5608	Exoenzymes regulatory protein AepA in lipid-linked oligosaccharide synthesis cluster	PA2448	2.35444		298.3.peg.3415	DNA mismatch repair protein MutL	PA4946	2.33969
298.3.peg.599	"""lipoprotein, putative"""	PA3756	2.34352		298.3.peg.881	Na(+)-translocating NADH-quinone reductase subunit C (EC 1.6.5.-)	PA2997	2.33799
298.3.peg.4890	"""HMP-PP hydrolase (pyridoxal phosphatase) Cof, detected in genetic screen for thiamin metabolic genes (PMID:15292217)"""	PA1878	2.3416		298.3.peg.1874	FIG00958760: hypothetical protein	PA2792	2.33126
298.3.peg.3846	Phage lysin		2.3258		298.3.peg.5693	"""ABC-type antimicrobial peptide transport system, permease component"""	PA4065	2.32907
298.3.peg.2438	Response regulator	PA2572	2.31337		298.3.peg.1984	"""Ferredoxin, 2Fe-2S"""	PA3809	2.32456
298.3.peg.2079	Permease of the drug/metabolite transporter (DMT) superfamily	PA2712	2.29855		298.3.peg.1529	"""tolB protein precursor, periplasmic protein involved in the tonb-independent uptake of group A colicins"""	PA0972	2.32343
298.3.peg.1279	Ribosome hibernation protein YhbH	PA4463	2.29686		298.3.peg.1980	Iron-sulfur cluster assembly scaffold protein IscU	PA3813	2.32241
298.3.peg.5013	FIG149030: hypothetical protein		2.29435		298.3.peg.5520	Glutamine synthetase type I (EC 6.3.1.2)	PA5119	2.31537
298.3.peg.849	3-oxoacyl-[acyl-carrier protein] reductase (EC 1.1.1.100)	PA2967	2.28667		298.3.peg.2103	Putative DMT superfamily metabolite efflux protein precursor	PA1360	2.31429
298.3.peg.1679	"""Anthranilate synthase, aminase component (EC 4.1.3.27)"""	PA0609	2.26372		298.3.peg.4503	General secretion pathway protein K	PA3097	2.30347
298.3.peg.619	"""Coproporphyrinogen III oxidase, aerobic (EC 1.3.3.3)"""	PA0024	2.24935		298.3.peg.1485	Cell division protein FtsX	PA0375	2.30144
298.3.peg.2047	"""Threonine dehydratase, catabolic (EC 4.3.1.19)"""	PA2683	2.24747		298.3.peg.5875	2-Amino-2-deoxy-isochorismate synthase (EC 4.1.3.-) # TrpAa/TrpAb-PhzE type	PA4214	2.30012
298.3.peg.2018	FIG00958801: hypothetical protein	PA2655	2.24602		298.3.peg.2745	Gamma-glutamyl-putrescine oxidase (EC1.4.3.-)	PA5309	2.29849
298.3.peg.1687	"""DNA-binding response regulator, LuxR family, near polyamine transporter"""	PA0601	2.2204		298.3.peg.319	SAM-dependent methyltransferases	PA1088	2.2932
298.3.peg.692	Excinuclease ATPase subunit	PA5520	2.19921		298.3.peg.4269	Osmosensitive K+ channel histidine kinase KdpD (EC 2.7.3.-)	PA1636	2.28929
298.3.peg.1656	"""Anthranilate synthase, amidotransferase component (EC 4.1.3.27) @ Para-aminobenzoate synthase, amidotransferase component (EC 2.6.1.85)"""	PA0649	2.19579		298.3.peg.768	FIG00954150: hypothetical protein	PA5446	2.2868
298.3.peg.1215	FIG00955077: hypothetical protein	PA5220	2.1929		298.3.peg.543	Sensor histidine kinase/response regulator	PA3704	2.28551
298.3.peg.4200	FIG00958431: hypothetical protein	PA0256	2.1907		298.3.peg.5063	SSU ribosomal protein S13p (S18e)	PA4241	2.26413
298.3.peg.4954	dienelactone hydrolase family protein	PA1597	2.19038		298.3.peg.4262	Selenophosphate-dependent tRNA 2-selenouridine synthase	PA1643	2.26095
298.3.peg.2235	3-phosphoglycerate kinase	PA3224	2.18909		298.3.peg.2938	FIG005666: putative helicase	PA0799	2.26007
298.3.peg.1093	Dehydrogenases with different specificities (related to short-chain alcohol dehydrogenases)	PA4603	2.18439		298.3.peg.2019	Sensor protein PhoQ (EC 2.7.13.3)	PA2656	2.25351
298.3.peg.1873	FIG00955667: hypothetical protein	PA2793	2.16667		298.3.peg.1965	FIG000906: Predicted Permease	PA3827	2.24808
298.3.peg.2943	"""Oxidoreductase, aldo/keto reductase family"""	PA0804	2.16127		298.3.peg.782	Tryptophan-specific transport protein	PA5434	2.24764
298.3.peg.53	Enoyl-CoA hydratase [valine degradation] (EC 4.2.1.17)	PA1821	2.13998		298.3.peg.2477	"""Hemin ABC transporter, permease protein"""	PA4707	2.24685
298.3.peg.570	PspA/IM30 family protein	PA3731	2.13619		298.3.peg.2759	Phosphomannomutase (EC 5.4.2.8) / Phosphoglucomutase (EC 5.4.2.2)	PA5322	2.23638
298.3.peg.3481	Exonuclease SbcD	PA4281	2.13562		298.3.peg.1611	"""Arginine pathway regulatory protein ArgR, repressor of arg regulon"""	PA0893	2.23611
298.3.peg.2473	Regulator of competence-specific genes	PA4703	2.12784		298.3.peg.2783	ATP-dependent DNA helicase RecG (EC 3.6.1.-)	PA5345	2.22962
298.3.peg.1769	Acetoacetyl-CoA synthetase (EC 6.2.1.16) / Long-chain-fatty-acid--CoA ligase (EC 6.2.1.3)	PA2893	2.12746		298.3.peg.3110	Malate:quinone oxidoreductase (EC 1.1.5.4)	PA4640	2.22817
298.3.peg.5010	hypothetical protein		2.11466		298.3.peg.2597	Membrane-bound lytic murein transglycosylase B precursor (EC 3.2.1.-)	PA3992	2.22816
298.3.peg.2344	hypothetical protein		2.09809		298.3.peg.5041	Extracellular Matrix protein PslL	PA2242	2.2247
298.3.peg.2142	FIG00953282: hypothetical protein	PA1545	2.07963		298.3.peg.2496	Two-component sensor CbrA: intrcellular carbon:nitrogen balance	PA4725	2.22467
298.3.peg.3109	Phosphonate ABC transporter phosphate-binding periplasmic component (TC 3.A.1.9.1)	PA4639	2.07672		298.3.peg.2280	1-acyl-sn-glycerol-3-phosphate acyltransferase (EC 2.3.1.51)	PA3267	2.22389
298.3.peg.2388	ATP-dependent Clp protease ATP-binding subunit ClpA	PA2620	2.06264		298.3.peg.4567	Glucose-selective porin OprB	PA2291	2.21854
298.3.peg.670	Beta-lactamase class C and other penicillin binding proteins	PA5542	2.05048		298.3.peg.376	Protein export cytoplasm protein SecA ATPase RNA helicase (TC 3.A.5.1.1)	PA1034	2.2136
298.3.peg.969	FIG00638718: hypothetical protein	PA4487	2.04437		298.3.peg.631	Lipid A biosynthesis lauroyl acyltransferase (EC 2.3.1.-)	PA0011	2.20136
298.3.peg.5409	hypothetical protein		2.04102		298.3.peg.678	FIG00954044: hypothetical protein	PA5534	2.19736
298.3.peg.2774	DNA-directed RNA polymerase omega subunit (EC 2.7.7.6)	PA5337	2.03768		298.3.peg.5509	"""Transcriptional regulator, LysR family"""	PA2547	2.18857
298.3.peg.2390	Arginine-tRNA-protein transferase (EC 2.3.2.8)	PA2618	2.0349		298.3.peg.1897	LysR family transcriptional regulator QseA	PA3895	2.17776
298.3.peg.963	Rod shape-determining protein MreB	PA4481	2.03287		298.3.peg.759	Glycosyltransferase	PA5455	2.17626
298.3.peg.1807	Arylesterase precursor (EC 3.1.1.2)	PA2856	2.03027		298.3.peg.4438	Histone acetyltransferase HPA2 and related acetyltransferases	PA1428	2.17218
298.3.peg.5822	Phage-related protein		2.02864		298.3.peg.2625	UDP-N-acetylmuramate:L-alanyl-gamma-D-glutamyl-meso-diaminopimelate ligase (EC 6.3.2.-)	PA4020	2.17135
298.3.peg.4778	Acyl-CoA dehydrogenase; probable dibenzothiophene desulfurization enzyme	PA4995	2.02521		298.3.peg.708	Methionine ABC transporter permease protein	PA5504	2.15744
298.3.peg.4371	tRNA dihydrouridine synthase B (EC 1.-.-.-)	PA4852	2.02093		298.3.peg.2209	Segregation and condensation protein A	PA3198	2.15702
298.3.peg.344	"""Lipoprotein, putative"""	PA1064	2.02005		298.3.peg.3407	Adenylosuccinate synthetase (EC 6.3.4.4)	PA4938	2.15373
298.3.peg.1748	Cytochrome c556	PA0541	2.01976		298.3.peg.5403	Cytochrome c heme lyase subunit CcmF	PA1480	2.15058
298.3.peg.4543	"""DNA-binding response regulator, LuxR family"""	PA1397	2.01436		298.3.peg.5209	Diadenosine tetraphosphate (Ap4A) hydrolase and other HIT family hydrolases	PA1906	2.14946
					298.3.peg.2279	Cold shock protein CspG	PA3266	2.14674
					298.3.peg.2933	2-methylcitrate dehydratase FeS dependent (EC 4.2.1.79)	PA0794	2.14658
					298.3.peg.4816	Topoisomerase IV subunit A (EC 5.99.1.-)	PA4964	2.14627
					298.3.peg.4271	Potassium-transporting ATPase B chain (EC 3.6.3.12) (TC 3.A.3.7.1)	PA1634	2.14338
					298.3.peg.4785	Hypothetical protein FIG015671 in large core OS assembly cluster	PA5002	2.13715
					298.3.peg.1482	Monofunctional biosynthetic peptidoglycan transglycosylase (EC 2.4.2.-)	PA0378	2.13232
					298.3.peg.5241	Peptidyl-prolyl cis-trans isomerase PpiC (EC 5.2.1.8)	PA4176	2.13051
					298.3.peg.1846	FIG00955247: hypothetical protein	PA2820	2.13014
					298.3.peg.5304	VgrG protein	PA3486	2.12312
					298.3.peg.5176	NAD-dependent malic enzyme (EC 1.1.1.38)	PA3471	2.12124
					298.3.peg.1710	Transamidase GatB domain protein	PA0578	2.1151
					298.3.peg.639	DNA recombination and repair protein RecF	PA0003	2.11385
					298.3.peg.1954	"""ABC transporter, ATP-binding protein"""	PA3838	2.10956
					298.3.peg.5299	Electron transport complex protein RnfC	PA3491	2.10806
					298.3.peg.65	Oligopeptide transport system permease protein OppB (TC 3.A.1.5.1)	PA1809	2.10639
					298.3.peg.1136	FIG001341: Probable Fe(2+)-trafficking protein YggX	PA5148	2.09944
					298.3.peg.1032	Two-component sensor PilS	PA4546	2.099
					298.3.peg.4433	Cobalt-zinc-cadmium resistance protein CzcA; Cation efflux system protein CusA	PA1436	2.0953
					298.3.peg.3527	hypothetical protein	PA4324	2.09511
					298.3.peg.1293	ATP phosphoribosyltransferase (EC 2.4.2.17)	PA4449	2.09399
					298.3.peg.1045	Lipoprotein signal peptidase (EC 3.4.23.36)	PA4559	2.09357
					298.3.peg.874	Glycerophosphoryl diester phosphodiesterase (EC 3.1.4.46)	PA2990	2.09001
					298.3.peg.869	Lipoprotein releasing system transmembrane protein LolE	PA2986	2.08546
					298.3.peg.1491	FIG00959407: hypothetical protein	PA0369	2.08091
					298.3.peg.488	1-deoxy-D-xylulose 5-phosphate reductoisomerase (EC 1.1.1.267)	PA3650	2.07991
					298.3.peg.2180	Collagenase and related proteases	PA1579	2.07683
					298.3.peg.2607	Rod shape-determining protein RodA	PA4002	2.0758
					298.3.peg.2095	Basic proline-rich protein precursor	PA2727	2.07478
					298.3.peg.1398	Uncharacterized conserved protein	PA0457.1	2.07056
					298.3.peg.1046	Isoleucyl-tRNA synthetase (EC 6.1.1.5)	PA4560	2.06866
					298.3.peg.1141	Lysine-arginine-ornithine-binding periplasmic protein precursor (TC 3.A.1.3.1)	PA5153	2.0652
					298.3.peg.2515	Ribosome-binding factor A	PA4743	2.06515
					298.3.peg.1698	"""Bis(5'-nucleosyl)-tetraphosphatase, symmetrical (EC 3.6.1.41)"""	PA0590	2.06407
					298.3.peg.5533	putative membrane protein	PA5132	2.06295
					298.3.peg.2276	DNA recombination-dependent growth factor C	PA3263	2.0615
					298.3.peg.1303	Alpha/beta hydrolase	PA4440	2.05799
					298.3.peg.1400	Cold shock protein CspE	PA0456	2.04953
					298.3.peg.4829	NAD(P)H oxidoreductase YRKL (EC 1.6.99.-) @ Putative NADPH-quinone reductase (modulator of drug activity B) @ Flavodoxin 2	PA4975	2.0476
					298.3.peg.402	"""Outer membrane protein NlpB, lipoprotein component of the protein assembly complex (forms a complex with YaeT, YfiO, and YfgL); Lipoprotein-34 precursor"""	PA1011	2.03815
					298.3.peg.3217	3-ketoacyl-CoA thiolase (EC 2.3.1.16) @ Acetyl-CoA acetyltransferase (EC 2.3.1.9)	PA2001	2.0327
					298.3.peg.2183	Succinate dehydrogenase hydrophobic membrane anchor protein	PA1582	2.02296
					298.3.peg.4279	Cyanate MFS transporter	PA1626	2.01957
					298.3.peg.2412	Butyryl-CoA dehydrogenase (EC 1.3.99.2)	PA2597	2.01601
					298.3.peg.3694	"""Transcriptional regulator, IclR family"""	PA3174	2.01151
					298.3.peg.1420	Cytosine deaminase (EC 3.5.4.1)	PA0437	2.01149
					298.3.peg.2491	Sugar/maltose fermentation stimulation protein homolog	PA4721	2.00976
					298.3.peg.1156	"""dTDP-4-dehydrorhamnose 3,5-epimerase (EC 5.1.3.13)"""	PA5164	2.00552
					298.3.peg.1471	Methionine biosynthesis protein MetW	PA0389	2.00406
					298.3.peg.4137	High-affinity choline uptake protein BetT	PA3933	2.00354
					298.3.peg.1103	Catalase (EC 1.11.1.6)	PA4613	2.00109
					298.3.peg.3485	Exodeoxyribonuclease V gamma chain (EC 3.1.11.5)	PA4285	2.00063

## Sheet: Table S20
Table S20. Genes with significantly different translational efficiency ratios when comparing PAO1 grown in glycerol to PAO1 grown in n-alkanes. PsDB indicates Pseduomonas database, RAST indicates Rapid Annotation Using Subsystem Technology server (RAST).
RAST PAO1 Gene ID	RAST PAO1 Product/Function	PAO1 PsDB Gene ID	Fold Change PAO1Alk/PAO1Gly		RAST PAO1 Gene ID	RAST PAO1 Product/Function	PAO1 PsDB Gene ID	Fold Change PAO1+Gly /PAO1+Alk
6666666.97382.peg.1790	FIG00965950: hypothetical protein		Not expressed in PAO1+Gly		6666666.97382.peg.4903	hypothetical protein	PA4685	Not expressed in PAO1+Alk
6666666.97382.peg.4199	putative hydrolase	PA4008	38.7076		6666666.97382.peg.2491	L-lactate dehydrogenase (EC 1.1.2.3)	PA2382	20.7263
6666666.97382.peg.326	FIG00954074: hypothetical protein	PA0311	22.4021		6666666.97382.peg.2625	Anthranilate dioxygenase small subunit	PA2513	14.2353
6666666.97382.peg.767	FIG00960298: hypothetical protein	PA0738	18.9362		6666666.97382.peg.1368	Cytochrome O ubiquinol oxidase subunit I (EC 1.10.3.-)	PA1318	11.7354
6666666.97382.peg.4644	FOG: TPR repeat	PA4437	14.5955		6666666.97382.peg.2626	Anthranilate dioxygenase reductase	PA2514	11.6707
6666666.97382.peg.3480	Methionine aminopeptidase (EC 3.4.11.18)	PA3323	14.0154		6666666.97382.peg.2624	Anthranilate dioxygenase large subunit	PA2512	11.5256
6666666.97382.peg.1576	Alkane-1 monooxygenase (EC 1.14.15.3)	PA1525	13.3533		6666666.97382.peg.2376	Alcohol dehydrogenase (EC 1.1.1.1)	PA2275	9.12765
6666666.97382.peg.3231	FIG00963542: hypothetical protein		12.7235		6666666.97382.peg.918	L-carnitine dehydratase/bile acid-inducible protein F (EC 2.8.3.16)	PA0882	8.93369
6666666.97382.peg.840	FIG00953847: hypothetical protein	PA0806	12.6855		6666666.97382.peg.3284	"""Transcriptional regulator, TetR family"""	PA3133	6.53477
6666666.97382.peg.3612	FIG00957037: hypothetical protein	PA3451	8.09047		6666666.97382.peg.4430	Thioesterase in siderophore biosynthesis gene cluster	PA4229	5.87686
6666666.97382.peg.4126	Taurine-binding periplasmic protein TauA	PA3938	7.60956		6666666.97382.peg.4560	"""NADH:flavin oxidoreductases, Old Yellow Enzyme family"""	PA4356	5.81181
6666666.97382.peg.4412	Phenazine biosynthesis protein PhzB	PA4211	7.56166		6666666.97382.peg.758	(R)-3-hydroxydecanoyl-ACP:CoA transacylase PhaG (3-hydroxyacyl-CoA-acyl carrier protein transferase) (EC 2.4.1.-)	PA0730	5.77916
6666666.97382.peg.2684	FAD-dependent pyridine nucleotide-disulphide oxidoreductase	PA2566	7.0128		6666666.97382.peg.289	Zn-dependent protease with chaperone function	PA0277	5.7214
6666666.97382.peg.2414	FIG00957142: hypothetical protein	PA2311	7.00189		6666666.97382.peg.215	Malonate decarboxylase alpha subunit	PA0208	5.71402
6666666.97382.peg.2415	Predicted transcriptional regulators	PA2312	6.9574		6666666.97382.peg.3788	hypothetical protein		5.2186
6666666.97382.peg.2925	FOG: GAF domain	PA2786	6.90903		6666666.97382.peg.3733	Bifunctional protein: zinc-containing alcohol dehydrogenase; quinone oxidoreductase ( NADPH:quinone reductase) (EC 1.1.1.-); Similar to arginate lyase	PA3567	4.90168
6666666.97382.peg.2903	Enoyl-CoA hydratase (EC 4.2.1.17)	PA2767	6.89345		6666666.97382.peg.3326	4-hydroxy-2-oxoglutarate aldolase (EC 4.1.3.16) @ 2-dehydro-3-deoxyphosphogluconate aldolase (EC 4.1.2.14)	PA3181	4.61571
6666666.97382.peg.1825	FIG00959611: hypothetical protein	PA1763	6.82973		6666666.97382.peg.2480	Uncharacterized protein ImpH/VasB	PA2370	4.60359
6666666.97382.peg.3684	Copper chaperone	PA3520	6.50811		6666666.97382.peg.2542	FIG00960494: hypothetical protein		4.5648
6666666.97382.peg.4182	FIG00957593: hypothetical protein	PA3990	6.20294		6666666.97382.peg.4944	glutamyl-Q-tRNA synthetase	PA4724	4.20659
6666666.97382.peg.2486	"""ABC-type Fe3+ transport system, periplasmic component"""	PA2377	5.95516		6666666.97382.peg.1378	Transcriptional regulator	PA1328	4.11822
6666666.97382.peg.607	Shufflon-specific DNA recombinase		5.52869		6666666.97382.peg.1073	FIG00953199: hypothetical protein	PA1038	4.09778
6666666.97382.peg.4344	Transcriptional activator of acetoin dehydrogenase operon AcoR	PA4147	5.43105		6666666.97382.peg.2707	Permeases of the major facilitator superfamily	PA2589	4.0808
6666666.97382.peg.4922	FIG00954216: hypothetical protein	PA4702	5.02853		6666666.97382.peg.1452	UvrD/REP helicase family protein	PA1405	4.02243
6666666.97382.peg.466	Possible pyrimidine permease in reductive pathway	PA0443	4.89729		6666666.97382.peg.3342	NAD-dependent glyceraldehyde-3-phosphate dehydrogenase (EC 1.2.1.12)	PA3195	4.00022
6666666.97382.peg.3481	putative oxidoreductase	PA3324	4.82742		6666666.97382.peg.3774	Putrescine transport ATP-binding protein PotA (TC 3.A.1.11.1)	PA3607	3.95959
6666666.97382.peg.3081	FIG00957496: hypothetical protein		4.8105		6666666.97382.peg.1687	"""Transcriptional regulator, IclR family"""	PA1630	3.84515
6666666.97382.peg.4585	SAM-dependent methyltransferases	PA4379	4.80204		6666666.97382.peg.1819	"""Para-aminobenzoate synthase, aminase component (EC 2.6.1.85)"""	PA1758	3.83331
6666666.97382.peg.4932	FIG00954589: hypothetical protein	PA4712	4.7151		6666666.97382.peg.5479	Glycerol-3-phosphate transporter	PA5235	3.71912
6666666.97382.peg.1337	hypothetical protein	PA1289	4.57969		6666666.97382.peg.4305	Beta-lactamase (EC 3.5.2.6)	PA4110	3.63088
6666666.97382.peg.2846	3-demethylubiquinone-9 3-methyltransferase	PA2721	4.44097		6666666.97382.peg.2166	FIG00953422: hypothetical protein	PA2078	3.62552
6666666.97382.peg.5338	"""ABC-type phosphate/phosphonate transport system, periplasmic component"""	PA5101	4.34886		6666666.97382.peg.4258	FIG00961523: hypothetical protein		3.59459
6666666.97382.peg.5040	FIG00954361: hypothetical protein	PA4816	4.31376		6666666.97382.peg.3966	Uncharacterized iron-regulated membrane protein; Iron-uptake factor PiuB	PA3789	3.46003
6666666.97382.peg.5571	"""Transcriptional regulator, AraC family"""	PA5324	4.19169		6666666.97382.peg.3470	Phosphonate ABC transporter ATP-binding protein (TC 3.A.1.9.1)	PA3314	3.41802
6666666.97382.peg.3184	"""Glutathione S-transferase, unnamed subgroup (EC 2.5.1.18)"""	PA3035	4.18233		6666666.97382.peg.5693	FIG00956024: hypothetical protein		3.41118
6666666.97382.peg.3610	Organosulfonate ABC transporter substrate-binding protein	PA3449	4.13789		6666666.97382.peg.2075	"""Xanthine transporter,putative"""	PA1993	3.41091
6666666.97382.peg.3163	FIG00959757: hypothetical protein	PA3015	4.06124		6666666.97382.peg.271	FIG00956479: hypothetical protein	PA0261	3.40061
6666666.97382.peg.3344	FIG00955145: hypothetical protein	PA3196	4.02629		6666666.97382.peg.3394	Ribosomal large subunit pseudouridine synthase A (EC 4.2.1.70)	PA3246	3.39543
6666666.97382.peg.1745	hypothetical protein		3.95197		6666666.97382.peg.1999	"""Ribonucleotide reductase of class III (anaerobic), large subunit (EC 1.17.4.2)"""	PA1920	3.33972
6666666.97382.peg.4261	"""Transcriptional regulator, AraC family"""	PA4070	3.9311		6666666.97382.peg.1904	"""Transcriptional regulator, TetR family"""	PA1836	3.21019
6666666.97382.peg.2867	LSU ribosomal protein L35p	PA2742	3.7992		6666666.97382.peg.4851	Mg(2+) transport ATPase protein C	PA4635	3.13311
6666666.97382.peg.2104	FIG00953257: hypothetical protein	PA2021	3.79612		6666666.97382.peg.4839	FIG00953777: hypothetical protein	PA4623	3.113
6666666.97382.peg.1725	Type VI secretion lipoprotein/VasD	PA1666	3.79445		6666666.97382.peg.37	HTH-type transcriptional regulator trpI	PA0037	3.06266
6666666.97382.peg.4531	FIG00954537: hypothetical protein	PA4327	3.77951		6666666.97382.peg.3700	FIG00955450: hypothetical protein	PA3536	3.06228
6666666.97382.peg.265	FIG00958431: hypothetical protein	PA0256	3.74615		6666666.97382.peg.3911	Sodium/hydrogen exchanger family protein	PA3739	2.9868
6666666.97382.peg.5340	"""Histidine transporter, periplasmic histidine-binding protein"""	PA5103	3.70375		6666666.97382.peg.4905	"""Ferric iron ABC transporter, iron-binding protein"""	PA4687	2.95647
6666666.97382.peg.4568	INTEGRAL MEMBRANE PROTEIN (Rhomboid family)	PA4362	3.70339		6666666.97382.peg.3334	"""Glucose ABC transporter, ATP-binding subunit (EC 3.6.3.-)"""	PA3187	2.94617
6666666.97382.peg.3889	Major facilitator superfamily	PA3718	3.58146		6666666.97382.peg.2449	Multiple polyol-specific dehydrogenase (EC 1.1.1.-)	PA2342	2.924
6666666.97382.peg.285	Cyanate permease	PA0273	3.47404		6666666.97382.peg.141	ABC transporter ATP-binding protein	PA0136	2.92297
6666666.97382.peg.1159	NAD/FAD-utilizing enzyme apparently involved in cell division	PA1118	3.42963		6666666.97382.peg.981	Phosphoribosylglycinamide formyltransferase (EC 2.1.2.2)	PA0944	2.90162
6666666.97382.peg.2224	Outer membrane usher protein FIMD	PA2130	3.38342		6666666.97382.peg.2366	"""Gluconate 2-dehydrogenase (EC 1.1.99.3), membrane-bound, flavoprotein"""	PA2265	2.89673
6666666.97382.peg.5608	Orf21; putative lipoprotein	PA5359	3.37534		6666666.97382.peg.4527	POSSIBLE CONSERVED MEMBRANE PROTEIN	PA4323	2.86419
6666666.97382.peg.4583	FIG00953674: hypothetical protein	PA4377	3.36955		6666666.97382.peg.2460	Glycerophosphoryl diester phosphodiesterase (EC 3.1.4.46)	PA2352	2.83664
6666666.97382.peg.745	FIG00958880: hypothetical protein	PA0712	3.34046		6666666.97382.peg.4745	FIG060329: MOSC domain protein	PA4536	2.82305
6666666.97382.peg.740	transcriptional regulator ToxR	PA0707	3.28663		6666666.97382.peg.1954	FIG00957517: hypothetical protein	PA1879	2.82231
6666666.97382.peg.3681	Adenylosuccinate lyase (EC 4.3.2.2)	PA3517	3.25594		6666666.97382.peg.2557	Glycine dehydrogenase [decarboxylating] (glycine cleavage system P protein) (EC 1.4.4.2)	PA2445	2.80768
6666666.97382.peg.2185	Hypothetical protein in cluster with At3g50560-like gene family	PA2095	3.2412		6666666.97382.peg.833	FIG005666: putative helicase	PA0799	2.78446
6666666.97382.peg.4729	Methyl-accepting chemotaxis protein I (serine chemoreceptor protein)	PA4520	3.23522		6666666.97382.peg.1741	Nucleoside:H+ symporter:Major facilitator superfamily	PA1682	2.77968
6666666.97382.peg.2009	Methyl-accepting chemotaxis protein	PA1930	3.18979		6666666.97382.peg.1383	SAM-dependent methyltransferases	PA1332	2.77278
6666666.97382.peg.4405	Nucleoside-diphosphate-sugar epimerases	PA4205	3.16507		6666666.97382.peg.5108	FIG00956815: hypothetical protein	PA4881	2.77175
6666666.97382.peg.773	3-hydroxyisobutyrate dehydrogenase (EC 1.1.1.31)	PA0743	3.16234		6666666.97382.peg.2451	Fructokinase (EC 2.7.1.4)	PA2344	2.74767
6666666.97382.peg.4853	Restriction endonuclease		3.12865		6666666.97382.peg.2600	Mannose-6-phosphate isomerase (EC 5.3.1.8)	PA2490	2.73384
6666666.97382.peg.3263	Acetyl-coenzyme A carboxyl transferase beta chain (EC 6.4.1.2)	PA3112	3.12802		6666666.97382.peg.2429	"""Glyceraldehyde-3-phosphate dehydrogenase, putative"""	PA2323	2.72871
6666666.97382.peg.861	Alpha/beta hydrolase fold (EC 3.8.1.5)	PA0829	3.12569		6666666.97382.peg.4131	FIG00443271: hypothetical protein	PA3943	2.72705
6666666.97382.peg.4047	pyocin protein	PA3866	3.0483		6666666.97382.peg.3341	Phosphogluconate dehydratase (EC 4.2.1.12)	PA3194	2.7112
6666666.97382.peg.4628	Cell division protein MraZ	PA4421	3.00414		6666666.97382.peg.4543	Cardiolipin synthetase (EC 2.7.8.-)	PA4339	2.69076
6666666.97382.peg.5386	FIG00953566: hypothetical protein		3.0006		6666666.97382.peg.4906	Iron (III)-transport system permease HitB	PA4688	2.68853
6666666.97382.peg.1848	Alginate lyase precursor (EC 4.2.2.3)	PA1784	2.97773		6666666.97382.peg.4204	LrgA-associated membrane protein LrgB	PA4013	2.68429
6666666.97382.peg.991	FIG00956248: hypothetical protein	PA0952	2.95765		6666666.97382.peg.2548	HflK protein	PA2437	2.68277
6666666.97382.peg.502	Hydantoin permease	PA0476	2.95165		6666666.97382.peg.633	DnaJ-like protein DjlA	PA0598	2.63229
6666666.97382.peg.244	4-hydroxybenzoate transporter	PA0235	2.92568		6666666.97382.peg.4687	Rod shape-determining protein MreD	PA4479	2.62807
6666666.97382.peg.5299	polyhydroxyalkanoate granule-associated protein PhaI	PA5061	2.92083		6666666.97382.peg.4432	Menaquinone-specific isochorismate synthase (EC 5.4.4.2)	PA4231	2.62482
6666666.97382.peg.4003	FIG00957083: hypothetical protein		2.90887		6666666.97382.peg.3327	"""6-phosphogluconolactonase (EC 3.1.1.31), eukaryotic type"""	PA3182	2.61924
6666666.97382.peg.4369	ThiJ/PfpI family protein	PA4171	2.90191		6666666.97382.peg.5764	FIG00960144: hypothetical protein	PA5509	2.61055
6666666.97382.peg.4119	Methionine ABC transporter substrate-binding protein	PA3931	2.85237		6666666.97382.peg.1931	Streptomycin 3''-kinase (EC 2.7.1.87)	PA1858	2.60268
6666666.97382.peg.3660	Leucyl-tRNA synthetase	PA3496	2.81137		6666666.97382.peg.5148	Phospholipase/lecithinase/hemolysin	PA4921	2.56041
6666666.97382.peg.2473	hypothetical protein		2.80243		6666666.97382.peg.2823	Exoenzymes regulatory protein AepA precursor	PA2699	2.53476
6666666.97382.peg.1572	"""Xanthine and CO dehydrogenases maturation factor, XdhC/CoxF family"""	PA1522	2.72839		6666666.97382.peg.896	Quinone oxidoreductase (EC 1.6.5.5)	PA0863	2.53335
6666666.97382.peg.1559	FIG00960592: hypothetical protein	PA1508	2.72157		6666666.97382.peg.4425	Thiazolinyl imide reductase in siderophore biosynthesis gene cluster	PA4224	2.51705
6666666.97382.peg.4014	FIG00962323: hypothetical protein	PA3835	2.67405		6666666.97382.peg.1214	Membrane-bound lytic murein transglycosylase B precursor (EC 3.2.1.-)	PA1171	2.51595
6666666.97382.peg.3936	Bsu YqfO NIF3/CutA domain	PA3762	2.66671		6666666.97382.peg.3355	FIG00955899: hypothetical protein	PA3207	2.51247
6666666.97382.peg.2689	Signal transduction histidine kinase	PA2571	2.5708		6666666.97382.peg.268	Mobile element protein		2.51076
6666666.97382.peg.1150	"""Soluble aldose sugar dehydrogenase, PQQ-dependent (EC 1.1.5.-)"""	PA1112	2.56734		6666666.97382.peg.1483	Cobalt-zinc-cadmium resistance protein CzcA; Cation efflux system protein CusA	PA1436	2.50798
6666666.97382.peg.5133	Transcriptional regulator for ferulate or vanillate catabolism	PA4906	2.55151		6666666.97382.peg.507	FIG00953200: hypothetical protein	PA0481	2.50613
6666666.97382.peg.1832	FIG00959101: hypothetical protein		2.54862		6666666.97382.peg.3636	Protein rarD	PA3473	2.49374
6666666.97382.peg.5434	FIG00954455: hypothetical protein	PA5191	2.51305		6666666.97382.peg.256	P-hydroxybenzoate hydroxylase (EC 1.14.13.2)	PA0247	2.49242
6666666.97382.peg.910	"""Type IIA topoisomerase (DNA gyrase/topo II, topoisomerase IV), A subunit"""	PA0874	2.50971		6666666.97382.peg.3375	Peptidyl-prolyl cis-trans isomerase PpiA precursor (EC 5.2.1.8)	PA3227	2.45568
6666666.97382.peg.1209	Dienelactone hydrolase family	PA1166	2.50956		6666666.97382.peg.5419	HAD-superfamily hydrolase	PA5177	2.42631
6666666.97382.peg.1827	FIG00955249: hypothetical protein	PA1765	2.4794		6666666.97382.peg.1142	Flagellum-specific ATP synthase FliI	PA1104	2.42128
6666666.97382.peg.837	Glyoxalase family protein	PA0803	2.42843		6666666.97382.peg.3796	"""2-C-methyl-D-erythritol 2,4-cyclodiphosphate synthase (EC 4.6.1.12)"""	PA3627	2.41758
6666666.97382.peg.838	"""Oxidoreductase, aldo/keto reductase family"""	PA0804	2.42771		6666666.97382.peg.5129	Benzoate catabolic operon transcription regulator	PA4902	2.41673
6666666.97382.peg.4214	Ethanolamine permease	PA4023	2.41005		6666666.97382.peg.1367	Cytochrome O ubiquinol oxidase subunit II (EC 1.10.3.-)	PA1317	2.41371
6666666.97382.peg.1701	Gfa-like protein		2.4012		6666666.97382.peg.33	FIG00958443: hypothetical protein	PA0033	2.41285
6666666.97382.peg.2374	Redox-sensitive transcriptional activator SoxR	PA2273	2.38385		6666666.97382.peg.696	Anhydro-N-acetylmuramic acid kinase (EC 2.7.1.-)	PA0666	2.38855
6666666.97382.peg.3069	FIG00953512: hypothetical protein	PA2927	2.38103		6666666.97382.peg.1376	Threonine dehydratase biosynthetic (EC 4.3.1.19)	PA1326	2.37181
6666666.97382.peg.3853	FIG00953063: hypothetical protein	PA3684	2.28844		6666666.97382.peg.2367	"""Gluconate 2-dehydrogenase (EC 1.1.99.3), membrane-bound, cytochrome c"""	PA2266	2.36347
6666666.97382.peg.5171	RNA-binding protein Hfq	PA4944	2.27951		6666666.97382.peg.5478	Quinone oxidoreductase (EC 1.6.5.5)	PA5234	2.3632
6666666.97382.peg.5331	"""Histidine ABC transporter, ATP-binding protein (TC 3.A.1)"""	PA5094	2.2792		6666666.97382.peg.2001	TonB-dependent receptor; Outer membrane receptor for ferrienterochelin and colicins	PA1922	2.35789
6666666.97382.peg.4407	RND multidrug efflux transporter; Acriflavin resistance protein	PA4207	2.27034		6666666.97382.peg.406	"""Nucleoside 5-triphosphatase RdgB (dHAPTP, dITP, XTP-specific) (EC 3.6.1.15)"""	PA0387	2.35412
6666666.97382.peg.5498	FIG00954244: hypothetical protein		2.26897		6666666.97382.peg.237	Beta-ketoadipyl CoA thiolase (EC 2.3.1.-)	PA0228	2.3503
6666666.97382.peg.124	probable dicarboxylate transporter	PA0119	2.26294		6666666.97382.peg.425	UPF0301 protein YqgE	PA0405	2.33422
6666666.97382.peg.3606	Alkanesulfonates-binding protein	PA3445	2.2577		6666666.97382.peg.5019	Similar to Glycine cleavage system H protein	PA4796	2.31696
6666666.97382.peg.5005	FIG00954800: hypothetical protein	PA4782	2.23881		6666666.97382.peg.1897	Predicted aminoglycoside phosphotransferase	PA1829	2.31643
6666666.97382.peg.110	Cytochrome c oxidase polypeptide II (EC 1.9.3.1)	PA0105	2.21379		6666666.97382.peg.3555	Ferredoxin--NADP(+) reductase (EC 1.18.1.2)	PA3397	2.30764
6666666.97382.peg.2980	Enoyl-CoA hydratase (EC 4.2.1.17)	PA2841	2.20257		6666666.97382.peg.935	Succinylarginine dihydrolase (EC 3.5.3.23)	PA0899	2.30542
6666666.97382.peg.4708	"""Dipeptide-binding ABC transporter, periplasmic substrate-binding component (TC 3.A.1.5.2)"""	PA4500	2.19266		6666666.97382.peg.1046	"""Transcriptional regulator, IclR family"""	PA1015	2.29572
6666666.97382.peg.1132	Flagellar hook-associated protein FliD	PA1094	2.18444		6666666.97382.peg.3221	hypothetical protein PA3071	PA3071	2.29328
6666666.97382.peg.5803	Phosphoserine phosphatase (EC 3.1.3.3)	PA5547	2.18305		6666666.97382.peg.4798	Cytochrome c551 peroxidase (EC 1.11.1.5)	PA4587	2.26862
6666666.97382.peg.224	"""Malonate transporter, MadM subunit"""	PA0216	2.178		6666666.97382.peg.3652	hypothetical protein	PA3488	2.26514
6666666.97382.peg.2907	FIG00960508: hypothetical protein		2.17548		6666666.97382.peg.3045	Cobalt-precorrin-2 C20-methyltransferase (EC 2.1.1.130)	PA2904	2.25024
6666666.97382.peg.1491	Flagellar biosynthesis protein FliL	PA1442	2.15558		6666666.97382.peg.4597	Peptide chain release factor RF-3	PA4391	2.24938
6666666.97382.peg.1405	PhnB protein	PA1354	2.13701		6666666.97382.peg.2651	1-acyl-sn-glycerol-3-phosphate acyltransferase (EC 2.3.1.51)	PA2537	2.24915
6666666.97382.peg.2737	Arginine-tRNA-protein transferase (EC 2.3.2.8)	PA2618	2.12794		6666666.97382.peg.390	FIG015287: Zinc protease	PA0371	2.24631
6666666.97382.peg.3056	"""SoxH protein, homolog"""	PA2915	2.12042		6666666.97382.peg.4419	AmpG permease	PA4218	2.24439
6666666.97382.peg.1501	Flagellar biosynthesis protein FlhA	PA1452	2.11453		6666666.97382.peg.5505	Uroporphyrinogen-III synthase (EC 4.2.1.75)	PA5259	2.23337
6666666.97382.peg.941	Carbon storage regulator	PA0905	2.10386		6666666.97382.peg.1900	"""Peptidase, U7 family"""	PA1832	2.2261
6666666.97382.peg.5599	Rubredoxin	PA5350	2.09976		6666666.97382.peg.4070	Na+/H+ antiporter NhaP	PA3887	2.22178
6666666.97382.peg.638	Putrescine transport ATP-binding protein PotA (TC 3.A.1.11.1)	PA0603	2.08322		6666666.97382.peg.4424	"""Putative ABC iron siderophore transporter, fused permease and ATPase domains"""	PA4223	2.21478
6666666.97382.peg.4764	Type IV fimbrial biogenesis protein PilY2	PA4555	2.07417		6666666.97382.peg.3490	"""3-oxoacyl-[acyl-carrier-protein] synthase, KASIII (EC 2.3.1.41)"""	PA3333	2.21449
6666666.97382.peg.3803	"""Cell division protein DivIC (FtsB), stabilizes FtsL against RasP cleavage"""	PA3634	2.06061		6666666.97382.peg.2479	Protein ImpG/VasA	PA2369	2.21245
6666666.97382.peg.571	probable membrane protein NMA1176	PA0540	2.05636		6666666.97382.peg.128	"""Transcriptional regulator, LysR family"""	PA0123	2.19553
6666666.97382.peg.3679	SAM-dependent methyltransferases	PA3515	2.05334		6666666.97382.peg.1375	Ketosteroid isomerase homolog	PA1325	2.19431
6666666.97382.peg.2787	"""Queuosine biosynthesis QueD, PTPS-I"""	PA2666	2.03996		6666666.97382.peg.385	"""Transcriptional regulator, TetR family"""	PA0367	2.19013
6666666.97382.peg.1409	PhnB protein; putative DNA binding 3-demethylubiquinone-9 3-methyltransferase domain protein	PA1358	2.03748		6666666.97382.peg.1797	3-ketoacyl-CoA thiolase (EC 2.3.1.16) @ Acetyl-CoA acetyltransferase (EC 2.3.1.9)	PA1736	2.18292
6666666.97382.peg.3322	GGDEF domain protein	PA3177	2.006		6666666.97382.peg.3497	Tfp pilus assembly protein FimV	PA3340	2.18006
6666666.97382.peg.5516	"""ABC-type amino acid transport/signal transduction systems, periplasmic component/domain"""	PA5270	2.00254		6666666.97382.peg.1458	Permease of the drug/metabolite transporter (DMT) superfamily	PA1411	2.17648
					6666666.97382.peg.2566	Phosphonate ABC transporter phosphate-binding periplasmic component (TC 3.A.1.9.1)	PA2453	2.16766
					6666666.97382.peg.4850	FIG00956396: hypothetical protein	PA4634	2.16619
					6666666.97382.peg.3790	"""4Fe-4S ferredoxin, iron-sulfur binding"""	PA3621	2.15829
					6666666.97382.peg.5113	Heavy metal sensor histidine kinase	PA4886	2.1573
					6666666.97382.peg.3274	Translation initiation inhibitor	PA3123	2.14907
					6666666.97382.peg.578	"""Transcriptional regulator, ArsR family / Methyltransferase fusion"""	PA0547	2.13611
					6666666.97382.peg.4799	NADP-specific glutamate dehydrogenase (EC 1.4.1.4)	PA4588	2.13373
					6666666.97382.peg.2332	O antigen biosynthesis rhamnosyltransferase rfbN (EC 2.4.1.-)	PA2233	2.13339
					6666666.97382.peg.4731	N-acetylmuramoyl-L-alanine amidase (EC 3.5.1.28) AmpD	PA4522	2.13039
					6666666.97382.peg.2392	"""Glucose dehydrogenase, PQQ-dependent (EC 1.1.5.2)"""	PA2290	2.12969
					6666666.97382.peg.2546	"""Lead, cadmium, zinc and mercury transporting ATPase (EC 3.6.3.3) (EC 3.6.3.5); Copper-translocating P-type ATPase (EC 3.6.3.4)"""	PA2435	2.1267
					6666666.97382.peg.5696	ATP-dependent DNA helicase UvrD/PcrA	PA5443	2.12599
					6666666.97382.peg.3848	Cytochrome P450	PA3679	2.12245
					6666666.97382.peg.4844	Lysine-specific permease	PA4628	2.10029
					6666666.97382.peg.408	Methionine biosynthesis protein MetW	PA0389	2.10003
					6666666.97382.peg.5363	Nitrogen regulation protein NR(I)	PA5125	2.099
					6666666.97382.peg.1681	"""Type IIA topoisomerase (DNA gyrase/topo II, topoisomerase IV), A subunit"""	PA1624	2.07611
					6666666.97382.peg.2573	Channel-forming transporter/cytolysins activator of TpsB family	PA2463	2.07544
					6666666.97382.peg.5201	Thiamin biosynthesis protein ThiC	PA4973	2.06558
					6666666.97382.peg.1934	Molybdenum transport ATP-binding protein ModC (TC 3.A.1.8.1)	PA1861	2.06344
					6666666.97382.peg.3894	"""NADH:flavin oxidoreductases, Old Yellow Enzyme family"""	PA3723	2.0548
					6666666.97382.peg.3413	DNA recombination-dependent growth factor C	PA3263	2.04692
					6666666.97382.peg.1955	Isoquinoline 1-oxidoreductase beta subunit (EC 1.3.99.16)	PA1880	2.03144
					6666666.97382.peg.4917	Hypothetical protein YqcC (clustered with tRNA pseudouridine synthase C)	PA4698	2.02845
					6666666.97382.peg.5445	Transcription accessory protein (S1 RNA-binding domain)	PA5201	2.01819
					6666666.97382.peg.203	NAD(P) transhydrogenase subunit beta (EC 1.6.1.2)	PA0196	2.01808
					6666666.97382.peg.1567	Uricase (urate oxidase) (EC 1.7.3.3)	PA1517	2.01675
					6666666.97382.peg.3108	Thymidylate kinase (EC 2.7.4.9)	PA2962	2.00767
					6666666.97382.peg.5138	Branched-chain amino acid transport system permease protein LivM (TC 3.A.1.4.1)	PA4911	2.00505
