# Supplementary material for: A comprehensive multi-omics approach uncovers adaptations for growth and survival of Pseudomonas aeruginosa on n-alkanes
Source: BMC Genomics. 2017 Apr 28;18:334. doi: 10.1186/s12864-017-3708-4 (PMC5410065; doi:10.1186/s12864-017-3708-4)
Supplement: Supplementary file 6 — Proteomic MS results. (XLSX 373 kb) [file 12864_2017_3708_MOESM6_ESM.xlsx]

## Sheet: Table S21
Table S21. Differentially expressed proteins when comparing ATCC 33988 grown in n-alkanes to PAO1 grown in n-alkanes. PsDB indicates Pseduomonas database, RAST indicates Rapid Annotation Using Subsystem Technology server (RAST).
RAST 33988 Gene ID	PAO1 PsDB Gene ID	Fold Change PAO1+Alk /33988+Alk	RAST 33988 Description			RAST 33988 Gene ID	PAO1 PsDB Gene ID	Fold Change 33988+Alk /PAO1+Alk	RAST 33988 Description
298.3.peg.2280	PA3267	Protein not measured in 33988+alk	hypothetical protein', 'Dbxref=gi:15598463			298.3.peg.3849		Protein not present in PAO1+Alk	Phage protein
298.3.peg.3093	PA4625	Protein not measured in 33988+alk	cyclic diguanylate-regulated TPS partner A, CdrA', 'Dbxref=gi:15599821			298.3.peg.2557		Protein not present in PAO1+Alk	"""transcriptional regulator MvaT, P16 subunit, putative"""
298.3.peg.3092	PA4625	Protein not measured in 33988+alk	cyclic diguanylate-regulated TPS partner A, CdrA', 'Dbxref=gi:15599821			298.3.peg.2150	PA1552.1	Protein not present in PAO1+Alk	Cytochrome c oxidase subunit CcoQ (EC 1.9.3.1)
298.3.peg.5775	PA2303	Protein not measured in 33988+alk	AmbD', 'Dbxref=gi:15597499			298.3.peg.2154	PA1555.1	Protein not present in PAO1+Alk	Cytochrome c oxidase subunit CcoQ (EC 1.9.3.1)
298.3.peg.4265	PA1640	Protein not measured in 33988+alk	conserved hypothetical protein', 'Dbxref=gi:15596837			298.3.peg.2989		Protein not present in PAO1+Alk	FIG00957482: hypothetical protein
298.3.peg.2200	PA3190	Protein not measured in 33988+alk	probable binding protein component of ABC sugar transporter', 'Dbxref=gi:15598386			298.3.peg.3684		Protein not present in PAO1+Alk	Cyclohexadienyl dehydrogenase (EC 1.3.1.12)(EC 1.3.1.43) / 5-Enolpyruvylshikimate-3-phosphate synthase (EC 2.5.1.19)
298.3.peg.1742	PA0547	Protein not measured in 33988+alk	probable transcriptional regulator', 'Dbxref=gi:15595744			298.3.peg.4293	PA3790	Protein not present in PAO1+Alk	Putative membrane receptor protein
298.3.peg.2734	PA5299	Protein not measured in 33988+alk	hypothetical protein', 'Dbxref=gi:15600492			298.3.peg.4162	PA4812	Protein not present in PAO1+Alk	Formate dehydrogenase O alpha subunit (EC 1.2.1.2) @ selenocysteine-containing
298.3.peg.3623	PA3312	Protein not measured in 33988+alk	probable 3-hydroxyisobutyrate dehydrogenase', 'Dbxref=gi:15598508			298.3.peg.156	PA1726	Protein not present in PAO1+Alk	Periplasmic beta-glucosidase (EC 3.2.1.21)
298.3.peg.5648	PA2437	Protein not measured in 33988+alk	hypothetical protein', 'Dbxref=gi:15597633			298.3.peg.5008		Protein not present in PAO1+Alk	Putative oxidoreductase
298.3.peg.5218	PA1914	Protein not measured in 33988+alk	conserved hypothetical protein', 'Dbxref=gi:15597110			298.3.peg.3398		Protein not present in PAO1+Alk	Beta-glucosidase (EC 3.2.1.21)
298.3.peg.2046	PA2682	Protein not measured in 33988+alk	conserved hypothetical protein', 'Dbxref=gi:15597878			298.3.peg.4658	PA3440	Protein not present in PAO1+Alk	FIG00953380: hypothetical protein
298.3.peg.2439	PA2571	Protein not measured in 33988+alk	probable two-component sensor', 'Dbxref=gi:15597767			298.3.peg.3925		Protein not present in PAO1+Alk	Endonuclease
298.3.peg.4806	PA4955	Protein not measured in 33988+alk	hypothetical protein', 'Dbxref=gi:15600148			298.3.peg.980	PA4498	72.2727	probable metallopeptidase', 'Dbxref=gi:15599694
298.3.peg.4805	PA4955	Protein not measured in 33988+alk	hypothetical protein', 'Dbxref=gi:15600148			298.3.peg.5361	PA3277	41.5683	probable short-chain dehydrogenase', 'Dbxref=gi:15598473
298.3.peg.3985	PA2778	Protein not measured in 33988+alk	hypothetical protein', 'Dbxref=gi:15597974			298.3.peg.2602	PA3998	10.485	conserved hypothetical protein', 'Dbxref=gi:15599193
298.3.peg.398	PA1015	Protein not measured in 33988+alk	probable transcriptional regulator', 'Dbxref=gi:15596212			298.3.peg.4093	PA1951	9.50468	hypothetical protein', 'Dbxref=gi:15597147
298.3.peg.2359	PA3523	Protein not measured in 33988+alk	probable Resistance-Nodulation-Cell Division (RND) efflux membrane fusion protein precursor', 'Dbxref=gi:15598719			298.3.peg.2761	PA5324	6.42777	Sphingosine-responsive Regulator, SphR', 'Dbxref=gi:15600517
298.3.peg.5723	PA3908	Protein not measured in 33988+alk	hypothetical protein', 'Dbxref=gi:15599103			298.3.peg.338	PA1070	5.46941	branched-chain amino acid transport protein BraG', 'Dbxref=gi:15596267
298.3.peg.1999	PA2637	Protein not measured in 33988+alk	NADH dehydrogenase I chain A', 'Dbxref=gi:15597833			298.3.peg.1033	PA4547	4.41222	two-component response regulator PilR', 'Dbxref=gi:15599743
298.3.peg.3011	PA0328	Protein not measured in 33988+alk	arginine-specific autotransporter of Pseudomonas aeruginosa, AaaA', 'Dbxref=gi:15595525			298.3.peg.5227	PA1922	4.10534	probable TonB-dependent receptor', 'Dbxref=gi:15597118
298.3.peg.4909	PA1896	Protein not measured in 33988+alk	hypothetical protein', 'Dbxref=gi:15597093			298.3.peg.2501	PA4730	4.07817	pantoate--beta-alanine ligase', 'Dbxref=gi:15599924
298.3.peg.2347	PA3535	Protein not measured in 33988+alk	probable serine protease', 'Dbxref=gi:15598731			298.3.peg.1166	PA5174	3.98501	probable beta-ketoacyl synthase', 'Dbxref=gi:15600367
298.3.peg.3891	PA2080	Protein not measured in 33988+alk	kynureninase KynU', 'Dbxref=gi:15597276			298.3.peg.3868	PA4207	3.90945	probable Resistance-Nodulation-Cell Division (RND) efflux transporter', 'Dbxref=gi:15599402
298.3.peg.3504	PA4304	Protein not measured in 33988+alk	RcpA', 'Dbxref=gi:15599500			298.3.peg.1980	PA3813	3.83906	probable iron-binding protein IscU', 'Dbxref=gi:15599008
298.3.peg.2020	PA2657	Protein not measured in 33988+alk	probable two-component response regulator', 'Dbxref=gi:15597853			298.3.peg.4786	PA5003	3.60918	Mig-14-like protein', 'Dbxref=gi:15600196
298.3.peg.1800	PA2863	Protein not measured in 33988+alk	lipase modulator protein', 'Dbxref=gi:15598059			298.3.peg.1988	PA3805	3.59989	type 4 fimbrial biogenesis protein PilF', 'Dbxref=gi:15599000
	PA1372	Protein not measured in 33988+alk	hypothetical protein', 'Dbxref=gi:15596569			298.3.peg.2953	PA0274	3.52174	hypothetical protein', 'Dbxref=gi:15595471
298.3.peg.712	PA5500	Protein not measured in 33988+alk	zinc transport protein ZnuC', 'Dbxref=gi:15600693			298.3.peg.4835	PA5019	3.51451	conserved hypothetical protein', 'Dbxref=gi:15600212
298.3.peg.3600	PA0461	Protein not measured in 33988+alk	conserved hypothetical protein', 'Dbxref=gi:15595658			298.3.peg.478	PA3640	3.42821	DNA polymerase III, alpha chain', 'Dbxref=gi:15598836
298.3.peg.3667	PA3130	Protein not measured in 33988+alk	hypothetical protein', 'Dbxref=gi:15598326			298.3.peg.1249	PA5253	3.36027	alginate regulatory protein AlgP', 'Dbxref=gi:15600446
298.3.peg.3193	PA2024	Protein not measured in 33988+alk	probable ring-cleaving dioxygenase', 'Dbxref=gi:15597220			298.3.peg.3381	PA4913	3.31153	probable binding protein component of ABC transporter', 'Dbxref=gi:15600106
298.3.peg.2810	PA2199	Protein not measured in 33988+alk	probable dehydrogenase', 'Dbxref=gi:15597395			298.3.peg.1973	PA3820	3.13167	secretion protein SecF', 'Dbxref=gi:15599015
298.3.peg.1012	PA4527	Protein not measured in 33988+alk	still frameshift type 4 fimbrial biogenesis protein PilC', 'Dbxref=gi:15599723			298.3.peg.3377	PA4909	3.08322	probable ATP-binding component of ABC transporter', 'Dbxref=gi:15600102
298.3.peg.5855	PA4164	Protein not measured in 33988+alk	hypothetical protein', 'Dbxref=gi:15599359			298.3.peg.1487	PA0373	3.02353	signal recognition particle receptor FtsY', 'Dbxref=gi:15595570
298.3.peg.3468	PA2494	Protein not measured in 33988+alk	Resistance-Nodulation-Cell Division (RND) multidrug efflux transporter MexF', 'Dbxref=gi:15597690			298.3.peg.1182	PA5188	2.92789	probable 3-hydroxyacyl-CoA dehydrogenase', 'Dbxref=gi:15600381
298.3.peg.4152	PA3920	Protein not measured in 33988+alk	probable metal transporting P-type ATPase', 'Dbxref=gi:15599115			298.3.peg.670	PA5542	2.91716	hypothetical protein', 'Dbxref=gi:15600735
298.3.peg.890	PA3006	Protein not measured in 33988+alk	transcriptional regulator PsrA', 'Dbxref=gi:15598202			298.3.peg.2777	PA5340	2.85124	hypothetical protein', 'Dbxref=gi:15600533
298.3.peg.891	PA3006	Protein not measured in 33988+alk	transcriptional regulator PsrA', 'Dbxref=gi:15598202			298.3.peg.1140	PA5152	2.81115	probable ATP-binding component of ABC transporter', 'Dbxref=gi:15600345
298.3.peg.684	PA5528	Protein not measured in 33988+alk	hypothetical protein', 'Dbxref=gi:15600721			298.3.peg.2629	PA5112	2.52635	esterase EstA', 'Dbxref=gi:15600305
298.3.peg.3179	PA2040	Protein not measured in 33988+alk	Glutamylpolyamine synthetase', 'Dbxref=gi:15597236			298.3.peg.3551	PA0507	2.24508	probable acyl-CoA dehydrogenase', 'Dbxref=gi:15595704
298.3.peg.1283	PA4459	Protein not measured in 33988+alk	conserved hypothetical protein', 'Dbxref=gi:15599655			298.3.peg.3354	PA1338	2.17148	gamma-glutamyltranspeptidase precursor', 'Dbxref=gi:15596535
298.3.peg.863	PA2980	Protein not measured in 33988+alk	conserved hypothetical protein', 'Dbxref=gi:15598176			298.3.peg.4193	PA4842	2.10813	hypothetical protein', 'Dbxref=gi:15600035
298.3.peg.5267	PA4798	Protein not measured in 33988+alk	hypothetical protein', 'Dbxref=gi:15599992			298.3.peg.441	PA3604	2.03288	response regulator ErdR', 'Dbxref=gi:15598800
298.3.peg.720	PA5492	Protein not measured in 33988+alk	conserved hypothetical protein', 'Dbxref=gi:15600685			298.3.peg.3607	PA3300	2.01598	long-chain-fatty-acid--CoA ligase', 'Dbxref=gi:15598496
298.3.peg.3505	PA4305	Protein not measured in 33988+alk	RcpC', 'Dbxref=gi:15599501			298.3.peg.5532	PA5131	2.00186	phosphoglycerate mutase', 'Dbxref=gi:15600324
298.3.peg.2424	PA2586	Protein not measured in 33988+alk	response regulator GacA', 'Dbxref=gi:15597782
298.3.peg.2358	PA3524	Protein not measured in 33988+alk	lactoylglutathione lyase', 'Dbxref=gi:15598720
	PA3150	Protein not measured in 33988+alk	LPS biosynthesis protein WbpG', 'Dbxref=gi:15598346
298.3.peg.1794	PA2868	Protein not measured in 33988+alk	hypothetical protein', 'Dbxref=gi:15598064
298.3.peg.950	PA3062	Protein not measured in 33988+alk	PelC', 'Dbxref=gi:15598258
298.3.peg.3639	PA3327	Protein not measured in 33988+alk	probable non-ribosomal peptide synthetase', 'Dbxref=gi:15598523
298.3.peg.5506	PA2544	Protein not measured in 33988+alk	hypothetical protein', 'Dbxref=gi:15597740
298.3.peg.1636	PA0870	Protein not measured in 33988+alk	aromatic amino acid aminotransferase', 'Dbxref=gi:15596067
298.3.peg.2088	PA2721	Protein not measured in 33988+alk	hypothetical protein', 'Dbxref=gi:15597917
298.3.peg.5057	PA4235	Protein not measured in 33988+alk	bacterial ferritin', 'Dbxref=gi:15599431
298.3.peg.4163	PA4813	Protein not measured in 33988+alk	lipase LipC', 'Dbxref=gi:15600006
298.3.peg.5748	PA2302	Protein not measured in 33988+alk	AmbE', 'Dbxref=gi:15597498
298.3.peg.5776	PA2302	Protein not measured in 33988+alk	AmbE', 'Dbxref=gi:15597498
298.3.peg.5777	PA2302	Protein not measured in 33988+alk	AmbE', 'Dbxref=gi:15597498
298.3.peg.5755	PA1272	Protein not measured in 33988+alk	cob(I)alamin adenosyltransferase', 'Dbxref=gi:15596469
	PA2224	Protein not measured in 33988+alk	hypothetical protein', 'Dbxref=gi:15597420
298.3.peg.3469	PA2493	Protein not measured in 33988+alk	Resistance-Nodulation-Cell Division (RND) multidrug efflux membrane fusion protein MexE precursor', 'Dbxref=gi:15597689
	PA0176	Protein not measured in 33988+alk	aerotaxis transducer Aer2', 'Dbxref=gi:15595374
	PA4022	Protein not measured in 33988+alk	hydrazone dehydrogenase, HdhA', 'Dbxref=gi:15599217
298.3.peg.4409	PA1458	Protein not measured in 33988+alk
298.3.peg.2003	PA2641	Protein not measured in 33988+alk	NADH dehydrogenase I chain F', 'Dbxref=gi:15597837
298.3.peg.4291	PA3792	Protein not measured in 33988+alk	2-isopropylmalate synthase', 'Dbxref=gi:161486762
298.3.peg.2680	PA5060	Protein not measured in 33988+alk	polyhydroxyalkanoate synthesis protein PhaF', 'Dbxref=gi:15600253
	PA3158	Protein not measured in 33988+alk	UDP-2-acetamido-2-deoxy-d-glucuronic acid 3-dehydrogenase, WbpB', 'Dbxref=gi:15598354
	PA3159	Protein not measured in 33988+alk	UDP-N-acetyl-d-glucosamine 6-Dehydrogenase', 'Dbxref=gi:15598355
	PA2223	Protein not measured in 33988+alk	hypothetical protein', 'Dbxref=gi:15597419
298.3.peg.4520	PA3080	Protein not measured in 33988+alk	hypothetical protein', 'Dbxref=gi:15598276
298.3.peg.640	PA0002	Protein not measured in 33988+alk	DNA polymerase III, beta chain', 'Dbxref=gi:15595200
	PA4525	Protein not measured in 33988+alk	type 4 fimbrial precursor PilA', 'Dbxref=gi:15599721
298.3.peg.3638	PA3326	Protein not measured in 33988+alk	ClpP2', 'Dbxref=gi:15598522
298.3.peg.2364	PA3518	Protein not measured in 33988+alk	hypothetical protein', 'Dbxref=gi:15598714
298.3.peg.2365	PA3518	Protein not measured in 33988+alk	hypothetical protein', 'Dbxref=gi:15598714
298.3.peg.4113	PA1927	Protein not measured in 33988+alk	5-methyltetrahydropteroyltriglutamate-homocysteine S-methyltransferase', 'Dbxref=gi:15597123
	PA4265	Protein not measured in 33988+alk	elongation factor Tu', 'Dbxref=gi:15599461
	PA4277	Protein not measured in 33988+alk	elongation factor Tu', 'Dbxref=gi:15599473
298.3.peg.5488	PA0122	23.6986	rahU', 'Dbxref=gi:15595320
298.3.peg.3393	PA4925	16.2925	conserved hypothetical protein', 'Dbxref=gi:15600118
298.3.peg.1873	PA2793	12.2075	hypothetical protein', 'Dbxref=gi:15597989
298.3.peg.2812	PA2197	11.47	conserved hypothetical protein', 'Dbxref=gi:15597393
298.3.peg.1099	PA4609	10.3769	DNA repair protein RadA', 'Dbxref=gi:15599805
298.3.peg.2634	PA5107	10.0309	outer membrane lipoprotein Blc', 'Dbxref=gi:15600300
298.3.peg.4049	PA0848	9.30454	alkyl hydroperoxide reductase , AhpB', 'Dbxref=gi:15596045
298.3.peg.525	PA3687	9.01112	phosphoenolpyruvate carboxylase', 'Dbxref=gi:15598883
298.3.peg.4453	PA3552	8.91524	ArnB', 'Dbxref=gi:15598748
298.3.peg.1943	PA3848	8.46929	hypothetical protein', 'Dbxref=gi:15599043
298.3.peg.2630	PA5111	8.15792	lactoylglutathione lyase', 'Dbxref=gi:15600304
298.3.peg.1743	PA0546	7.84784	methionine adenosyltransferase', 'Dbxref=gi:15595743
298.3.peg.2916	PA0779	7.75533	AsrA', 'Dbxref=gi:15595976
298.3.peg.3509	PA4308	7.51939	conserved hypothetical protein', 'Dbxref=gi:15599504
298.3.peg.1193	PA5198	7.36487	LD-carboxypeptidase', 'Dbxref=gi:15600391
298.3.peg.193	PA1689	6.97947	conserved hypothetical protein', 'Dbxref=gi:15596886
298.3.peg.1194	PA5199	6.92551	AmgS', 'Dbxref=gi:15600392
298.3.peg.3163	PA2052	6.52204	cyanate lyase', 'Dbxref=gi:15597248
298.3.peg.1053	PA4567	6.39478	50S ribosomal protein L27', 'Dbxref=gi:15599763
298.3.peg.1165	PA5173	6.14095	carbamate kinase', 'Dbxref=gi:15600366
298.3.peg.2605	PA4000	5.91434	RlpA', 'Dbxref=gi:15599195
298.3.peg.3470	PA2492	5.8539	transcriptional regulator MexT', 'Dbxref=gi:15597688
298.3.peg.3971	PA2767	5.75388	probable enoyl-CoA hydratase/isomerase', 'Dbxref=gi:15597963
298.3.peg.1363	PA4381	5.67449	probable two-component response regulator', 'Dbxref=gi:15599577
298.3.peg.2962	PA0283	5.60173	sulfate-binding protein precursor', 'Dbxref=gi:15595480
298.3.peg.1773	PA2889	5.32388	citronellyl-CoA dehydrogenase, AtuD', 'Dbxref=gi:15598085
298.3.peg.2999	PA0316	5.00507	D-3-phosphoglycerate dehydrogenase', 'Dbxref=gi:15595513
298.3.peg.460	PA3622	4.57516	sigma factor RpoS', 'Dbxref=gi:15598818
298.3.peg.1164	PA5172	4.42456	ornithine carbamoyltransferase, catabolic', 'Dbxref=gi:15600365
298.3.peg.2276	PA3263	4.25121	conserved hypothetical protein', 'Dbxref=gi:15598459
298.3.peg.5502	PA2540	4.19388	conserved hypothetical protein', 'Dbxref=gi:15597736
298.3.peg.5899	PA0079	3.92588	TssK1', 'Dbxref=gi:15595277
298.3.peg.3471	PA2491	3.59832	MexS', 'Dbxref=gi:15597687
298.3.peg.973	PA4491	3.5859	MagB', 'Dbxref=gi:15599687
298.3.peg.123	PA1759	3.40988	probable transcriptional regulator', 'Dbxref=gi:15596956
298.3.peg.666	PA5546	3.29242	conserved hypothetical protein', 'Dbxref=gi:15600739
298.3.peg.1257	PA5261	3.19476	alginate biosynthesis regulatory protein AlgR', 'Dbxref=gi:15600454
298.3.peg.4863	PA0090	3.02774	ClpV1', 'Dbxref=gi:15595288
298.3.peg.5058	PA4236	2.9066	catalase', 'Dbxref=gi:15599432
298.3.peg.5920	PA1617	2.55543	probable AMP-binding enzyme', 'Dbxref=gi:15596814
298.3.peg.635	PA0007	2.44967	hypothetical protein', 'Dbxref=gi:15595205
298.3.peg.5335	PA0070	2.40698	TagQ1', 'Dbxref=gi:15595268
298.3.peg.1426	PA0432	2.34415	S-adenosyl-L-homocysteine hydrolase', 'Dbxref=gi:15595629
298.3.peg.4858	PA0085	2.04197	Hcp1', 'Dbxref=gi:15595283

## Sheet: Table S22
Table S22. Differentially expressed proteins when comparing ATCC 33988 grown in glycerol to PAO1 grown in glycerol. PsDB indicates Pseduomonas database, RAST indicates Rapid Annotation Using Subsystem Technology server (RAST).
RAST 33988 Gene ID	PAO1 PsDB Gene ID	Fold Change PAO1+Gly/33988+Gly	RAST 33988 Description		RAST 33988 Gene ID	PAO1 PsDB Gene ID	Fold Change 33988+Gly/PAO1+Gly	RAST 33988 Description
	PA4022	Protein not present in 33988+Gly			298.3.peg.2594	PA3989	Protein not present in PAO1+Gly	DNA polymerase III delta subunit (EC 2.7.7.7)
298.3.peg.4291	PA3792	Protein not present in 33988+Gly	hypothetical protein		298.3.peg.4469	PA3567	Protein not present in PAO1+Gly	Bifunctional protein: zinc-containing alcohol dehydrogenase; quinone oxidoreductase ( NADPH:quinone reductase) (EC 1.1.1.-); Similar to arginate lyase
	PA3179	Protein not present in 33988+Gly			298.3.peg.2399	PA2610	Protein not present in PAO1+Gly	"""Glutathione S-transferase, omega (EC 2.5.1.18)"""
	PA1984	Protein not present in 33988+Gly			298.3.peg.4877	PA0104	Protein not present in PAO1+Gly	FIG00953365: hypothetical protein
298.3.peg.2200	PA3190	Protein not present in 33988+Gly	hypothetical protein		298.3.peg.1527	PA0974	Protein not present in PAO1+Gly	TPR repeat containing exported protein; Putative periplasmic protein contains a protein prenylyltransferase domain
298.3.peg.5748	PA2302	Protein not present in 33988+Gly	Non-ribosomal peptide synthetase modules and related proteins		298.3.peg.3154	PA4685	Protein not present in PAO1+Gly	hypothetical protein
298.3.peg.5776	PA2302	Protein not present in 33988+Gly	Basic proline-rich protein precursor		298.3.peg.4406		Protein not present in PAO1+Gly	Paraquat-inducible protein B
298.3.peg.5777	PA2302	Protein not present in 33988+Gly	hypothetical protein		298.3.peg.4661	PA3437	Protein not present in PAO1+Gly	FolM Alternative dihydrofolate reductase 1
	PA4265	Protein not present in 33988+Gly			298.3.peg.5010		Protein not present in PAO1+Gly	hypothetical protein
	PA4277	Protein not present in 33988+Gly			298.3.peg.3925		Protein not present in PAO1+Gly	Endonuclease
298.3.peg.547	PA3708	Protein not present in 33988+Gly	Methyl-accepting chemotaxis protein I (serine chemoreceptor protein)		298.3.peg.5412		Protein not present in PAO1+Gly	hypothetical protein
298.3.peg.3469	PA2493	Protein not present in 33988+Gly	Multidrug efflux membrane fusion protein MexE		298.3.peg.1094	PA4604	Protein not present in PAO1+Gly	"""Putative metal chaperone, involved in Zn homeostasis, GTPase of COG0523 family"""
	PA3159	Protein not present in 33988+Gly			298.3.peg.5928	PA4850	Protein not present in PAO1+Gly	Ribosomal protein L11 methyltransferase (EC 2.1.1.-)
298.3.peg.3642	PA3330	Protein not present in 33988+Gly	Short-chain dehydrogenase/reductase SDR		298.3.peg.4766	PA1260	Protein not present in PAO1+Gly	"""ABC transporter, substrate binding protein"""
298.3.peg.1976	PA3817	Protein not present in 33988+Gly	tRNA:Cm32/Um32 methyltransferase		298.3.peg.1521		Protein not present in PAO1+Gly	hypothetical protein
298.3.peg.2625	PA4020	Protein not present in 33988+Gly	UDP-N-acetylmuramate:L-alanyl-gamma-D-glutamyl-meso-diaminopimelate ligase (EC 6.3.2.-)		298.3.peg.1000	PA4515	Protein not present in PAO1+Gly	Iron-uptake factor PiuC
298.3.peg.2195	PA3186	Protein not present in 33988+Gly	hypothetical protein		298.3.peg.2502	PA4731	Protein not present in PAO1+Gly	Aspartate 1-decarboxylase (EC 4.1.1.11)
	PA1372	Protein not present in 33988+Gly			298.3.peg.1665	PA0623	Protein not present in PAO1+Gly	Phage major tail tube protein
298.3.peg.5228	PA1923	Protein not present in 33988+Gly	hypothetical protein		298.3.peg.3680		Protein not present in PAO1+Gly	"""UDP-N-acetylglucosamine 4,6-dehydratase (EC 4.2.1.-)"""
298.3.peg.5229	PA1923	Protein not present in 33988+Gly	hypothetical protein		298.3.peg.5564		Protein not present in PAO1+Gly	3-oxoacyl-[acyl-carrier protein] reductase (EC 1.1.1.100)
298.3.peg.4409	PA1458	Protein not present in 33988+Gly	hypothetical protein		298.3.peg.3230	PA1988	Protein not present in PAO1+Gly	Coenzyme PQQ synthesis protein D
298.3.peg.194	PA1688	Protein not present in 33988+Gly	FIG00953791: hypothetical protein		298.3.peg.5008		Protein not present in PAO1+Gly	Putative oxidoreductase
298.3.peg.5773	PA2305	Protein not present in 33988+Gly	Non-ribosomal peptide synthetase modules and related proteins		298.3.peg.3684		Protein not present in PAO1+Gly	Cyclohexadienyl dehydrogenase (EC 1.3.1.12)(EC 1.3.1.43) / 5-Enolpyruvylshikimate-3-phosphate synthase (EC 2.5.1.19)
298.3.peg.5961	PA2305	Protein not present in 33988+Gly	hypothetical protein		298.3.peg.980	PA4498	100.41	probable metallopeptidase
	PA3158	Protein not present in 33988+Gly			298.3.peg.983	PA4500	15.9235	"""Dipeptide-binding ABC transporter, periplasmic substrate-binding component (TC 3.A.1.5.2)"""
	PA2734	Protein not present in 33988+Gly			298.3.peg.1823	PA2841	13.3414	Enoyl-CoA hydratase (EC 4.2.1.17)
	PA3155	Protein not present in 33988+Gly			298.3.peg.1639	PA0666	9.38641	Anhydro-N-acetylmuramic acid kinase (EC 2.7.1.-)
298.3.peg.3092	PA4625	Protein not present in 33988+Gly	hypothetical protein		298.3.peg.5759	PA0047	7.81924	Phosphonate ABC transporter phosphate-binding periplasmic component (TC 3.A.1.9.1)
298.3.peg.5591	PA4276	Protein not present in 33988+Gly	Preprotein translocase subunit SecE (TC 3.A.5.1.1)		298.3.peg.377	PA1033	7.72524	Glutathione S-transferase (EC 2.5.1.18)
298.3.peg.3638	PA3326	Protein not present in 33988+Gly	ATP-dependent Clp protease proteolytic subunit (EC 3.4.21.92)		298.3.peg.3093	PA4625	6.95486	hypothetical protein
298.3.peg.3639	PA3327	Protein not present in 33988+Gly	Malonyl CoA-acyl carrier protein transacylase (EC 2.3.1.39)		298.3.peg.1933	PA3858	6.40859	Glutamate Aspartate periplasmic binding protein precursor GltI (TC 3.A.1.3.4)
298.3.peg.5774	PA2304	Protein not present in 33988+Gly	SyrP-like protein		298.3.peg.2604	PA4000	6.20014	Rare lipoprotein A precursor
298.3.peg.5267	PA4798	Protein not present in 33988+Gly	Uncharacterised protein family UPF0157 (COG2320)		298.3.peg.3308	PA1294	6.10038	Ribonuclease D (EC 3.1.26.3)
298.3.peg.861	PA2978	Protein not present in 33988+Gly	Low molecular weight protein tyrosine phosphatase (EC 3.1.3.48)		298.3.peg.2061	PA2695	5.94399	Putative outer membrane lipoprotein
298.3.peg.5645	PA4785	Protein not present in 33988+Gly	3-ketoacyl-CoA thiolase (EC 2.3.1.16) @ Acetyl-CoA acetyltransferase (EC 2.3.1.9)		298.3.peg.275	PA1127	5.69562	putative aldo/keto reductase
	PA3156	Protein not present in 33988+Gly			298.3.peg.5859	PA1974	5.37765	Outer membrane protein (porin)
298.3.peg.1012	PA4527	Protein not present in 33988+Gly	Type IV fimbrial assembly protein PilC		298.3.peg.5755	PA1272	5.30219	Cob(I)alamin adenosyltransferase (EC 2.5.1.17)
298.3.peg.2347	PA3535	Protein not present in 33988+Gly	Serine protease homologue		298.3.peg.566	PA3727	5.2291	FIG00954878: hypothetical protein
	PA4525	Protein not present in 33988+Gly			298.3.peg.1393	PA4352	4.71399	Universal stress protein family 4
298.3.peg.5169	PA3477	Protein not present in 33988+Gly	transcriptional regulator RhlR		298.3.peg.4264	PA1641	3.80236	Phosphonate ABC transporter phosphate-binding periplasmic component (TC 3.A.1.9.1)
	PA3160	Protein not present in 33988+Gly			298.3.peg.4367	PA4856	3.69731	Sensor histidine kinase/response regulator
298.3.peg.2487	PA4717	Protein not present in 33988+Gly	"""YpfJ protein, zinc metalloprotease superfamily"""		298.3.peg.4682	PA0171	3.54569	FIG062788: hypothetical protein
298.3.peg.950	PA3062	Protein not present in 33988+Gly	Extracellular Matrix protein PelC		298.3.peg.3112	PA4642	3.48661	Aminopeptidase N
298.3.peg.5879	PA4221	Protein not present in 33988+Gly	"""Outer membrane ferripyoverdine receptor FpvB, for Type I pyoverdine"""		298.3.peg.3232	PA1986	3.42284	Coenzyme PQQ synthesis protein B
298.3.peg.2046	PA2682	Protein not present in 33988+Gly	Dienelactone hydrolase family		298.3.peg.64	PA1810	3.40975	"""ABC transporter, periplasmic substrate-binding protein"""
298.3.peg.2219	PA3208	Protein not present in 33988+Gly	Nitroreductase family protein		298.3.peg.2283	PA3270	3.1066	GCN5-related N-acetyltransferase
298.3.peg.3468	PA2494	Protein not present in 33988+Gly	Multidrug efflux transporter MexF		298.3.peg.4187	PA4836	3.02155	FIG016157: Similar to nicotianamine synthase
298.3.peg.225	PA1658	Protein not present in 33988+Gly	Uncharacterized protein ImpC		298.3.peg.5930	PA1982	2.91081	"""Quino(hemo)protein alcohol dehydrogenase, PQQ-dependent (EC 1.1.99.8)"""
298.3.peg.3089	PA2345	Protein not present in 33988+Gly	FIG002984: FAD-dependent pyridine nucleotide-disulphide oxidoreductase		298.3.peg.5226	PA1921	2.90908	Methyltransferase
298.3.peg.2916	PA0779	Protein not present in 33988+Gly	ATP-dependent protease La (EC 3.4.21.53) Type I		298.3.peg.3053	PA2379	2.83719	Isoquinoline 1-oxidoreductase alpha subunit (EC 1.3.99.16)
298.3.peg.3792	PA4115	Protein not present in 33988+Gly	Decarboxylase family protein		298.3.peg.5935	PA1981	2.81125	pentapeptide repeat family protein
298.3.peg.5956	PA0041	Protein not present in 33988+Gly	Putative large exoprotein involved in heme utilization or adhesion of ShlA/HecA/FhaA family		298.3.peg.485	PA3647	2.58422	Outer membrane protein H precursor
298.3.peg.5958	PA0041	Protein not present in 33988+Gly	Basic proline-rich protein precursor		298.3.peg.1129	PA5142	2.57862	Imidazole glycerol phosphate synthase amidotransferase subunit (EC 2.4.2.-)
298.3.peg.499	PA3661	Protein not present in 33988+Gly	FIG00954111: hypothetical protein		298.3.peg.2574	PA3970	2.52295	AMP nucleosidase (EC 3.2.2.4)
298.3.peg.4354	PA4868	Protein not present in 33988+Gly	Urease alpha subunit (EC 3.5.1.5)		298.3.peg.848	PA2966	2.43355	Acyl carrier protein
298.3.peg.640	PA0002	93.4912	DNA polymerase III beta subunit (EC 2.7.7.7)		298.3.peg.1374	PA4370	2.41086	Iron-regulated protein A precursor
298.3.peg.2003	PA2641	80.188	NADH-ubiquinone oxidoreductase chain F (EC 1.6.5.3)		298.3.peg.4832	PA5016	2.31664	Dihydrolipoamide acetyltransferase component of pyruvate dehydrogenase complex (EC 2.3.1.12)
298.3.peg.3386	PA4918	35.3617	Nicotinamidase (EC 3.5.1.19)		298.3.peg.5925	PA4847	2.29726	Biotin carboxyl carrier protein of acetyl-CoA carboxylase
298.3.peg.2782	PA5344	33.6548	Hydrogen peroxide-inducible genes activator		298.3.peg.4893	PA1881	2.29326	Isoquinoline 1-oxidoreductase alpha subunit (EC 1.3.99.16)
298.3.peg.4812	PA4960	23.6396	Phosphoserine phosphatase (EC 3.1.3.3)		298.3.peg.1602	PA0902	2.27103	Low-specificity L-threonine aldolase (EC 4.1.2.5)
298.3.peg.4873	PA0100	23.2359	FIG00958458: hypothetical protein		298.3.peg.5494	PA0128	2.06845	Alkylphosphonate utilization operon protein PhnA
298.3.peg.666	PA5546	15.3678	Cyclopropane-fatty-acyl-phospholipid synthase (EC 2.1.1.79)		298.3.peg.898	PA3013	2.01794	3-ketoacyl-CoA thiolase (EC 2.3.1.16) @ Acetyl-CoA acetyltransferase (EC 2.3.1.9)
298.3.peg.3387	PA4919	14.8782	Nicotinate phosphoribosyltransferase (EC 2.4.2.11)		298.3.peg.6	PA1863	2.00843	"""Molybdenum ABC transporter, periplasmic molybdenum-binding protein ModA (TC 3.A.1.8.1)"""
298.3.peg.2810	PA2199	13.3461	3-hydroxyisobutyrate dehydrogenase and related beta-hydroxyacid dehydrogenases
298.3.peg.1331	PA4412	12.0186	UDP-N-acetylglucosamine--N-acetylmuramyl-(pentapeptide) pyrophosphoryl-undecaprenol N-acetylglucosamine transferase (EC 2.4.1.227)
298.3.peg.684	PA5528	11.7515	putative membrane protein
298.3.peg.3136	PA4666	10.7908	Glutamyl-tRNA reductase (EC 1.2.1.70)
298.3.peg.423	PA3587	9.47201	Transcriptional activator MetR
298.3.peg.1935	PA3856	9.42609	Ketosteroid isomerase-related protein
298.3.peg.3660	PA3123	8.70929	hypothetical protein
298.3.peg.871	PA2988	8.57194	Lipoprotein releasing system transmembrane protein LolC
298.3.peg.1486	PA0374	8.26462	"""Cell division transporter, ATP-binding protein FtsE (TC 3.A.5.1.1)"""
298.3.peg.5700	PA2253	8.24424	"""L-asparaginase I, cytoplasmic (EC 3.5.1.1)"""
298.3.peg.4483	PA3581	7.8701	Glycerol uptake facilitator protein
298.3.peg.1471	PA0389	7.82764	Methionine biosynthesis protein MetW
298.3.peg.1283	PA4459	7.60723	Uncharacterized protein YrbK clustered with lipopolysaccharide transporters
298.3.peg.3897	PA2076	7.43111	"""transcriptional regulator, MerR family"""
298.3.peg.2351	PA3531	7.29694	Bacterioferritin
298.3.peg.4711	PA0143	7.23641	Inosine-uridine preferring nucleoside hydrolase (EC 3.2.2.1)
298.3.peg.1460	PA0399	6.89909	Cystathionine beta-synthase (EC 4.2.1.22)
298.3.peg.678	PA5534	6.79455	FIG00954044: hypothetical protein
298.3.peg.3066	PA2366	6.78347	Uncharacterized protein ImpC
298.3.peg.5256	PA4786	6.55623	3-oxoacyl-[acyl-carrier protein] reductase (EC 1.1.1.100)
298.3.peg.5217	PA1913	6.47821	FIG00956165: hypothetical protein
298.3.peg.1799	PA2864	6.31467	"""Membrane protein, distant similarity to thiosulphate:quinone oxidoreductase DoxD"""
298.3.peg.1566	PA0938	6.06601	regulator of length of O-antigen component of lipopolysaccharide chains
298.3.peg.2159	PA1561	5.75376	Aerotaxis receptor Aer
298.3.peg.1426	PA0432	5.73655	Adenosylhomocysteinase (EC 3.3.1.1)
298.3.peg.3384	PA4916	5.7365	Nudix-related transcriptional regulator NrtR
298.3.peg.2478	PA4708	5.47479	Periplasmic hemin-binding protein
298.3.peg.3412	PA4943	5.29757	GTP-binding protein HflX
298.3.peg.1055	PA4569	5.03244	"""Octaprenyl diphosphate synthase (EC 2.5.1.90) / Dimethylallyltransferase (EC 2.5.1.1) / (2E,6E)-farnesyl diphosphate synthase (EC 2.5.1.10) / Geranylgeranyl diphosphate synthase (EC 2.5.1.29)"""
298.3.peg.1500	PA0361	4.91967	Gamma-glutamyltranspeptidase (EC 2.3.2.2)
298.3.peg.45	PA1829	4.86515	Predicted aminoglycoside phosphotransferase
298.3.peg.2628	PA5113	4.82226	Probable transmembrane protein
298.3.peg.1945	PA3846	4.6978	Isochorismatase (EC 3.3.2.1)
298.3.peg.729	PA5483	4.65473	Alginate biosynthesis transcriptional regulatory protein algB
298.3.peg.928	PA3040	4.58376	Probable transmembrane protein
298.3.peg.5058	PA4236	4.47624	Catalase (EC 1.11.1.6)
298.3.peg.4605	PA4026	4.33926	Histone acetyltransferase HPA2 and related acetyltransferases
298.3.peg.3067	PA2365	4.31371	Uncharacterized protein ImpB
298.3.peg.1193	PA5198	4.24709	Muramoyltetrapeptide carboxypeptidase (EC 3.4.17.13)
298.3.peg.1532	PA0969	4.10671	MotA/TolQ/ExbB proton channel family protein
298.3.peg.2630	PA5111	4.06337	Lactoylglutathione lyase (EC 4.4.1.5)
298.3.peg.4810	PA4958	3.39572	DnaK-related protein
298.3.peg.1850	PA2815	3.30177	Butyryl-CoA dehydrogenase (EC 1.3.99.2)
298.3.peg.495	PA3657	2.97542	Methionine aminopeptidase (EC 3.4.11.18)
298.3.peg.1154	PA5162	2.95431	dTDP-4-dehydrorhamnose reductase (EC 1.1.1.133)
298.3.peg.1853	PA2812	2.90348	"""ABC-type multidrug transport system, ATPase component"""
298.3.peg.2538	PA4765	2.68774	"""Outer membrane lipoprotein SmpA, a component of the essential YaeT outer-membrane protein assembly complex"""
298.3.peg.4811	PA4959	2.67413	Sensory box/GGDEF family protein
298.3.peg.5596	PA2338	2.49547	"""Various polyols ABC transporter, periplasmic substrate-binding protein"""
298.3.peg.3618	PA3308	2.32076	RNA polymerase associated protein RapA (EC 3.6.1.-)
298.3.peg.2151	PA1553	2.28916	Cytochrome c oxidase subunit CcoO (EC 1.9.3.1)
298.3.peg.3471	PA2491	2.2167	"""Alcohol dehydrogenase, zinc-containing"""
298.3.peg.2382	PA2626	2.19035	tRNA-specific 2-thiouridylase MnmA
298.3.peg.3110	PA4640	2.16086	Malate:quinone oxidoreductase (EC 1.1.5.4)
298.3.peg.1845	PA2821	2.13397	Glutathione S-transferase family protein
298.3.peg.1092	PA4602	2.13187	Serine hydroxymethyltransferase (EC 2.1.2.1)
298.3.peg.2005	PA2642	2.08374	NADH-ubiquinone oxidoreductase chain G (EC 1.6.5.3)
298.3.peg.28	PA1843	2.02662	5-methyltetrahydrofolate--homocysteine methyltransferase (EC 2.1.1.13)
298.3.peg.3727	PA1204	2.00797	FIG00553873: hypothetical protein

## Sheet: Table S23
Table S23. Differentially expressed proteins when comparing ATCC 33988 grown in glycerol to ATCC 33988 grown in n-alkanes. PsDB indicates Pseduomonas database, RAST indicates Rapid Annotation Using Subsystem Technology server (RAST).
RAST 33988 Gene ID	PAO1 PsDB Gene ID	Fold Change 33988+Gly/33988+Alk	33988 RAST Description				RAST 33988 Gene ID	PAO1 PsDB Gene ID	Fold Change 33988+Alk/33988+Gly	33988 RAST Description
298.3.peg.5935	PA1981	Protein not measured in 33988+Alk	pentapeptide repeat family protein				298.3.peg.4093	PA1951	Protein not measured in 33988+Gly	Fap amyloid fiber secretin
298.3.peg.2213	PA3202	Protein not measured in 33988+Alk	YciL protein				298.3.peg.4162	PA4812	Protein not measured in 33988+Gly	Formate dehydrogenase O alpha subunit (EC 1.2.1.2) @ selenocysteine-containing
298.3.peg.4228	PA0228	Protein not measured in 33988+Alk	Beta-ketoadipyl CoA thiolase (EC 2.3.1.-)				298.3.peg.4786	PA5003	Protein not measured in 33988+Gly	Probable transcription regulator Mig-14
298.3.peg.3413	PA4944	Protein not measured in 33988+Alk	RNA-binding protein Hfq				298.3.peg.2684	PA5056	Protein not measured in 33988+Gly	Polyhydroxyalkanoic acid synthase
298.3.peg.4487	PA3584	Protein not measured in 33988+Alk	Aerobic glycerol-3-phosphate dehydrogenase (EC 1.1.5.3)				298.3.peg.3868	PA4207	Protein not measured in 33988+Gly	RND multidrug efflux transporter; Acriflavin resistance protein
298.3.peg.1000	PA4515	Protein not measured in 33988+Alk	Iron-uptake factor PiuC				298.3.peg.5920	PA1617	Protein not measured in 33988+Gly	Long-chain-fatty-acid--CoA ligase (EC 6.2.1.3)
298.3.peg.4721	PA5378	Protein not measured in 33988+Alk	L-proline glycine betaine binding ABC transporter protein ProX (TC 3.A.1.12.1)				298.3.peg.2614	PA4009	Protein not measured in 33988+Gly	O-Methyltransferase involved in polyketide biosynthesis
298.3.peg.4893	PA1881	Protein not measured in 33988+Alk	Isoquinoline 1-oxidoreductase alpha subunit (EC 1.3.99.16)				298.3.peg.5361	PA3277	Protein not measured in 33988+Gly	"""Oxidoreductase, short chain dehydrogenase/reductase family"""
298.3.peg.3230	PA1988	Protein not measured in 33988+Alk	Coenzyme PQQ synthesis protein D				298.3.peg.3723	PA1208	Protein not measured in 33988+Gly	"""monooxygenase, flavin-binding family"""
298.3.peg.5759	PA0047	Protein not measured in 33988+Alk	Phosphonate ABC transporter phosphate-binding periplasmic component (TC 3.A.1.9.1)				298.3.peg.2150	PA1552.1	Protein not measured in 33988+Gly	Cytochrome c oxidase subunit CcoQ (EC 1.9.3.1)
298.3.peg.3020	PA0335	Protein not measured in 33988+Alk	Phosphoserine phosphatase (EC 3.1.3.3)				298.3.peg.2154	PA1555.1	Protein not measured in 33988+Gly	Cytochrome c oxidase subunit CcoQ (EC 1.9.3.1)
298.3.peg.2153	PA1555	Protein not measured in 33988+Alk	Cytochrome c oxidase subunit CcoP (EC 1.9.3.1)				298.3.peg.1512	PA0349	Protein not measured in 33988+Gly	FIG00956729: hypothetical protein
298.3.peg.3053	PA2379	Protein not measured in 33988+Alk	Isoquinoline 1-oxidoreductase alpha subunit (EC 1.3.99.16)				298.3.peg.635	PA0007	Protein not measured in 33988+Gly	FIG00956319: hypothetical protein
298.3.peg.5755	PA1272	Protein not measured in 33988+Alk	Cob(I)alamin adenosyltransferase (EC 2.5.1.17)				298.3.peg.5645	PA4785	Protein not measured in 33988+Gly	3-ketoacyl-CoA thiolase (EC 2.3.1.16) @ Acetyl-CoA acetyltransferase (EC 2.3.1.9)
298.3.peg.1602	PA0902	Protein not measured in 33988+Alk	Low-specificity L-threonine aldolase (EC 4.1.2.5)				298.3.peg.919	PA3032	Protein not measured in 33988+Gly	Cytochrome c Snr1
298.3.peg.889	PA3005	Protein not measured in 33988+Alk	Beta N-acetyl-glucosaminidase (EC 3.2.1.52)				298.3.peg.2679	PA5061	Protein not measured in 33988+Gly	polyhydroxyalkanoate granule-associated protein PhaI
298.3.peg.5858	PA1975	Protein not measured in 33988+Alk	FIG00955015: hypothetical protein				298.3.peg.4522	PA3079	Protein not measured in 33988+Gly	FIG005548: transport protein
298.3.peg.2295	PA3539	Protein not measured in 33988+Alk	UPF0246 protein YaaA				298.3.peg.515	PA3677	Protein not measured in 33988+Gly	Probable Co/Zn/Cd efflux system membrane fusion protein
298.3.peg.3232	PA1986	Protein not measured in 33988+Alk	Coenzyme PQQ synthesis protein B				298.3.peg.4879	PA0105	Protein not measured in 33988+Gly	Cytochrome c oxidase polypeptide II (EC 1.9.3.1)
298.3.peg.2743	PA5308	Protein not measured in 33988+Alk	"""Leucine-responsive regulatory protein, regulator for leucine (or lrp) regulon and high-affinity branched-chain amino acid transport system"""				298.3.peg.2122	PA1525	Protein not measured in 33988+Gly	Alkane-1 monooxygenase (EC 1.14.15.3)
298.3.peg.4058	PA0857	Protein not measured in 33988+Alk	Cell division protein BolA				298.3.peg.3869	PA4206	Protein not measured in 33988+Gly	Probable Co/Zn/Cd efflux system membrane fusion protein
298.3.peg.2188	PA3181	Protein not measured in 33988+Alk	4-hydroxy-2-oxoglutarate aldolase (EC 4.1.3.16) @ 2-dehydro-3-deoxyphosphogluconate aldolase (EC 4.1.2.14)				298.3.peg.120	PA1761	Protein not measured in 33988+Gly	FIG00962802: hypothetical protein
298.3.peg.2442	PA2567	Protein not measured in 33988+Alk	GAF domain/GGDEF domain/EAL domain protein				298.3.peg.4521	PA3080	116.176	FIG002465: BNR repeat protein
298.3.peg.2574	PA3970	Protein not measured in 33988+Alk	AMP nucleosidase (EC 3.2.2.4)				298.3.peg.1496	PA0365	98.7281	FIG028932: hypothetical protein
298.3.peg.3985	PA2778	Protein not measured in 33988+Alk	FIG00954377: hypothetical protein				298.3.peg.2953	PA0274	41.6618	FIG00956008: hypothetical protein
298.3.peg.4187	PA4836	Protein not measured in 33988+Alk	FIG016157: Similar to nicotianamine synthase				298.3.peg.562	PA3723	39.4952	"""NADH:flavin oxidoreductases, Old Yellow Enzyme family"""
298.3.peg.2190	PA3183	Protein not measured in 33988+Alk	Glucose-6-phosphate 1-dehydrogenase (EC 1.1.1.49)				298.3.peg.1159	PA5167	27.0391	"""TRAP-type C4-dicarboxylate transport system, periplasmic component"""
298.3.peg.5583	PA4268	Protein not measured in 33988+Alk	SSU ribosomal protein S12p (S23e)				298.3.peg.3066	PA2366	26.5397	Uncharacterized protein ImpC
298.3.peg.200	PA1683	Protein not measured in 33988+Alk	Methylthioribulose-1-phosphate dehydratase (EC 4.2.1.109)				298.3.peg.3067	PA2365	25.9504	Uncharacterized protein ImpB
298.3.peg.4594	PA2265	Protein not measured in 33988+Alk	"""Gluconate 2-dehydrogenase (EC 1.1.99.3), membrane-bound, flavoprotein"""				298.3.peg.3587	PA0473	20.4188	Glutathione S-transferase family protein
298.3.peg.2991	PA0308	Protein not measured in 33988+Alk	Lysophospholipase (EC 3.1.1.5)				298.3.peg.3381	PA4913	19.1336	"""Branched-chain amino acid ABC transporter, amino acid-binding protein (TC 3.A.1.4.1)"""
298.3.peg.1227	PA5232	Protein not measured in 33988+Alk	HlyD family secretion protein				298.3.peg.2261	PA3250	17.6368	"""ABC-type Fe3+ transport system, periplasmic component"""
298.3.peg.1527	PA0974	Protein not measured in 33988+Alk	TPR repeat containing exported protein; Putative periplasmic protein contains a protein prenylyltransferase domain				298.3.peg.514	PA3676	16.2039	RND efflux transporter
298.3.peg.1560	PA0943	Protein not measured in 33988+Alk	FIG00955360: hypothetical protein				298.3.peg.3377	PA4909	15.9003	Branched-chain amino acid transport ATP-binding protein LivF (TC 3.A.1.4.1)
298.3.peg.3090	PA2344	Protein not measured in 33988+Alk	Fructokinase (EC 2.7.1.4)				298.3.peg.3660	PA3123	15.801	hypothetical protein
298.3.peg.463	PA3625	Protein not measured in 33988+Alk	5-nucleotidase SurE (EC 3.1.3.5) @ Exopolyphosphatase (EC 3.6.1.11)				298.3.peg.3551	PA0507	15.5599	Acyl-CoA dehydrogenase (EC 1.3.8.7)
298.3.peg.27	PA1844	Protein not measured in 33988+Alk	FIG00960412: hypothetical protein				298.3.peg.3549	PA0508	15.3883	Acyl-CoA dehydrogenase (EC 1.3.8.7)
298.3.peg.1333	PA4410	Protein not measured in 33988+Alk	D-alanine--D-alanine ligase (EC 6.3.2.4)				298.3.peg.2761	PA5324	13.838	"""Transcriptional regulator, AraC family"""
298.3.peg.2594	PA3989	Protein not measured in 33988+Alk	DNA polymerase III delta subunit (EC 2.7.7.7)				298.3.peg.145	PA1737	13.7853	Enoyl-CoA hydratase [isoleucine degradation] (EC 4.2.1.17) / 3-hydroxyacyl-CoA dehydrogenase (EC 1.1.1.35) / 3-hydroxybutyryl-CoA epimerase (EC 5.1.2.3)
298.3.peg.682	PA5530	Protein not measured in 33988+Alk	Dicarboxylate MFS transporter				298.3.peg.45	PA1829	13.6846	Predicted aminoglycoside phosphotransferase
298.3.peg.4367	PA4856	Protein not measured in 33988+Alk	Sensor histidine kinase/response regulator				298.3.peg.4293	PA3790	12.8588	Putative membrane receptor protein
298.3.peg.4329	PA4893	Protein not measured in 33988+Alk	Urease accessory protein UreG				298.3.peg.1439	PA0420	12.6615	Adenosylmethionine-8-amino-7-oxononanoate aminotransferase (EC 2.6.1.62)
298.3.peg.3093	PA4625	Protein not measured in 33988+Alk	hypothetical protein				298.3.peg.4643	PA3454	11.6565	3-ketoacyl-CoA thiolase (EC 2.3.1.16) @ Acetyl-CoA acetyltransferase (EC 2.3.1.9)
298.3.peg.2691	PA5049	Protein not measured in 33988+Alk	"""LSU ribosomal protein L31p @ LSU ribosomal protein L31p, zinc-dependent"""				298.3.peg.2989	checked	10.5334	FIG00957482: hypothetical protein
298.3.peg.275	PA1127	Protein not measured in 33988+Alk	putative aldo/keto reductase				298.3.peg.5116	PA0196	9.71772	NAD(P) transhydrogenase subunit beta (EC 1.6.1.2)
298.3.peg.5931	PA1978	Protein not measured in 33988+Alk	"""Transcriptional regulator, LuxR family"""				298.3.peg.2602	PA3998	9.60452	Proposed lipoate regulatory protein YbeD
298.3.peg.4057	PA0856	Protein not measured in 33988+Alk	FIG00954136: hypothetical protein				298.3.peg.1911	PA3883	9.49854	"""Oxidoreductase, short chain dehydrogenase/reductase family"""
298.3.peg.566	PA3727	Protein not measured in 33988+Alk	FIG00954878: hypothetical protein				298.3.peg.2629	PA5112	9.45635	Phospholipase/lecithinase/hemolysin
298.3.peg.1325	PA4418	Protein not measured in 33988+Alk	Cell division protein FtsI [Peptidoglycan synthetase] (EC 2.4.1.129)				298.3.peg.2576	PA3972	9.08089	Acyl-CoA dehydrogenase (EC 1.3.8.7)
298.3.peg.2582	PA3978	Protein not measured in 33988+Alk	"""FOG: TPR repeat, SEL1 subfamily"""				298.3.peg.316	PA1091	8.81415	O-antigen biosynthesis protein
298.3.peg.3231	PA1987	Protein not measured in 33988+Alk	Pyrroloquinoline-quinone synthase (EC 1.3.3.11)				298.3.peg.2374	PA2634	8.80332	Isocitrate lyase (EC 4.1.3.1)
298.3.peg.3685	PA3165	Protein not measured in 33988+Alk	Biosynthetic Aromatic amino acid aminotransferase beta (EC 2.6.1.57)				298.3.peg.1229	PA5234	7.94041	Quinone oxidoreductase (EC 1.6.5.5)
298.3.peg.3050	PA2382	Protein not measured in 33988+Alk	L-lactate dehydrogenase (EC 1.1.2.3)				298.3.peg.729	PA5483	7.82911	Alginate biosynthesis transcriptional regulatory protein algB
298.3.peg.1454	PA0405	Protein not measured in 33988+Alk	UPF0301 protein YqgE				298.3.peg.156	PA1726	7.71597	Periplasmic beta-glucosidase (EC 3.2.1.21)
298.3.peg.4584	PA2275	Protein not measured in 33988+Alk	Alcohol dehydrogenase (EC 1.1.1.1)				298.3.peg.581	PA3740	7.38773	"""Type II secretory pathway, ATPase PulE/Tfp pilus assembly pathway, ATPase PilB"""
298.3.peg.1472	PA0388	Protein not measured in 33988+Alk	FIG003551: hypothetical protein				298.3.peg.3508	PA4307	6.9423	Chemotactic transducer
298.3.peg.5266	PA4796	Protein not measured in 33988+Alk	Similar to Glycine cleavage system H protein				298.3.peg.5635	PA4776	6.5099	Two-component system response regulator QseB
298.3.peg.1705	PA0583	Protein not measured in 33988+Alk	2-amino-4-hydroxy-6-hydroxymethyldihydropteridine pyrophosphokinase (EC 2.7.6.3)				298.3.peg.2915	PA0778	6.45939	"""lipoprotein, putative"""
298.3.peg.2189	PA3182	131.709	"""6-phosphogluconolactonase (EC 3.1.1.31), eukaryotic type"""				298.3.peg.3691	PA3171	6.2302	3-demethylubiquinone-9 3-methyltransferase (EC 2.1.1.64)
298.3.peg.2205	PA3195	56.2302	NAD-dependent glyceraldehyde-3-phosphate dehydrogenase (EC 1.2.1.12)				298.3.peg.2351	PA3531	5.43386	Bacterioferritin
298.3.peg.2630	PA5111	54.0825	Lactoylglutathione lyase (EC 4.4.1.5)				298.3.peg.198	PA1685	5.15239	"""2,3-diketo-5-methylthiopentyl-1-phosphate enolase-phosphatase (EC 3.1.3.77)"""
298.3.peg.787	PA2911	51.0064	Outer membrane (iron.B12.siderophore.hemin) receptor				298.3.peg.1006	PA4520	5.0554	Methyl-accepting chemotaxis protein I (serine chemoreceptor protein)
298.3.peg.358	PA1052	18.5224	Glycerate kinase (EC 2.7.1.31)				298.3.peg.1702	PA0586	4.80698	FIG004684: SpoVR-like protein
298.3.peg.5930	PA1982	16.6661	"""Quino(hemo)protein alcohol dehydrogenase, PQQ-dependent (EC 1.1.99.8)"""				298.3.peg.1396	PA0459	4.57877	ATP-dependent Clp protease ATP-binding subunit ClpA
298.3.peg.4484	PA3582	15.5572	Glycerol kinase (EC 2.7.1.30)				298.3.peg.1055	PA4569	4.57655	"""Octaprenyl diphosphate synthase (EC 2.5.1.90) / Dimethylallyltransferase (EC 2.5.1.1) / (2E,6E)-farnesyl diphosphate synthase (EC 2.5.1.10) / Geranylgeranyl diphosphate synthase (EC 2.5.1.29)"""
298.3.peg.2204	PA3194	15.2798	Phosphogluconate dehydratase (EC 4.2.1.12)				298.3.peg.2504	PA4733	4.52101	Acetyl-coenzyme A synthetase (EC 6.2.1.1)
298.3.peg.1389	PA4356	15.1275	"""NADH:flavin oxidoreductases, Old Yellow Enzyme family"""				298.3.peg.1163	PA5171	4.47941	Arginine deiminase (EC 3.5.3.6)
298.3.peg.2997	PA0314	14.5082	"""ABC-type amino acid transport/signal transduction systems, periplasmic component/domain"""				298.3.peg.520	PA3682	4.46259	Probable carboxyvinyl-carboxyphosphonate phosphorylmutase (EC 2.7.8.23)
298.3.peg.452	PA3614	11.9271	"""Metallo-beta-lactamase family protein, RNA-specific"""				298.3.peg.4828	PA4974	3.86069	"""Type I secretion outer membrane protein, TolC precursor"""
298.3.peg.4859	PA0086	9.48558	Protein of avirulence locus ImpE				298.3.peg.3510	PA4309	3.85991	Chemotactic transducer
298.3.peg.4188	PA4837	9.4589	Ferrichrome-iron receptor				298.3.peg.5514	PA2551	3.63753	"""Transcriptional regulator, LysR family"""
298.3.peg.37	PA1837	9.15852	Oxidoreductase probably involved in sulfite reduction				298.3.peg.1318	PA4425	3.57694	Phosphoheptose isomerase (EC 5.3.1.-)
298.3.peg.6	PA1863	9.11912	"""Molybdenum ABC transporter, periplasmic molybdenum-binding protein ModA (TC 3.A.1.8.1)"""				298.3.peg.796	PA2920	3.50133	Methyl-accepting chemotaxis protein
298.3.peg.3470	PA2492	8.27496	Transcriptional regulator MexT				298.3.peg.925	PA3038	3.48149	probable porin
298.3.peg.2768	PA5331	8.16411	Orotate phosphoribosyltransferase (EC 2.4.2.10)				298.3.peg.3354	PA1338	3.46532	Gamma-glutamyltranspeptidase (EC 2.3.2.2)
298.3.peg.2610	PA4005	7.9868	Iojap protein				298.3.peg.670	PA5542	3.38987	Beta-lactamase class C and other penicillin binding proteins
298.3.peg.3665	PA3128	7.98153	Short-chain dehydrogenase/reductase SDR				298.3.peg.134	PA1748	3.36953	Enoyl-CoA hydratase/isomerase family protein
298.3.peg.2604	PA4000	7.83749	Rare lipoprotein A precursor				298.3.peg.3578	PA0482	3.31093	Malate synthase G (EC 2.3.3.9)
298.3.peg.555	PA3716	7.79291	Urea amidohydrolase (urease) alpha subunit				298.3.peg.408	PA1005	3.29386	Exported zinc metalloprotease YfgC precursor
298.3.peg.3054	PA2378	7.55752	Isoquinoline 1-oxidoreductase beta subunit (EC 1.3.99.16)				298.3.peg.2981	PA0300	3.2864	Putrescine ABC transporter putrescine-binding protein PotF (TC 3.A.1.11.2)
298.3.peg.3509	PA4308	7.39943	ATPase component BioM of energizing module of biotin ECF transporter				298.3.peg.886	PA3002	3.23885	Transcription-repair coupling factor
298.3.peg.1525	PA0976	7.32314	Queuosine Biosynthesis QueC ATPase				298.3.peg.3607	PA3300	3.04273	Long-chain-fatty-acid--CoA ligase (EC 6.2.1.3)
298.3.peg.2395	PA2614	7.0384	Outer membrane lipoprotein carrier protein LolA				298.3.peg.1195	PA5200	2.99163	Two-component system response regulator OmpR
298.3.peg.1053	PA4567	7.02886	LSU ribosomal protein L27p				298.3.peg.3101	PA4633	2.84567	Methyl-accepting chemotaxis protein
298.3.peg.5596	PA2338	6.88174	"""Various polyols ABC transporter, periplasmic substrate-binding protein"""				298.3.peg.128	PA1754	2.73469	Cys regulon transcriptional activator CysB
298.3.peg.3969	PA2765	6.71563	"""Predicted dye-decolorizing peroxidase (DyP), YfeX-like subgroup"""				298.3.peg.1140	PA5152	2.70332	"""Histidine ABC transporter, ATP-binding protein HisP (TC 3.A.1.3.1)"""
298.3.peg.606	PA0036	6.65279	Tryptophan synthase beta chain (EC 4.2.1.20)				298.3.peg.4632	PA4053	2.69301	"""6,7-dimethyl-8-ribityllumazine synthase (EC 2.5.1.78)"""
298.3.peg.1058	PA4572	6.01261	FKBP-type peptidyl-prolyl cis-trans isomerase FklB (EC 5.2.1.8)				298.3.peg.3552	PA0506	2.63238	Acyl-CoA dehydrogenase (EC 1.3.8.7)
298.3.peg.567	PA3728	6.01102	FIG00948134: hypothetical protein				298.3.peg.4193	PA4842	2.60961	FIG014328: hypothetical protein
298.3.peg.4423	PA1444	5.92011	Flagellar motor switch protein FliN				298.3.peg.1182	PA5188	2.49299	Enoyl-CoA hydratase (EC 4.2.1.17) / Delta(3)-cis-delta(2)-trans-enoyl-CoA isomerase (EC 5.3.3.8) / 3-hydroxyacyl-CoA dehydrogenase (EC 1.1.1.35) / 3-hydroxybutyryl-CoA epimerase (EC 5.1.2.3)
298.3.peg.485	PA3647	5.88566	Outer membrane protein H precursor				298.3.peg.2748	PA5312	2.47647	Aldehyde dehydrogenase (EC 1.2.1.3)
298.3.peg.4892	PA1880	5.85338	Isoquinoline 1-oxidoreductase beta subunit (EC 1.3.99.16)				298.3.peg.2000	PA2638	2.47582	NADH-ubiquinone oxidoreductase chain B (EC 1.6.5.3)
298.3.peg.5593	PA2341	5.70722	"""Various polyols ABC transporter, ATP-binding component"""				298.3.peg.2181	PA1580	2.40792	Citrate synthase (si) (EC 2.3.3.1)
298.3.peg.3154	PA4685	5.67536	hypothetical protein				298.3.peg.4314	PA3770	2.38244	Inosine-5'-monophosphate dehydrogenase (EC 1.1.1.205) / CBS domain
298.3.peg.2714	PA5278	5.49973	Diaminopimelate epimerase (EC 5.1.1.7)				298.3.peg.5832	PA3115	2.29913	Probable type IV pilus assembly FimV-related transmembrane protein
298.3.peg.2605	PA4000	5.46216	Rare lipoprotein A precursor				298.3.peg.587	PA3746	2.25756	"""Signal recognition particle, subunit Ffh SRP54 (TC 3.A.5.1.1)"""
298.3.peg.5819	PA0077	5.45628	IcmF-related protein				298.3.peg.2160	PA1562	2.11345	Aconitate hydratase (EC 4.2.1.3) @ 2-methylisocitrate dehydratase (EC 4.2.1.99)
298.3.peg.5695	PA4063	5.17863	Predicted zinc-binding protein				298.3.peg.899	PA3014	2.1118	Enoyl-CoA hydratase (EC 4.2.1.17) / Delta(3)-cis-delta(2)-trans-enoyl-CoA isomerase (EC 5.3.3.8) / 3-hydroxyacyl-CoA dehydrogenase (EC 1.1.1.35) / 3-hydroxybutyryl-CoA epimerase (EC 5.1.2.3)
298.3.peg.2780	PA5343	5.08676	Nucleoside-diphosphate-sugar epimerases				298.3.peg.1084	PA4595	2.07644	"""ABC transporter, ATP-binding protein"""
298.3.peg.631	PA0011	4.80398	Lipid A biosynthesis lauroyl acyltransferase (EC 2.3.1.-)
298.3.peg.5691	PA4067	4.75239	Outer membrane protein W precursor
298.3.peg.4857	PA0084	4.65261	Uncharacterized protein ImpC
298.3.peg.1639	PA0666	4.57729	Anhydro-N-acetylmuramic acid kinase (EC 2.7.1.-)
298.3.peg.2061	PA2695	4.45729	Putative outer membrane lipoprotein
298.3.peg.5899	PA0079	4.40311	Uncharacterized protein ImpJ/VasE
298.3.peg.1293	PA4449	4.39199	ATP phosphoribosyltransferase (EC 2.4.2.17)
298.3.peg.132	PA1750	4.3914	2-keto-3-deoxy-D-arabino-heptulosonate-7-phosphate synthase I alpha (EC 2.5.1.54)
298.3.peg.773	PA5441	4.18932	FIG00955784: hypothetical protein
298.3.peg.1126	PA5140	4.11867	Imidazole glycerol phosphate synthase cyclase subunit (EC 4.1.3.-)
298.3.peg.1129	PA5142	4.06623	Imidazole glycerol phosphate synthase amidotransferase subunit (EC 2.4.2.-)
298.3.peg.4682	PA0171	3.96686	FIG062788: hypothetical protein
298.3.peg.4832	PA5016	3.96579	Dihydrolipoamide acetyltransferase component of pyruvate dehydrogenase complex (EC 2.3.1.12)
298.3.peg.2465	PA4696	3.96482	Acetolactate synthase large subunit (EC 2.2.1.6)
298.3.peg.1076	PA4588	3.47536	NADP-specific glutamate dehydrogenase (EC 1.4.1.4)
298.3.peg.3391	PA4923	3.41279	Lysine decarboxylase family
298.3.peg.3655	PA3118	3.38598	3-isopropylmalate dehydrogenase (EC 1.1.1.85)
298.3.peg.5335	PA0070	3.31353	Autotransporter adhesin
298.3.peg.3408	PA4939	3.18059	ATP phosphoribosyltransferase regulatory subunit (EC 2.4.2.17)
298.3.peg.5502	PA2540	3.11439	Putative lipase in cluster with Phosphatidate cytidylyltransferase
298.3.peg.973	PA4491	3.10346	hypothetical protein
298.3.peg.1458	PA0401	3.04184	Dihydroorotase (EC 3.5.2.3)
298.3.peg.1488	PA0372	3.03239	"""FIG015547: peptidase, M16 family"""
298.3.peg.1295	PA4448	2.99141	Histidinol dehydrogenase (EC 1.1.1.23)
298.3.peg.4815	PA4963	2.96871	"""lipoprotein, putative"""
298.3.peg.247	PA1155	2.86775	"""Ribonucleotide reductase of class Ia (aerobic), beta subunit (EC 1.17.4.1)"""
298.3.peg.2702	PA5038	2.8147	3-dehydroquinate synthase (EC 4.2.3.4)
298.3.peg.934	PA3046	2.77766	FIG002060: uncharacterized protein YggL
298.3.peg.4798	PA5015	2.71812	Pyruvate dehydrogenase E1 component (EC 1.2.4.1)
298.3.peg.1301	PA4442	2.55656	Sulfate adenylyltransferase subunit 1 (EC 2.7.7.4) / Adenylylsulfate kinase (EC 2.7.1.25)
298.3.peg.2527	PA4755	2.51453	Transcription elongation factor GreA
298.3.peg.1292	PA4450	2.38904	UDP-N-acetylglucosamine 1-carboxyvinyltransferase (EC 2.5.1.7)
298.3.peg.3140	PA4670	2.35741	Ribose-phosphate pyrophosphokinase (EC 2.7.6.1)
298.3.peg.3657	PA3120	2.31848	3-isopropylmalate dehydratase small subunit (EC 4.2.1.33)
298.3.peg.5086	PA4264	2.29202	SSU ribosomal protein S10p (S20e)
298.3.peg.1609	PA0895	2.25736	Succinylornithine transaminase (EC 2.6.1.81)
298.3.peg.4858	PA0085	2.18287	Uncharacterized protein ImpD
298.3.peg.1734	PA0555	2.18166	Fructose-bisphosphate aldolase class II (EC 4.1.2.13)
298.3.peg.5073	PA4251	2.17421	LSU ribosomal protein L5p (L11e)
298.3.peg.594	PA3751	2.17002	Phosphoribosylglycinamide formyltransferase 2 (EC 2.1.2.-)
298.3.peg.586	PA3745	2.0863	SSU ribosomal protein S16p
298.3.peg.5059	PA4237	2.01706	LSU ribosomal protein L17p

## Sheet: Table S24
Table S24. Differentially expressed proteins when comparing PAO1 grown in glycerol to PAO1 grown in n-alkanes. PsDB indicates Pseduomonas database, RAST indicates Rapid Annotation Using Subsystem Technology server (RAST).
PAO1 RAST Gene ID	PAO1 PsDB Gene ID	Fold Change PAO1+Gly/PAO1+Alk	PAO1 PsDB Description			PAO1 RAST Gene ID	PAO1 PsDB Gene ID	Fold Change PAO1+Alk/PAO1+Gly	PAO1 PsDB Description
6666666.97382.peg.2449	PA2342	Not measured in PAO1+Alk	mannitol dehydrogenase			6666666.97382.peg.3417	PA3267	Not measured in PAO1+Gly	hypothetical
6666666.97382.peg.2069	PA1987	Not measured in PAO1+Alk	pyrroloquinoline quinone biosynthesis protein C			6666666.97382.peg.1826	PA1764	Not measured in PAO1+Gly	hypothetical
6666666.97382.peg.3830	PA3661	Not measured in PAO1+Alk	hypothetical			6666666.97382.peg.4407	PA4207	Not measured in PAO1+Gly	probable resistance-nodulation-cell division (RND) efflux transporter
6666666.97382.peg.3988	PA3810	Not measured in PAO1+Alk	heat shock protein			6666666.97382.peg.578	PA0547	Not measured in PAO1+Gly	probable transcriptional regulator
6666666.97382.peg.41	PA0041	Not measured in PAO1+Alk	probable hemagglutinin			6666666.97382.peg.2667	PA2552	Not measured in PAO1+Gly	probable acyl-coA dehydrogenase
6666666.97382.peg.2491	PA2382	Not measured in PAO1+Alk	L-lactate dehydrogenase			6666666.97382.peg.3934	PA3760	Not measured in PAO1+Gly	N-acetyl-D-glucosamine phosphotransferase system transpoter
6666666.97382.peg.4694	PA4486	Not measured in PAO1+Alk	conserved			6666666.97382.peg.4995	PA4773	Not measured in PAO1+Gly	hypothetical
6666666.97382.peg.3746	PA3580	Not measured in PAO1+Alk	conserved			6666666.97382.peg.3687	PA3523	Not measured in PAO1+Gly	probable resistance-nodulation-cell division (RND) efflux membrane fusion protein precursor
6666666.97382.peg.2450	PA2343	Not measured in PAO1+Alk	xylulose kinase			6666666.97382.peg.4999	PA4777	Not measured in PAO1+Gly	two-component regulator system signal sensor kinase
6666666.97382.peg.3125	PA2978	Not measured in PAO1+Alk	phosphotyrosine phosphatase			6666666.97382.peg.4505	PA4304	Not measured in PAO1+Gly
6666666.97382.peg.2451	PA2344	Not measured in PAO1+Alk	fructokinase			6666666.97382.peg.4820	PA4608	Not measured in PAO1+Gly	hypothetical
6666666.97382.peg.1748	PA1688	Not measured in PAO1+Alk	hypothetical			6666666.97382.peg.3003	PA2863	Not measured in PAO1+Gly	lipase modulator protein
6666666.97382.peg.1086	PA1051	Not measured in PAO1+Alk	probable transporter			6666666.97382.peg.867	PA0835	Not measured in PAO1+Gly	phosphate acetyltransferase
6666666.97382.peg.3751	PA3584	Not measured in PAO1+Alk	glycerol-3-phosphate dehydrogenase			6666666.97382.peg.2107	PA2024	Not measured in PAO1+Gly	probable ring-cleaving dioxygenase
6666666.97382.peg.2066	PA1984	Not measured in PAO1+Alk	NAD+ dependent aldehyde dehydrogenase			6666666.97382.peg.5152	PA4925	Not measured in PAO1+Gly	conserved
6666666.97382.peg.3747	PA3581	Not measured in PAO1+Alk	glycerol uptake facilitator protein			6666666.97382.peg.3033	PA2892	Not measured in PAO1+Gly	Gcase, alpha subunit (biotin-containing)
6666666.97382.peg.2059	PA1978	Not measured in PAO1+Alk	response regulator			6666666.97382.peg.1825	PA1763	Not measured in PAO1+Gly	hypothetical
6666666.97382.peg.3342	PA3195	1164.77	glyceraldehyde-3-phosphate dehydrogenase			6666666.97382.peg.837	PA0803	Not measured in PAO1+Gly	hypothetical
6666666.97382.peg.3326	PA3181	254.68	2-keto-3-deoxy-6-phosphogluconate aldolase			6666666.97382.peg.1377	PA1327	Not measured in PAO1+Gly	probable protease
6666666.97382.peg.3328	PA3183	166.178	glucose-6-phosphate 1-dehydrogenase			6666666.97382.peg.1252	PA1208	Not measured in PAO1+Gly	conserved
6666666.97382.peg.1087	PA1052	127.485	conserved			6666666.97382.peg.4506	PA4305	Not measured in PAO1+Gly
6666666.97382.peg.1171	PA1127	108.412	probable oxidoreductase			6666666.97382.peg.4406	PA4206	Not measured in PAO1+Gly	probable resistance-nodulation-cell division (RND) efflux membrane fusion protein precursor
6666666.97382.peg.3327	PA3182	62.3024	6-phosphogluconolactonase			6666666.97382.peg.5299	PA5061	Not measured in PAO1+Gly	conserved
6666666.97382.peg.3748	PA3582	35.3545	glycerol kinase			6666666.97382.peg.3232	PA3081	Not measured in PAO1+Gly	conserved
6666666.97382.peg.2448	PA2341	28.2708	probable binding protein component of ABC maltose/mannitol transporter			6666666.97382.peg.3009	PA2868	Not measured in PAO1+Gly	hypothetical
6666666.97382.peg.3341	PA3194	28.2048	phosphogluconate dehydratase			6666666.97382.peg.2903	PA2767	Not measured in PAO1+Gly	probable enoyl-coA hydratase/isomerase
6666666.97382.peg.5348	PA5111	26.9379	lactoglutathione lyase			6666666.97382.peg.2846	PA2721	Not measured in PAO1+Gly	hypothetical
6666666.97382.peg.5742	PA5487	18.531	hypothetical			6666666.97382.peg.5037	PA4813	Not measured in PAO1+Gly	lipase
6666666.97382.peg.2445	PA2338	12.2317	probable binding protein component of ABC maltose/mannitol transporter			6666666.97382.peg.2692	PA2574	Not measured in PAO1+Gly	alkane 1-monooxygenase
6666666.97382.peg.3337	PA3190	12.0018	probable binding protein component of ABC sugar transporter			6666666.97382.peg.3229	PA3079	Not measured in PAO1+Gly	hypothetical
6666666.97382.peg.1956	PA1881	10.8645	probable oxidoreductase				PA2224	Not measured in PAO1+Gly	hypothetical
6666666.97382.peg.2429	PA2323	10.4822	probable glyceraldehyde-3-phosphate dehydrogenase			6666666.97382.peg.365	PA0348	Not measured in PAO1+Gly	hypothetical
6666666.97382.peg.2487	PA2378	9.80733	probable aldehyde dehydrogenase			6666666.97382.peg.181	PA0176	Not measured in PAO1+Gly	aerotaxis transducer
6666666.97382.peg.2376	PA2275	9.56993	probable alcohol dehydrogenase (Zn-dependent)			6666666.97382.peg.510	PA0484	Not measured in PAO1+Gly	conserved
6666666.97382.peg.3897	PA3726	9.47186	conserved			6666666.97382.peg.1674	PA1617	Not measured in PAO1+Gly	probable AMP binding enzyme
6666666.97382.peg.4477	PA4276	9.34193	secretion protein			6666666.97382.peg.3181	PA3032	Not measured in PAO1+Gly	cytochrome c
6666666.97382.peg.3332	PA3186	9.00012	glucose/carbohydrate outer membrane porin OprB precursor			6666666.97382.peg.3717	PA3552	Not measured in PAO1+Gly
6666666.97382.peg.2393	PA2291	9.00012	probable glucose-sensitive porin			6666666.97382.peg.4531	PA4327	Not measured in PAO1+Gly	hypothetical
6666666.97382.peg.4885	PA4666	8.83502	glutamyl-tRNA reductase				PA2223	Not measured in PAO1+Gly	hypothetical
6666666.97382.peg.133	PA0128	8.63798	conserved			6666666.97382.peg.861	PA0829	Not measured in PAO1+Gly	probable hydrolase
6666666.97382.peg.4521	PA4317	8.52899	hypothetical			6666666.97382.peg.3230	PA3080	Not measured in PAO1+Gly	hypothetical
6666666.97382.peg.5287	PA5049	8.43638	50S ribosomal protein L31			6666666.97382.peg.384	PA0366	271.094	probable aldehyde dehydrogenase
6666666.97382.peg.3309	PA3165	8.3342	histidinol-phosphate aminotransferase			6666666.97382.peg.3682	PA3518	87.9053	hypothetical
6666666.97382.peg.5150	PA4923	7.80423	conserved			6666666.97382.peg.382	PA0364	59.5879	probable oxidoreductase
6666666.97382.peg.3135	PA2988	7.11544	conserved			6666666.97382.peg.4568	PA4362	54.1361	hypothetical
6666666.97382.peg.938	PA0902	7.09873	hypothetical			6666666.97382.peg.3845	PA3676	41.5991
6666666.97382.peg.36	PA0036	5.84142	tryptophane synthase beta chain			6666666.97382.peg.4106	PA3920	36.8999	probable metal transporting P-type ATPase
6666666.97382.peg.2743	PA2624	5.77782	isocitrate dehydrogenase			6666666.97382.peg.3615	PA3454	36.5323	probable acyl-coA thiolase
6666666.97382.peg.2068	PA1986	5.01762	pyrroloquinoline quinone biosynthesis protein B			6666666.97382.peg.1217	PA1174	34.8665	periplasmic nitrate reductase protein
6666666.97382.peg.5143	PA4916	4.79742	hypothetical			6666666.97382.peg.537	PA0508	33.2698	probable acyl-coA dehydrogenase
6666666.97382.peg.1580	PA1529	4.69552	DNA ligase			6666666.97382.peg.127	PA0122	31.6031
6666666.97382.peg.3794	PA3625	4.6941	survival protein			6666666.97382.peg.4040	PA3860	29.7308	probable AMP binding enzyme
6666666.97382.peg.5146	PA4919	4.65352	nicotinate phosphoribosyltransferase			6666666.97382.peg.5414	PA5172	28.6226	ornithine carbamoyltransferase, catabolic
6666666.97382.peg.4655	PA4448	4.56113	histidinol dehydrogenase			6666666.97382.peg.5137	PA4910	25.9978	branched chain amino acid ABC transporter ATP binding protein
6666666.97382.peg.3595	PA3435	4.09455	conserved			6666666.97382.peg.4163	PA3972	16.9488	probable acyl-coA dehydrogenase
6666666.97382.peg.3301	PA3156	3.89444	UDP-2-acetamido-3-amino-2,3-dideoxy-d-glucuronic acid N-acetyltransferase			6666666.97382.peg.184	PA0179	16.7998	probable two-component response regulator
6666666.97382.peg.4654	PA4447	3.85963	histidinol-phosphate aminotransferase			6666666.97382.peg.1078	PA1043	14.8102	hypothetical
6666666.97382.peg.450	PA0429	3.85475	hypothetical			6666666.97382.peg.5547	PA5301	13.8356
6666666.97382.peg.1198	PA1155	3.78802	tyrosyl radical-harcoring component of class Ia ribonucletide reductase			6666666.97382.peg.5140	PA4913	13.6251	probable binding protein component of ABC transporter
6666666.97382.peg.4213	PA4022	3.73741	hydrazone dehydrogenase			6666666.97382.peg.2690	PA2572	13.5157	probable two-component response regulator
6666666.97382.peg.974	PA0938	3.70829	hypothetical			6666666.97382.peg.286	PA0274	12.5213	hypothetical
6666666.97382.peg.1199	PA1156	3.56191	catalytic component of class Ia ribonucleotide reductase			6666666.97382.peg.828	PA0794	11.8487	probable aconitase hydratase
6666666.97382.peg.4260	PA4069	3.47374	hypothetical			6666666.97382.peg.3581	PA3421	11.6674	conserved
6666666.97382.peg.786	PA0756	3.4192	probable two-component response regulator			6666666.97382.peg.2689	PA2571	11.4366	probable two-component sensor
6666666.97382.peg.3991	PA3813	3.34672	probable iron-binding protein			6666666.97382.peg.2753	PA2634	10.7415	isocitrate lyase
6666666.97382.peg.3806	PA3637	3.3408	CTP synthase			6666666.97382.peg.2581	PA2471	10.1976	conserved
6666666.97382.peg.2759	PA2640	3.32294	NADH dehydrogenase I chain E			6666666.97382.peg.2138	PA2052	9.88413	cyanate lyase
6666666.97382.peg.5166	PA4939	3.25617	conserved			6666666.97382.peg.5413	PA5171	9.75214	arginine deiminase
6666666.97382.peg.1811	PA1750	3.10812	phospho-2-dehydro-3-deoxyheptonate aldolase			6666666.97382.peg.535	PA0507	9.68321	probable acyl-coA dehydrogenase
6666666.97382.peg.4026	PA3846	3.06997	hypothetical			6666666.97382.peg.3873	PA3702	9.4003
6666666.97382.peg.1955	PA1880	3.00069	probable oxidoreductase			6666666.97382.peg.5801	PA5545	9.31268	conserved
6666666.97382.peg.4646	PA4439	2.99892	tryptophanyl-tRNA synthetase			6666666.97382.peg.5595	PA5347	8.88355	hypothetical
6666666.97382.peg.5416	PA5174	2.86709	probable beta-ketoacyl synthase			6666666.97382.peg.1571	PA1521	8.24121	probable guanine deaminase
6666666.97382.peg.609	PA0576	2.62382	sigma factor			6666666.97382.peg.201	PA0195	7.88998	putative NAD(P) transhydrogenase, subunit alpha part 1
6666666.97382.peg.3887	PA3716	2.61597	hypothetical			6666666.97382.peg.1820	PA1759	7.58174	probable transcriptional regulator
6666666.97382.peg.3804	PA3635	2.58282	enolase			6666666.97382.peg.2476	PA2366	7.42052	uricase
6666666.97382.peg.813	PA0781	2.57519	hypothetical			6666666.97382.peg.1179	PA1135	7.28622	conserved
6666666.97382.peg.2901	PA2765	2.54606	hypothetical			6666666.97382.peg.3030	PA2889	7.09836	citronellyl-CoA dehydrogenase
6666666.97382.peg.934	PA0898	2.4985	succinylglutamate 5-semialdehyde dehydrogenase			6666666.97382.peg.3175	PA3026	6.66127	conserved
6666666.97382.peg.5284	PA5046	2.43997	malic enzyme			6666666.97382.peg.5415	PA5173	6.42592	carbamate kinase
6666666.97382.peg.5586	PA5339	2.39751	conserved			6666666.97382.peg.5182	PA4955	6.23146	hypothetical
6666666.97382.peg.5251	PA5016	2.39324	dihydrolipoamide acetyltransferase			6666666.97382.peg.4032	PA3852	5.3488	hypothetical
6666666.97382.peg.1106	PA1069	2.26984	hypothetical			6666666.97382.peg.5136	PA4909	5.14786	probable ATP binding component of ABC transporter
6666666.97382.peg.4889	PA4670	2.25902	ribose-phosphate pyrophosphokinase			6666666.97382.peg.1278	PA1234	4.99458	hypothetical
6666666.97382.peg.4465	PA4264	2.25058	30S ribosomal protein S10			6666666.97382.peg.2096	PA2014	4.9379	methylcrotonyl-CoA carboxylase, beta-subunit
6666666.97382.peg.3282	PA3131	2.24267	probable aldolase			6666666.97382.peg.4954	PA4733	4.89521	acetyl-coA synthetase
6666666.97382.peg.5367	PA5128	2.22553	secretion protein			6666666.97382.peg.826	PA0792	4.86902	propionate catanolic protein
6666666.97382.peg.3785	PA3617	2.18377				6666666.97382.peg.512	PA0486	4.83371	conserved
6666666.97382.peg.4657	PA4449	2.16933	ATP-phosphoribosyltransferase			6666666.97382.peg.1320	PA1272	4.78844	cob(I)alamin adenosyltransferase
6666666.97382.peg.4892	PA4673	2.16742	conserved			6666666.97382.peg.1356	PA1307	4.78653	conserved
6666666.97382.peg.4841	PA4625	2.15901	cyclic diguanylate-regulated TPS partner A			6666666.97382.peg.3061	PA2920	4.66391	probable chemotaxis transducer
6666666.97382.peg.3404	PA3256	2.15292	probable oxidoreductase			6666666.97382.peg.4234	PA4044	4.61005	1-deoxyxylulose-5-phosphate synthase
6666666.97382.peg.4438	PA4237	2.12737	50S ribosomal protein L17			6666666.97382.peg.7	PA0007	4.51548	hypothetical
6666666.97382.peg.5675	PA5425	2.12081	phosphoribosylaminoimidazole carboxylase			6666666.97382.peg.483	PA0459	4.32068	probable ClpA/B protease ATP binding subunit
6666666.97382.peg.5587	PA5340	2.10928	hypothetical			6666666.97382.peg.1698	PA1641	4.30496	hypothetical
6666666.97382.peg.104	PA0100	2.10206	hypothetical			6666666.97382.peg.1898	PA1830	4.00313	hypothetical
6666666.97382.peg.5520	PA5274	2.09202	nucleoside diphosphate kinase regulator			6666666.97382.peg.5778	PA5523	3.8992	probable aminotransferase
6666666.97382.peg.4799	PA4588	2.05206	glutamate dehydrogenase			6666666.97382.peg.3362	PA3214	3.81725	hypothetical
						6666666.97382.peg.2691	PA2573	3.70512	probable chemotaxis transducer
						6666666.97382.peg.2123	PA2040	3.66534	glutamylpolyamine synthetase
						6666666.97382.peg.2900	PA2764	3.59336	hypothetical
						6666666.97382.peg.2018	PA1940	3.52236	hypothetical
						6666666.97382.peg.4111	PA3924	3.48638	probable medium chain acyl-coA ligase
						6666666.97382.peg.2772	PA2652	3.41628	methyl-accepting chemotaxis protein
						6666666.97382.peg.1809	PA1748	3.40513	probable enoyl-coA hydratase/isomerase
						6666666.97382.peg.1391	PA1341	3.36823
						6666666.97382.peg.4556	PA4352	3.27534	conserved
						6666666.97382.peg.4704	PA4496	3.23654	probable binding protein component of ABC transporter
						6666666.97382.peg.2020	PA1941	3.2092	hypothetical
						6666666.97382.peg.3451	PA3299	3.13881	long chain fatty acid-coA ligase
						6666666.97382.peg.2000	PA1921	3.1359	hypothetical
						6666666.97382.peg.3507	PA3349	2.75682	probable chemotaxis protein
						6666666.97382.peg.3484	PA3327	2.67187	probable non-ribosomal peptide synthetase
						6666666.97382.peg.275	PA0265	2.59225	succinate-semialdehyde dehydrogenase
						6666666.97382.peg.3008	PA2867	2.49296	probable chemotaxis transducer
						6666666.97382.peg.2006	PA1927	2.15989	5-methyltetrahydropteroyltriglutamate-homocystein S-methyltransferase
						6666666.97382.peg.577	PA0546	2.14106	methionine adenosyltransferase
						6666666.97382.peg.2953	PA2815	2.1227	probable acyl-coA dehydrogenase
						6666666.97382.peg.2334	PA2235	2.10111
